# Supplementary material for: Multiple Dimerization Modes in Thiocarboxylate Paddlewheel Complexes: A Comprehensive View of Energy Landscapes from DFT Calculations and Statistics
Source: Chemistry. 2025 Dec 2;32(15):e03004. doi: 10.1002/chem.202503004 (PMC13107499; doi:10.1002/chem.202503004)
Supplement: Supplementary file 2 — Supporting File 2: chem70500‐sup‐0002‐DataFile.zip. [file CHEM-32-e03004-s002.zip]

Archive with 4 entries (4 files):
- alpha-1x0.5tol_140624gb3_1_complete.cif
- beta-1x0.5tol_280524mo1_8_complete.cif
- DFT optimized structures.zip
- 1x0.875tol_140624gb3_complete.cif
