# Supplementary material for: Multiple Dimerization Modes in Thiocarboxylate Paddlewheel Complexes: A Comprehensive View of Energy Landscapes from DFT Calculations and Statistics
Source: Chemistry. 2025 Dec 2;32(15):e03004. doi: 10.1002/chem.202503004 (PMC13107499; doi:10.1002/chem.202503004)
Supplement: Supplementary file 2 — Supporting File 2: chem70500‐sup‐0002‐DataFile.zip. [file CHEM-32-e03004-s002.zip › alpha-1x0.5tol_140624gb3_1_complete.cif]

data_global

_publ_contact_author             'Cornia, Andrea'
_publ_contact_author_email       acornia@unimore.it
_publ_section_references         
; 
  Altomare, A., Cascarano, G., Giacovazzo, C., Guagliardi, A., Burla, M. C., 
  Polidori, G. & Camalli, M. (1994). J. Appl. Cryst. 27, 435--435.

  Brandenburg, K. (1999). DIAMOND. Crystal Impact GbR, Bonn, Germany. 

  Bruker (2012). APEX2, SADABS, SAINT. Bruker AXS Inc., Madison, Wisconsin, USA.

  Macrae, C. F., Edgington, P. R., McCabe, P., Pidcock, E., Shields, G. P., 
  Taylor, R., Towler, M. & van de Streek, J. (2006). J. Appl. Cryst. 39, 453--457.

  Macrae, C. F., Sovago, I., Cottrell, S. J., Galek, P. T. A., McCabe, P., 
  Pidcock, E., Platings, M., Shields, G. P., Stevens, J. S., Towler M. & 
  Wood, P. A. (2020). J. Appl. Cryst. 53, 226--235.

  Sheldrick, G. M. (2015). Acta Cryst. C71, 3--8.
;
 
data_140624GB3_1_work5mur
 
_audit_creation_method            'SHELXL-2018/3'
_shelx_SHELXL_version_number      '2018/3'
_chemical_compound_source         synthesis
_chemical_name_systematic         ?
_chemical_name_common             ?
_chemical_melting_point           ?
_chemical_formula_iupac           '[PtVO(C7H5OS)4].0.5(C7H8)'
_chemical_formula_moiety          'C28 H20 O5 Pt S4 V, 0.5(C7 H8)'
_chemical_formula_sum             'C31.50 H24 O5 Pt S4 V' 
_chemical_formula_weight          856.78
_chemical_absolute_configuration  ?

loop_
 _atom_type_symbol
 _atom_type_description
 _atom_type_scat_dispersion_real
 _atom_type_scat_dispersion_imag
 _atom_type_scat_source
 'C'  'C'   0.0033   0.0016
 'International Tables Vol C Tables 4.2.6.8 and 6.1.1.4'
 'H'  'H'   0.0000   0.0000
 'International Tables Vol C Tables 4.2.6.8 and 6.1.1.4'
 'O'  'O'   0.0106   0.0060
 'International Tables Vol C Tables 4.2.6.8 and 6.1.1.4'
 'S'  'S'   0.1246   0.1234
 'International Tables Vol C Tables 4.2.6.8 and 6.1.1.4'
 'V'  'V'   0.3005   0.5294
 'International Tables Vol C Tables 4.2.6.8 and 6.1.1.4'
 'Pt'  'Pt'  -1.7033   8.3905
 'International Tables Vol C Tables 4.2.6.8 and 6.1.1.4'
 
_space_group_crystal_system       monoclinic
_space_group_IT_number            15
_space_group_name_H-M_alt         'C 2/c'
_space_group_name_Hall            '-C 2yc'
 
_shelx_space_group_comment
;
The symmetry employed for this shelxl refinement is uniquely defined
by the following loop, which should always be used as a source of
symmetry information in preference to the above space-group names.
They are only intended as comments.
;
 
loop_
 _space_group_symop_operation_xyz
 'x, y, z'
 '-x, y, -z+1/2'
 'x+1/2, y+1/2, z'
 '-x+1/2, y+1/2, -z+1/2'
 '-x, -y, -z'
 'x, -y, z-1/2'
 '-x+1/2, -y+1/2, -z'
 'x+1/2, -y+1/2, z-1/2'
 
_cell_length_a                    15.4626(3)
_cell_length_b                    16.4258(3)
_cell_length_c                    25.7047(5)
_cell_angle_alpha                 90
_cell_angle_beta                  97.7395(9)
_cell_angle_gamma                 90
_cell_volume                      6469.1(2)
_cell_formula_units_Z             8
_cell_measurement_temperature     200(2)
_cell_measurement_reflns_used     7487
_cell_measurement_theta_min       2.95
_cell_measurement_theta_max       27.95
 
_exptl_crystal_preparation        
;
prepared by concentrating a saturated toluene solution 
(ca. 70 mg of the complex in 1.5 mL of toluene), 
followed by heating-cooling cycles (60� C / RT)
;
_exptl_crystal_description        rhombus-shaped
_exptl_crystal_colour             deep-green
_exptl_crystal_density_meas       ?
_exptl_crystal_density_method     'not measured'
_exptl_crystal_density_diffrn     1.759          
_exptl_crystal_F_000              3344
_exptl_transmission_factor_min    ?
_exptl_transmission_factor_max    ?
_exptl_crystal_size_max           0.190
_exptl_crystal_size_mid           0.160
_exptl_crystal_size_min           0.090
_exptl_absorpt_coefficient_mu     4.905
_shelx_estimated_absorpt_T_min    0.456
_shelx_estimated_absorpt_T_max    0.667
_exptl_absorpt_correction_type    multi-scan
_exptl_absorpt_correction_T_min   0.521
_exptl_absorpt_correction_T_max   0.667
_exptl_absorpt_process_details    'SADABS v2.10 (Bruker, 2012)'
_exptl_absorpt_special_details    
;
(Intensity/sigma) threshold = 3.000
Restraint esd for equal adjacent scale factors =  0.0050
Maximum odd and even orders for spherical harmonics =   3   6
Additional spherical absorption correction applied with mu*r = 0.3070
Lambda/2 correction factor = 0.0015
;
_diffrn_ambient_temperature       200(2)
_diffrn_radiation_wavelength      0.71073
_diffrn_radiation_type            MoK\a
_diffrn_measurement_device_type   'Bruker X8APEX four-circle diffractometer'
_diffrn_source                    'fine-focus sealed tube'
_diffrn_radiation_monochromator   graphite
_diffrn_measurement_method        'phi and omega scans'
_diffrn_detector_area_resol_mean  66
_diffrn_standards_number         'not measured'
_diffrn_standards_interval_count 'not measured'
_diffrn_standards_interval_time  'not measured'
_diffrn_standards_decay_%        'not measured'

_diffrn_reflns_number             31512
_diffrn_reflns_av_unetI/netI      0.0273
_diffrn_reflns_av_R_equivalents   0.0301
_diffrn_reflns_limit_h_min        -18
_diffrn_reflns_limit_h_max        20
_diffrn_reflns_limit_k_min        -20
_diffrn_reflns_limit_k_max        21
_diffrn_reflns_limit_l_min        -33
_diffrn_reflns_limit_l_max        26
_diffrn_reflns_theta_min          3.521
_diffrn_reflns_theta_max          27.982
_diffrn_reflns_theta_full         25.242
_diffrn_measured_fraction_theta_max   0.998
_diffrn_measured_fraction_theta_full  0.997
_diffrn_reflns_Laue_measured_fraction_max    0.998
_diffrn_reflns_Laue_measured_fraction_full   0.997
_diffrn_reflns_point_group_measured_fraction_max   0.998
_diffrn_reflns_point_group_measured_fraction_full  0.997
_reflns_number_total              7776
_reflns_number_gt                 6568
_reflns_threshold_expression      'I > 2\s(I)'
_reflns_Friedel_coverage          0.000
_reflns_Friedel_fraction_max      .
_reflns_Friedel_fraction_full     .
 
_reflns_special_details
;
 Reflections were merged by SHELXL according to the crystal
 class for the calculation of statistics and refinement.
 
 _reflns_Friedel_fraction is defined as the number of unique
 Friedel pairs measured divided by the number that would be
 possible theoretically, ignoring centric projections and
 systematic absences.
;
 
_computing_data_collection        'APEX2 v1.0-22 (Bruker, 2012)'
_computing_cell_refinement        'APEX2 v1.0-22 (Bruker, 2012)'
_computing_data_reduction         'SAINT v7.06A (Bruker, 2012)'
_computing_structure_solution     'SIR92 (Altomare et al., 1994)'
_computing_structure_refinement   'SHELXL-2018/3 (Sheldrick, 2015)'
_computing_molecular_graphics
;
 Mercury 2025.1.1, Build 448738 (Macrae et al., 2006, 2020)
 Diamond 3.2k (Brandenburg, 1999)
;
_computing_publication_material   
;
 Mercury 2025.1.1, Build 448738 (Macrae et al., 2006, 2020)
 Diamond 3.2k (Brandenburg, 1999)
;

_refine_special_details           
;
 The disordered S atoms bonded to Pt1 were refined using a split-atom 
 model with free anisotropic displacement parameters. The toluene 
 molecule is orientationally disordered around a twofold axis. It was
 refined treating the Ph ring as a rigid hexagon (AFIX 66) and 
 restraining the methyl C atom to be coplanar with it (FLAT)
 and at equal distances from the ortho C atoms (SADI). The toluene 
 C atoms were treated isotropically with U values restrained to be 
 similar (SIMU).
;

_refine_ls_structure_factor_coef  Fsqd
_refine_ls_matrix_type            full
_refine_ls_weighting_scheme       calc
_refine_ls_weighting_details
'w=1/[\s^2^(Fo^2^)+(0.0333P)^2^+9.6245P] where P=(Fo^2^+2Fc^2^)/3'
_atom_sites_solution_primary      direct
_atom_sites_solution_secondary    difmap
_atom_sites_solution_hydrogens    geom
_refine_ls_hydrogen_treatment     constr
_refine_ls_extinction_method      none
_refine_ls_extinction_coef        .
_refine_ls_number_reflns          7776
_refine_ls_number_parameters      405
_refine_ls_number_restraints      12
_refine_ls_R_factor_all           0.0340
_refine_ls_R_factor_gt            0.0260
_refine_ls_wR_factor_ref          0.0683
_refine_ls_wR_factor_gt           0.0655
_refine_ls_goodness_of_fit_ref    1.052
_refine_ls_restrained_S_all       1.057
_refine_ls_shift/su_max           0.001
_refine_ls_shift/su_mean          0.000
 
# start Validation Reply Form
_vrf_PLAT910_140624GB3_1_work5mur
;
PROBLEM: Missing FCF Reflection(s) Below Theta(Min)[Deg]=       3.52 Note  
RESPONSE: Of the 16 listed reflections, 13 were clearly affected by the 
beam stopper and removed from the final refinement (OMIT). The three 
remaining reflections were either excluded from integration by the used 
active mask (i.e., obscured by the beam stopper) or removed as outliers 
by SADABS. 
;
# end Validation Reply Form

loop_
 _atom_site_label
 _atom_site_type_symbol
 _atom_site_fract_x
 _atom_site_fract_y
 _atom_site_fract_z
 _atom_site_U_iso_or_equiv
 _atom_site_adp_type
 _atom_site_occupancy
 _atom_site_site_symmetry_order  
 _atom_site_calc_flag
 _atom_site_refinement_flags_posn
 _atom_site_refinement_flags_adp
 _atom_site_refinement_flags_occupancy
 _atom_site_disorder_assembly
 _atom_site_disorder_group
Pt1 Pt 0.46751(2) 0.02800(2) 0.18874(2) 0.03088(5) Uani 1 1 d . . . . .
V1 V 0.41302(4) 0.03836(3) 0.07926(2) 0.03741(13) Uani 1 1 d . . . . .
S1A S 0.5481(2) -0.08684(17) 0.17816(8) 0.0397(7) Uani 0.470(5) 1 d . . P . .
S1B S 0.5043(2) -0.10862(13) 0.17618(7) 0.0413(6) Uani 0.530(5) 1 d . . P . .
S2A S 0.34943(19) -0.0527(2) 0.20318(9) 0.0411(7) Uani 0.470(5) 1 d . . P . .
S2B S 0.32777(16) -0.0128(2) 0.19866(8) 0.0457(7) Uani 0.530(5) 1 d . . P . .
S3A S 0.3852(2) 0.14474(14) 0.20355(8) 0.0387(7) Uani 0.470(5) 1 d . . P . .
S3B S 0.42891(19) 0.16256(12) 0.19524(7) 0.0357(6) Uani 0.530(5) 1 d . . P . .
S4A S 0.58666(17) 0.1095(2) 0.17944(7) 0.0387(8) Uani 0.470(5) 1 d . . P . .
S4B S 0.60694(11) 0.06561(18) 0.17353(7) 0.0332(6) Uani 0.530(5) 1 d . . P . .
O1 O 0.4717(3) -0.06841(19) 0.08112(11) 0.0880(12) Uani 1 1 d . . . . .
O2 O 0.3087(2) -0.0159(2) 0.10068(13) 0.0881(13) Uani 1 1 d . . . . .
O3 O 0.3648(2) 0.14325(19) 0.09986(10) 0.0716(9) Uani 1 1 d . . . . .
O4 O 0.52833(17) 0.0911(2) 0.08049(9) 0.0678(9) Uani 1 1 d . . . . .
O5 O 0.38086(18) 0.04358(16) 0.01829(10) 0.0529(7) Uani 1 1 d . . . . .
C1 C 0.5081(2) -0.1167(2) 0.11291(13) 0.0395(7) Uani 1 1 d . . . . .
C2 C 0.5400(2) -0.1935(2) 0.09121(14) 0.0454(8) Uani 1 1 d . . . . .
C3 C 0.5336(3) -0.2008(2) 0.03666(15) 0.0539(9) Uani 1 1 d . . . . .
H3 H 0.508971 -0.157976 0.014586 0.065 Uiso 1 1 calc R U . . .
C4 C 0.5633(3) -0.2706(3) 0.0152(2) 0.0753(14) Uani 1 1 d . . . . .
H4 H 0.559767 -0.275534 -0.021855 0.090 Uiso 1 1 calc R U . . .
C5 C 0.5979(4) -0.3330(3) 0.0468(2) 0.0920(18) Uani 1 1 d . . . . .
H5 H 0.618046 -0.380887 0.031632 0.110 Uiso 1 1 calc R U . . .
C6 C 0.6034(4) -0.3264(3) 0.1002(2) 0.0915(18) Uani 1 1 d . . . . .
H6 H 0.627233 -0.369858 0.122028 0.110 Uiso 1 1 calc R U . . .
C7 C 0.5742(3) -0.2565(2) 0.12261(18) 0.0664(12) Uani 1 1 d . . . . .
H7 H 0.577941 -0.252130 0.159697 0.080 Uiso 1 1 calc R U . . .
C8 C 0.2817(2) -0.0396(2) 0.14131(16) 0.0481(9) Uani 1 1 d . . . . .
C9 C 0.1923(3) -0.0747(3) 0.13596(17) 0.0613(11) Uani 1 1 d . . . . .
C10 C 0.1354(3) -0.0567(3) 0.0918(2) 0.0817(15) Uani 1 1 d . . . . .
H10 H 0.154257 -0.024509 0.064719 0.098 Uiso 1 1 calc R U . . .
C11 C 0.0509(4) -0.0851(5) 0.0865(3) 0.126(3) Uani 1 1 d . . . . .
H11 H 0.010651 -0.069973 0.056850 0.151 Uiso 1 1 calc R U . . .
C12 C 0.0249(4) -0.1349(6) 0.1237(4) 0.154(4) Uani 1 1 d . . . . .
H12 H -0.033205 -0.155011 0.119578 0.184 Uiso 1 1 calc R U . . .
C13 C 0.0817(5) -0.1563(6) 0.1671(3) 0.155(4) Uani 1 1 d . . . . .
H13 H 0.063456 -0.192216 0.192427 0.186 Uiso 1 1 calc R U . . .
C14 C 0.1661(4) -0.1253(4) 0.1739(2) 0.106(2) Uani 1 1 d . . . . .
H14 H 0.205423 -0.138817 0.204311 0.127 Uiso 1 1 calc R U . . .
C15 C 0.3640(2) 0.1849(2) 0.14008(13) 0.0380(7) Uani 1 1 d . . . . .
C16 C 0.3216(2) 0.2654(2) 0.13412(15) 0.0470(9) Uani 1 1 d . . . . .
C17 C 0.2900(2) 0.2916(3) 0.08321(18) 0.0599(11) Uani 1 1 d . . . . .
H17 H 0.292606 0.256458 0.054088 0.072 Uiso 1 1 calc R U . . .
C18 C 0.2551(3) 0.3684(3) 0.0756(2) 0.0829(17) Uani 1 1 d . . . . .
H18 H 0.235412 0.387231 0.041107 0.099 Uiso 1 1 calc R U . . .
C19 C 0.2488(4) 0.4170(4) 0.1172(3) 0.103(2) Uani 1 1 d . . . . .
H19 H 0.224370 0.469866 0.111543 0.124 Uiso 1 1 calc R U . . .
C20 C 0.2771(4) 0.3915(3) 0.1676(3) 0.107(2) Uani 1 1 d . . . . .
H20 H 0.271395 0.426268 0.196527 0.128 Uiso 1 1 calc R U . . .
C21 C 0.3139(3) 0.3151(3) 0.17603(19) 0.0732(14) Uani 1 1 d . . . . .
H21 H 0.333714 0.297142 0.210724 0.088 Uiso 1 1 calc R U . . .
C22 C 0.5932(2) 0.10502(17) 0.11245(11) 0.0324(6) Uani 1 1 d . . . . .
C23 C 0.6724(2) 0.13722(19) 0.09295(13) 0.0370(7) Uani 1 1 d . . . . .
C24 C 0.6831(3) 0.1256(2) 0.04134(15) 0.0523(9) Uani 1 1 d . . . . .
H24 H 0.637684 0.101021 0.017991 0.063 Uiso 1 1 calc R U . . .
C25 C 0.7590(3) 0.1494(3) 0.02300(19) 0.0705(12) Uani 1 1 d . . . . .
H25 H 0.765514 0.140700 -0.012797 0.085 Uiso 1 1 calc R U . . .
C26 C 0.8240(3) 0.1848(4) 0.0554(2) 0.0878(17) Uani 1 1 d . . . . .
H26 H 0.877098 0.198842 0.042838 0.105 Uiso 1 1 calc R U . . .
C27 C 0.8134(4) 0.2006(5) 0.1067(2) 0.120(3) Uani 1 1 d . . . . .
H27 H 0.857121 0.229368 0.128975 0.144 Uiso 1 1 calc R U . . .
C28 C 0.7382(3) 0.1742(4) 0.12581(18) 0.095(2) Uani 1 1 d . . . . .
H28 H 0.732301 0.181700 0.161810 0.114 Uiso 1 1 calc R U . . .
C29 C 0.4792(6) 0.6176(6) 0.2439(5) 0.160(5) Uiso 0.5 1 d G U P A -1
C30 C 0.5179(6) 0.6931(5) 0.2551(4) 0.091(3) Uiso 0.5 1 d DG U P A -1
H30 H 0.483365 0.738048 0.263095 0.109 Uiso 0.5 1 calc R U P A -1
C31 C 0.6071(6) 0.7028(5) 0.2546(4) 0.117(4) Uiso 0.5 1 d G U P A -1
H31 H 0.633510 0.754352 0.262262 0.140 Uiso 0.5 1 calc R U P A -1
C32 C 0.6576(6) 0.6369(7) 0.2429(4) 0.129(5) Uiso 0.5 1 d G U P A -1
H32 H 0.718542 0.643554 0.242593 0.155 Uiso 0.5 1 calc R U P A -1
C33 C 0.6189(8) 0.5614(6) 0.2317(5) 0.163(5) Uiso 0.5 1 d G U P A -1
H33 H 0.653428 0.516452 0.223756 0.195 Uiso 0.5 1 calc R U P A -1
C34 C 0.5297(8) 0.5517(5) 0.2322(5) 0.165(6) Uiso 0.5 1 d DG U P A -1
H34 H 0.503282 0.500146 0.224589 0.198 Uiso 0.5 1 calc R U P A -1
C35 C 0.3860(19) 0.6084(12) 0.2454(9) 0.249(11) Uiso 0.5 1 d D U P A -1
H35A H 0.368588 0.552165 0.236658 0.373 Uiso 0.5 1 calc R U P A -1
H35B H 0.372624 0.621570 0.280611 0.373 Uiso 0.5 1 calc R U P A -1
H35C H 0.353840 0.645441 0.219776 0.373 Uiso 0.5 1 calc R U P A -1
 
loop_
 _atom_site_aniso_label
 _atom_site_aniso_U_11
 _atom_site_aniso_U_22
 _atom_site_aniso_U_33
 _atom_site_aniso_U_23
 _atom_site_aniso_U_13
 _atom_site_aniso_U_12
Pt1 0.03130(7) 0.03407(7) 0.02630(7) 0.00378(4) 0.00030(5) -0.00331(5)
V1 0.0355(3) 0.0440(3) 0.0296(3) 0.0034(2) -0.0069(2) -0.0110(2)
S1A 0.0451(15) 0.0412(12) 0.0319(9) -0.0009(8) 0.0016(9) 0.0009(11)
S1B 0.0609(17) 0.0334(9) 0.0309(8) 0.0017(6) 0.0100(9) -0.0027(10)
S2A 0.0421(13) 0.0468(15) 0.0335(10) 0.0087(10) 0.0023(9) -0.0120(11)
S2B 0.0395(11) 0.0652(18) 0.0329(9) 0.0019(10) 0.0064(8) -0.0146(11)
S3A 0.0429(16) 0.0405(11) 0.0313(9) 0.0055(7) -0.0003(9) 0.0030(10)
S3B 0.0393(13) 0.0367(9) 0.0293(8) 0.0017(6) -0.0014(8) 0.0060(9)
S4A 0.0404(12) 0.0491(18) 0.0258(8) -0.0018(9) 0.0010(7) -0.0127(12)
S4B 0.0272(8) 0.0432(14) 0.0281(8) 0.0037(8) -0.0004(6) -0.0001(8)
O1 0.144(3) 0.0627(19) 0.0453(16) -0.0181(14) -0.0309(18) 0.041(2)
O2 0.063(2) 0.132(3) 0.0596(19) 0.0489(19) -0.0272(15) -0.061(2)
O3 0.108(3) 0.0741(19) 0.0317(13) 0.0106(13) 0.0046(14) 0.0407(18)
O4 0.0398(14) 0.134(3) 0.0282(12) 0.0021(14) -0.0008(10) -0.0334(16)
O5 0.0565(16) 0.0609(15) 0.0361(13) 0.0047(11) -0.0128(12) -0.0175(13)
C1 0.0426(18) 0.0394(17) 0.0378(17) 0.0004(14) 0.0107(14) -0.0144(14)
C2 0.050(2) 0.0426(18) 0.048(2) -0.0035(15) 0.0232(16) -0.0130(16)
C3 0.059(2) 0.054(2) 0.053(2) -0.0073(17) 0.0224(19) -0.0185(19)
C4 0.093(4) 0.074(3) 0.068(3) -0.024(2) 0.045(3) -0.017(3)
C5 0.136(5) 0.061(3) 0.093(4) -0.013(3) 0.065(4) 0.009(3)
C6 0.143(5) 0.058(3) 0.084(4) 0.003(2) 0.054(4) 0.024(3)
C7 0.096(4) 0.051(2) 0.059(2) 0.0057(19) 0.037(2) 0.010(2)
C8 0.0395(19) 0.051(2) 0.052(2) -0.0030(16) 0.0002(16) -0.0152(15)
C9 0.043(2) 0.072(3) 0.069(3) -0.016(2) 0.0073(19) -0.030(2)
C10 0.049(3) 0.085(3) 0.106(4) -0.007(3) -0.008(3) -0.024(2)
C11 0.061(4) 0.156(7) 0.151(7) -0.018(5) -0.017(4) -0.054(4)
C12 0.072(4) 0.237(10) 0.154(7) -0.054(7) 0.023(5) -0.097(6)
C13 0.126(6) 0.231(9) 0.112(5) -0.017(6) 0.030(5) -0.135(7)
C14 0.085(4) 0.156(6) 0.077(3) -0.003(4) 0.014(3) -0.077(4)
C15 0.0252(15) 0.0479(18) 0.0406(18) 0.0140(14) 0.0039(13) 0.0006(13)
C16 0.0310(17) 0.057(2) 0.056(2) 0.0238(17) 0.0167(15) 0.0132(15)
C17 0.0341(19) 0.076(3) 0.069(3) 0.036(2) 0.0078(18) 0.0097(18)
C18 0.050(3) 0.098(4) 0.103(4) 0.060(3) 0.022(3) 0.033(3)
C19 0.084(4) 0.081(4) 0.157(6) 0.067(4) 0.056(4) 0.053(3)
C20 0.143(6) 0.079(3) 0.115(5) 0.029(3) 0.072(4) 0.068(4)
C21 0.087(3) 0.066(3) 0.073(3) 0.023(2) 0.038(3) 0.041(3)
C22 0.0362(16) 0.0297(14) 0.0306(15) 0.0017(11) 0.0019(12) -0.0030(12)
C23 0.0345(17) 0.0382(16) 0.0384(17) 0.0069(13) 0.0050(13) -0.0046(13)
C24 0.048(2) 0.062(2) 0.048(2) -0.0091(18) 0.0141(17) -0.0117(18)
C25 0.061(3) 0.094(3) 0.062(3) -0.006(2) 0.028(2) -0.011(2)
C26 0.057(3) 0.132(5) 0.078(3) 0.019(3) 0.023(3) -0.032(3)
C27 0.073(4) 0.205(7) 0.079(4) 0.011(4) 0.001(3) -0.091(4)
C28 0.075(3) 0.161(5) 0.047(2) -0.004(3) 0.005(2) -0.070(4)
 
_geom_special_details
;
 All esds (except the esd in the dihedral angle between two l.s. planes)
 are estimated using the full covariance matrix.  The cell esds are taken
 into account individually in the estimation of esds in distances, angles
 and torsion angles; correlations between esds in cell parameters are only
 used when they are defined by crystal symmetry.  An approximate (isotropic)
 treatment of cell esds is used for estimating esds involving l.s. planes.
;
 
loop_
 _geom_bond_atom_site_label_1
 _geom_bond_atom_site_label_2
 _geom_bond_distance
 _geom_bond_site_symmetry_2
 _geom_bond_publ_flag
Pt1 S1A 2.297(2) . ?
Pt1 S3B 2.3015(17) . ?
Pt1 S2B 2.309(2) . ?
Pt1 S4A 2.3159(19) . ?
Pt1 S2A 2.326(2) . ?
Pt1 S4B 2.3259(16) . ?
Pt1 S1B 2.3480(19) . ?
Pt1 S3A 2.360(2) . ?
Pt1 V1 2.8321(5) . ?
Pt1 Pt1 3.1740(2) 2_655 ?
V1 O5 1.581(2) . ?
V1 O1 1.972(3) . ?
V1 O3 1.978(3) . ?
V1 O4 1.979(2) . ?
V1 O2 1.984(3) . ?
S1A S1B 0.762(2) . ?
S1A C1 1.777(4) . ?
S1B C1 1.641(4) . ?
S2A S2B 0.738(2) . ?
S2A C8 1.796(5) . ?
S2B C8 1.610(4) . ?
S3A S3B 0.791(2) . ?
S3A C15 1.749(4) . ?
S3B C15 1.664(3) . ?
S4A S4B 0.809(2) . ?
S4A C22 1.740(4) . ?
S4B C22 1.685(3) . ?
O1 C1 1.221(4) . ?
O2 C8 1.239(5) . ?
O3 C15 1.241(4) . ?
O4 C22 1.229(4) . ?
C1 C2 1.490(5) . ?
C2 C7 1.374(6) . ?
C2 C3 1.397(5) . ?
C3 C4 1.378(6) . ?
C3 H3 0.9500 . ?
C4 C5 1.372(7) . ?
C4 H4 0.9500 . ?
C5 C6 1.368(7) . ?
C5 H5 0.9500 . ?
C6 C7 1.387(6) . ?
C6 H6 0.9500 . ?
C7 H7 0.9500 . ?
C8 C9 1.486(5) . ?
C9 C10 1.373(7) . ?
C9 C14 1.383(7) . ?
C10 C11 1.377(7) . ?
C10 H10 0.9500 . ?
C11 C12 1.359(11) . ?
C11 H11 0.9500 . ?
C12 C13 1.368(11) . ?
C12 H12 0.9500 . ?
C13 C14 1.390(7) . ?
C13 H13 0.9500 . ?
C14 H14 0.9500 . ?
C15 C16 1.474(5) . ?
C16 C21 1.370(6) . ?
C16 C17 1.402(5) . ?
C17 C18 1.377(6) . ?
C17 H17 0.9500 . ?
C18 C19 1.347(8) . ?
C18 H18 0.9500 . ?
C19 C20 1.377(9) . ?
C19 H19 0.9500 . ?
C20 C21 1.383(6) . ?
C20 H20 0.9500 . ?
C21 H21 0.9500 . ?
C22 C23 1.482(4) . ?
C23 C24 1.372(5) . ?
C23 C28 1.373(5) . ?
C24 C25 1.379(6) . ?
C24 H24 0.9500 . ?
C25 C26 1.349(7) . ?
C25 H25 0.9500 . ?
C26 C27 1.375(8) . ?
C26 H26 0.9500 . ?
C27 C28 1.392(6) . ?
C27 H27 0.9500 . ?
C28 H28 0.9500 . ?
C29 C30 1.3900 . ?
C29 C34 1.3900 . ?
C29 C35 1.46(3) . ?
C30 C31 1.3900 . ?
C30 H30 0.9500 . ?
C31 C32 1.3900 . ?
C31 H31 0.9500 . ?
C32 C33 1.3900 . ?
C32 H32 0.9500 . ?
C33 C34 1.3900 . ?
C33 H33 0.9500 . ?
C34 H34 0.9500 . ?
C35 H35A 0.9800 . ?
C35 H35B 0.9800 . ?
C35 H35C 0.9800 . ?
 
loop_
 _geom_angle_atom_site_label_1
 _geom_angle_atom_site_label_2
 _geom_angle_atom_site_label_3
 _geom_angle
 _geom_angle_site_symmetry_1
 _geom_angle_site_symmetry_3
 _geom_angle_publ_flag
S1A Pt1 S3B 161.32(8) . . ?
S1A Pt1 S2B 107.81(9) . . ?
S3B Pt1 S2B 90.85(8) . . ?
S1A Pt1 S4A 90.60(9) . . ?
S3B Pt1 S4A 70.73(8) . . ?
S2B Pt1 S4A 161.53(9) . . ?
S1A Pt1 S2A 90.07(9) . . ?
S3B Pt1 S2A 108.59(9) . . ?
S2B Pt1 S2A 18.33(6) . . ?
S4A Pt1 S2A 176.77(7) . . ?
S1A Pt1 S4B 70.61(8) . . ?
S3B Pt1 S4B 90.71(7) . . ?
S2B Pt1 S4B 176.43(7) . . ?
S4A Pt1 S4B 20.07(6) . . ?
S2A Pt1 S4B 160.64(8) . . ?
S1A Pt1 S1B 18.84(6) . . ?
S3B Pt1 S1B 176.27(7) . . ?
S2B Pt1 S1B 89.18(9) . . ?
S4A Pt1 S1B 109.11(9) . . ?
S2A Pt1 S1B 71.78(9) . . ?
S4B Pt1 S1B 89.05(8) . . ?
S1A Pt1 S3A 177.52(7) . . ?
S3B Pt1 S3A 19.49(5) . . ?
S2B Pt1 S3A 71.64(9) . . ?
S4A Pt1 S3A 90.03(8) . . ?
S2A Pt1 S3A 89.17(9) . . ?
S4B Pt1 S3A 110.08(8) . . ?
S1B Pt1 S3A 160.82(8) . . ?
S1A Pt1 V1 91.45(5) . . ?
S3B Pt1 V1 88.22(4) . . ?
S2B Pt1 V1 88.25(6) . . ?
S4A Pt1 V1 89.83(4) . . ?
S2A Pt1 V1 93.32(6) . . ?
S4B Pt1 V1 88.59(4) . . ?
S1B Pt1 V1 88.05(5) . . ?
S3A Pt1 V1 90.96(5) . . ?
S1A Pt1 Pt1 90.75(5) . 2_655 ?
S3B Pt1 Pt1 88.77(4) . 2_655 ?
S2B Pt1 Pt1 93.81(6) . 2_655 ?
S4A Pt1 Pt1 87.28(4) . 2_655 ?
S2A Pt1 Pt1 89.55(6) . 2_655 ?
S4B Pt1 Pt1 89.43(4) . 2_655 ?
S1B Pt1 Pt1 94.95(5) . 2_655 ?
S3A Pt1 Pt1 86.88(5) . 2_655 ?
V1 Pt1 Pt1 176.381(11) . 2_655 ?
O5 V1 O1 98.89(13) . . ?
O5 V1 O3 97.96(13) . . ?
O1 V1 O3 163.14(11) . . ?
O5 V1 O4 98.88(12) . . ?
O1 V1 O4 88.77(16) . . ?
O3 V1 O4 89.18(15) . . ?
O5 V1 O2 98.08(13) . . ?
O1 V1 O2 88.99(18) . . ?
O3 V1 O2 88.11(17) . . ?
O4 V1 O2 163.03(11) . . ?
O5 V1 Pt1 178.94(11) . . ?
O1 V1 Pt1 81.27(8) . . ?
O3 V1 Pt1 81.88(7) . . ?
O4 V1 Pt1 82.16(7) . . ?
O2 V1 Pt1 80.87(9) . . ?
S1B S1A C1 67.3(2) . . ?
S1B S1A Pt1 84.3(2) . . ?
C1 S1A Pt1 102.28(15) . . ?
S1A S1B C1 87.4(3) . . ?
S1A S1B Pt1 76.8(2) . . ?
C1 S1B Pt1 104.80(14) . . ?
S2B S2A C8 63.7(3) . . ?
S2B S2A Pt1 79.5(3) . . ?
C8 S2A Pt1 99.64(16) . . ?
S2A S2B C8 92.1(4) . . ?
S2A S2B Pt1 82.1(3) . . ?
C8 S2B Pt1 106.48(17) . . ?
S3B S3A C15 70.7(2) . . ?
S3B S3A Pt1 76.1(2) . . ?
C15 S3A Pt1 101.17(16) . . ?
S3A S3B C15 82.7(2) . . ?
S3A S3B Pt1 84.5(2) . . ?
C15 S3B Pt1 106.42(15) . . ?
S4B S4A C22 72.6(2) . . ?
S4B S4A Pt1 80.7(2) . . ?
C22 S4A Pt1 103.34(13) . . ?
S4A S4B C22 80.2(2) . . ?
S4A S4B Pt1 79.26(19) . . ?
C22 S4B Pt1 104.78(13) . . ?
C1 O1 V1 139.7(3) . . ?
C8 O2 V1 139.0(3) . . ?
C15 O3 V1 138.6(2) . . ?
C22 O4 V1 138.1(2) . . ?
O1 C1 C2 116.5(3) . . ?
O1 C1 S1B 122.4(3) . . ?
C2 C1 S1B 119.8(3) . . ?
O1 C1 S1A 121.5(3) . . ?
C2 C1 S1A 119.8(3) . . ?
S1B C1 S1A 25.37(9) . . ?
C7 C2 C3 119.7(4) . . ?
C7 C2 C1 122.6(3) . . ?
C3 C2 C1 117.8(3) . . ?
C4 C3 C2 119.4(4) . . ?
C4 C3 H3 120.3 . . ?
C2 C3 H3 120.3 . . ?
C5 C4 C3 120.6(4) . . ?
C5 C4 H4 119.7 . . ?
C3 C4 H4 119.7 . . ?
C6 C5 C4 120.2(4) . . ?
C6 C5 H5 119.9 . . ?
C4 C5 H5 119.9 . . ?
C5 C6 C7 120.1(5) . . ?
C5 C6 H6 120.0 . . ?
C7 C6 H6 120.0 . . ?
C2 C7 C6 120.1(4) . . ?
C2 C7 H7 120.0 . . ?
C6 C7 H7 120.0 . . ?
O2 C8 C9 117.3(3) . . ?
O2 C8 S2B 121.8(3) . . ?
C9 C8 S2B 118.8(3) . . ?
O2 C8 S2A 124.1(3) . . ?
C9 C8 S2A 117.4(3) . . ?
S2B C8 S2A 24.26(11) . . ?
C10 C9 C14 119.7(4) . . ?
C10 C9 C8 118.6(4) . . ?
C14 C9 C8 121.7(4) . . ?
C9 C10 C11 120.2(6) . . ?
C9 C10 H10 119.9 . . ?
C11 C10 H10 119.9 . . ?
C12 C11 C10 120.1(7) . . ?
C12 C11 H11 119.9 . . ?
C10 C11 H11 119.9 . . ?
C11 C12 C13 120.6(6) . . ?
C11 C12 H12 119.7 . . ?
C13 C12 H12 119.7 . . ?
C12 C13 C14 119.8(7) . . ?
C12 C13 H13 120.1 . . ?
C14 C13 H13 120.1 . . ?
C9 C14 C13 119.4(6) . . ?
C9 C14 H14 120.3 . . ?
C13 C14 H14 120.3 . . ?
O3 C15 C16 117.5(3) . . ?
O3 C15 S3B 121.0(3) . . ?
C16 C15 S3B 119.7(3) . . ?
O3 C15 S3A 123.2(3) . . ?
C16 C15 S3A 117.4(3) . . ?
S3B C15 S3A 26.66(9) . . ?
C21 C16 C17 119.7(4) . . ?
C21 C16 C15 122.5(3) . . ?
C17 C16 C15 117.8(4) . . ?
C18 C17 C16 119.6(5) . . ?
C18 C17 H17 120.2 . . ?
C16 C17 H17 120.2 . . ?
C19 C18 C17 120.0(5) . . ?
C19 C18 H18 120.0 . . ?
C17 C18 H18 120.0 . . ?
C18 C19 C20 121.3(5) . . ?
C18 C19 H19 119.4 . . ?
C20 C19 H19 119.4 . . ?
C19 C20 C21 119.6(6) . . ?
C19 C20 H20 120.2 . . ?
C21 C20 H20 120.2 . . ?
C16 C21 C20 119.7(5) . . ?
C16 C21 H21 120.1 . . ?
C20 C21 H21 120.1 . . ?
O4 C22 C23 118.5(3) . . ?
O4 C22 S4B 122.7(3) . . ?
C23 C22 S4B 116.5(2) . . ?
O4 C22 S4A 121.2(3) . . ?
C23 C22 S4A 118.7(2) . . ?
S4B C22 S4A 27.26(9) . . ?
C24 C23 C28 118.7(3) . . ?
C24 C23 C22 119.4(3) . . ?
C28 C23 C22 121.8(3) . . ?
C23 C24 C25 120.7(4) . . ?
C23 C24 H24 119.7 . . ?
C25 C24 H24 119.7 . . ?
C26 C25 C24 120.6(4) . . ?
C26 C25 H25 119.7 . . ?
C24 C25 H25 119.7 . . ?
C25 C26 C27 119.9(4) . . ?
C25 C26 H26 120.1 . . ?
C27 C26 H26 120.1 . . ?
C26 C27 C28 119.5(5) . . ?
C26 C27 H27 120.3 . . ?
C28 C27 H27 120.3 . . ?
C23 C28 C27 120.4(5) . . ?
C23 C28 H28 119.8 . . ?
C27 C28 H28 119.8 . . ?
C30 C29 C34 120.0 . . ?
C30 C29 C35 119.1(7) . . ?
C34 C29 C35 120.9(7) . . ?
C31 C30 C29 120.0 . . ?
C31 C30 H30 120.0 . . ?
C29 C30 H30 120.0 . . ?
C30 C31 C32 120.0 . . ?
C30 C31 H31 120.0 . . ?
C32 C31 H31 120.0 . . ?
C33 C32 C31 120.0 . . ?
C33 C32 H32 120.0 . . ?
C31 C32 H32 120.0 . . ?
C32 C33 C34 120.0 . . ?
C32 C33 H33 120.0 . . ?
C34 C33 H33 120.0 . . ?
C33 C34 C29 120.0 . . ?
C33 C34 H34 120.0 . . ?
C29 C34 H34 120.0 . . ?
C29 C35 H35A 109.5 . . ?
C29 C35 H35B 109.5 . . ?
H35A C35 H35B 109.5 . . ?
C29 C35 H35C 109.5 . . ?
H35A C35 H35C 109.5 . . ?
H35B C35 H35C 109.5 . . ?
 
_refine_diff_density_max    1.150
_refine_diff_density_min   -0.928
_refine_diff_density_rms    0.094

_shelx_res_file
;
TITL 140624GB3_1 in C2/c
    shelx.res
    created by SHELXL-2018/3 at 00:08:25 on 24-Aug-2024
CELL  0.71073  15.4626   16.4258   25.7047   90.0000   97.7395   90.0000
ZERR     8.00   0.0003    0.0003    0.0005    0.0000    0.0009    0.0000
LATT   7
SYMM  - X,   Y, 1/2 - Z
SFAC    C    H    O    S    V    PT
UNIT  252  192   40   32    8    8
MERG   2
TEMP   -73.00
SIZE 0.19 0.16 0.09
OMIT     1   1   0
OMIT     0   2   0
OMIT    -1   1   2
OMIT     2   0   0
OMIT    -2   0   2
OMIT     0   2   2
OMIT    -1   1   1
OMIT     1   1   2
OMIT     1   1   1
OMIT    -1   1   3
OMIT     0   2   1
OMIT     2   0   2
OMIT     1   1   3
FMAP   2
L.S.   8
PLAN -25
ACTA
BOND $H
WGHT    0.033300    9.624500
FVAR       0.10655   0.47024
PT1   6    0.467506    0.027997    0.188745    11.00000    0.03130    0.03407 =
         0.02630    0.00378    0.00030   -0.00331
V1    5    0.413015    0.038358    0.079259    11.00000    0.03554    0.04396 =
         0.02964    0.00343   -0.00688   -0.01103
S1A   4    0.548142   -0.086838    0.178161    21.00000    0.04513    0.04122 =
         0.03191   -0.00087    0.00161    0.00088
S1B   4    0.504307   -0.108618    0.176182   -21.00000    0.06085    0.03338 =
         0.03085    0.00173    0.01002   -0.00271
S2A   4    0.349431   -0.052685    0.203179    21.00000    0.04211    0.04678 =
         0.03355    0.00868    0.00234   -0.01198
S2B   4    0.327768   -0.012769    0.198660   -21.00000    0.03948    0.06515 =
         0.03286    0.00188    0.00641   -0.01457
S3A   4    0.385228    0.144741    0.203548    21.00000    0.04290    0.04050 =
         0.03132    0.00552   -0.00025    0.00302
S3B   4    0.428905    0.162564    0.195239   -21.00000    0.03928    0.03674 =
         0.02930    0.00171   -0.00144    0.00601
S4A   4    0.586664    0.109507    0.179440    21.00000    0.04040    0.04907 =
         0.02575   -0.00184    0.00101   -0.01271
S4B   4    0.606939    0.065607    0.173530   -21.00000    0.02716    0.04325 =
         0.02810    0.00366   -0.00041   -0.00010
O1    3    0.471699   -0.068408    0.081117    11.00000    0.14410    0.06274 =
         0.04528   -0.01813   -0.03094    0.04089
O2    3    0.308729   -0.015900    0.100685    11.00000    0.06271    0.13226 =
         0.05962    0.04886   -0.02724   -0.06074
O3    3    0.364758    0.143251    0.099861    11.00000    0.10782    0.07411 =
         0.03170    0.01059    0.00464    0.04071
O4    3    0.528326    0.091139    0.080485    11.00000    0.03977    0.13390 =
         0.02824    0.00208   -0.00083   -0.03344
O5    3    0.380856    0.043577    0.018290    11.00000    0.05652    0.06090 =
         0.03613    0.00474   -0.01281   -0.01749
C1    1    0.508097   -0.116702    0.112914    11.00000    0.04264    0.03940 =
         0.03778    0.00038    0.01073   -0.01435
C2    1    0.540024   -0.193468    0.091210    11.00000    0.04980    0.04260 =
         0.04829   -0.00349    0.02322   -0.01302
C3    1    0.533587   -0.200755    0.036662    11.00000    0.05870    0.05439 =
         0.05278   -0.00728    0.02244   -0.01845
AFIX  43
H3    2    0.508971   -0.157976    0.014586    11.00000   -1.20000
AFIX   0
C4    1    0.563282   -0.270576    0.015192    11.00000    0.09342    0.07410 =
         0.06786   -0.02441    0.04492   -0.01655
AFIX  43
H4    2    0.559767   -0.275534   -0.021855    11.00000   -1.20000
AFIX   0
C5    1    0.597867   -0.332973    0.046843    11.00000    0.13570    0.06127 =
         0.09275   -0.01263    0.06495    0.00897
AFIX  43
H5    2    0.618046   -0.380887    0.031632    11.00000   -1.20000
AFIX   0
C6    1    0.603399   -0.326440    0.100241    11.00000    0.14349    0.05807 =
         0.08366    0.00267    0.05418    0.02395
AFIX  43
H6    2    0.627233   -0.369858    0.122028    11.00000   -1.20000
AFIX   0
C7    1    0.574242   -0.256479    0.122610    11.00000    0.09572    0.05125 =
         0.05936    0.00568    0.03675    0.01022
AFIX  43
H7    2    0.577941   -0.252130    0.159697    11.00000   -1.20000
AFIX   0
C8    1    0.281685   -0.039617    0.141306    11.00000    0.03954    0.05100 =
         0.05201   -0.00298    0.00016   -0.01523
C9    1    0.192343   -0.074665    0.135956    11.00000    0.04302    0.07183 =
         0.06885   -0.01611    0.00731   -0.02996
C10   1    0.135351   -0.056679    0.091759    11.00000    0.04883    0.08519 =
         0.10604   -0.00748   -0.00847   -0.02414
AFIX  43
H10   2    0.154257   -0.024509    0.064719    11.00000   -1.20000
AFIX   0
C11   1    0.050861   -0.085143    0.086517    11.00000    0.06129    0.15636 =
         0.15121   -0.01807   -0.01741   -0.05440
AFIX  43
H11   2    0.010651   -0.069973    0.056850    11.00000   -1.20000
AFIX   0
C12   1    0.024916   -0.134888    0.123708    11.00000    0.07219    0.23690 =
         0.15373   -0.05399    0.02317   -0.09669
AFIX  43
H12   2   -0.033205   -0.155011    0.119578    11.00000   -1.20000
AFIX   0
C13   1    0.081694   -0.156287    0.167060    11.00000    0.12573    0.23132 =
         0.11214   -0.01737    0.02987   -0.13548
AFIX  43
H13   2    0.063456   -0.192216    0.192427    11.00000   -1.20000
AFIX   0
C14   1    0.166101   -0.125323    0.173883    11.00000    0.08527    0.15584 =
         0.07664   -0.00290    0.01428   -0.07681
AFIX  43
H14   2    0.205423   -0.138817    0.204311    11.00000   -1.20000
AFIX   0
C15   1    0.363965    0.184907    0.140083    11.00000    0.02519    0.04795 =
         0.04059    0.01400    0.00388    0.00062
C16   1    0.321635    0.265376    0.134121    11.00000    0.03098    0.05699 =
         0.05589    0.02375    0.01673    0.01318
C17   1    0.289984    0.291562    0.083206    11.00000    0.03413    0.07648 =
         0.06932    0.03647    0.00776    0.00966
AFIX  43
H17   2    0.292606    0.256458    0.054088    11.00000   -1.20000
AFIX   0
C18   1    0.255071    0.368447    0.075631    11.00000    0.05041    0.09826 =
         0.10338    0.05992    0.02248    0.03314
AFIX  43
H18   2    0.235412    0.387231    0.041107    11.00000   -1.20000
AFIX   0
C19   1    0.248795    0.417013    0.117165    11.00000    0.08400    0.08070 =
         0.15673    0.06658    0.05613    0.05287
AFIX  43
H19   2    0.224370    0.469866    0.111543    11.00000   -1.20000
AFIX   0
C20   1    0.277103    0.391534    0.167635    11.00000    0.14292    0.07854 =
         0.11455    0.02895    0.07180    0.06848
AFIX  43
H20   2    0.271395    0.426268    0.196527    11.00000   -1.20000
AFIX   0
C21   1    0.313895    0.315089    0.176031    11.00000    0.08745    0.06620 =
         0.07315    0.02321    0.03755    0.04134
AFIX  43
H21   2    0.333714    0.297142    0.210724    11.00000   -1.20000
AFIX   0
C22   1    0.593185    0.105017    0.112451    11.00000    0.03618    0.02970 =
         0.03060    0.00173    0.00191   -0.00300
C23   1    0.672361    0.137216    0.092947    11.00000    0.03448    0.03821 =
         0.03840    0.00685    0.00497   -0.00457
C24   1    0.683056    0.125645    0.041336    11.00000    0.04835    0.06243 =
         0.04834   -0.00911    0.01414   -0.01166
AFIX  43
H24   2    0.637684    0.101021    0.017991    11.00000   -1.20000
AFIX   0
C25   1    0.758968    0.149382    0.023003    11.00000    0.06057    0.09412 =
         0.06230   -0.00565    0.02844   -0.01133
AFIX  43
H25   2    0.765514    0.140700   -0.012797    11.00000   -1.20000
AFIX   0
C26   1    0.824032    0.184819    0.055423    11.00000    0.05708    0.13180 =
         0.07837    0.01927    0.02285   -0.03237
AFIX  43
H26   2    0.877098    0.198842    0.042838    11.00000   -1.20000
AFIX   0
C27   1    0.813420    0.200616    0.106732    11.00000    0.07269    0.20500 =
         0.07921    0.01132    0.00113   -0.09067
AFIX  43
H27   2    0.857121    0.229368    0.128975    11.00000   -1.20000
AFIX   0
C28   1    0.738176    0.174157    0.125811    11.00000    0.07531    0.16131 =
         0.04743   -0.00398    0.00534   -0.07041
AFIX  43
H28   2    0.732301    0.181700    0.161810    11.00000   -1.20000
AFIX  66
REM Toluene molecule
PART -1
SIMU 0.01 0.02 C29 > C35
SADI 0.02 C35 C30 C35 C34
FLAT 0.05 C29 > C35
C29   1    0.479207    0.617565    0.243921    10.50000    0.16015
C30   1    0.517886    0.693066    0.255110    10.50000    0.09107
AFIX  43
H30   2    0.483365    0.738048    0.263095    10.50000   -1.20000
AFIX  65
C31   1    0.607075    0.702751    0.254615    10.50000    0.11670
AFIX  43
H31   2    0.633510    0.754352    0.262262    10.50000   -1.20000
AFIX  65
C32   1    0.657585    0.636935    0.242931    10.50000    0.12921
AFIX  43
H32   2    0.718542    0.643554    0.242593    10.50000   -1.20000
AFIX  65
C33   1    0.618906    0.561434    0.231742    10.50000    0.16266
AFIX  43
H33   2    0.653428    0.516452    0.223756    10.50000   -1.20000
AFIX  65
C34   1    0.529718    0.551748    0.232237    10.50000    0.16494
AFIX  43
H34   2    0.503282    0.500146    0.224589    10.50000   -1.20000
AFIX   0
C35   1    0.385952    0.608440    0.245359    10.50000    0.24883
AFIX  33
H35A  2    0.368588    0.552165    0.236658    10.50000   -1.50000
H35B  2    0.372624    0.621570    0.280611    10.50000   -1.50000
H35C  2    0.353840    0.645441    0.219776    10.50000   -1.50000
AFIX   0
HKLF    4


REM  140624GB3_1 in C2/c
REM wR2 = 0.0683, GooF = S = 1.052, Restrained GooF = 1.057 for all data
REM R1 = 0.0260 for 6568 Fo > 4sig(Fo) and 0.0340 for all 7776 data
REM 405 parameters refined using 12 restraints

END

WGHT      0.0333      9.6312

REM Highest difference peak  1.150,  deepest hole -0.928,  1-sigma level  0.094
Q1    1   0.5000  0.6647  0.2500  10.50000  0.05    1.15
Q2    1   0.4368  0.0587  0.2004  11.00000  0.05    1.00
Q3    1   0.4993 -0.0557  0.0815  11.00000  0.05    0.75
Q4    1   0.4415  0.7200  0.2401  11.00000  0.05    0.69
Q5    1   0.4404 -0.0811  0.0911  11.00000  0.05    0.67
Q6    1   0.3738  0.0614  0.0897  11.00000  0.05    0.57
Q7    1   0.6541  0.6765  0.2510  11.00000  0.05    0.57
Q8    1   0.3279 -0.0461  0.0975  11.00000  0.05    0.55
Q9    1   0.2854  0.0016  0.1173  11.00000  0.05    0.53
Q10   1   0.5089  0.1119  0.0856  11.00000  0.05    0.44
Q11   1   0.3567  0.5939  0.2602  11.00000  0.05    0.43
Q12   1   0.3412  0.1208  0.1063  11.00000  0.05    0.39
Q13   1   0.5769  0.6611  0.2521  11.00000  0.05    0.39
Q14   1   0.4017  0.1486  0.1055  11.00000  0.05    0.39
Q15   1   0.2216  0.4155  0.1070  11.00000  0.05    0.38
Q16   1   0.3585  0.3306  0.1905  11.00000  0.05    0.38
Q17   1   0.2861  0.3337  0.0940  11.00000  0.05    0.37
Q18   1   0.5826 -0.2928  0.0381  11.00000  0.05    0.36
Q19   1   0.6343  0.1286  0.1015  11.00000  0.05    0.36
Q20   1   0.4190  0.5295  0.2119  11.00000  0.05    0.35
Q21   1   0.3150  0.4160  0.1879  11.00000  0.05    0.34
Q22   1   0.2804  0.0338  0.2178  11.00000  0.05    0.33
Q23   1   0.3537  0.0865  0.0226  11.00000  0.05    0.32
Q24   1   0.5005  0.0204  0.2049  11.00000  0.05    0.32
Q25   1   0.4381 -0.0141  0.1941  11.00000  0.05    0.32
;
_shelx_res_checksum   64351

_shelx_hkl_file
;
   2   0   0   -1.05    0.36   1
   2   0   0   -0.68    0.32   1
  -2   0   0   -0.94    0.39   1
  -2   0   0   -0.82    0.29   1
  -4   0   0  607.43   21.92   1
  -4   0   0  576.05   21.77   1
   4   0   0  613.92   21.82   1
   6   0   0  122.18    4.99   1
  -6   0   0  113.13    4.82   1
   6   0   0  104.30    5.01   1
   8   0   0   51.18    3.54   1
  -8   0   0   61.86    3.30   1
 -10   0   0   82.98    4.32   1
  10   0   0   72.07    4.59   1
 -12   0   0  177.23    8.04   1
  12   0   0  182.54    8.49   1
  14   0   0  772.51   29.58   1
 -14   0   0  758.74   29.00   1
  16   0   0  398.16   17.02   1
  18   0   0  208.31   11.03   1
  20   0   0   52.62    6.71   1
   1  -1   0   -3.27    0.21   1
  -1  -1   0   -3.05    0.17   1
   1  -1   0   -3.15    0.22   2
   3   1   0 2075.02   72.49   1
  -3  -1   0 1938.73   72.47   1
  -3   1   0 1997.24   72.62   1
   3  -1   0 1981.67   72.63   1
  -3  -1   0 2085.00   72.54   1
   3   1   0 2148.85   72.60   1
   3  -1   0 1938.65   72.52   1
   5   1   0  242.53    9.15   1
   5  -1   0  230.00    9.23   1
  -5  -1   0  227.57    8.97   1
   5   1   0  249.86    9.05   1
  -5   1   0  233.80    9.11   1
   5  -1   0  233.99    9.12   1
   7   1   0    9.21    1.66   1
   7   1   0   13.00    1.76   1
   7  -1   0    8.44    1.83   1
  -7   1   0    8.48    1.59   1
  -7  -1   0   12.09    1.51   1
   9  -1   0   31.67    2.83   1
   9   1   0   24.71    2.50   1
  -9   1   0   27.29    2.42   1
  -9  -1   0   24.41    2.28   1
 -11  -1   0   87.12    4.86   1
  11   1   0   88.31    5.09   1
 -11   1   0   95.78    5.13   1
  11  -1   0   90.81    5.29   1
  13   1   0  384.16   16.69   1
 -13  -1   0  426.04   16.38   1
 -13   1   0  430.32   16.55   1
  13  -1   0  409.05   16.90   1
 -15   1   0  626.01   24.23   1
  15  -1   0  617.05   24.72   1
  15   1   0  620.82   24.60   1
  17  -1   0  305.81   14.27   1
  17   1   0  306.55   14.00   1
  19   1   0   90.41    7.18   1
  19  -1   0   75.16    6.98   1
   0   2   0   -0.04    0.23   1
   0   2   0   -0.37    0.27   2
   0  -2   0    0.08    0.27   3
   0  -2   0    0.24    0.32   2
   0  -2   0   -0.55    0.26   1
   0   2   0   -0.07    0.27   3
   0   2   0   -0.16    0.27   1
   2  -2   0 2066.64   74.18   1
  -4  -2   0  720.18   26.77   1
   4  -2   0  752.94   27.09   1
   4   2   0  712.62   26.85   1
  -4   2   0  755.03   27.11   1
   4   2   0  749.62   26.81   1
  -4  -2   0  757.65   26.87   1
  -4   2   0  713.68   26.95   1
   4  -2   0  761.12   26.99   1
  -6   2   0  178.94    7.13   1
  -6  -2   0  170.48    6.86   1
   6   2   0  186.81    7.03   1
   6  -2   0  164.06    7.28   1
   6   2   0  166.69    7.01   1
  -8   2   0    1.61    1.54   1
   8   2   0    2.36    1.47   1
   8  -2   0    3.04    1.80   1
  -8  -2   0    0.78    1.32   1
  10  -2   0   90.58    5.04   1
 -10  -2   0   80.79    4.44   1
  10   2   0   82.00    4.66   1
 -10   2   0   84.07    4.66   1
 -12  -2   0  256.81   10.46   1
 -12   2   0  250.37   10.72   1
  12   2   0  240.09   10.80   1
  12  -2   0  262.33   11.19   1
 -14   2   0  495.69   19.54   1
 -14  -2   0  489.98   19.19   1
  14  -2   0  459.08   19.77   1
  14   2   0  511.15   19.72   1
  16   2   0  445.44   19.19   1
 -16   2   0  503.73   19.30   1
  16  -2   0  450.29   19.50   1
  18   2   0  167.06    9.68   1
  18  -2   0  161.00    9.65   1
  20   2   0   37.83    5.94   1
  20  -2   0   15.68    5.54   1
   1   3   0 4179.72  150.00   3
   1  -3   0 4089.80  146.03   2
  -1  -3   0 4207.51  146.02   2
  -1   3   0 4188.20  150.20   1
   1  -3   0 4296.76  150.12   1
  -1  -3   0 4309.13  150.23   1
   1  -3   0 4124.00  150.25   1
  -3   3   0  195.30    8.08   1
   3  -3   0  208.51    8.23   1
  -3   3   0  211.49    8.26   1
  -3  -3   0  216.51    7.89   2
   3  -3   0  206.23    7.83   2
  -3  -3   0  216.54    7.87   1
   3   3   0  208.36    7.89   1
   3   3   0  221.31    7.89   1
   3  -3   0  201.36    8.10   1
   5   3   0  635.65   24.23   1
   5   3   0  680.68   24.21   1
   5   3   0  681.97   23.73   2
   5  -3   0  662.62   24.57   1
  -5  -3   0  655.39   24.12   1
  -5   3   0  665.75   24.43   1
  -7  -3   0   56.62    3.09   1
   7   3   0   69.88    3.36   1
   7   3   0   54.27    3.33   1
   7  -3   0   62.63    3.81   1
  -7   3   0   57.89    3.52   1
  -9  -3   0   89.43    4.28   1
   9   3   0   87.42    4.58   1
   9  -3   0   85.95    5.03   1
  -9   3   0   91.65    4.78   1
 -11   3   0   66.79    4.59   1
  11  -3   0   81.51    5.03   1
  11   3   0   78.09    4.68   1
 -11  -3   0   70.09    4.08   1
 -13   3   0  356.85   14.27   1
  13  -3   0  351.87   14.58   1
  13   3   0  309.43   14.03   1
 -13  -3   0  347.15   13.74   1
 -15   3   0  551.00   20.10   1
  15  -3   0  461.27   20.12   1
  15   3   0  474.29   19.83   1
  15   3   0  480.39   19.42   2
  17   3   0  241.94   11.72   1
  17  -3   0  235.75   12.13   1
  17   3   0  253.47   11.67   2
  19   3   0   70.87    6.68   1
  19  -3   0   70.27    6.94   1
   0   4   0   97.20    4.01   1
   0   4   0   96.25    3.90   1
   0  -4   0   93.20    3.91   3
   0   4   0   99.33    3.98   2
   0  -4   0  104.15    3.89   1
   0  -4   0   95.20    3.96   2
   2   4   0  891.65   32.00   1
  -2  -4   0  851.19   31.94   1
  -2   4   0  904.56   32.18   1
   2  -4   0  928.57   32.31   1
  -2  -4   0  876.10   31.32   2
   2   4   0  912.24   32.01   1
   2   4   0  880.72   31.32   2
   2  -4   0  861.69   32.12   1
   2  -4   0  907.15   31.31   2
  -2   4   0  865.20   31.29   2
  -2   4   0  889.27   32.29   1
  -4   4   0  284.12   11.00   1
   4  -4   0  275.84   10.92   1
   4  -4   0  278.82   10.44   2
  -4   4   0  277.07   10.81   1
   4   4   0  269.31   10.52   1
   4   4   0  297.30   10.54   1
  -6   4   0  102.86    5.21   1
  -6  -4   0  121.78    4.77   1
   6  -4   0  106.52    5.41   1
   6   4   0  115.64    4.90   1
   6  -4   0  117.79    5.08   2
   6   4   0  108.98    5.03   2
   6   4   0  115.61    4.97   1
   8   4   0  277.56   10.91   1
  -8   4   0  275.83   11.20   1
  -8  -4   0  277.05   10.68   1
   8  -4   0  288.47   11.43   1
   8   4   0  261.19   10.86   1
   8   4   0  281.06   10.82   2
 -10  -4   0   72.31    3.91   1
  10   4   0   64.70    4.16   2
  10  -4   0   75.20    4.80   1
 -10   4   0   68.77    4.43   1
  10   4   0   70.30    4.12   1
  12   4   0  331.75   14.05   1
  12  -4   0  363.68   14.66   1
  12   4   0  326.92   13.75   2
 -12   4   0  345.20   14.20   1
 -12  -4   0  363.28   13.73   1
  14   4   0  238.93   11.08   1
 -14   4   0  258.20   11.41   1
  14   4   0  241.66   10.96   2
  14  -4   0  260.81   11.74   1
  16   4   0  248.32   11.85   1
  16   4   0  270.49   11.89   2
 -16   4   0  266.40   12.27   1
  16  -4   0  240.19   12.32   1
  18  -4   0  105.70    7.84   1
  18   4   0  100.30    7.61   1
   1   5   0  308.85   11.68   3
   1   5   0  310.89   11.67   1
  -1  -5   0  332.92   11.72   3
   1  -5   0  311.16   11.87   1
   1   5   0  326.71   11.74   1
  -1   5   0  309.64   11.57   2
  -1  -5   0  308.54   11.62   1
   1  -5   0  311.39   11.58   2
   1   5   0  318.01   11.60   2
  -1   5   0  314.32   11.77   1
   1  -5   0  314.02   11.73   1
  -1   5   0  320.33   11.92   1
   3   5   0  411.27   15.09   2
   3  -5   0  407.86   15.03   2
   3  -5   0  412.46   15.60   1
   3   5   0  432.18   15.23   1
   3   5   0  423.57   15.21   1
  -3  -5   0  379.72   15.03   2
  -3   5   0  420.22   15.66   1
  -3   5   0  408.73   15.02   2
   5   5   0  283.06   10.39   1
   5   5   0  261.39   10.34   1
   5  -5   0  270.02   10.33   2
   5  -5   0  259.29   10.85   1
   5   5   0  278.34   10.43   2
  -5   5   0  280.41   10.78   1
   7   5   0    0.49    1.37   1
   7   5   0   -1.36    1.35   1
   7  -5   0   -0.10    1.60   2
  -7   5   0   -1.36    1.59   1
   7   5   0    3.20    1.61   2
   7  -5   0   -1.96    1.79   1
  -7  -5   0   -0.79    1.15   1
   9   5   0  100.58    5.27   2
   9  -5   0  105.62    5.79   1
   9   5   0  106.99    5.26   1
  -9  -5   0  109.17    4.91   1
  -9   5   0  106.60    5.54   1
   9  -5   0  104.37    5.35   2
  11  -5   0  301.94   12.16   2
 -11  -5   0  307.66   11.98   1
 -11   5   0  313.02   12.73   1
  11  -5   0  291.06   12.93   1
  11   5   0  307.25   12.47   1
  11   5   0  296.81   12.27   2
  13   5   0  140.81    7.27   1
  13   5   0  149.83    7.47   2
  13  -5   0  138.95    7.55   2
 -13   5   0  137.99    7.56   1
  13  -5   0  153.63    8.06   1
 -15   5   0  144.98    8.16   1
  15  -5   0  127.55    8.47   1
  15   5   0  169.72    8.28   1
  15   5   0  147.98    8.17   2
  17   5   0   94.89    6.81   1
 -17   5   0  107.23    7.60   1
  17  -5   0   98.87    7.63   1
  19   5   0   59.69    6.36   1
  19  -5   0   71.08    7.05   1
   0   6   0  600.30   21.30   2
   0   6   0  632.68   21.79   1
   0  -6   0  577.61   21.27   2
   0  -6   0  587.79   21.66   3
   0  -6   0  569.21   21.71   1
   0   6   0  585.17   21.65   1
  -2  -6   0   47.77    2.80   2
   2   6   0   45.59    2.45   1
   2  -6   0   45.82    2.72   2
  -2   6   0   45.97    2.80   1
   2   6   0   48.79    2.77   2
  -2   6   0   54.19    3.05   1
   2   6   0   55.26    2.56   1
   2  -6   0   50.99    3.05   1
   2   6   0   49.36    2.55   3
  -2   6   0   44.73    2.73   2
   4  -6   0   29.68    2.52   1
   4   6   0   27.15    2.26   2
  -4  -6   0   25.03    2.17   2
   4   6   0   32.67    2.10   1
  -4   6   0   27.98    2.32   1
   4   6   0   36.10    2.15   1
   4  -6   0   28.05    2.18   2
  -4   6   0   30.58    2.27   2
   6  -6   0   44.26    3.13   2
   6   6   0   44.90    3.07   2
   6   6   0   51.72    2.91   1
   6   6   0   42.82    2.76   1
  -6   6   0   42.05    3.22   1
   6  -6   0   43.38    3.46   1
   8  -6   0    8.25    2.32   1
   8   6   0    9.80    1.99   1
   8   6   0    7.39    2.00   2
   8   6   0    6.58    1.70   1
   8  -6   0    8.70    2.16   2
  -8   6   0    7.47    2.20   1
 -10   6   0   50.26    3.94   1
  10  -6   0   47.57    3.60   2
 -10  -6   0   49.47    3.22   1
  10   6   0   53.90    3.73   1
  10   6   0   58.03    4.02   2
  12   6   0   41.01    3.98   2
  12  -6   0   32.00    3.98   1
  12   6   0   35.39    3.44   1
 -12   6   0   35.26    3.82   1
  12  -6   0   37.72    3.84   2
 -14   6   0   98.25    6.68   1
  14   6   0   99.50    6.61   2
  14   6   0  118.56    6.56   1
  14  -6   0  107.47    7.36   1
  16  -6   0   49.36    5.40   1
  16   6   0   44.17    4.58   1
 -16   6   0   33.56    4.88   1
  18   6   0   45.77    5.34   1
  18  -6   0   40.00    5.92   1
  -1   7   0  218.50    8.58   2
  -1   7   0  227.46    8.78   1
  -1  -7   0  212.32    8.57   2
   1  -7   0  229.38    8.77   1
   1   7   0  221.34    8.61   2
   1   7   0  223.07    8.54   3
  -1   7   0  211.16    8.57   1
   1   7   0  209.34    8.47   1
   1  -7   0  217.82    8.63   3
  -1  -7   0  211.48    8.49   3
   1   7   0  231.08    8.61   1
   1  -7   0  219.81    8.60   2
   3   7   0   34.41    2.29   3
  -3   7   0   34.01    2.78   1
   3   7   0   40.10    2.28   1
  -3   7   0   35.96    2.66   1
  -3   7   0   35.82    2.58   2
   3   7   0   37.16    2.32   1
   3  -7   0   34.91    2.61   2
  -3  -7   0   33.14    2.43   2
   3  -7   0   35.35    2.73   1
   3   7   0   27.38    2.42   2
  -5   7   0  261.29   10.07   2
  -5  -7   0  260.29   10.15   2
   5   7   0  245.84    9.94   1
   5  -7   0  253.78   10.05   2
   5   7   0  270.53   10.00   1
  -5   7   0  254.06   10.40   1
   5   7   0  269.49   10.12   2
   5  -7   0  238.00   10.46   1
   7   7   0   -0.33    1.62   1
   7  -7   0    0.84    2.01   1
   7   7   0   -0.15    1.73   2
  -7   7   0   -2.23    1.71   1
   7   7   0   -0.84    1.42   1
   7  -7   0   -0.89    1.70   2
   9  -7   0   17.01    3.01   1
   9  -7   0   24.42    2.84   2
  -9   7   0   19.92    2.89   1
   9   7   0   24.78    2.60   1
   9   7   0   18.23    2.67   2
   9   7   0   19.03    2.34   1
  11   7   0    4.87    2.70   2
  11   7   0    5.15    2.14   1
  11  -7   0    5.30    2.79   2
  11  -7   0    3.87    2.96   1
 -11   7   0    1.32    2.65   1
 -13   7   0   46.05    4.39   1
  13   7   0   37.42    4.19   2
  13  -7   0   32.79    4.47   1
  13   7   0   42.36    3.75   1
  13  -7   0   38.86    4.17   2
  15   7   0    1.57    2.81   1
  15   7   0    2.48    3.93   2
 -15   7   0    4.51    3.63   1
  15  -7   0    0.47    3.72   1
 -17   7   0    8.63    4.66   1
  17  -7   0    8.09    4.65   1
  17   7   0   10.24    3.70   1
  19  -7   0   31.16    6.48   1
  19   7   0   32.68    5.35   1
   0  -8   0    3.63    1.63   2
   0  -8   0    4.20    1.48   1
   0  -8   0    4.21    1.47   3
   0   8   0    7.13    1.59   1
   0   8   0    2.65    1.56   2
   0   8   0    5.31    1.42   1
  -2   8   0    1.07    1.54   1
   2   8   0    2.30    1.21   1
  -2   8   0    1.59    1.50   1
   2  -8   0    1.41    1.50   2
   2  -8   0    3.98    1.73   1
   2   8   0    0.49    1.56   2
  -2  -8   0    1.80    1.60   2
  -2   8   0    2.03    1.58   2
   2  -8   0    1.74    1.50   3
   2   8   0    1.67    1.35   3
   4   8   0  187.12    7.54   1
   4   8   0  192.14    7.62   3
   4   8   0  191.34    7.63   1
   4  -8   0  192.71    7.84   2
   4   8   0  182.06    7.81   2
  -4   8   0  191.53    7.79   2
  -4  -8   0  187.83    7.85   2
   4  -8   0  179.82    8.06   1
  -4   8   0  183.56    8.00   1
   6   8   0   56.04    3.81   2
   6   8   0   61.90    3.41   1
  -6   8   0   65.53    3.98   2
  -6   8   0   56.77    3.91   1
   6  -8   0   61.21    3.78   2
   6   8   0   63.49    3.46   1
   6  -8   0   58.63    4.09   1
   8   8   0    1.04    2.10   2
   8   8   0    2.04    1.71   1
   8  -8   0    4.97    2.53   1
   8   8   0    1.88    2.04   1
  -8   8   0    4.07    2.24   1
   8  -8   0    6.76    2.19   2
  10   8   0    0.94    2.37   2
 -10   8   0   -1.73    2.48   1
  10   8   0   -0.33    1.94   1
  10  -8   0    1.21    2.56   2
  10  -8   0    1.20    2.89   1
  12  -8   0   18.31    3.86   1
  12  -8   0   25.89    3.80   2
  12   8   0   21.06    3.12   1
 -12   8   0   18.65    3.66   1
  12   8   0   25.38    3.79   2
 -14   8   0    0.31    3.38   1
  14   8   0    4.76    3.81   2
  14  -8   0   -2.67    3.55   1
  14   8   0    8.00    3.14   1
 -16   8   0    0.76    4.19   1
  16   8   0   -3.85    3.17   1
  16  -8   0   -7.79    4.01   1
  18  -8   0   -0.05    4.82   1
  18   8   0   -0.61    3.98   1
  -1   9   0   13.13    2.09   1
   1   9   0   11.45    1.64   1
   1   9   0   10.47    1.96   2
   1  -9   0   12.88    2.05   2
  -1  -9   0   12.58    2.07   2
   1   9   0   15.87    1.90   1
  -1   9   0    7.18    1.96   2
  -1   9   0    9.77    1.81   1
  -1  -9   0   16.23    1.85   3
   1  -9   0   11.56    1.79   3
   1  -9   0   11.88    1.89   1
   3  -9   0   30.16    2.87   1
   3   9   0   34.60    2.74   2
   3  -9   0   33.94    2.74   2
  -3   9   0   33.87    2.80   2
   3   9   0   34.55    2.65   3
   3   9   0   39.36    2.56   1
  -3  -9   0   29.54    2.69   2
  -3   9   0   30.29    2.64   1
   3   9   0   37.01    2.64   1
   5  -9   0  131.05    6.01   2
   5   9   0  119.84    5.43   1
   5   9   0  131.75    5.63   3
   5   9   0  129.58    5.62   1
   5   9   0  126.52    5.94   2
  -5   9   0  100.92    5.82   1
  -5   9   0  122.77    5.81   2
  -5  -9   0  121.31    5.93   2
   5  -9   0  117.48    6.05   1
   7   9   0   37.83    2.89   1
   7   9   0   26.94    2.97   2
  -7  -9   0   33.11    2.37   1
   7  -9   0   32.61    3.42   1
   7   9   0   28.98    2.48   1
  -7   9   0   31.17    3.18   1
   7  -9   0   30.94    2.99   2
   9   9   0   -0.27    2.38   2
   9  -9   0   -3.82    2.56   1
  -9   9   0   -1.94    2.40   1
  -9  -9   0    0.35    1.39   1
   9  -9   0    1.13    2.51   2
   9   9   0   -3.06    2.22   1
   9   9   0   -0.98    1.86   1
 -11   9   0   26.12    3.72   1
  11   9   0   33.87    3.87   2
  11  -9   0   27.65    3.74   2
  11  -9   0   40.67    4.27   1
  11   9   0   24.62    3.16   1
 -13   9   0    0.66    3.42   1
  13   9   0   -0.28    3.42   2
  13  -9   0   -2.29    3.55   1
  13   9   0   -1.08    2.78   1
 -15   9   0    1.57    4.13   1
  15  -9   0    1.06    4.19   1
  15   9   0    0.06    3.23   1
  17  -9   0   -5.22    4.48   1
 -17   9   0    2.20    4.73   1
  17   9   0   -4.50    3.72   1
   0  10   0  244.70    9.86   1
   0 -10   0  229.94    9.67   1
   0 -10   0  251.15    9.69   3
   0  10   0  243.22    9.80   2
   0  10   0  235.42    9.65   1
   0 -10   0  241.78    9.82   2
  -2 -10   0   18.05    2.46   2
   2  10   0   26.37    2.22   1
   2  10   0   15.82    2.12   3
  -2  10   0   20.47    2.33   1
   2  10   0   15.91    2.36   2
   2  10   0   18.91    1.95   1
   2 -10   0   19.18    2.36   3
   2 -10   0   10.76    2.32   2
   2 -10   0   18.93    2.33   1
  -2  10   0   16.51    2.47   2
   4 -10   0  170.13    7.36   2
  -4  10   0  167.04    7.39   2
  -4 -10   0  164.01    7.40   2
  -4 -10   0  169.79    6.72   1
  -4  10   0  155.44    7.33   1
   4  10   0  168.27    7.06   3
   4  10   0  164.78    7.38   2
   4  10   0  160.04    6.93   1
   4 -10   0  158.35    7.44   1
   6  10   0   62.19    4.08   1
   6  10   0   68.79    4.10   3
  -6 -10   0   67.78    4.59   2
   6 -10   0   66.76    4.59   1
  -6 -10   0   66.42    3.43   1
   6 -10   0   75.30    4.46   2
   6  10   0   65.31    4.39   2
  -6  10   0   68.52    4.48   1
  -6  10   0   70.64    4.40   2
   6  10   0   69.35    3.85   1
   8  10   0    0.59    2.36   1
  -8  10   0    0.23    2.52   1
   8  10   0    2.53    2.47   2
   8 -10   0    1.69    2.45   2
   8 -10   0    3.46    2.75   1
   8  10   0    3.47    2.00   1
 -10  10   0    9.88    3.23   1
  10  10   0   15.31    3.31   2
  10 -10   0   11.95    3.27   2
  10  10   0   11.17    2.58   1
  10 -10   0   10.85    3.39   1
  12 -10   0   -0.16    3.35   1
 -12  10   0    0.56    3.42   1
  12  10   0   -3.28    3.35   2
  12  10   0   -0.18    2.50   1
  14  10   0   10.14    3.35   1
  14 -10   0   17.70    4.48   1
 -14  10   0   11.90    4.18   1
  16 -10   0   12.33    5.02   1
 -16  10   0    5.39    4.58   1
  16  10   0    5.54    3.80   1
   1  11   0  253.32    9.74   1
   1  11   0  223.99    9.77   2
  -1  11   0  245.63    9.87   2
  -1 -11   0  230.80    9.85   2
   1 -11   0  232.89    9.71   3
   1  11   0  226.79    9.50   1
  -1  11   0  218.84    9.62   1
   1 -11   0  239.94    9.80   1
   1 -11   0  238.93    9.87   2
  -1  11   0  249.05   10.04   1
  -1 -11   0  244.52    9.63   3
   3 -11   0    1.66    2.18   2
   3 -11   0    6.54    2.17   3
  -3 -11   0    3.74    2.20   2
   3  11   0    5.97    1.72   1
   3  11   0    1.43    1.88   3
   3  11   0    4.18    1.85   1
  -3  11   0    4.21    2.34   2
  -3  11   0    4.21    2.05   1
   3 -11   0    3.42    2.14   1
   3  11   0    3.00    2.17   2
  -5  11   0    7.42    2.36   1
   5  11   0    9.92    2.17   3
  -5 -11   0   12.99    1.77   1
   5 -11   0   16.90    2.83   1
   5  11   0    9.62    2.48   2
   5  11   0   11.77    2.38   1
  -5  11   0    9.48    2.64   2
  -5 -11   0   10.48    2.64   2
   5  11   0    6.37    1.82   1
   5 -11   0    9.45    2.68   2
   7  11   0    4.24    1.93   1
   7  11   0    1.60    2.46   2
  -7  11   0    1.82    2.65   2
   7  11   0    1.96    2.34   3
   7 -11   0    0.17    2.47   2
   7 -11   0    3.16    2.61   1
  -7  11   0    6.10    2.58   1
   7  11   0    2.20    2.36   1
   9 -11   0    3.09    3.09   2
   9  11   0    0.69    2.72   2
   9 -11   0   -3.17    2.91   1
   9  11   0    2.70    2.31   1
  -9  11   0   -0.53    2.82   1
  11  11   0    0.14    2.58   1
  11  11   0   -0.90    3.27   2
  11 -11   0    1.97    3.52   1
 -11  11   0    0.38    3.27   1
  13 -11   0   26.59    4.75   1
 -13  11   0   15.26    4.20   1
  13  11   0   21.04    3.66   1
  15  11   0   36.46    4.41   1
  15 -11   0   33.88    5.53   1
 -15  11   0   42.38    5.80   1
 -17  11   0   29.01    5.92   1
  17  11   0   23.78    4.80   1
   0  12   0  506.28   18.92   1
   0 -12   0  495.50   18.65   3
   0  12   0  483.09   18.58   2
   0 -12   0  503.02   18.66   2
   0  12   0  460.45   18.61   1
  -2  12   0  194.80    8.52   1
   2 -12   0  197.12    8.78   2
  -2 -12   0  207.54    8.86   2
   2  12   0  185.35    8.66   2
   2  12   0  208.19    8.55   1
  -2  12   0  192.97    8.69   2
   2 -12   0  195.12    8.59   3
   2 -12   0  195.74    8.61   1
   2  12   0  196.90    8.25   1
  -4 -12   0   54.84    3.48   1
  -4 -12   0   53.91    4.15   2
   4  12   0   58.02    3.94   3
   4 -12   0   56.29    4.09   1
   4  12   0   46.88    3.99   2
   4  12   0   63.09    4.07   1
  -4  12   0   46.47    3.76   1
   4 -12   0   61.22    4.41   3
   4 -12   0   51.58    4.08   2
  -4  12   0   58.73    4.26   2
   4  12   0   48.68    3.41   1
   6  12   0   17.59    3.12   2
   6  12   0   20.64    2.85   3
   6  12   0   25.24    2.51   1
  -6  12   0   25.15    3.30   2
   6 -12   0   21.54    3.32   1
  -6  12   0   19.25    3.11   1
   6 -12   0   22.47    3.26   2
   8 -12   0    0.31    2.92   1
  -8  12   0    2.79    2.87   1
   8 -12   0   -0.04    2.98   2
   8  12   0    1.24    2.72   3
   8  12   0    1.99    2.83   2
   8  12   0   -0.89    2.21   1
  10  12   0    2.61    2.58   1
  10  12   0    1.81    3.33   2
  10 -12   0    1.86    3.26   1
 -10  12   0    1.10    3.22   1
  10  12   0    6.03    3.41   3
  12  12   0   17.14    3.24   1
  12 -12   0   17.37    4.29   1
 -12  12   0   15.11    4.10   1
  14  12   0   33.89    4.38   1
  14 -12   0   30.92    5.24   1
 -14  12   0   35.03    5.38   1
 -16  12   0   82.04    7.39   1
  16  12   0   93.20    7.04   1
  -1 -13   0  731.62   27.13   2
   1  13   0  707.41   27.01   2
  -1  13   0  719.70   27.38   1
  -1 -13   0  720.80   27.18   3
   1 -13   0  729.50   27.32   3
   1  13   0  747.25   27.28   1
   1 -13   0  765.29   27.16   2
   1 -13   0  705.55   27.22   1
  -1  13   0  729.69   27.05   2
   3 -13   0  279.46   11.18   1
   3 -13   0  272.51   11.32   2
  -3  13   0  249.89   11.08   2
   3  13   0  248.97   10.70   1
  -3  13   0  267.33   11.12   1
   3  13   0  249.57   11.13   2
   3  13   0  275.80   11.00   1
   3 -13   0  257.48   11.16   3
   5 -13   0   49.51    4.27   3
   5  13   0   57.42    4.33   3
  -5  13   0   48.48    4.27   2
   5  13   0   57.67    4.50   2
   5 -13   0   62.93    4.54   1
   5 -13   0   57.44    4.50   2
  -5  13   0   45.57    4.05   1
   5  13   0   51.71    3.81   1
  -7  13   0   -2.66    2.99   2
   7 -13   0    0.45    3.01   1
   7  13   0   -0.44    2.14   1
  -7  13   0   -3.85    2.50   1
   7  13   0    2.89    2.80   3
   7  13   0    6.05    3.07   2
   9  13   0    6.64    3.48   2
   9 -13   0    5.98    3.61   1
   9  13   0    8.08    2.64   1
  -9  13   0    8.02    3.43   1
 -11  13   0   10.79    3.95   1
  11  13   0   10.70    3.00   1
  11 -13   0   10.05    4.08   1
  13  13   0   26.17    4.04   1
 -13  13   0   25.48    4.80   1
 -15  13   0   65.01    6.86   1
  15  13   0   70.67    5.86   1
   0  14   0  746.18   27.33   2
   0  14   0  712.88   27.48   1
   0 -14   0  732.55   27.44   3
   2  14   0  592.33   21.94   1
   2  14   0  568.37   21.98   2
  -2  14   0  557.35   21.88   2
  -2  14   0  545.96   22.07   1
   2 -14   0  600.98   22.17   3
   4  14   0  135.97    6.84   1
  -4  14   0  149.91    7.56   2
   4 -14   0  151.09    7.46   3
  -4  14   0  147.42    7.36   1
   4  14   0  142.44    7.62   2
   6 -14   0    2.09    3.27   3
   6  14   0    1.39    2.87   3
   6  14   0    3.43    2.35   1
   6  14   0    0.62    3.01   2
  -6  14   0    3.15    3.16   2
  -6  14   0   -0.69    2.76   1
   8  14   0    0.93    3.46   2
  -8  14   0    0.08    3.07   1
   8  14   0    3.57    2.57   1
  10  14   0   12.07    3.09   1
 -10  14   0    2.09    3.62   1
 -12  14   0    9.53    4.34   1
  12  14   0   16.39    3.59   1
 -14  14   0   27.43    5.46   1
  14  14   0   30.16    4.45   1
   1 -15   0  494.34   19.21   3
  -1  15   0  508.76   19.32   2
   1  15   0  470.15   19.09   1
   1  15   0  486.55   19.29   2
  -1  15   0  494.44   19.23   1
   3  15   0  357.88   13.88   1
   3 -15   0  338.85   14.16   3
  -3  15   0  352.95   14.34   2
  -3  15   0  322.86   14.10   1
   3  15   0  328.89   14.27   2
   5 -15   0   60.11    5.07   3
   5  15   0   51.10    4.90   2
   5  15   0   57.23    4.42   3
  -5  15   0   52.44    4.80   2
   5  15   0   53.56    4.05   1
  -5  15   0   44.29    4.43   1
   7  15   0    5.55    2.71   1
   7 -15   0   13.06    3.76   3
   7  15   0    4.76    3.72   2
  -7  15   0    3.76    3.74   2
  -7  15   0    1.49    3.15   1
  -9  15   0   16.17    4.03   1
   9  15   0    7.10    3.09   1
 -11  15   0   27.82    4.88   1
  11  15   0   34.05    3.98   1
 -13  15   0   21.12    5.26   1
  13  15   0   30.45    4.50   1
   0  16   0  453.29   18.08   2
   0  16   0  441.23   17.84   1
   0 -16   0  446.63   17.70   3
   2  16   0  400.03   16.01   1
  -2  16   0  408.69   16.37   2
   2  16   0  395.36   16.39   2
   2 -16   0  380.44   16.15   3
  -2  16   0  398.24   16.32   1
  -4  16   0  130.51    7.52   1
   4 -16   0  149.30    7.80   3
  -4  16   0  144.89    8.29   2
   4  16   0  150.67    8.40   2
   4  16   0  139.58    7.22   1
   6  16   0    4.23    2.79   1
  -6  16   0   -0.94    3.85   2
  -6  16   0    0.07    3.08   1
   6 -16   0    0.51    3.62   3
  -8  16   0   15.51    4.14   1
  -8  16   0   20.92    4.50   2
   8 -16   0   15.31    4.45   3
   8  16   0   17.28    3.31   1
 -10  16   0   29.15    4.84   1
  10  16   0   30.06    4.06   1
 -12  16   0   48.20    5.96   1
  12  16   0   54.00    5.18   1
  -1  17   0  359.72   15.43   1
   1 -17   0  351.98   15.34   3
   1  17   0  395.59   15.84   2
  -1  17   0  364.88   15.69   2
   1  17   0  381.06   15.28   1
   3  17   0  186.40    8.83   1
  -3  17   0  180.80    9.20   1
  -3  17   0  171.41    9.53   2
   3 -17   0  186.97    9.17   3
   5  17   0   28.79    3.61   1
   5 -17   0   30.69    4.79   3
  -5  17   0   28.34    4.13   1
  -5  17   0   34.04    4.88   2
   7 -17   0    0.24    4.17   3
  -7  17   0    2.77    4.31   2
  -7  17   0    1.06    3.56   1
   7  17   0   -0.23    3.03   1
   9  17   0   29.93    4.23   1
  -9  17   0   33.44    5.18   1
  11  17   0   78.78    5.95   1
 -11  17   0   66.71    6.71   1
   0  18   0  227.92   10.55   1
   2  18   0  165.53    8.43   1
  -2  18   0  151.50    8.42   1
   2 -18   0  168.92    8.88   3
   4  18   0  117.21    6.91   1
   4 -18   0  106.72    7.71   3
  -4  18   0  114.98    7.40   1
   6  18   0   16.12    3.50   1
   6 -18   0   16.92    4.67   3
  -6  18   0    8.71    3.97   1
  -8  18   0   10.08    4.43   1
   8  18   0    9.91    3.72   1
 -10  18   0   53.45    6.10   1
  10  18   0   54.85    5.42   1
   1  19   0  118.47    7.55   1
   1 -19   0  129.58    8.07   3
  -1  19   0  137.19    7.96   1
   3 -19   0  133.48    8.27   3
   3  19   0  113.00    7.30   1
  -3  19   0  129.89    7.98   1
  -5  19   0   45.41    5.46   1
   5  19   0   56.14    5.05   1
   5 -19   0   56.77    6.01   3
  -7  19   0   -1.67    4.04   1
   7  19   0    1.57    3.62   1
  -9  19   0    9.26    4.82   1
   9  19   0   14.02    4.28   1
   0  20   0  103.70    7.05   1
   2  20   0  100.36    7.11   1
   2 -20   0  106.81    8.08   3
  -2  20   0  106.71    7.50   1
   4 -20   0   80.57    7.07   3
   4  20   0   73.06    5.86   1
  -4  20   0   63.38    6.06   1
   6  20   0   23.21    4.46   1
  -6  20   0   23.02    5.19   1
   1  21   0   89.84    6.90   1
  -1  21   0   86.77    6.70   1
   3  21   0   91.78    7.07   1
  -3  21   0   75.05    6.79   1
   5  21   0   30.16    5.04   1
  -5  21   0   31.35    5.45   1
  20   0  -1   -3.90    4.49   1
  18   0  -1   -3.45    3.41   1
  16   0  -1    1.29    3.32   1
 -14   0   1    2.86    2.72   1
  14   0  -1    1.18    2.88   1
  12   0  -1   -0.57    2.16   1
 -12   0   1    0.97    2.00   1
  10   0  -1   -1.14    1.81   1
 -10   0   1   -0.01    1.63   1
   8   0  -1   -1.27    1.53   1
  -8   0   1    0.65    1.40   1
   6   0  -1   -1.27    1.20   1
  -6   0   1   -1.25    1.01   1
   6   0  -1    1.37    1.20   1
   4   0  -1    1.18    0.83   1
  -4   0   1    0.95    1.08   1
  -4   0   1   -0.44    0.74   1
   4   0  -1    0.38    0.92   1
   2   0  -1   -0.36    0.35   1
  -2   0   1   -0.13    0.32   1
  -2   0   1   -0.48    0.42   1
   2   0  -1   -0.34    0.31   1
   2   0   1   -1.00    0.36   1
  -2   0  -1   -0.98    0.41   1
   2   0   1   -0.53    0.40   1
  -2   0  -1   -0.51    0.35   1
  -4   0  -1   -2.07    0.98   1
   4   0   1    0.03    0.90   1
  -4   0  -1   -0.56    0.80   1
   4   0   1    0.18    0.97   1
  -6   0  -1   -0.69    1.08   1
   6   0   1   -0.19    1.24   1
   6   0   1    1.25    1.28   1
   8   0   1   -1.02    1.55   1
  -8   0  -1   -0.17    1.35   1
 -10   0  -1    0.99    1.68   1
  10   0   1    1.08    1.94   1
  12   0   1    1.81    2.39   1
 -12   0  -1   -0.56    2.09   1
  14   0   1    0.47    2.72   1
 -14   0  -1    1.71    2.81   1
  16   0   1   -1.12    3.33   1
  18   0   1   -0.66    3.98   1
  20   0   1   -1.58    4.77   1
  19   1  -1   22.30    4.92   1
  19  -1  -1   14.70    5.01   1
  17   1  -1   14.57    4.08   1
  17  -1  -1   14.95    4.14   1
  15   1  -1   14.59    3.42   1
  15  -1  -1    3.61    3.27   1
 -15   1   1    6.47    3.28   1
  13  -1  -1   53.37    4.41   1
 -13  -1   1   55.38    3.98   1
 -13   1   1   46.25    3.88   1
  13   1  -1   52.11    4.20   1
 -11  -1   1    1.98    1.79   1
 -11   1   1    3.18    1.96   1
  11  -1  -1    2.08    2.19   1
  11   1  -1    2.29    2.05   1
   9   1  -1   10.25    2.01   1
   9  -1  -1   11.28    2.23   1
  -9   1   1    7.35    1.84   1
  -9  -1   1    8.58    1.73   1
   7   1  -1  132.78    5.63   1
   7   1  -1  120.68    5.69   1
  -7  -1   1  131.76    5.47   1
  -7   1   1  133.42    5.67   1
   7  -1  -1  134.07    5.93   1
   5  -1  -1   60.64    3.08   1
  -5  -1   1   62.67    2.82   1
   5  -1  -1   61.50    3.21   1
   5   1  -1   60.83    2.95   1
  -5   1   1   64.28    3.02   1
   5   1  -1   61.35    3.11   1
   3   1  -1   35.53    1.90   1
   3   1  -1   35.72    2.00   1
  -3  -1   1   41.60    2.10   1
  -3   1   1   37.40    2.07   1
   3  -1  -1   34.26    2.05   1
   3  -1  -1   40.06    2.24   1
  -3   1   1   37.13    2.25   1
   1  -1  -1   -3.66    0.27   2
   1  -1  -1   -3.49    0.23   1
  -1   1   1   -3.46    0.24   1
  -1   1   1   -3.61    0.23   1
   1   1   1    0.17    0.21   1
   1   1   1   -0.09    0.23   2
   1  -1   1    0.26    0.21   2
   1  -1   1   -0.14    0.25   1
  -1  -1  -1   -0.17    0.23   1
   1   1   1    0.04    0.24   1
  -1   1  -1    0.03    0.23   1
  -1  -1  -1   -0.19    0.22   1
  -1   1  -1    0.00    0.23   1
  -3   1  -1 1303.95   47.02   1
   3   1   1 1334.66   46.93   1
  -3  -1  -1 1230.53   46.93   1
  -3  -1  -1 1344.09   46.94   1
   3   1   1 1246.51   46.96   1
   3  -1   1 1372.26   47.07   1
  -3   1  -1 1317.19   46.98   1
   3  -1   1 1300.59   46.96   1
   5   1   1  204.89    7.92   1
  -5  -1  -1  208.44    7.87   1
   5   1   1  196.92    7.97   1
  -5   1  -1  195.14    7.93   1
   5  -1   1  205.01    8.00   1
   7  -1   1   12.46    1.91   1
  -7   1  -1   10.17    1.70   1
   7   1   1   12.08    1.76   1
  -7  -1  -1   13.76    1.68   1
   9  -1   1   13.69    2.26   1
   9   1   1   11.54    2.08   1
  -9  -1  -1   17.32    2.05   1
  -9   1  -1   12.06    1.99   1
  11   1   1   10.13    2.43   1
 -11   1  -1   11.01    2.30   1
 -11  -1  -1   12.55    2.28   1
  11  -1   1   14.85    2.65   1
  13   1   1    2.37    2.53   1
 -13   1  -1    4.61    2.55   1
 -13  -1  -1    4.36    2.39   1
  13  -1   1    7.22    2.95   1
  15  -1   1   25.00    4.15   1
  15   1   1   24.95    3.92   1
 -15  -1  -1   24.69    3.73   1
 -15   1  -1   27.28    3.97   1
  17   1   1    7.41    3.85   1
  17  -1   1    6.86    3.84   1
  19  -1   1    7.33    4.74   1
  19   1   1    5.08    4.66   1
  20  -2  -1   41.29    6.22   1
  20   2  -1   21.25    5.39   1
  18   2  -1   32.99    4.95   1
  18  -2  -1   34.40    5.09   1
 -16   2   1   39.44    4.55   1
  16   2  -1   45.81    4.67   1
  16  -2  -1   42.07    4.86   1
 -14   2   1   93.72    6.08   1
  14  -2  -1   97.07    6.36   1
  14   2  -1   86.86    5.85   1
 -14  -2   1   95.80    5.75   1
 -12   2   1   36.48    3.27   1
 -12  -2   1   31.18    2.88   1
  12   2  -1   33.68    3.27   1
  12  -2  -1   25.11    3.37   1
 -10  -2   1   50.42    3.31   1
  10   2  -1   50.25    3.54   1
  10  -2  -1   45.49    3.61   1
 -10   2   1   45.32    3.46   1
  -8  -2   1  118.84    5.08   1
   8   2  -1  119.12    5.23   1
   8   2  -1  104.24    5.25   1
   8  -2  -1  112.10    5.60   1
  -8   2   1  116.23    5.33   1
  -6  -2   1  139.79    5.38   1
   6   2  -1  130.52    5.47   1
   6   2  -1  130.48    5.56   1
   6  -2  -1  133.16    5.89   1
  -6   2   1  127.18    5.65   1
   4  -2  -1   90.89    4.12   1
  -4   2   1   97.54    4.25   1
   4   2  -1   85.70    3.79   1
  -4   2   1   88.30    3.93   1
  -4  -2   1   93.28    3.82   1
   4   2  -1   88.29    3.72   1
   2  -2  -1  631.86   23.08   1
   0  -2  -1   -0.63    0.30   1
   0  -2  -1   -0.58    0.32   2
   0   2   1   -0.43    0.32   2
   0   2  -1   -0.72    0.20   1
   0   2   1   -0.42    0.28   1
   0   2  -1   -0.61    0.23   2
   0  -2  -1   -0.83    0.31   1
   0   2  -1   -0.45    0.30   3
   0   2   1   -1.06    0.28   1
   0  -2   1   -0.36    0.24   1
   0   2  -1   -0.93    0.27   1
   0  -2   1   -0.66    0.30   3
   0  -2   1   -0.57    0.32   2
   2  -2   1  210.64    7.94   1
  -2   2  -1  207.49    7.93   1
   2  -2   1  220.96    7.90   1
   2   2   1  188.11    7.76   1
  -2  -2  -1  209.48    7.65   2
  -2  -2  -1  207.26    7.77   1
   2  -2   1  212.72    7.61   2
  -2  -2  -1  225.58    7.82   1
   4   2   1 1260.94   45.06   1
   4   2   1 1249.42   44.99   1
   4   2   1 1255.81   43.83   2
  -4  -2  -1 1230.68   44.98   1
  -4  -2  -1 1309.72   45.05   1
  -4   2  -1 1293.06   45.24   1
   4  -2   1 1219.66   45.11   1
   4  -2   1 1170.68   45.18   1
  -6   2  -1  247.06    9.65   1
   6  -2   1  242.91    9.82   1
   6   2   1  231.82    9.56   1
  -6  -2  -1  244.72    9.48   1
   6   2   1  256.82    9.59   1
  -8  -2  -1   49.22    3.06   1
  -8   2  -1   48.01    3.13   1
   8   2   1   46.09    3.15   1
  10  -2   1   16.27    2.68   1
 -10   2  -1   16.59    2.41   1
  10   2   1   24.39    2.69   1
 -10  -2  -1   22.45    2.42   1
 -12  -2  -1   25.01    2.84   1
  12   2   1   25.42    3.23   1
 -12   2  -1   31.42    3.32   1
  12  -2   1   31.51    3.52   1
  14   2   1   90.77    6.04   1
 -14  -2  -1   77.40    5.29   1
 -14   2  -1   79.03    5.82   1
  14  -2   1   87.48    6.11   1
  16   2   1   72.56    5.74   1
  16  -2   1   72.11    6.11   1
 -16   2  -1   70.19    5.60   1
  18  -2   1   18.10    4.73   1
  18   2   1   19.88    4.48   1
  20   2   1    4.03    4.85   1
  20  -2   1   -0.41    5.17   1
  19  -3  -1   54.89    6.44   1
  19   3  -1   57.40    6.05   1
  17   3  -1   86.63    6.40   1
  17  -3  -1   68.77    6.36   1
  17   3  -1   91.73    6.54   2
 -15   3   1  137.71    7.54   1
  15  -3  -1  113.15    7.53   1
  15   3  -1  116.42    7.05   1
 -13   3   1  113.12    6.22   1
 -13  -3   1  109.09    5.85   1
  13   3  -1  114.04    6.23   1
  13  -3  -1  105.66    6.61   1
 -11  -3   1    5.72    1.94   1
  11   3  -1    6.97    2.18   1
 -11   3   1    4.93    2.18   1
  11  -3  -1    4.80    2.43   1
   9   3  -1   16.48    2.07   1
   9  -3  -1   13.81    2.48   1
  -9   3   1   14.94    2.23   1
  -9  -3   1   18.39    1.90   1
   7  -3  -1  309.53   12.91   1
  -7   3   1  325.63   12.73   1
   7   3  -1  334.61   12.52   1
  -7  -3   1  335.95   12.35   1
   7   3  -1  325.34   12.57   1
   5   3  -1   13.98    1.42   1
   5   3  -1   14.37    1.35   1
   5  -3  -1   20.01    1.93   1
  -5   3   1   13.24    1.67   1
   3  -3  -1  132.22    5.04   2
   3   3  -1  130.01    4.79   1
   3  -3  -1  125.88    5.13   1
   3   3  -1  116.29    4.80   1
  -3  -3   1  120.26    4.78   1
  -3   3   1  122.54    5.28   1
  -3   3   1  121.93    5.10   1
  -1  -3   1  857.15   29.61   1
   1  -3  -1  808.87   29.69   1
   1   3  -1  748.23   29.52   1
  -1   3   1  858.65   29.70   1
   1   3  -1  838.10   29.56   3
   1  -3  -1  797.32   28.86   2
  -1  -3   1  820.46   28.84   2
  -1  -3  -1 2274.15   78.86   2
   1   3   1 2342.86   81.03   1
  -1   3  -1 2259.69   81.11   1
   1  -3   1 2346.70   81.16   1
   1  -3   1 2138.95   78.82   2
   1   3   1 2267.80   81.04   3
  -1  -3  -1 2218.24   81.05   1
  -1  -3  -1 2294.96   81.00   1
   1  -3   1 2223.01   81.01   1
   3   3   1  291.07   10.27   1
   3  -3   1  281.17   10.06   2
  -3  -3  -1  286.97   10.27   1
   3   3   1  272.54   10.27   1
  -3  -3  -1  260.55   10.09   2
   3  -3   1  247.70   10.44   1
  -3  -3  -1  271.52   10.23   1
   3   3   1  280.33   10.13   2
  -3   3  -1  278.82   10.43   1
  -3   3  -1  280.40   10.54   1
   5   3   1  174.42    6.54   1
   5   3   1  157.26    6.55   1
  -5   3  -1  168.44    6.75   1
   5   3   1  153.90    6.44   2
  -5  -3  -1  159.94    6.41   1
   5  -3   1  166.04    6.85   1
  -7   3  -1    2.58    1.58   1
  -7  -3  -1    3.32    1.34   1
   7   3   1    3.07    1.48   1
   7   3   1    2.41    1.50   2
   7  -3   1    5.07    1.87   1
   7   3   1    3.24    1.41   1
  -9  -3  -1   36.40    2.69   1
   9  -3   1   33.14    3.18   1
   9   3   1   37.43    2.93   1
  -9   3  -1   39.81    2.98   1
  11   3   1   46.15    3.57   1
 -11  -3  -1   47.73    3.53   1
  11  -3   1   33.92    3.70   1
 -11   3  -1   43.04    3.53   1
 -13  -3  -1  246.66   10.40   1
  13   3   1  249.64   10.53   2
 -13   3  -1  250.33   10.89   1
  13   3   1  223.26   10.74   1
  13  -3   1  254.94   11.25   1
  15   3   1  214.40   10.25   1
  15  -3   1  201.40   10.50   1
  15   3   1  212.72    9.94   2
 -15   3  -1  222.92   10.45   1
  17   3   1   74.26    6.09   1
  17   3   1   82.52    6.27   2
  17  -3   1   80.01    6.57   1
  19   3   1   14.34    4.65   1
  19  -3   1   12.17    5.17   1
  18   4  -1  114.37    7.71   1
  18  -4  -1  120.18    8.58   1
  16  -4  -1  167.61    9.66   1
  16   4  -1  179.29    9.15   2
 -16   4   1  172.83    9.13   1
  16   4  -1  165.90    8.86   1
  14   4  -1  240.16   10.72   1
  14   4  -1  240.71   10.83   2
 -14   4   1  239.15   10.87   1
  14  -4  -1  234.32   11.41   1
  12   4  -1   81.91    4.97   2
  12  -4  -1   69.79    5.35   1
  12   4  -1   75.04    4.96   1
 -12  -4   1   76.50    4.45   1
 -12   4   1   81.53    5.12   1
  10   4  -1    3.72    2.05   2
  10  -4  -1    0.52    2.20   1
 -10  -4   1    5.46    1.68   1
  10   4  -1    4.13    1.91   1
 -10   4   1    4.28    2.15   1
  -8   4   1   38.99    3.15   1
   8   4  -1   46.66    3.12   1
  -8  -4   1   40.72    2.58   1
   8   4  -1   39.34    3.02   2
   8  -4  -1   40.81    3.34   1
   8   4  -1   47.74    2.91   1
   6   4  -1   14.44    1.46   1
   6  -4  -1    6.04    1.88   1
  -6   4   1    8.28    1.75   1
   6   4  -1   11.74    1.68   2
   6   4  -1    8.44    1.35   1
   6  -4  -1   10.53    1.66   2
   4   4  -1  848.98   32.48   2
   4  -4  -1  945.04   33.62   1
   4  -4  -1  909.31   32.51   2
   4   4  -1  946.03   33.14   1
  -4  -4   1  932.24   33.11   1
  -4   4   1  936.03   33.65   1
   4   4  -1  896.46   33.16   1
  -4   4   1  927.16   33.47   1
   2   4  -1 2753.99   97.93   3
  -2   4   1 2679.90   98.27   1
  -2  -4   1 2796.92   95.50   2
   2  -4  -1 2815.47   98.32   1
  -2  -4   1 2681.03   98.08   1
  -2   4   1 2708.98   98.20   1
   2   4  -1 2809.97   98.11   1
   2  -4  -1 2721.81   98.15   1
   2   4  -1 2743.39   98.04   1
  -2   4   1 2633.18   95.49   2
   2   4  -1 2645.90   95.48   2
   2  -4  -1 2891.29   95.55   2
   0  -4  -1  163.24    6.56   3
   0  -4   1  172.38    6.56   2
   0   4  -1  167.63    6.55   2
   0  -4   1  174.29    6.68   3
   0   4  -1  173.98    6.55   1
   0   4  -1  179.62    6.71   3
   0  -4   1  183.75    6.53   1
   0  -4  -1  180.27    6.63   1
   0  -4  -1  180.50    6.72   1
   0  -4  -1  164.03    6.60   2
   0   4  -1  176.29    6.68   1
   0   4   1  178.78    6.63   2
   0   4   1  170.91    6.70   1
   0   4   1  171.64    6.65   1
   2   4   1  801.34   29.04   1
   2  -4   1  836.09   29.13   1
  -2   4  -1  804.96   28.34   2
  -2   4  -1  822.98   29.28   1
   2   4   1  751.26   28.38   2
   2  -4   1  791.33   29.22   1
  -2  -4  -1  808.68   29.01   1
  -2  -4  -1  825.75   29.04   1
   2   4   1  760.43   29.02   1
  -2   4  -1  790.94   29.15   1
   2  -4   1  821.43   28.35   2
  -2  -4  -1  825.40   28.42   2
   4   4   1   10.21    1.39   2
  -4  -4  -1   13.74    1.26   1
   4  -4   1   12.93    1.66   1
  -4   4  -1   11.43    1.53   1
  -4   4  -1   16.93    1.81   1
   4   4   1   13.08    1.29   1
   4  -4   1   14.74    1.40   2
  -4  -4  -1   11.81    1.43   2
   4   4   1   13.51    1.32   1
   6  -4   1   27.94    2.52   1
  -6   4  -1   31.23    2.41   1
   6  -4   1   28.49    2.18   2
   6   4   1   29.17    2.30   1
   6   4   1   25.09    2.15   2
   6   4   1   30.84    2.39   1
  -6  -4  -1   27.55    1.97   1
   8  -4   1    7.27    2.10   1
   8   4   1    4.24    1.69   2
  -8   4  -1    4.92    1.87   1
  -8  -4  -1    6.59    1.56   1
   8   4   1    6.07    1.72   1
  10   4   1    8.77    2.09   1
  10   4   1   10.90    2.23   2
 -10  -4  -1   13.26    1.95   1
 -10   4  -1    7.24    2.26   1
  10  -4   1   11.98    2.69   1
  12  -4   1  252.78   10.80   1
 -12   4  -1  231.91   10.36   1
  12   4   1  230.38   10.19   1
 -12  -4  -1  229.66    9.81   1
  12   4   1  224.63    9.94   2
  14   4   1  373.39   16.09   1
  14  -4   1  412.85   16.65   1
 -14   4  -1  383.60   16.11   1
  14   4   1  388.00   15.76   2
  16   4   1  262.17   12.48   2
  16  -4   1  261.62   12.95   1
 -16   4  -1  291.59   12.93   1
  16   4   1  278.91   12.59   1
  18  -4   1   26.62    5.22   1
  18   4   1   29.43    4.74   1
  19  -5  -1   96.28    8.09   1
  19   5  -1   82.32    6.83   1
  17  -5  -1  158.20    9.70   1
  17   5  -1  162.74    9.01   1
  15   5  -1  201.56    9.84   2
 -15   5   1  200.10    9.94   1
  15  -5  -1  206.81   10.51   1
  15   5  -1  195.76    9.59   1
  13  -5  -1   99.74    6.56   1
 -13   5   1   91.30    6.11   1
  13  -5  -1  128.88    6.76   2
  13   5  -1  100.55    6.09   2
  13   5  -1  100.20    5.83   1
  11  -5  -1   46.80    3.71   2
  11   5  -1   51.49    3.78   2
 -11  -5   1   53.39    3.35   1
  11   5  -1   45.35    3.63   1
  11  -5  -1   45.51    4.13   1
 -11   5   1   47.50    3.94   1
   9  -5  -1   -0.25    2.12   1
  -9  -5   1    1.71    1.39   1
  -9   5   1    2.45    2.03   1
   9   5  -1    1.90    1.61   1
   9  -5  -1    1.51    1.97   2
   9   5  -1    1.09    1.88   1
   9   5  -1    3.20    1.90   2
   7  -5  -1  124.85    6.35   1
   7  -5  -1  135.21    5.93   2
   7   5  -1  127.37    5.93   2
   7   5  -1  136.25    5.77   1
   7   5  -1  134.65    5.68   1
  -7   5   1  139.05    6.22   1
   5   5  -1 1248.09   42.95   1
  -5   5   1 1151.92   43.30   1
   5   5  -1 1229.15   42.98   1
   5   5  -1 1119.02   42.07   2
   5  -5  -1 1148.93   43.44   1
   5  -5  -1 1217.24   42.10   2
  -3   5   1 2471.86   89.12   1
  -3   5   1 2417.53   89.24   1
  -3   5   1 2485.66   86.68   2
  -3  -5   1 2435.61   88.77   1
  -3  -5   1 2436.93   86.64   2
   3   5  -1 2480.36   86.67   2
   3   5  -1 2467.10   88.86   1
   3  -5  -1 2533.12   86.68   2
   3  -5  -1 2607.56   89.29   1
  -1  -5   1 1388.59   50.23   3
  -1   5   1 1504.73   50.48   1
   1  -5  -1 1379.09   50.44   1
  -1  -5   1 1464.64   50.15   1
   1   5  -1 1401.24   49.05   2
   1   5  -1 1405.06   50.25   1
   1   5  -1 1341.02   50.20   3
  -1   5   1 1363.97   49.06   2
   1   5  -1 1366.04   50.20   1
   1  -5  -1 1408.43   49.08   2
  -1  -5   1 1393.28   49.05   2
  -1   5   1 1355.13   50.33   1
  -1  -5  -1  371.14   13.42   3
   1  -5   1  367.87   13.62   3
   1  -5   1  374.28   13.28   2
   1  -5   1  381.64   13.48   1
  -1   5  -1  374.49   13.68   1
   1   5   1  343.24   13.47   1
   1  -5   1  376.29   13.64   1
  -1   5  -1  333.77   13.22   2
  -1   5  -1  356.90   13.53   1
  -1  -5  -1  368.20   13.47   1
   1   5   1  364.01   13.43   3
   1   5   1  359.21   13.33   2
   1   5   1  365.31   13.54   1
  -1  -5  -1  379.04   13.54   1
   3   5   1  623.29   21.30   1
  -3   5  -1  614.03   21.64   1
   3  -5   1  590.51   21.58   1
   3  -5   1  600.76   20.85   2
  -3  -5  -1  560.22   21.20   1
  -3   5  -1  565.80   21.47   1
   3   5   1  585.80   20.92   2
  -3  -5  -1  533.00   20.86   2
   3   5   1  582.81   21.26   1
  -3   5  -1  565.52   20.80   2
   5   5   1   14.20    1.62   1
   5   5   1   15.92    1.71   2
   5  -5   1   12.70    1.96   1
   5   5   1   13.95    1.57   1
   5  -5   1   12.45    1.67   2
  -5  -5  -1   13.84    1.45   1
  -5   5  -1   14.17    1.81   1
   7   5   1   13.18    1.73   1
  -7  -5  -1   17.19    1.69   1
   7  -5   1   17.13    2.04   2
   7  -5   1   15.75    2.30   1
   7   5   1   15.17    1.95   1
   7   5   1   13.14    1.96   2
  -7   5  -1    9.35    2.05   1
  -9   5  -1    7.21    2.16   1
   9  -5   1    5.42    2.47   1
  -9  -5  -1    5.67    1.66   1
   9   5   1    4.25    1.74   1
   9   5   1    4.03    1.93   2
   9  -5   1    9.24    2.10   2
 -11   5  -1  106.39    6.21   1
 -11  -5  -1  113.68    5.63   1
  11  -5   1  121.88    6.65   1
  11   5   1  115.73    6.03   2
  11  -5   1  116.53    5.87   2
  11   5   1  125.02    6.04   1
  13   5   1  659.85   26.31   1
  13  -5   1  720.42   27.01   1
  13   5   1  658.10   25.67   2
 -13   5  -1  687.00   26.49   1
  13  -5   1  705.66   25.63   2
  15  -5   1  318.35   14.25   1
  15   5   1  293.70   13.62   1
  15   5   1  307.79   13.42   2
 -15   5  -1  335.16   14.04   1
  17   5   1   86.79    6.67   1
  17  -5   1  101.42    7.81   1
 -17   5  -1  107.47    7.89   1
  19   5   1   11.17    4.42   1
  19  -5   1    9.45    5.35   1
  18   6  -1  140.46    8.55   1
  18  -6  -1  155.62    9.66   1
  16   6  -1  147.10    8.10   1
 -16   6   1  147.49    8.67   1
  16  -6  -1  150.89    8.99   1
  14   6  -1  148.51    8.16   2
  14   6  -1  148.30    7.57   1
 -14   6   1  146.25    8.26   1
  14  -6  -1  145.69    8.32   1
  12  -6  -1   29.95    3.76   2
  12  -6  -1   27.97    3.86   1
 -12   6   1   33.17    3.74   1
  12   6  -1   38.17    3.42   1
  12   6  -1   31.55    3.64   2
  10  -6  -1   20.78    2.74   2
  10   6  -1   13.53    2.21   1
  10   6  -1   17.24    2.71   2
  10  -6  -1   17.29    3.17   1
 -10   6   1   19.18    2.86   1
   8  -6  -1   72.32    4.61   1
   8   6  -1   74.64    4.00   1
   8   6  -1   70.70    3.87   1
   8   6  -1   64.11    4.08   2
   8  -6  -1   75.79    4.35   2
  -8   6   1   69.15    4.37   1
   6  -6  -1  141.55    6.39   1
   6   6  -1  138.22    5.65   1
   6   6  -1  129.25    5.89   2
   6   6  -1  128.98    5.58   1
   6  -6  -1  128.65    5.85   2
  -4   6   1 3052.38  107.00   2
  -4  -6   1 3025.53  109.59   1
   4   6  -1 2968.91  109.68   1
   4   6  -1 3246.15  109.68   1
   4  -6  -1 2930.25  110.14   1
  -4   6   1 3228.83  110.11   1
  -4  -6   1 3013.90  106.98   2
   4   6  -1 3071.91  107.00   2
   4  -6  -1 3019.27  106.97   2
   2  -6  -1 4625.49  164.77   2
   2  -6  -1 4689.15  169.54   1
   2   6  -1 4751.15  169.25   1
  -2  -6   1 4616.26  164.76   2
   2   6  -1 4447.35  164.74   2
  -2   6   1 4746.83  164.80   2
  -2   6   1 5008.00  169.57   1
   2   6  -1 4786.04  169.01   3
   2   6  -1 4911.77  169.25   1
  -2   6   1 4749.39  169.43   1
   0  -6  -1 1448.94   51.15   2
   0  -6  -1 1455.99   52.49   1
   0   6  -1 1452.01   52.44   1
   0   6   1 1472.29   51.17   2
   0   6  -1 1449.70   51.11   2
   0  -6   1 1418.73   52.35   3
   0  -6   1 1451.81   51.11   2
   0  -6  -1 1469.10   52.29   3
   0   6  -1 1481.84   52.36   1
   0   6   1 1468.25   52.49   1
   0   6   1 1434.22   52.41   1
  -2   6  -1  881.42   30.89   1
   2   6   1  838.21   30.45   3
  -2  -6  -1  802.52   30.53   1
   2   6   1  871.63   30.60   1
  -2  -6  -1  829.99   29.99   2
  -2   6  -1  834.59   30.70   1
   2   6   1  870.06   30.62   1
  -2   6  -1  841.24   29.91   2
   2  -6   1  866.90   29.94   2
   2  -6   1  817.27   30.78   1
   2   6   1  814.51   29.98   2
  -4   6  -1  150.34    6.49   1
  -4   6  -1  147.18    5.94   2
  -4   6  -1  130.58    6.12   1
   4  -6   1  140.08    6.28   1
   4   6   1  143.36    6.02   2
   4   6   1  133.03    5.84   1
   4   6   1  151.15    5.87   1
   4  -6   1  148.66    6.00   2
  -6  -6  -1   12.14    1.46   1
   6   6   1   13.12    1.95   2
   6   6   1   14.32    1.81   1
   6  -6   1   12.26    2.08   1
   6  -6   1   14.05    1.92   2
  -6   6  -1    9.12    1.91   1
   6   6   1   11.07    1.60   1
  -8  -6  -1   23.64    2.08   1
   8  -6   1   23.34    2.89   1
  -8   6  -1   25.16    2.76   1
   8  -6   1   23.31    2.53   2
   8   6   1   26.58    2.38   1
   8   6   1   29.26    2.63   1
   8   6   1   26.55    2.61   2
 -10   6  -1  144.54    7.00   1
 -10  -6  -1  138.88    6.19   1
  10  -6   1  136.59    6.61   2
  10   6   1  139.24    6.50   1
  10  -6   1  137.41    7.19   1
  10   6   1  136.25    6.68   2
 -12  -6  -1  497.96   20.13   1
  12   6   1  539.20   20.39   2
 -12   6  -1  557.31   21.14   1
  12   6   1  519.42   20.62   1
  12  -6   1  529.49   21.32   1
  12  -6   1  560.95   20.27   2
  14  -6   1  406.07   17.24   1
  14   6   1  404.74   16.38   2
  14   6   1  406.77   16.63   1
 -14   6  -1  393.65   16.80   1
  16  -6   1  159.21    9.59   1
  16   6   1  176.97    9.14   1
  16   6   1  179.74    9.64   2
 -16   6  -1  162.00    9.29   1
  18  -6   1   50.87    6.30   1
  18   6   1   48.16    5.57   1
  19   7  -1  152.74    9.55   1
  19  -7  -1  170.15   10.62   1
 -17   7   1  162.19    9.74   1
  17  -7  -1  160.33    9.76   1
  17   7  -1  150.95    8.51   1
  15   7  -1   64.38    5.53   2
  15   7  -1   59.11    4.84   1
  15  -7  -1   72.20    6.15   1
 -15   7   1   62.63    5.57   1
  13  -7  -1  133.85    7.51   1
  13   7  -1  111.13    6.45   1
 -13   7   1  116.21    7.08   1
  13   7  -1  120.46    6.94   2
  11  -7  -1   22.62    3.52   1
  11   7  -1   26.87    2.88   1
  11  -7  -1   22.30    3.19   2
  11   7  -1   24.72    3.28   2
 -11   7   1   17.54    3.27   1
   9   7  -1   -2.32    1.46   1
   9   7  -1    1.53    1.94   1
  -9   7   1   -0.18    2.06   1
   9   7  -1   -1.63    1.86   2
   9  -7  -1    0.73    2.10   2
   9  -7  -1    1.84    2.39   1
  -7   7   1   57.41    4.15   1
   7   7  -1   82.73    3.89   1
   7   7  -1   66.01    4.08   2
   7   7  -1   65.71    3.66   1
   7  -7  -1   73.56    4.53   1
   7  -7  -1   74.97    4.12   2
   5   7  -1  781.69   27.45   1
  -5   7   1  665.08   27.81   1
   5  -7  -1  743.68   27.10   2
   5   7  -1  724.58   27.14   2
   5   7  -1  757.39   27.45   1
  -5   7   1  782.57   27.19   2
  -5  -7   1  738.35   27.14   2
  -5  -7   1  770.51   27.23   1
   5  -7  -1  777.25   28.09   1
   3   7  -1 5601.72  196.97   1
  -3   7   1 5597.15  197.43   1
  -3   7   1 5169.09  197.23   1
   3  -7  -1 5840.88  191.91   2
   3  -7  -1 5622.33  197.44   1
  -3  -7   1 5611.99  191.86   2
  -3   7   1 5560.55  191.86   2
   3   7  -1 5089.91  191.79   2
   3   7  -1 5445.71  196.70   3
  -3  -7   1 5779.80  197.03   1
   3   7  -1 5311.10  196.98   1
  -1   7   1 3141.93  105.38   1
   1  -7  -1 2878.85  102.45   2
   1   7  -1 2952.97  102.45   2
  -1   7   1 2978.89  105.23   1
  -1  -7   1 2937.83  104.99   3
   1   7  -1 2893.18  105.06   1
  -1  -7   1 2860.45  102.42   2
   1   7  -1 2924.75  104.98   3
   1  -7  -1 2843.02  105.29   1
   1   7  -1 2906.47  105.10   1
  -1   7   1 2939.20  102.47   2
   1  -7  -1 2931.76  105.01   3
  -1  -7  -1 1588.88   58.44   3
   1   7   1 1528.71   58.58   1
  -1   7  -1 1564.05   58.62   1
   1   7   1 1689.83   58.49   3
  -1   7  -1 1686.88   57.22   2
   1  -7   1 1569.00   58.62   3
  -1  -7  -1 1626.58   57.25   2
   1  -7   1 1635.94   57.19   2
  -1   7  -1 1768.52   58.84   1
  -1  -7  -1 1590.67   58.62   1
   1  -7   1 1673.80   58.75   1
   1   7   1 1633.08   58.67   1
   1   7   1 1615.41   57.27   2
  -3   7  -1  102.86    4.87   1
   3   7   1   96.27    4.48   1
   3   7   1  108.25    4.49   3
   3  -7   1  108.88    4.82   2
  -3   7  -1  100.05    4.69   2
   3  -7   1  102.67    4.92   1
  -3   7  -1  121.40    5.32   1
   5  -7   1   10.27    2.10   1
  -5   7  -1    8.49    1.88   1
  -5  -7  -1    8.66    1.86   2
   5   7   1   11.44    1.62   1
   5   7   1   13.69    1.77   1
  -5   7  -1   15.08    2.01   2
   5  -7   1   14.89    1.89   2
   5   7   1   13.17    1.92   2
   7   7   1   16.97    2.06   1
   7   7   1   11.38    2.24   2
  -7  -7  -1   15.36    1.61   1
  -7   7  -1   13.06    2.31   1
   7  -7   1   11.70    2.04   2
   7   7   1   14.04    1.94   1
   7  -7   1   15.21    2.51   1
  -9  -7  -1   66.33    3.81   1
   9   7   1   74.87    4.22   1
  -9   7  -1   59.17    4.41   1
   9   7   1   61.68    4.29   2
   9  -7   1   72.54    4.24   2
   9  -7   1   76.93    4.95   1
  11   7   1  613.84   23.10   2
  11  -7   1  610.63   22.82   2
  11   7   1  637.05   23.39   1
  11  -7   1  621.83   24.07   1
 -11   7  -1  624.02   23.84   1
 -11  -7  -1  576.95   22.88   1
 -13   7  -1  487.85   19.82   1
  13  -7   1  489.32   20.11   1
  13  -7   1  490.78   19.01   2
  13   7   1  509.16   19.38   2
  13   7   1  470.93   19.29   1
 -15   7  -1  285.94   13.10   1
  15  -7   1  300.75   13.58   1
  15   7   1  275.09   12.77   2
  15   7   1  282.88   12.72   1
  17  -7   1  128.86    8.66   1
  17   7   1  113.07    7.62   1
 -17   7  -1  108.67    8.42   1
  19  -7   1    3.71    5.40   1
  19   7   1    1.63    4.50   1
  18   8  -1  132.18    8.45   1
  18  -8  -1  138.00    9.52   1
 -16   8   1   94.74    7.25   1
  16  -8  -1  110.03    7.81   1
  16   8  -1   99.57    6.49   1
  14  -8  -1   88.75    6.75   1
 -14   8   1   97.43    6.66   1
  14   8  -1   83.13    5.87   1
  14   8  -1   99.26    6.93   2
  12  -8  -1  104.65    6.41   2
  12   8  -1   95.62    5.99   2
  12  -8  -1   93.80    6.41   1
 -12   8   1   78.68    6.01   1
  12   8  -1   89.17    5.41   1
  10  -8  -1   19.90    3.12   2
  10   8  -1   16.21    2.44   1
  10   8  -1   13.49    2.88   2
  10  -8  -1   18.01    3.46   1
  10   8  -1   15.26    2.79   1
 -10   8   1   13.67    3.04   1
   8  -8  -1    2.82    2.27   2
   8   8  -1    2.55    1.67   1
   8   8  -1    2.72    1.95   1
  -8  -8   1    3.86    1.26   1
   8  -8  -1    0.59    2.27   1
   8   8  -1    3.05    2.01   2
  -8   8   1    0.77    2.14   1
  -6  -8   1  201.53    8.01   1
   6  -8  -1  200.80    9.09   1
   6   8  -1  199.43    8.70   2
   6   8  -1  213.28    8.40   1
  -6   8   1  208.24    8.94   1
  -6   8   1  214.81    8.73   2
   6  -8  -1  213.31    8.69   2
   6   8  -1  220.56    8.44   1
   4  -8  -1 2384.90   86.84   1
  -4   8   1 2308.29   86.67   1
   4   8  -1 2426.92   86.27   3
   4   8  -1 2332.72   86.27   1
  -4  -8   1 2526.44   86.15   1
   4  -8  -1 2330.53   84.30   2
   4   8  -1 2507.68   84.41   2
  -4   8   1 2370.41   84.32   2
  -4  -8   1 2423.07   84.38   2
  -2   8   1 4241.74  144.92   2
   2   8  -1 4027.11  148.62   1
  -2   8   1 4112.21  149.01   1
   2   8  -1 4130.32  148.48   3
   2   8  -1 4153.48  148.66   1
   2  -8  -1 4352.76  149.05   1
  -2  -8   1 4163.97  144.89   2
  -2   8   1 3950.94  148.84   1
   2  -8  -1 4362.62  144.96   2
   2   8  -1 4055.90  144.86   2
   0   8   1 2992.25  109.43   1
   0  -8   1 2953.46  106.59   2
   0  -8  -1 2965.34  109.48   1
   0  -8  -1 3035.86  109.18   3
   0   8   1 3093.92  106.68   2
   0   8   1 3246.68  109.57   1
   0   8  -1 2930.39  106.57   2
   0   8  -1 3105.86  109.39   1
   0   8  -1 3124.78  109.49   1
   0  -8  -1 3061.08  106.66   2
   0  -8   1 3037.88  109.29   3
  -2   8  -1  553.41   21.07   1
   2   8   1  568.52   20.79   1
  -2  -8  -1  586.76   20.57   2
   2  -8   1  565.18   20.46   2
   2   8   1  572.37   20.64   3
   2  -8   1  574.76   20.97   1
   2   8   1  561.96   20.53   2
   2  -8   1  566.89   20.95   3
   2   8   1  535.05   20.67   1
  -2   8  -1  533.48   20.38   2
  -2   8  -1  550.71   20.87   1
  -4  -8  -1   27.50    2.42   2
   4   8   1   20.37    2.30   2
   4   8   1   23.25    1.95   3
   4   8   1   21.71    1.96   1
   4   8   1   26.06    2.11   1
  -4   8  -1   19.59    2.19   2
   4  -8   1   24.50    2.27   2
  -4   8  -1   28.15    2.49   1
   4  -8   1   24.06    2.44   1
  -6   8  -1    8.93    2.08   2
   6   8   1   11.49    1.99   1
   6  -8   1    8.09    2.07   2
  -6   8  -1    7.35    2.08   1
   6   8   1    7.65    2.03   2
  -6  -8  -1    7.75    2.06   2
   6  -8   1    4.82    2.15   1
   6   8   1    7.66    1.72   1
   8  -8   1   28.52    3.19   1
   8   8   1   21.74    2.79   2
   8  -8   1   23.88    2.81   2
   8   8   1   24.55    2.45   1
   8   8   1   33.68    2.95   1
  -8   8  -1   25.39    2.95   1
 -10   8  -1  361.38   14.44   1
  10  -8   1  355.65   13.75   2
  10  -8   1  334.80   14.56   1
  10   8   1  361.01   13.97   1
  10   8   1  314.22   13.84   2
 -12   8  -1  528.63   21.56   1
  12  -8   1  531.03   20.67   2
  12   8   1  550.19   21.02   2
  12  -8   1  543.36   21.92   1
  12   8   1  553.34   21.17   1
  14   8   1  415.56   17.64   2
 -14   8  -1  416.65   18.21   1
  14  -8   1  468.59   18.73   1
  14   8   1  446.10   17.77   1
  16   8   1  183.47    9.43   1
  16  -8   1  168.20   10.13   1
 -16   8  -1  173.42   10.13   1
  18   8   1   36.93    5.46   1
  18  -8   1   39.96    6.50   1
 -18   8  -1   49.80    6.59   1
  17   9  -1  152.10    8.80   1
  17  -9  -1  149.05    9.78   1
 -17   9   1  149.61    9.55   1
  15   9  -1  154.57    8.33   1
 -15   9   1  169.13    9.22   1
  15  -9  -1  146.51    9.22   1
  13   9  -1  108.11    7.24   2
  13  -9  -1  115.18    7.58   1
 -13   9   1  132.19    7.85   1
  13   9  -1  133.02    6.85   1
  11   9  -1   36.20    3.45   1
 -11   9   1   45.01    4.46   1
  11  -9  -1   42.93    4.07   2
  11   9  -1   43.26    4.20   2
  11  -9  -1   38.68    4.37   1
   9  -9  -1   12.43    3.05   1
  -9   9   1    9.67    2.88   1
   9   9  -1   10.98    2.24   1
   9  -9  -1    8.89    2.84   2
   9   9  -1   12.96    2.76   2
   9   9  -1   13.81    2.48   1
  -7   9   1   62.34    4.37   1
  -7  -9   1   64.88    3.18   1
   7  -9  -1   62.60    4.56   1
   7  -9  -1   71.55    4.53   2
   7   9  -1   64.20    3.86   1
   7   9  -1   62.36    3.64   1
   7   9  -1   61.15    4.21   2
   5  -9  -1  670.67   24.97   2
   5   9  -1  672.40   25.04   2
  -5   9   1  658.84   24.99   2
   5   9  -1  660.50   25.25   3
   5   9  -1  648.32   25.12   1
  -5   9   1  669.97   25.68   1
   5  -9  -1  702.39   25.87   1
   5   9  -1  729.49   25.22   1
  -5  -9   1  730.74   25.17   2
  -5  -9   1  688.92   24.85   1
   3   9  -1 3309.25  113.66   3
  -3  -9   1 3193.99  113.58   1
   3   9  -1 3086.59  113.68   1
   3   9  -1 3167.33  111.04   2
  -3   9   1 3142.98  111.01   2
  -3  -9   1 3241.75  111.04   2
   3  -9  -1 3059.69  114.13   1
  -3   9   1 3052.52  114.03   1
   3   9  -1 3262.19  113.74   1
   3  -9  -1 3178.03  111.02   2
   1  -9  -1 2541.86   88.67   1
  -1  -9   1 2533.37   86.36   2
   1   9  -1 2473.78   88.46   1
   1   9  -1 2543.80   88.40   1
  -1  -9   1 2393.32   88.32   3
  -1   9   1 2408.47   86.33   2
   1  -9  -1 2437.20   86.33   2
  -1   9   1 2337.52   88.51   1
   1   9  -1 2274.39   86.25   2
  -1   9   1 2583.03   88.73   1
   1  -9  -1 2523.05   88.37   3
   1   9   1 1446.42   52.00   2
  -1   9  -1 1550.59   53.37   1
  -1  -9  -1 1481.63   53.15   1
   1  -9   1 1525.89   53.21   3
   1  -9   1 1468.49   51.95   2
   1  -9   1 1486.79   53.22   1
  -1   9  -1 1420.00   51.91   2
  -1  -9  -1 1421.18   52.94   3
  -1   9  -1 1437.87   53.16   1
   1   9   1 1418.94   53.11   1
  -1  -9  -1 1463.69   52.00   2
   1   9   1 1498.01   53.23   1
   3  -9   1  180.99    7.52   2
  -3   9  -1  167.28    7.44   2
   3  -9   1  187.32    7.71   3
   3   9   1  181.17    7.27   3
   3   9   1  183.92    7.36   1
  -3  -9  -1  180.33    7.61   2
   3   9   1  169.28    7.56   2
  -3   9  -1  167.74    7.53   1
   3  -9   1  168.07    7.66   1
   3   9   1  193.69    7.48   1
  -5   9  -1    6.52    2.08   2
   5   9   1    4.96    1.51   1
  -5   9  -1    4.53    2.02   1
   5   9   1    4.80    1.65   3
   5   9   1    1.37    1.88   2
   5  -9   1    2.86    2.02   1
  -5  -9  -1    1.95    1.98   2
   5  -9   1    2.82    1.82   2
   5   9   1    4.43    1.82   1
  -7   9  -1    3.35    2.14   1
   7  -9   1    2.49    2.15   2
   7   9   1    2.75    1.74   1
   7  -9   1    3.27    2.33   1
   7   9   1    5.03    2.16   2
   7   9   1    1.81    2.07   1
   9   9   1  187.47    8.85   2
   9  -9   1  180.60    9.20   1
   9   9   1  209.20    8.69   1
   9  -9   1  199.68    8.76   2
  -9   9  -1  208.45    9.23   1
  11   9   1  433.73   17.15   2
  11  -9   1  438.55   17.83   1
  11  -9   1  428.97   16.74   2
  11   9   1  431.40   17.08   1
 -11   9  -1  415.06   17.52   1
  13   9   1  493.86   20.24   1
  13   9   1  512.16   20.36   2
  13  -9   1  539.10   21.33   1
 -13   9  -1  510.70   20.86   1
  15  -9   1  317.06   14.74   1
  15   9   1  303.84   13.60   1
 -15   9  -1  317.35   14.40   1
 -17   9  -1  100.34    7.90   1
  17  -9   1  101.88    8.14   1
  17   9   1  113.38    7.59   1
  18 -10  -1  228.51   12.61   1
  18  10  -1  206.54   11.23   1
 -16  10   1  149.05    9.43   1
  16 -10  -1  153.34    9.65   1
  16  10  -1  145.48    8.49   1
  14 -10  -1  103.03    7.37   1
 -14  10   1  105.79    7.31   1
  14  10  -1   94.84    6.15   1
  12 -10  -1   86.53    6.54   1
  12  10  -1   98.51    6.52   2
  12  10  -1   87.57    5.59   1
 -12  10   1   86.56    6.42   1
  10  10  -1   -3.10    2.67   2
  10 -10  -1    0.08    2.99   2
 -10  10   1    0.64    2.88   1
  10 -10  -1   -2.88    2.82   1
  10  10  -1   -0.62    2.17   1
   8  10  -1    2.87    2.37   2
   8  10  -1    4.88    1.96   1
   8  10  -1    2.18    2.28   1
   8 -10  -1    3.95    2.71   2
  -8  10   1    4.42    2.57   1
   8 -10  -1    1.34    2.68   1
   6  10  -1  167.76    7.36   1
   6  10  -1  179.72    7.73   3
  -6 -10   1  166.92    7.94   2
   6 -10  -1  187.25    8.36   1
  -6  10   1  170.32    8.03   1
  -6  10   1  180.05    7.90   2
   6  10  -1  174.62    7.89   2
   6  10  -1  188.72    7.54   1
  -6 -10   1  173.89    6.90   1
   6 -10  -1  165.98    7.82   2
   4  10  -1 1393.98   51.85   1
  -4 -10   1 1471.20   51.62   1
   4  10  -1 1451.80   51.94   3
   4 -10  -1 1508.06   51.07   2
  -4  10   1 1365.65   50.93   2
  -4  10   1 1390.88   52.30   1
   4  10  -1 1360.90   50.98   2
   4 -10  -1 1448.67   52.45   1
  -4 -10   1 1436.36   51.05   2
   4  10  -1 1475.70   51.93   1
  -2  10   1 1550.24   56.96   2
   2  10  -1 1563.51   56.95   2
   2  10  -1 1699.17   58.22   3
  -2  10   1 1617.34   58.39   1
  -2 -10   1 1528.42   56.93   2
   2  10  -1 1644.58   58.18   1
   2 -10  -1 1627.69   57.03   2
   2  10  -1 1615.27   58.09   1
   2 -10  -1 1612.74   58.24   3
   2 -10  -1 1665.49   58.51   1
  -2 -10   1 1550.48   57.95   1
   0  10  -1 1151.12   39.32   1
   0 -10  -1 1036.24   39.20   1
   0 -10  -1 1064.05   38.45   2
   0  10   1 1068.32   39.18   1
   0 -10  -1 1090.94   39.07   3
   0  10  -1 1085.95   39.12   1
   0  10   1 1094.92   39.34   1
   0 -10   1 1062.04   38.39   2
   0  10  -1 1021.51   38.35   2
   0 -10   1 1079.43   39.18   3
   0  10   1 1029.59   38.41   2
  -2  10  -1  702.37   25.31   2
  -2 -10  -1  710.99   25.44   2
  -2  10  -1  707.84   25.85   1
   2  10   1  663.42   25.61   1
   2 -10   1  680.75   25.82   1
  -2  10  -1  703.07   26.02   1
   2 -10   1  705.62   25.33   2
   2  10   1  740.84   25.77   1
   2 -10   1  652.79   25.80   3
   2  10   1  668.44   25.36   2
  -4  10  -1    9.55    2.17   2
   4  10   1   13.10    1.87   1
   4 -10   1   15.86    2.42   1
   4  10   1    9.75    1.90   3
   4  10   1    8.65    1.98   1
   4 -10   1    7.89    2.28   2
  -4  10  -1   12.63    2.17   1
   4  10   1    7.02    2.13   2
  -4 -10  -1    9.25    2.25   2
   6 -10   1   -2.19    2.11   1
  -6  10  -1    1.92    2.10   2
   6  10   1    0.73    2.16   2
  -6  10  -1    1.05    2.05   1
  -6 -10  -1   -1.57    2.12   2
   6 -10   1   -0.48    2.04   2
   6  10   1    0.94    1.82   3
   6  10   1    0.53    1.88   1
   6  10   1    0.73    1.67   1
   8 -10   1  142.33    6.59   2
   8 -10   1  133.87    6.94   1
  -8  10  -1  114.15    6.66   1
   8  10   1  128.61    6.24   1
   8  10   1  128.26    6.70   2
  10  10   1  420.14   16.78   2
 -10  10  -1  423.36   17.22   1
  10 -10   1  390.83   17.24   1
  10  10   1  424.39   16.63   1
  10 -10   1  432.34   16.50   2
 -12  10  -1  486.45   19.93   1
  12 -10   1  488.88   20.23   1
  12  10   1  479.01   19.33   1
  12  10   1  497.10   19.54   2
  14  10   1  335.60   14.55   1
  14 -10   1  349.98   15.47   1
 -14  10  -1  331.13   15.16   1
  16 -10   1  261.04   12.68   1
  16  10   1  227.73   11.47   1
 -16  10  -1  222.36   12.14   1
  17 -11  -1  191.17   11.95   1
  17  11  -1  201.46   10.52   1
 -17  11   1  223.29   11.87   1
  15 -11  -1  106.43    8.06   1
  15  11  -1   97.70    6.90   1
 -15  11   1  116.86    8.00   1
  13 -11  -1   55.15    5.61   1
 -13  11   1   53.86    5.56   1
  13  11  -1   67.96    5.19   1
  11  11  -1   33.30    3.60   1
  11 -11  -1   38.36    4.58   1
  11  11  -1   38.45    4.48   2
 -11  11   1   44.98    4.62   1
   9 -11  -1   18.84    3.58   1
   9  11  -1   26.56    3.55   2
  -9  11   1   23.64    3.57   1
   9 -11  -1   23.73    3.62   2
   9  11  -1   29.12    2.99   1
   7  11  -1   96.43    5.94   2
   7 -11  -1   95.74    6.11   1
  -7  11   1  109.56    6.18   2
   7  11  -1  104.38    5.38   1
  -7  11   1  105.57    6.09   1
   7  11  -1  123.35    5.94   3
   7  11  -1  110.18    5.59   1
   7 -11  -1  110.04    6.04   2
  -5  11   1  597.28   22.59   2
   5  11  -1  567.81   22.57   2
  -5  11   1  597.87   23.16   1
  -5 -11   1  599.62   22.10   1
   5  11  -1  626.54   22.63   1
   5 -11  -1  618.30   22.60   2
   5  11  -1  599.33   22.68   3
  -5 -11   1  622.00   22.70   2
   5 -11  -1  589.32   23.21   1
   5  11  -1  611.29   22.56   1
   3  11  -1  975.44   34.60   3
   3 -11  -1  933.56   34.11   2
   3  11  -1  969.97   34.54   1
   3  11  -1  907.02   34.42   1
  -3 -11   1  952.67   34.11   2
   3 -11  -1  937.63   34.76   3
   3 -11  -1  907.64   34.90   1
  -3 -11   1  945.48   34.19   1
  -3  11   1  938.35   34.87   1
   3  11  -1  922.77   34.09   2
  -3  11   1  946.00   34.11   2
  -1  11   1  785.70   29.36   1
  -1 -11   1  777.36   29.25   3
   1 -11  -1  768.24   29.38   1
   1  11  -1  834.64   29.36   1
  -1  11   1  781.04   28.88   2
   1  11  -1  812.58   29.20   1
   1  11  -1  748.73   28.80   2
   1 -11  -1  797.76   28.92   2
  -1 -11   1  810.50   28.93   2
   1 -11  -1  790.88   29.24   3
   1 -11   1  539.27   19.35   2
  -1 -11  -1  504.45   19.29   2
   1  11   1  553.43   19.60   1
   1  11   1  478.27   19.29   1
  -1  11  -1  506.87   19.22   2
   1 -11   1  518.90   19.48   3
  -1  11  -1  514.11   19.44   1
  -1  11  -1  548.13   19.71   1
  -1 -11  -1  540.10   19.39   1
  -1 -11  -1  482.92   19.21   3
   1  11   1  465.06   19.20   2
   3 -11   1  274.00   10.93   3
   3  11   1  281.52   10.53   3
  -3  11  -1  259.55   10.61   2
   3  11   1  268.93   10.55   1
   3 -11   1  267.54   10.79   1
  -3 -11  -1  263.69   10.80   2
   3  11   1  239.85   10.41   1
   3  11   1  251.15   10.73   2
  -3  11  -1  251.89   10.73   1
   3 -11   1  252.79   10.65   2
   5  11   1    6.10    2.27   2
   5  11   1    3.91    1.85   1
   5  11   1    7.62    2.25   1
  -5 -11  -1    1.89    2.39   2
   5 -11   1    6.57    2.36   2
   5  11   1    4.33    1.90   3
  -5  11  -1    3.57    2.21   1
  -5  11  -1    4.01    2.27   2
   5 -11   1    7.35    2.46   1
   7  11   1   96.85    5.50   1
   7  11   1   86.76    5.52   2
  -7  11  -1   87.34    5.51   1
   7  11   1   86.53    4.95   1
  -7  11  -1   92.28    5.54   2
   7  11   1   98.40    5.12   3
   7 -11   1   96.61    5.67   1
   7 -11   1   85.57    5.33   2
   9  11   1  296.77   12.83   2
   9  11   1  294.36   12.48   1
   9 -11   1  311.97   13.37   1
  -9  11  -1  307.60   13.15   1
   9 -11   1  310.71   12.71   2
  11  11   1  375.41   15.26   2
  11  11   1  360.67   14.93   1
  11 -11   1  366.99   15.68   1
 -11  11  -1  349.54   15.52   1
  13  11   1  187.68    9.28   1
  13 -11   1  191.63   10.17   1
 -13  11  -1  186.00   10.18   1
 -15  11  -1  187.47   10.61   1
  15  11   1  186.44    9.87   1
  15 -11   1  205.56   11.39   1
 -17  11  -1  116.32    9.08   1
  17  11   1  122.66    7.95   1
  16  12  -1  117.39    7.83   1
 -16  12   1  133.18    9.57   1
  14  12  -1   48.51    4.67   1
 -14  12   1   44.41    5.57   1
  14 -12  -1   46.18    5.64   1
  12  12  -1   40.48    4.08   1
  12 -12  -1   35.41    4.87   1
 -12  12   1   33.00    4.73   1
 -10  12   1   16.88    3.73   1
  10  12  -1   14.94    2.86   1
  10 -12  -1   18.16    3.90   1
  10  12  -1   23.42    3.92   2
  10  12  -1   23.35    3.98   3
   8 -12  -1   58.38    4.83   2
   8 -12  -1   61.22    4.82   1
   8  12  -1   51.20    4.52   2
   8  12  -1   56.89    4.01   1
   8  12  -1   69.43    4.96   3
  -8  12   1   43.00    4.35   1
   6 -12  -1  270.24   12.13   1
   6  12  -1  281.75   11.32   1
  -6  12   1  292.95   12.16   1
   6  12  -1  289.32   11.48   1
   6 -12  -1  290.40   12.00   2
   6  12  -1  277.72   11.57   3
  -6  12   1  271.44   11.85   2
   6  12  -1  270.55   11.77   2
   4 -12  -1  657.98   24.57   1
   4  12  -1  609.32   23.90   1
   4 -12  -1  635.83   23.99   2
  -4 -12   1  669.87   24.14   2
   4 -12  -1  604.79   24.32   3
  -4  12   1  637.07   24.50   1
   4  12  -1  673.76   24.07   1
  -4  12   1  635.56   23.99   2
   4  12  -1  676.14   24.19   3
   4  12  -1  630.28   24.03   2
  -4 -12   1  631.84   23.49   1
  -2 -12   1  653.88   23.82   1
   2 -12  -1  665.40   24.45   1
   2  12  -1  628.65   23.96   2
  -2  12   1  614.39   24.30   1
   2 -12  -1  638.22   24.06   2
   2  12  -1  616.11   24.01   1
  -2 -12   1  667.21   24.08   2
   2  12  -1  653.10   24.18   1
   2 -12  -1  669.82   24.31   3
  -2  12   1  638.67   24.01   2
   0 -12   1  396.92   15.06   2
   0 -12   1  377.28   14.94   3
   0  12   1  349.33   14.92   2
   0  12  -1  373.44   14.93   2
   0 -12  -1  395.97   14.97   1
   0  12  -1  387.63   14.91   1
   0  12  -1  376.70   15.05   1
   0  12   1  387.51   14.96   1
   0 -12  -1  390.57   15.06   2
   0 -12  -1  392.60   14.86   3
   2 -12   1  279.51   11.16   2
   2  12   1  260.19   11.13   2
   2 -12   1  256.41   11.04   3
  -2 -12  -1  271.80   11.25   2
   2 -12   1  267.73   10.99   1
   2  12   1  273.74   10.90   1
  -2  12  -1  271.07   11.06   2
  -2  12  -1  269.90   11.10   1
   2  12   1  271.20   11.09   1
   4 -12   1   34.19    3.28   1
  -4  12  -1   20.25    2.98   2
  -4 -12  -1   27.14    3.33   2
   4 -12   1   30.87    3.28   2
  -4  12  -1   23.76    2.98   1
   4 -12   1   25.42    3.18   3
   4  12   1   34.06    2.89   3
   4  12   1   23.45    2.50   1
   4  12   1   31.23    3.26   2
   6 -12   1   20.43    3.28   2
   6 -12   1   22.95    3.14   1
   6  12   1   18.41    2.57   1
   6  12   1   20.45    3.17   2
  -6  12  -1   25.24    3.37   2
   6  12   1   23.00    2.75   3
  -6  12  -1   17.73    3.07   1
  -8  12  -1  172.28    8.46   1
   8  12   1  158.63    7.78   1
   8  12   1  177.26    7.91   3
   8 -12   1  161.05    8.15   2
   8  12   1  169.90    8.39   2
   8 -12   1  168.39    8.63   1
  10  12   1  204.27    9.13   1
 -10  12  -1  191.39    9.88   1
  10 -12   1  198.95   10.01   1
  10  12   1  204.72   10.04   2
  12  12   1  171.04    8.64   1
  12 -12   1  177.08    9.51   1
 -12  12  -1  165.24    9.30   1
  14  12   1  118.82    7.46   1
 -14  12  -1  128.52    8.44   1
  16  12   1  107.47    7.39   1
 -16  12  -1  113.56    8.82   1
  15  13  -1   38.12    4.91   1
 -15  13   1   37.39    5.96   1
  13  13  -1   17.29    3.73   1
 -13  13   1   26.20    4.79   1
 -11  13   1   18.32    4.25   1
  11  13  -1   20.24    3.26   1
  11 -13  -1   15.72    4.21   1
   9  13  -1   -2.72    2.32   1
   9  13  -1   -0.26    3.26   3
  -9  13   1   -0.04    3.02   1
   9  13  -1   -0.06    3.25   2
   9 -13  -1   -0.26    3.17   1
  -7  13   1   77.94    5.58   1
   7  13  -1   81.54    5.49   3
   7  13  -1   80.99    4.81   1
   7 -13  -1   75.49    5.68   1
   7  13  -1   91.34    6.06   2
  -7  13   1   92.51    6.12   2
   5 -13  -1  233.02   10.04   3
  -5  13   1  212.60    9.83   2
   5 -13  -1  218.73   10.00   1
   5  13  -1  250.67    9.74   3
   5 -13  -1  233.03   10.08   2
  -5  13   1  202.32    9.77   1
   5  13  -1  208.32    9.88   2
   5  13  -1  202.50    9.15   1
   3 -13  -1  549.10   20.54   2
   3  13  -1  527.13   20.24   1
   3  13  -1  574.75   20.45   1
   3  13  -1  503.94   20.37   2
  -3  13   1  525.46   20.70   1
  -3  13   1  527.03   20.49   2
   3 -13  -1  516.85   20.69   1
   3 -13  -1  541.19   20.66   3
   1  13  -1  434.50   16.27   1
  -1 -13   1  423.56   16.33   2
  -1 -13   1  402.39   15.73   1
   1 -13  -1  423.62   16.22   1
   1  13  -1  398.65   16.12   2
   1 -13  -1  405.39   16.08   3
  -1 -13   1  407.09   16.05   3
  -1  13   1  398.68   16.21   2
  -1  13   1  426.95   16.24   1
   1 -13  -1  449.17   16.43   2
   1  13  -1  381.99   15.94   1
  -1 -13  -1  201.04    8.54   3
   1  13   1  197.50    9.06   2
   1  13   1  199.44    8.72   1
  -1  13  -1  204.17    9.00   2
   1 -13   1  207.77    9.12   2
  -1  13  -1  197.63    8.76   1
   1 -13   1  200.45    8.88   3
  -1 -13  -1  196.72    9.21   2
   3 -13   1  137.91    6.81   2
   3  13   1  129.24    6.21   1
  -3  13  -1  131.44    6.59   1
   3  13   1  140.79    6.83   2
   3 -13   1  120.36    6.45   3
   3 -13   1  113.29    6.33   1
  -3  13  -1  125.12    6.75   2
   5  13   1   15.04    3.02   2
  -5  13  -1   13.35    3.18   2
   5  13   1   12.71    2.62   3
   5 -13   1    8.52    3.04   2
   5  13   1    9.25    2.33   1
   5 -13   1   11.90    3.08   3
   5 -13   1   11.29    3.04   1
  -5  13  -1    9.42    2.85   1
   7  13   1   40.58    4.33   2
   7  13   1   49.34    3.84   3
  -7  13  -1   48.30    4.32   2
   7 -13   1   57.52    4.71   1
   7 -13   1   53.10    4.51   2
   7  13   1   46.64    3.79   1
  -7  13  -1   40.91    4.17   1
  -9  13  -1   91.54    6.24   1
   9  13   1   90.68    5.54   1
   9  13   1   89.99    6.41   2
   9 -13   1   81.40    6.49   1
 -11  13  -1  130.31    7.97   1
  11  13   1  127.36    7.14   1
 -13  13  -1   64.21    6.21   1
  13  13   1   77.20    5.91   1
 -15  13  -1   60.22    6.78   1
  15  13   1   48.48    5.23   1
 -14  14   1    9.52    4.84   1
  14  14  -1    8.56    3.94   1
  12  14  -1   19.24    3.63   1
 -12  14   1   25.05    4.75   1
  10  14  -1   -1.35    2.65   1
 -10  14   1   -2.98    3.31   1
   8  14  -1   27.03    4.28   2
   8 -14  -1   21.53    4.19   1
   8  14  -1   28.42    3.21   1
  -8  14   1   22.93    3.91   1
   6  14  -1  113.05    7.01   2
  -6  14   1  123.21    7.04   2
  -6  14   1   99.60    6.66   1
   6 -14  -1  112.43    7.07   1
   6  14  -1  124.06    6.70   3
   6 -14  -1  120.20    6.84   3
   6  14  -1  127.10    6.11   1
  -4  14   1  166.63    8.33   2
   4  14  -1  164.79    7.64   1
   4 -14  -1  179.72    8.43   1
   4 -14  -1  174.25    8.36   3
   4  14  -1  175.94    8.45   2
  -4  14   1  154.55    8.12   1
   4  14  -1  174.54    8.15   3
  -2  14   1  253.05   10.66   2
   2  14  -1  232.82    9.88   1
  -2  14   1  256.25   10.38   1
   2  14  -1  235.90   10.49   2
   2 -14  -1  216.05   10.02   3
   2 -14  -1  211.87   10.19   1
   0  14  -1  233.42   10.35   2
   0 -14   1  243.86   10.18   3
   0  14  -1  237.65   10.05   1
   0  14   1  219.75   10.04   1
   0 -14  -1  243.59   10.01   3
   0  14   1  221.08   10.35   2
   2 -14   1  229.38    9.75   3
  -2  14  -1  210.84    9.65   2
  -2  14  -1  216.79    9.60   1
   2  14   1  206.05    9.75   2
   2  14   1  207.52    9.21   1
  -4  14  -1   53.84    4.63   2
   4  14   1   68.23    4.91   2
   4 -14   1   66.25    5.01   3
  -4  14  -1   65.96    4.95   1
   4  14   1   71.84    4.53   1
   6  14   1   -2.43    3.01   2
   6 -14   1    0.63    3.26   3
   6  14   1    1.61    2.37   1
  -6  14  -1    6.75    2.96   1
  -6  14  -1    0.49    3.04   2
   6  14   1    5.40    2.93   3
  -8  14  -1    3.29    3.24   1
   8  14   1    2.86    2.68   1
   8  14   1    3.52    3.57   2
  10  14   1   53.46    4.52   1
 -10  14  -1   51.76    5.16   1
  12  14   1   39.39    4.47   1
 -12  14  -1   42.45    5.50   1
 -14  14  -1   20.89    5.18   1
  14  14   1   23.48    4.40   1
  13  15  -1   12.92    3.93   1
 -13  15   1   12.12    4.88   1
 -11  15   1    4.38    3.91   1
  11  15  -1    1.62    3.15   1
   9  15  -1   12.29    3.13   1
  -9  15   1   18.92    4.11   1
   7  15  -1   67.29    5.83   2
   7  15  -1   87.17    5.26   1
  -7  15   1   75.03    5.84   2
  -7  15   1   77.99    5.94   1
   7 -15  -1   75.96    5.96   3
   5 -15  -1  112.87    6.70   3
  -5  15   1  111.33    6.68   1
  -5  15   1   99.94    7.14   2
   5  15  -1  111.60    6.09   1
   5  15  -1  115.33    7.10   2
   5  15  -1  119.13    6.76   3
  -3  15   1  133.05    6.93   1
   3 -15  -1  119.80    6.74   3
   3  15  -1  113.48    6.14   1
   3  15  -1  109.95    6.96   2
  -3  15   1  123.35    7.12   2
   1 -15  -1  121.56    6.35   3
   1  15  -1  129.27    6.30   1
  -1  15   1  117.85    6.95   2
   1  15  -1  115.07    6.83   2
  -1  15   1  101.92    6.34   1
   1 -15   1  106.79    6.30   3
   1  15   1  118.32    6.23   1
  -1  15  -1  105.21    6.62   2
   1  15   1  117.65    6.87   2
  -1  15  -1  114.43    6.26   1
  -3  15  -1   64.60    5.10   2
   3  15   1   69.55    5.21   2
  -3  15  -1   64.41    4.83   1
   3  15   1   65.54    4.48   1
   3 -15   1   72.31    5.39   3
  -5  15  -1   17.81    3.69   2
  -5  15  -1   13.51    3.26   1
   5 -15   1   20.40    3.90   3
   5  15   1   10.66    2.76   1
   5  15   1   20.73    3.75   2
  -7  15  -1    7.53    3.89   2
   7 -15   1    6.16    3.71   3
  -7  15  -1    0.81    3.04   1
   7  15   1   18.46    4.03   2
   7  15   1    1.69    2.66   1
   9  15   1    4.04    3.02   1
  -9  15  -1    6.62    3.76   1
 -11  15  -1   17.74    4.66   1
  11  15   1   22.08    3.84   1
  13  15   1   25.78    4.41   1
 -13  15  -1   20.78    5.38   1
 -12  16   1    1.10    4.58   1
  12  16  -1    6.12    3.85   1
  10  16  -1    0.24    3.09   1
 -10  16   1    9.07    4.31   1
  -8  16   1   60.95    5.52   1
   8 -16  -1   64.23    5.84   3
  -8  16   1   66.47    5.89   2
   8  16  -1   55.83    4.55   1
  -6  16   1  115.74    7.37   1
   6  16  -1  115.69    6.60   1
   6 -16  -1  131.24    7.57   3
  -6  16   1  138.87    7.92   2
   4  16  -1   55.61    5.01   2
   4 -16  -1   55.09    4.70   3
   4  16  -1   45.19    3.96   1
  -4  16   1   50.83    5.26   2
  -4  16   1   50.70    4.58   1
   2  16  -1   19.33    4.03   2
   2  16  -1   23.88    3.24   1
  -2  16   1   26.96    3.75   1
  -2  16   1   25.74    4.24   2
   2 -16  -1   29.79    3.80   3
   0  16   1   24.61    3.49   1
   0 -16  -1   21.35    3.56   3
   0 -16   1   19.39    3.54   3
   0  16  -1   26.32    4.12   2
   0  16  -1   21.24    3.34   1
   0  16   1   22.22    4.20   2
   2  16   1   14.35    3.81   2
   2 -16   1   16.55    3.64   3
  -2  16  -1    8.66    3.75   2
   2  16   1   12.93    2.89   1
  -2  16  -1   13.44    3.10   1
   4  16   1    9.85    3.72   2
  -4  16  -1    9.98    3.22   1
  -4  16  -1   12.00    3.72   2
   4 -16   1   18.05    4.00   3
   4  16   1   17.93    3.14   1
  -6  16  -1   19.93    4.19   2
  -6  16  -1   19.64    3.74   1
   6  16   1   15.90    3.34   1
   6 -16   1   17.12    4.42   3
   8 -16   1    6.58    4.16   3
   8  16   1   11.22    3.27   1
  -8  16  -1    0.63    3.39   1
  -8  16  -1    5.79    4.09   2
 -10  16  -1    3.62    4.15   1
  10  16   1    3.80    3.34   1
  12  16   1   15.75    4.17   1
 -11  17   1    0.43    4.46   1
  11  17  -1    0.61    3.72   1
   9  17  -1   29.22    4.14   1
  -9  17   1   28.45    4.95   1
   7 -17  -1   45.83    5.60   3
  -7  17   1   45.70    4.92   1
   7  17  -1   29.40    4.06   1
   5 -17  -1   42.61    5.01   3
  -5  17   1   47.73    4.90   1
   5  17  -1   28.98    3.69   1
  -5  17   1   47.12    5.65   2
   3  17  -1    0.31    3.80   2
  -3  17   1   -1.57    2.91   1
   3  17  -1    1.10    2.76   1
  -3  17   1   -3.59    3.74   2
   3 -17  -1   -2.16    3.45   3
   1 -17  -1   -4.33    3.24   3
  -1  17   1   -1.21    2.86   1
  -1  17   1   -3.15    3.87   2
   1  17  -1    1.60    2.86   1
   1  17  -1   -5.83    3.69   2
   1  17   1    2.47    3.88   2
  -1  17  -1    1.26    3.57   2
   1  17   1    4.67    2.89   1
   1 -17   1    6.40    3.40   3
  -1  17  -1   10.08    3.25   1
   3 -17   1   12.00    3.74   3
  -3  17  -1   17.14    4.23   2
   3  17   1   11.50    3.02   1
  -3  17  -1   10.38    3.46   1
   5 -17   1   18.79    4.27   3
  -5  17  -1   23.00    4.52   2
   5  17   1   16.01    3.34   1
  -5  17  -1   19.46    3.83   1
  -7  17  -1    9.37    3.60   1
   7 -17   1   15.32    4.87   3
   7  17   1    4.46    3.20   1
  -7  17  -1   12.05    4.59   2
  -9  17  -1    3.46    4.06   1
   9  17   1    0.68    3.38   1
 -11  17  -1    2.42    4.79   1
  11  17   1    8.20    3.94   1
  10  18  -1    2.89    3.84   1
 -10  18   1    1.36    4.55   1
   8  18  -1   11.82    3.62   1
  -8  18   1    8.85    4.35   1
   6  18  -1    3.10    3.04   1
  -6  18   1    4.41    3.92   1
   6 -18  -1    3.12    4.52   3
   4 -18  -1    8.42    4.23   3
   4  18  -1    2.72    3.04   1
  -4  18   1    0.48    3.34   1
   2 -18  -1   20.31    4.15   3
  -2  18   1   19.67    4.06   1
   2  18  -1   19.38    3.69   1
   0  18   1    1.24    3.17   1
   0  18  -1    1.39    3.13   1
  -2  18  -1    6.89    3.46   1
   2 -18   1   14.26    4.31   3
   2  18   1   12.35    3.41   1
  -4  18  -1   17.57    3.81   1
   4 -18   1   23.67    4.83   3
   4  18   1   17.50    3.64   1
   6  18   1   -0.72    3.14   1
  -6  18  -1   -1.00    3.48   1
   6 -18   1    4.23    4.47   3
  -8  18  -1   -0.19    3.99   1
   8  18   1   -0.68    3.40   1
  10  18   1    1.25    3.84   1
 -10  18  -1    3.77    4.74   1
  -9  19   1    1.66    4.79   1
   9  19  -1    1.42    3.84   1
   7  19  -1    4.44    3.55   1
  -7  19   1   -0.96    4.02   1
  -5  19   1    8.38    4.00   1
   5 -19  -1    9.98    4.93   3
   5  19  -1    6.81    3.48   1
  -3  19   1   25.79    4.37   1
   3 -19  -1   21.86    4.87   3
   3  19  -1   25.68    3.84   1
  -1  19   1   27.05    4.44   1
   1 -19  -1   29.21    4.72   3
   1  19  -1   20.77    4.02   1
   1  19   1    2.03    3.51   1
   1 -19   1    2.28    4.25   3
  -1  19  -1    4.82    3.48   1
   3 -19   1    4.85    4.59   3
  -3  19  -1   11.41    3.80   1
   3  19   1    7.66    3.66   1
  -5  19  -1    1.52    3.90   1
   5 -19   1   -0.31    4.55   3
   5  19   1    1.97    3.50   1
   7  19   1   -1.48    3.33   1
  -7  19  -1    3.82    3.98   1
   9  19   1   -2.68    3.82   1
  -9  19  -1    9.71    4.69   1
   6  20  -1   17.89    4.15   1
  -6  20   1    8.33    4.69   1
  -4  20   1   40.94    5.37   1
   4  20  -1   37.96    4.84   1
   4 -20  -1   31.68    5.78   3
  -2  20   1   47.44    5.25   1
   2  20  -1   50.39    5.16   1
   0  20   1   15.21    4.11   1
   0  20  -1   20.86    4.41   1
   2 -20   1    5.02    4.99   3
   2  20   1    3.97    3.66   1
  -2  20  -1    1.01    3.92   1
   4  20   1   -1.98    3.63   1
  -4  20  -1    8.33    4.30   1
   6  20   1    7.30    3.94   1
  -6  20  -1    5.41    4.39   1
   5  21  -1   30.25    4.84   1
  -5  21   1   31.73    5.61   1
   3  21  -1   59.66    5.78   1
  -3  21   1   57.24    5.98   1
   1  21  -1   42.10    5.32   1
  -1  21   1   44.78    5.57   1
  -1  21  -1   12.30    4.62   1
   1  21   1   13.02    4.59   1
  -3  21  -1   -1.22    4.15   1
   3  21   1    6.98    4.34   1
  20   0  -2  116.56    8.65   1
  18   0  -2  100.45    7.52   1
  16   0  -2  121.05    7.42   1
  14   0  -2   76.25    5.66   1
 -14   0   2   75.49    5.19   1
 -12   0   2   42.96    3.48   1
  12   0  -2   47.42    3.91   1
  10   0  -2    7.72    2.13   1
 -10   0   2    8.68    1.89   1
   8   0  -2  317.67   12.96   1
  -8   0   2  342.49   12.72   1
   6   0  -2 2383.34   88.67   1
   6   0  -2 2613.31   88.57   1
  -6   0   2 2400.46   88.47   1
  -4   0   2  173.30    6.98   1
  -4   0   2  153.14    6.72   1
   4   0  -2  176.08    6.96   1
   4   0  -2  182.03    6.81   1
   2   0  -2   -0.64    0.33   1
   2   0  -2   -0.20    0.36   1
  -2   0   2    0.24    0.40   1
  -2   0  -2   95.62    3.83   1
   4   0   2  505.81   19.11   1
   4   0   2  520.16   19.20   1
  -4   0  -2  509.81   19.19   1
  -4   0  -2  532.70   19.13   1
   6   0   2   62.52    3.32   1
  -6   0  -2   59.18    3.11   1
  -8   0  -2  498.72   18.47   1
   8   0   2  479.29   18.64   1
  10   0   2  769.93   28.60   1
 -10   0  -2  749.27   28.28   1
 -12   0  -2  609.77   23.05   1
  12   0   2  594.91   23.39   1
 -14   0  -2  417.63   16.85   1
  14   0   2  419.70   17.34   1
  16   0   2  207.41   10.45   1
  18   0   2    3.64    4.28   1
  20   0   2    8.70    5.33   1
  19  -1  -2  127.11    8.64   1
  19   1  -2  125.90    8.77   1
  17  -1  -2  124.83    7.67   1
  17   1  -2  110.05    7.59   1
  15   1  -2  105.03    6.64   1
  15  -1  -2   90.41    6.67   1
 -15   1   2  103.21    6.22   1
  13  -1  -2   95.08    5.96   1
  13   1  -2  109.68    5.93   1
 -13   1   2   90.19    5.53   1
 -13  -1   2  103.12    5.54   1
 -11  -1   2    6.48    1.98   1
  11   1  -2    2.92    2.09   1
 -11   1   2    6.74    1.97   1
  11  -1  -2    6.25    2.36   1
  -9  -1   2   54.21    3.21   1
   9   1  -2   48.49    3.42   1
  -9   1   2   52.99    3.42   1
   9  -1  -2   53.51    3.82   1
   7   1  -2 1624.41   57.95   1
   7  -1  -2 1596.98   58.23   1
  -7  -1   2 1605.92   57.86   1
  -7   1   2 1588.44   57.98   1
   7   1  -2 1608.61   58.10   1
  -5   1   2 1233.04   47.68   1
  -5  -1   2 1332.69   47.58   1
   5   1  -2 1379.09   47.63   1
   5   1  -2 1301.17   47.74   1
   5  -1  -2 1401.24   47.78   1
   5  -1  -2 1275.39   47.86   1
  -3   1   2 5716.91  215.00   1
  -3  -1   2 6093.64  215.22   1
   3   1  -2 6106.24  215.07   1
   3  -1  -2 6067.35  214.98   1
   3  -1  -2 6026.13  215.14   1
  -3   1   2 6201.82  215.07   1
   3   1  -2 5885.56  215.26   1
   1  -1  -2   -0.54    0.28   2
   1  -1  -2    0.04    0.27   1
  -1   1   2   -0.34    0.29   1
   1  -1  -2   -0.27    0.24   1
  -1   1   2    0.13    0.29   1
  -1   1  -2   -0.20    0.28   1
   1   1   2   -0.17    0.31   1
   1  -1   2   -0.04    0.29   1
  -1  -1  -2   -0.31    0.28   1
   1   1   2   -0.22    0.27   2
  -1  -1  -2   -0.32    0.32   1
  -1   1  -2    0.05    0.27   1
  -1  -1  -2    0.00    0.27   2
  -1   1  -2   -0.05    0.16   2
   1   1   2    0.08    0.31   1
   1  -1   2   -0.41    0.28   1
   1  -1   2    0.03    0.17   2
   3  -1   2  216.48    8.34   1
   3   1   2  225.43    8.27   1
  -3   1  -2  220.50    8.29   1
   3  -1   2  218.64    8.30   1
  -3   1  -2  228.71    8.37   1
   3   1   2  211.31    7.97   2
   3   1   2  200.12    8.27   1
  -3  -1  -2  220.76    8.29   1
  -3  -1  -2  216.68    8.27   1
   5   1   2    4.37    1.24   1
   5   1   2    4.32    1.22   1
  -5   1  -2    5.14    1.19   1
   5  -1   2    5.92    1.38   1
   5  -1   2    4.27    1.31   1
  -5  -1  -2    4.19    1.11   1
  -7   1  -2  656.74   23.49   1
   7   1   2  636.38   23.56   1
  -7  -1  -2  594.33   23.33   1
   7  -1   2  649.69   23.66   1
   9  -1   2  769.71   28.24   1
  -9   1  -2  723.52   27.93   1
  -9  -1  -2  753.52   27.86   1
   9   1   2  765.37   28.14   1
 -11   1  -2 1034.77   37.37   1
  11  -1   2 1031.69   37.67   1
 -11  -1  -2  993.72   37.19   1
  11   1   2  970.54   37.48   1
 -13  -1  -2  481.51   18.49   1
  13   1   2  443.75   18.81   1
  13  -1   2  464.24   18.91   1
 -13   1  -2  482.41   18.59   1
  15  -1   2  433.91   18.44   1
 -15   1  -2  458.37   18.01   1
 -15  -1  -2  456.47   17.93   1
  15   1   2  414.98   18.24   1
  17  -1   2   50.81    5.51   1
  17   1   2   52.47    5.42   1
  19  -1   2    4.73    4.62   1
  19   1   2    4.46    4.62   1
  20  -2  -2  124.44    9.08   1
  20   2  -2  122.44    8.69   1
  18  -2  -2  137.99    8.49   1
  18   2  -2  124.51    8.12   1
  16  -2  -2  171.92    9.33   1
  16   2  -2  182.82    9.36   1
 -14   2   2   53.22    4.41   1
  14  -2  -2   47.76    4.59   1
  14   2  -2   47.66    4.26   1
 -12   2   2   26.16    3.11   1
  12   2  -2   27.91    3.13   1
  12  -2  -2   25.30    3.32   1
 -12  -2   2   27.49    2.81   1
  10  -2  -2    2.43    2.00   1
 -10   2   2    0.63    1.77   1
 -10  -2   2   -1.12    1.53   1
  10   2  -2    1.89    1.74   1
   8  -2  -2  190.97    9.24   1
  -8  -2   2  228.86    8.79   1
  -8   2   2  231.64    9.12   1
   8   2  -2  223.24    9.07   1
   8   2  -2  238.25    9.04   1
  -6   2   2 2994.94  107.01   1
   6  -2  -2 3164.33  107.09   1
   6   2  -2 2972.88  106.81   1
   6   2  -2 2790.01  106.91   1
  -6  -2   2 2973.58  106.75   1
   6  -2  -2 3001.45  107.21   1
  -4  -2   2 5653.82  197.93   1
   4  -2  -2 5618.66  197.94   1
   4   2  -2 5863.99  197.83   1
   4   2  -2 5527.88  197.97   1
  -4   2   2 5461.71  197.95   1
   4  -2  -2 5148.48  198.03   1
  -4   2   2 5452.18  198.02   1
   2  -2  -2 2351.56   84.36   1
   0   2   2   -0.24    0.38   2
   0   2   2   -0.35    0.34   1
   0   2  -2   -0.15    0.21   1
   0  -2  -2   -0.30    0.36   1
   0   2  -2   -0.26    0.22   1
   0   2  -2    0.25    0.33   3
   0   2  -2   -0.41    0.21   2
   0   2   2    0.38    0.38   1
  -2  -2  -2   90.19    3.76   2
   2   2   2  104.24    3.91   1
   2  -2   2   90.98    3.91   1
   2   2   2   96.84    3.79   2
  -2  -2  -2   98.43    3.86   1
  -2   2  -2   94.29    3.90   1
  -2  -2  -2  102.50    3.90   1
   2   2   2   97.39    3.88   1
   2  -2   2   94.90    3.68   2
   2  -2   2   96.42    3.92   1
  -2   2  -2   96.01    3.97   1
  -4  -2  -2   64.34    3.06   1
  -4   2  -2   56.50    3.08   1
  -4   2  -2   63.71    3.22   1
   4   2   2   58.85    3.00   1
  -4  -2  -2   61.81    2.95   1
   4  -2   2   67.40    3.17   1
   4   2   2   61.41    2.91   2
   4  -2   2   62.49    3.18   1
   4   2   2   71.91    3.05   1
   6   2   2  246.69    9.01   1
   6   2   2  215.13    8.94   1
  -6   2  -2  229.82    9.02   1
  -6  -2  -2  226.90    8.86   1
   6  -2   2  215.67    9.13   1
  -8   2  -2  566.36   21.45   1
   8  -2   2  572.25   21.70   1
  -8  -2  -2  591.84   21.33   1
   8   2   2  552.74   21.47   1
  10  -2   2  943.71   35.67   1
 -10   2  -2  976.17   35.44   1
 -10  -2  -2  981.81   35.25   1
  10   2   2  918.08   35.46   1
  12   2   2  719.21   27.95   1
  12  -2   2  780.94   28.29   1
 -12   2  -2  709.62   27.81   1
 -12  -2  -2  735.43   27.62   1
  14  -2   2  724.85   29.95   1
 -14   2  -2  826.26   29.81   1
 -14  -2  -2  795.77   29.43   1
  14   2   2  749.66   29.80   1
 -16   2  -2  191.27    9.64   1
  16   2   2  180.74    9.05   2
  16  -2   2  176.29    9.73   1
  16   2   2  167.44    9.29   1
  18  -2   2   -3.12    4.08   1
  18   2   2    6.41    4.04   1
  19   3  -2  143.43    8.93   1
  19  -3  -2  117.81    8.84   1
  17   3  -2  177.73    9.23   1
  17  -3  -2  151.14    9.21   1
  15   3  -2  180.69    8.71   1
  15  -3  -2  162.32    8.77   1
 -15   3   2  152.36    8.32   1
 -13   3   2    1.98    2.56   1
 -13  -3   2    2.44    2.30   1
  13  -3  -2    1.35    2.73   1
  13   3  -2    1.85    2.45   1
  11   3  -2    1.28    1.87   1
 -11  -3   2    1.99    1.79   1
  11  -3  -2    1.77    2.30   1
 -11   3   2   -0.15    2.03   1
  -9   3   2    7.74    1.97   1
   9  -3  -2    5.43    2.16   1
   9   3  -2    5.50    1.73   1
  -9  -3   2    6.48    1.49   1
   9   3  -2    6.75    1.91   1
   7   3  -2 3061.40  102.76   1
   7  -3  -2 2845.79  103.22   1
  -7   3   2 2703.43  102.96   1
   7   3  -2 2832.61  102.84   1
   5  -3  -2 4814.64  168.37   1
  -5   3   2 4559.46  168.17   1
   5   3  -2 4806.01  167.90   1
   5   3  -2 4611.99  168.01   1
  -3  -3   2  725.90   25.26   1
   3   3  -2  624.83   24.70   2
   3  -3  -2  642.85   25.52   1
   3   3  -2  702.50   25.22   1
   3   3  -2  748.78   25.19   1
  -3  -3   2  728.10   25.28   1
   3  -3  -2  705.98   25.48   1
  -3   3   2  670.94   25.46   1
   3  -3  -2  706.54   24.82   2
   1  -3  -2 3887.36  138.37   2
  -1   3   2 3982.84  142.28   1
   1   3  -2 3853.83  143.99   1
  -1   3   2 4255.57  142.30   1
   1   3  -2 3894.51  141.99   3
  -1  -3   2 3943.65  138.34   2
   1  -3  -2 3957.72  142.31   1
   1   3  -2 3880.30  138.35   2
   1   3  -2 4154.30  144.02   1
   1   3   2   72.19    3.15   1
  -1  -3  -2   74.12    3.18   2
   1   3   2   81.60    3.21   1
  -1  -3  -2   75.79    3.16   1
   1   3   2   79.66    3.20   2
   1   3   2   77.00    2.95   3
  -1  -3  -2   76.28    3.20   1
   1  -3   2   74.63    3.03   2
   1  -3   2   75.73    3.11   1
  -1   3  -2   69.76    3.02   2
  -1   3  -2   81.82    3.22   1
  -1   3  -2   76.10    3.14   1
   3  -3   2  450.28   18.18   1
  -3  -3  -2  504.79   18.09   1
   3  -3   2  501.13   17.55   2
  -3   3  -2  488.95   18.18   1
   3   3   2  495.73   17.67   2
   3  -3   2  510.04   18.19   1
  -3  -3  -2  495.68   17.66   2
  -3  -3  -2  487.16   18.05   1
   3   3   2  471.46   18.07   1
  -3   3  -2  531.13   18.28   1
   3   3   2  493.80   18.08   1
   5  -3   2    7.20    1.23   2
   5   3   2    4.20    1.20   2
  -5  -3  -2    6.18    1.12   1
   5   3   2    4.34    1.22   1
  -5   3  -2    6.43    1.37   1
   5  -3   2    6.92    1.55   1
   5   3   2    6.06    1.28   1
   7   3   2  442.82   16.12   2
   7   3   2  433.60   16.56   1
  -7   3  -2  440.52   16.66   1
  -7  -3  -2  431.54   16.39   1
   7  -3   2  439.14   16.84   1
  -9  -3  -2  732.19   28.52   1
   9   3   2  835.01   28.90   1
  -9   3  -2  726.76   28.79   1
   9   3   2  800.50   28.01   2
   9  -3   2  783.57   29.11   1
  11  -3   2  751.26   29.49   1
  11   3   2  764.77   29.21   1
 -11  -3  -2  788.43   28.92   1
 -11   3  -2  786.55   29.26   1
  11   3   2  782.62   28.35   2
  13  -3   2  901.88   35.07   1
  13   3   2  903.20   34.78   1
 -13  -3  -2  909.63   34.38   1
 -13   3  -2  982.01   34.82   1
  13   3   2  912.99   33.66   2
  15   3   2  317.78   14.75   1
 -15   3  -2  356.52   14.97   1
  15  -3   2  357.05   15.33   1
  15   3   2  354.73   14.51   2
 -17   3  -2   40.12    4.98   1
  17   3   2   43.57    5.34   2
  17   3   2   37.80    4.85   1
  17  -3   2   36.82    5.20   1
  19   3   2    1.58    4.38   1
  19  -3   2    0.14    4.91   1
  20  -4  -2   98.44    8.06   1
  20   4  -2   86.80    7.30   1
  18   4  -2   98.27    7.08   1
  18  -4  -2   98.38    7.60   1
  16   4  -2   80.12    6.14   2
  16   4  -2   86.90    6.31   1
 -16   4   2   85.67    6.39   1
  16  -4  -2   91.63    6.69   1
 -14   4   2   47.12    4.35   1
  14   4  -2   46.36    4.23   1
  14  -4  -2   45.75    4.62   1
  12  -4  -2   46.03    4.10   1
  12   4  -2   35.24    3.32   1
 -12  -4   2   42.49    3.14   1
 -12   4   2   37.86    3.66   1
  10   4  -2   20.21    2.32   1
 -10   4   2   16.07    2.50   1
  10  -4  -2   18.45    2.88   1
 -10  -4   2   21.47    2.03   1
  -8   4   2  386.16   14.92   1
   8   4  -2  370.86   14.62   1
   8   4  -2  391.97   14.55   1
   6  -4  -2 3163.57  109.68   1
   6   4  -2 3133.46  109.09   1
   6   4  -2 3063.34  106.41   2
  -6   4   2 3102.76  109.49   1
   6   4  -2 2824.15  109.12   1
   6  -4  -2 3001.06  106.39   2
  -4  -4   2 1828.91   65.16   1
  -4   4   2 1847.92   65.55   1
   4  -4  -2 1762.87   65.63   1
   4   4  -2 1878.91   65.17   1
   4   4  -2 1823.47   65.22   1
  -4  -4   2 1892.75   65.20   1
   4   4  -2 1724.19   63.66   2
   4  -4  -2 1758.02   63.70   2
   2   4  -2 2309.71   83.27   1
   2  -4  -2 2397.88   83.31   1
  -2   4   2 2290.30   83.33   1
  -2  -4   2 2337.41   81.03   2
   2  -4  -2 2384.53   83.43   1
  -2   4   2 2213.67   81.06   2
   2   4  -2 2374.47   83.23   1
   2  -4  -2 2359.24   81.09   2
  -2   4   2 2509.19   83.44   1
   2   4  -2 2135.72   80.98   2
   2   4  -2 2242.68   83.08   3
   0  -4  -2  386.81   14.82   1
   0  -4  -2  409.99   14.72   3
   0   4   2  416.41   14.87   1
   0  -4   2  399.57   14.88   3
   0  -4  -2  416.39   14.91   1
   0   4  -2  413.72   14.81   1
   0  -4   2  406.63   14.47   2
   0   4  -2  404.18   14.48   2
   0  -4  -2  397.40   14.57   2
   0  -4   2  392.68   14.64   1
   0   4   2  412.02   14.90   1
   0   4  -2  407.34   14.72   1
   0   4  -2  394.87   14.88   3
  -2   4  -2  574.67   21.39   1
   2  -4   2  618.93   21.31   1
   2   4   2  588.68   20.81   2
   2   4   2  584.95   21.26   1
  -2  -4  -2  559.49   20.78   2
  -2  -4  -2  584.51   21.24   1
  -2   4  -2  576.60   21.33   1
  -2  -4  -2  598.28   21.25   1
   2  -4   2  607.28   21.37   1
   2  -4   2  578.55   20.67   2
   2   4   2  564.41   21.25   1
  -2   4  -2  562.15   20.66   2
   4  -4   2   94.21    4.11   2
  -4  -4  -2   96.20    4.22   1
  -4   4  -2   96.08    4.48   1
   4   4   2  106.42    4.31   1
  -4  -4  -2   98.56    4.32   2
   4   4   2   95.33    4.31   2
   4   4   2  105.09    4.31   1
   4  -4   2  102.91    4.64   1
  -4   4  -2  104.45    4.72   1
  -6   4  -2  292.95   12.31   1
   6  -4   2  315.68   11.81   2
   6  -4   2  321.81   12.55   1
   6   4   2  321.86   12.16   1
   6   4   2  341.11   12.22   1
  -6  -4  -2  309.31   12.01   1
   6   4   2  314.83   11.95   2
   8   4   2  391.13   14.61   2
  -8  -4  -2  391.60   14.74   1
  -8   4  -2  382.09   15.10   1
   8   4   2  381.03   14.96   1
   8  -4   2  389.99   15.31   1
 -10   4  -2  493.26   19.19   1
 -10  -4  -2  495.70   18.76   1
  10   4   2  505.50   19.08   1
  10   4   2  495.47   18.56   2
  10  -4   2  479.44   19.42   1
 -12  -4  -2  747.77   27.68   1
  12  -4   2  729.38   28.43   1
  12   4   2  699.21   27.17   2
  12   4   2  740.49   28.06   1
 -12   4  -2  770.70   28.20   1
 -14   4  -2  537.18   21.37   1
  14   4   2  549.18   20.73   2
  14  -4   2  551.19   21.78   1
  14   4   2  508.56   21.25   1
  16   4   2  102.81    6.92   1
  16  -4   2  112.93    7.60   1
  16   4   2  107.33    7.09   2
 -16   4  -2  107.33    7.51   1
  18  -4   2    3.20    4.48   1
  18   4   2    7.43    4.28   1
  19  -5  -2   82.28    7.32   1
  19   5  -2   72.51    6.44   1
  17   5  -2   47.05    5.04   1
  17  -5  -2   46.29    5.67   1
  15  -5  -2   35.79    4.61   1
  15   5  -2   37.66    4.47   2
 -15   5   2   31.12    4.22   1
  15   5  -2   26.55    3.76   1
  13   5  -2   -1.31    2.30   1
 -13   5   2   -0.53    2.73   1
  13   5  -2   -1.88    2.68   2
  13  -5  -2    1.24    3.09   2
  13  -5  -2   -1.97    2.86   1
  11  -5  -2    7.57    2.69   2
 -11   5   2    3.18    2.46   1
  11   5  -2    1.80    2.27   2
  11  -5  -2   -1.01    2.50   1
  11   5  -2    0.40    1.89   1
   9  -5  -2   15.16    2.70   1
   9   5  -2   19.29    2.31   1
  -9   5   2   21.04    2.72   1
   9   5  -2   14.57    2.06   1
   9  -5  -2   12.89    2.38   2
   9   5  -2   19.61    2.43   2
  -7   5   2  138.37    6.42   1
   7   5  -2  133.41    5.87   1
   7   5  -2  152.33    6.22   2
   7  -5  -2  142.17    6.60   1
   7  -5  -2  138.84    6.16   2
   7   5  -2  134.10    5.83   1
   5   5  -2 1777.95   64.38   2
   5  -5  -2 1798.15   64.39   2
   5   5  -2 1928.53   65.81   1
  -5   5   2 1901.91   66.29   1
   5  -5  -2 1784.11   66.38   1
   5   5  -2 1807.46   65.84   1
  -5  -5   2 1818.70   65.68   1
  -3  -5   2 1150.12   39.86   1
   3   5  -2 1009.93   38.94   2
  -3   5   2 1128.68   40.23   1
  -3   5   2 1032.93   38.99   2
  -3  -5   2 1049.22   38.96   2
   3   5  -2 1091.16   39.72   1
   3   5  -2 1181.24   39.73   1
  -3   5   2 1117.66   40.10   1
  -3  -5   2 1137.31   39.81   1
   3  -5  -2 1137.53   40.23   1
   3  -5  -2 1085.20   39.01   2
   1   5  -2 1202.86   42.10   1
  -1   5   2 1157.98   42.25   1
  -1  -5   2 1177.05   42.18   3
  -1  -5   2 1194.08   42.02   1
   1  -5  -2 1134.73   41.19   2
   1   5  -2 1130.22   41.12   2
   1  -5  -2 1181.66   42.33   1
   1   5  -2 1165.30   42.04   1
  -1  -5   2 1193.60   41.15   2
  -1   5   2 1132.40   42.30   1
  -1  -5   2 1195.44   42.12   1
   1   5  -2 1160.98   42.16   3
  -1  -5  -2   21.87    1.65   1
  -1  -5  -2   24.84    1.46   3
  -1   5  -2   24.80    1.93   1
  -1   5  -2   26.61    1.81   2
   1  -5   2   21.48    1.55   1
   1   5   2   23.81    1.71   2
   1   5   2   24.64    1.80   1
   1   5   2   22.26    1.63   1
   1  -5   2   23.00    1.70   3
   1   5   2   26.37    1.51   3
   1  -5   2   22.46    1.68   2
  -1  -5  -2   19.91    1.68   2
  -1   5  -2   26.40    1.70   1
  -3   5  -2  368.79   13.44   1
   3  -5   2  327.32   13.39   1
  -3  -5  -2  347.64   13.07   2
   3   5   2  351.85   13.08   2
   3   5   2  348.86   13.23   1
  -3   5  -2  344.64   12.91   2
   3  -5   2  357.42   12.93   2
   3   5   2  358.96   13.25   1
  -3  -5  -2  359.84   13.21   1
  -3   5  -2  386.23   13.61   1
   5  -5   2   34.66    2.67   1
   5   5   2   36.29    2.58   1
  -5  -5  -2   35.87    2.52   2
   5  -5   2   35.33    2.47   2
  -5   5  -2   34.51    2.75   1
  -5  -5  -2   35.66    2.33   1
   5   5   2   38.44    2.50   1
   5   5   2   35.91    2.57   2
   7   5   2   15.22    2.01   2
   7  -5   2   11.48    2.28   1
  -7   5  -2   13.60    2.15   1
   7   5   2   15.61    2.09   1
   7   5   2   14.54    1.82   1
   7  -5   2   16.31    1.99   2
  -7  -5  -2   18.31    1.79   1
   9  -5   2  386.47   15.20   1
   9   5   2  374.42   14.67   1
  -9   5  -2  378.02   14.95   1
  -9  -5  -2  358.85   14.38   1
   9  -5   2  373.27   14.24   2
   9   5   2  389.64   14.45   2
  11  -5   2  320.40   12.47   2
 -11   5  -2  301.32   13.02   1
  11   5   2  311.36   12.81   1
 -11  -5  -2  311.14   12.44   1
  11   5   2  317.21   12.64   2
  11  -5   2  318.82   13.38   1
  13  -5   2  407.26   15.29   2
 -13   5  -2  373.05   15.82   1
  13  -5   2  397.83   16.32   1
  13   5   2  396.23   15.54   2
  13   5   2  346.50   15.53   1
  15   5   2  129.46    7.81   1
 -15   5  -2  136.61    8.00   1
  15  -5   2  150.27    8.45   1
  15   5   2  142.80    7.89   2
  17  -5   2   17.48    4.86   1
  17   5   2   25.08    4.38   1
 -17   5  -2   19.02    4.83   1
  19  -5   2    2.01    5.08   1
  19   5   2    2.24    4.32   1
  18   6  -2   42.09    5.12   1
  18  -6  -2   38.69    5.71   1
  16  -6  -2   20.97    4.56   1
  16   6  -2   30.98    4.16   1
 -16   6   2   31.60    4.63   1
 -14   6   2   21.64    3.79   1
  14   6  -2   24.91    3.35   1
  14   6  -2   28.22    4.19   2
  14  -6  -2   18.25    4.00   1
 -12   6   2    0.43    2.62   1
  12   6  -2    2.59    2.33   1
  12   6  -2    0.36    2.64   2
  12  -6  -2    1.09    2.73   2
  12  -6  -2    3.51    3.02   1
  10   6  -2    1.94    1.75   1
  10   6  -2    3.45    2.22   1
  10  -6  -2    6.56    2.53   2
  10  -6  -2    2.58    2.48   1
  10   6  -2    4.13    2.27   2
 -10   6   2   -0.84    2.11   1
   8  -6  -2   60.14    4.14   1
   8   6  -2   53.56    3.30   1
   8  -6  -2   56.48    3.76   2
   8   6  -2   49.81    3.62   2
   8   6  -2   55.85    3.41   1
  -6   6   2  477.56   17.98   1
   6  -6  -2  445.37   17.40   2
   6   6  -2  469.90   17.48   2
   6  -6  -2  430.42   18.07   1
   6   6  -2  479.85   17.46   1
  -6  -6   2  481.74   17.17   1
   6   6  -2  483.16   17.43   1
   4  -6  -2  788.49   28.62   2
  -4   6   2  787.33   28.64   2
  -4  -6   2  778.30   28.58   2
  -4  -6   2  790.85   28.78   1
   4   6  -2  820.53   28.96   1
   4   6  -2  824.20   28.65   2
   4  -6  -2  726.85   29.46   1
   4   6  -2  845.60   28.96   1
   2  -6  -2 2032.32   73.55   2
   2  -6  -2 2167.34   75.71   1
  -2   6   2 2066.39   73.58   2
  -2  -6   2 2139.88   75.41   1
   2   6  -2 2051.34   75.33   3
  -2  -6   2 1936.56   73.47   2
  -2   6   2 2165.87   75.70   1
   2   6  -2 2045.85   75.27   1
  -2  -6   2 2150.84   75.29   1
   2   6  -2 2066.59   73.52   2
  -2   6   2 2182.49   75.60   1
   2   6  -2 2191.17   75.32   1
   0   6   2  252.74   10.24   1
   0  -6   2  281.37   10.14   2
   0  -6   2  264.96   10.31   3
   0   6  -2  277.06   10.37   3
   0  -6  -2  268.89   10.12   3
   0   6   2  277.21   10.40   1
   0   6  -2  274.88   10.28   1
   0  -6  -2  257.34   10.30   1
   0   6  -2  261.50   10.08   2
   0   6  -2  281.10   10.14   1
   0  -6  -2  278.05   10.24   2
  -2   6  -2   48.30    2.69   1
  -2  -6  -2   42.25    2.68   2
  -2   6  -2   48.13    2.58   2
   2   6   2   44.57    2.48   1
   2  -6   2   48.16    2.73   1
   2  -6   2   46.33    2.57   2
   2   6   2   50.48    2.66   1
   2   6   2   47.67    2.78   2
  -2   6  -2   46.02    2.96   1
   2   6   2   45.33    2.30   3
  -2  -6  -2   43.98    2.51   1
  -4  -6  -2   32.80    2.38   2
  -4   6  -2   35.57    2.55   1
  -4  -6  -2   33.76    2.19   1
   4   6   2   33.11    2.47   1
   4  -6   2   32.37    2.44   2
   4  -6   2   31.47    2.60   1
  -4   6  -2   33.15    2.35   2
  -4   6  -2   36.36    2.84   1
   4   6   2   28.88    2.19   1
   6   6   2   58.10    3.47   1
  -6  -6  -2   58.34    3.13   1
   6   6   2   59.15    3.25   1
   6  -6   2   59.53    3.37   2
   6   6   2   56.92    3.48   2
  -6   6  -2   58.89    3.69   1
   8   6   2  225.24    9.34   2
   8   6   2  225.41    9.34   1
  -8  -6  -2  224.88    9.11   1
   8  -6   2  233.57    9.20   2
   8  -6   2  231.06    9.92   1
  10  -6   2  177.55    7.70   2
  10   6   2  171.13    7.92   2
  10   6   2  167.06    7.73   1
 -10  -6  -2  173.51    7.47   1
  10  -6   2  183.44    8.52   1
 -12   6  -2  214.94    9.73   1
  12  -6   2  195.90    9.00   2
  12   6   2  204.67    9.30   1
 -12  -6  -2  204.18    8.98   1
  12   6   2  197.02    9.30   2
  12  -6   2  236.29   10.38   1
  14  -6   2   64.01    5.10   2
  14   6   2   61.07    5.24   2
  14   6   2   56.61    4.68   1
 -14   6  -2   69.17    5.36   1
  14  -6   2   60.21    5.46   1
  16  -6   2   19.03    4.75   1
 -16   6  -2   26.09    4.57   1
  16   6   2   24.63    4.63   2
  16   6   2   31.00    4.18   1
  18  -6   2    3.61    4.81   1
  18   6   2    4.07    4.01   1
  19   7  -2   16.75    4.65   1
  19  -7  -2   16.48    5.65   1
  17  -7  -2   37.46    5.35   1
 -17   7   2   27.68    5.04   1
  17   7  -2   19.24    4.20   1
  15   7  -2   38.22    4.17   1
 -15   7   2   34.75    4.65   1
  15   7  -2   42.87    4.99   2
  15  -7  -2   39.92    5.00   1
 -13   7   2    1.00    3.02   1
  13   7  -2    5.34    3.25   2
  13   7  -2    4.17    2.61   1
  13  -7  -2    3.20    3.24   1
  11   7  -2   46.60    3.57   1
  11  -7  -2   46.47    3.98   2
  11  -7  -2   48.64    4.36   1
 -11   7   2   46.05    4.09   1
  11   7  -2   49.60    4.08   2
   9   7  -2   19.39    2.69   2
  -9   7   2   24.67    2.97   1
   9   7  -2   25.50    2.55   1
   9  -7  -2   23.84    3.15   1
  -9  -7   2   25.14    1.85   1
   9   7  -2   25.32    2.37   1
   9  -7  -2   20.99    2.82   2
   7   7  -2  123.50    5.44   1
  -7   7   2  114.09    5.95   1
  -7  -7   2  124.21    4.91   1
   7   7  -2  115.94    5.77   2
   7  -7  -2  128.81    5.84   2
   7  -7  -2  118.22    6.31   1
   7   7  -2  122.11    5.35   1
   5   7  -2  156.84    6.95   2
   5  -7  -2  162.85    6.96   2
   5   7  -2  160.76    6.56   1
   5   7  -2  161.43    6.52   1
  -5  -7   2  160.80    6.19   1
  -5   7   2  167.13    7.18   1
   5  -7  -2  162.91    7.35   1
  -5   7   2  176.59    7.15   2
  -3   7   2  587.10   21.36   2
   3   7  -2  598.91   21.67   3
   3  -7  -2  579.42   22.00   1
  -3   7   2  562.39   21.84   1
  -3  -7   2  588.66   21.25   1
   3   7  -2  595.31   21.41   1
  -3  -7   2  559.24   21.28   2
   3   7  -2  571.90   21.29   2
   3  -7  -2  586.54   21.36   2
   3   7  -2  609.55   21.44   1
   1  -7  -2  688.74   24.65   2
   1  -7  -2  692.24   25.00   3
   1  -7  -2  674.92   25.23   1
   1   7  -2  667.59   24.86   1
  -1   7   2  647.43   25.10   1
   1   7  -2  706.29   25.12   3
   1   7  -2  664.35   24.54   2
  -1  -7   2  694.04   24.85   1
   1   7  -2  697.68   24.97   1
  -1   7   2  747.22   25.32   1
  -1  -7   2  660.04   25.06   3
  -1   7   2  680.01   24.64   2
  -1  -7   2  673.27   24.54   2
  -1  -7  -2   10.16    1.69   2
  -1   7  -2   12.24    1.44   1
  -1  -7  -2   12.93    1.46   1
   1   7   2   13.21    1.53   1
   1  -7   2   11.48    1.58   3
  -1   7  -2   12.70    1.71   1
  -1  -7  -2   14.42    1.32   3
   1   7   2   11.85    1.50   1
   1   7   2    8.54    1.65   2
  -1   7  -2   11.85    1.66   2
   1  -7   2    9.91    1.60   2
  -3   7  -2    2.97    1.70   1
  -3   7  -2    0.82    1.33   2
   3   7   2    2.65    1.20   1
  -3  -7  -2    3.67    1.36   2
   3   7   2    2.27    1.09   3
   3   7   2    2.77    1.47   2
  -3  -7  -2    1.23    1.16   1
   3   7   2    2.34    1.34   1
  -3   7  -2    2.04    1.40   1
   3  -7   2    2.98    1.35   2
   3  -7   2    2.72    1.55   1
  -5   7  -2   42.94    2.99   1
   5  -7   2   39.16    2.86   2
   5   7   2   32.07    2.47   1
   5  -7   2   35.07    2.90   1
  -5   7  -2   38.09    2.86   2
   5   7   2   38.61    2.68   1
  -5  -7  -2   32.40    2.68   2
  -5  -7  -2   35.00    2.36   1
  -7   7  -2   66.88    4.12   1
  -7  -7  -2   62.77    3.42   1
   7  -7   2   59.66    3.76   2
   7   7   2   66.14    3.98   1
   7  -7   2   64.79    4.41   1
   7   7   2   58.62    3.90   2
   7   7   2   62.01    3.73   1
   9   7   2   13.33    2.29   1
   9  -7   2   14.61    2.43   2
  -9   7  -2   15.26    2.69   1
  -9  -7  -2   12.06    2.04   1
   9   7   2    8.48    2.36   2
   9  -7   2   11.66    2.78   1
  11   7   2  141.06    6.86   1
 -11  -7  -2  129.88    6.30   1
 -11   7  -2  143.45    7.24   1
  11   7   2  122.02    6.77   2
  11  -7   2  128.33    7.60   1
  11  -7   2  139.80    6.78   2
  13   7   2   56.20    4.80   2
 -13   7  -2   64.38    5.15   1
  13   7   2   48.01    4.38   1
  13  -7   2   56.89    4.70   2
  13  -7   2   59.43    5.24   1
  15   7   2   17.56    3.71   1
  15  -7   2   13.19    4.28   1
 -15   7  -2   12.60    4.11   1
  15   7   2   11.13    4.03   2
  17  -7   2   -0.34    4.55   1
  17   7   2   -0.12    3.53   1
 -17   7  -2   -1.06    4.44   1
  18  -8  -2    3.46    5.00   1
  18   8  -2    5.97    4.02   1
 -16   8   2   41.94    5.55   1
  16   8  -2   45.81    4.73   1
  16  -8  -2   51.94    5.64   1
  14   8  -2   35.71    4.46   2
  14   8  -2   29.01    3.64   1
 -14   8   2   33.21    4.52   1
  14  -8  -2   24.74    4.45   1
  12   8  -2    6.12    2.34   1
 -12   8   2    4.51    3.14   1
  12   8  -2    9.32    3.13   2
  12  -8  -2    4.05    3.38   1
  10   8  -2   94.73    5.14   1
  10   8  -2   87.61    4.82   1
  10   8  -2   81.29    5.35   2
  10  -8  -2   88.18    5.40   2
 -10   8   2   87.25    5.59   1
  10  -8  -2   87.89    6.02   1
   8  -8  -2   27.92    3.35   1
   8   8  -2   27.06    2.49   1
  -8  -8   2   26.66    1.90   1
   8   8  -2   23.56    2.81   2
  -8   8   2   27.27    3.03   1
   8   8  -2   21.50    2.23   1
   8  -8  -2   25.12    3.01   2
   6  -8  -2   29.05    3.12   1
  -6   8   2   29.73    2.98   1
   6   8  -2   35.95    2.90   2
  -6  -8   2   32.17    1.90   1
   6   8  -2   32.59    2.39   1
   6   8  -2   30.02    2.25   1
   6  -8  -2   44.16    3.18   2
  -6   8   2   34.56    2.94   2
   4   8  -2   21.54    2.06   3
   4   8  -2   18.37    1.62   1
   4   8  -2   18.23    2.21   2
   4  -8  -2   13.91    2.29   2
  -4  -8   2   20.73    1.57   1
  -4  -8   2   17.54    2.27   2
   4   8  -2   21.73    1.81   1
  -4   8   2   17.08    2.26   2
  -4   8   2   16.45    2.21   1
   4  -8  -2   17.56    2.38   1
   2   8  -2   78.04    3.59   1
   2  -8  -2   80.33    4.23   1
  -2   8   2   65.78    3.85   1
  -2   8   2   71.34    4.04   2
   2  -8  -2   75.52    4.07   2
  -2  -8   2   69.33    3.93   2
  -2  -8   2   73.36    3.30   1
   2   8  -2   76.32    3.91   3
   2   8  -2   82.69    3.54   1
   2   8  -2   71.93    3.91   2
   0  -8   2   63.15    3.49   2
   0  -8  -2   62.48    3.45   1
   0   8   2   63.66    3.46   1
   0   8  -2   68.07    3.58   2
   0   8   2   71.42    3.71   2
   0   8  -2   63.56    3.47   1
   0   8  -2   60.77    3.22   1
   0  -8  -2   64.26    3.28   3
   0   8   2   71.81    3.62   1
   0  -8  -2   62.04    3.67   2
   0  -8   2   66.12    3.55   3
   2  -8   2  161.91    6.96   1
  -2   8  -2  158.35    6.89   1
  -2   8  -2  160.15    7.11   1
   2  -8   2  170.54    7.19   3
   2   8   2  175.63    7.09   2
   2   8   2  169.55    6.69   3
   2  -8   2  166.07    6.89   2
  -2  -8  -2  159.12    6.82   1
   2   8   2  170.09    6.89   1
  -2  -8  -2  171.67    7.06   2
   2   8   2  166.44    6.89   1
  -2   8  -2  175.11    6.98   2
  -4  -8  -2    9.94    1.48   1
   4   8   2    8.29    1.86   2
  -4   8  -2    4.24    1.67   1
   4  -8   2    4.34    1.73   2
   4   8   2    6.77    1.38   3
   4   8   2    7.30    1.66   1
   4   8   2    6.06    1.45   1
  -4   8  -2   11.07    1.90   2
  -4  -8  -2    7.70    1.93   2
   4  -8   2    5.71    1.81   1
  -6  -8  -2    0.84    1.86   2
   6   8   2   -1.21    1.46   1
  -6   8  -2    1.68    1.70   2
   6  -8   2    0.41    1.75   2
   6   8   2    0.87    1.72   1
  -6   8  -2   -0.82    1.80   1
   6  -8   2    1.95    1.95   1
   6   8   2    1.26    1.71   2
  -6  -8  -2    0.04    1.23   1
  -8  -8  -2    6.24    1.67   1
   8   8   2    8.19    2.35   2
   8  -8   2    6.13    2.13   2
   8   8   2    6.06    1.97   1
   8  -8   2    5.25    2.51   1
  -8   8  -2    8.57    2.38   1
  10  -8   2   35.91    4.03   1
 -10   8  -2   36.95    3.80   1
  10   8   2   39.06    3.68   2
  10   8   2   35.27    3.22   1
  10  -8   2   41.72    3.54   2
 -12   8  -2   15.90    3.58   1
  12  -8   2   12.87    3.20   2
  12   8   2   13.19    3.00   1
  12   8   2   14.06    3.43   2
  12  -8   2    8.84    3.62   1
  14  -8   2   -0.44    3.68   1
  14   8   2   -0.04    3.61   2
  14   8   2    1.11    2.82   1
 -14   8  -2   -0.63    3.42   1
  16   8   2    1.83    3.45   1
  16  -8   2    1.17    4.42   1
 -16   8  -2    4.90    4.21   1
  18   8   2   -0.36    4.20   1
  18  -8   2   -0.46    5.21   1
 -18   8  -2    0.23    5.18   1
 -17   9   2    1.93    4.54   1
  17  -9  -2   -0.38    4.38   1
  17   9  -2    4.09    3.82   1
  15  -9  -2   18.93    4.53   1
 -15   9   2   12.22    4.30   1
  15   9  -2   10.85    3.19   1
 -13   9   2    0.50    3.40   1
  13   9  -2    0.94    2.47   1
  13   9  -2   -0.33    3.24   2
  13  -9  -2    4.70    3.61   1
  11   9  -2   17.99    2.73   1
  11  -9  -2   20.22    3.50   2
 -11   9   2   12.62    3.33   1
  11  -9  -2   17.20    3.63   1
  11   9  -2   16.00    3.28   2
   9   9  -2   34.45    2.91   1
   9   9  -2   33.67    3.50   2
   9   9  -2   40.55    3.22   1
   9  -9  -2   25.34    3.68   1
  -9   9   2   42.60    3.82   1
   9  -9  -2   44.84    3.84   2
   7  -9  -2    7.16    2.34   2
  -7  -9   2    7.52    1.14   1
  -7   9   2    1.50    2.24   1
   7   9  -2    6.07    1.88   1
   7  -9  -2    5.34    2.49   1
   7   9  -2    6.02    1.76   1
   7   9  -2   10.34    2.36   2
   5   9  -2    8.82    1.80   1
  -5   9   2    7.46    2.21   2
  -5  -9   2   10.96    2.23   2
   5  -9  -2   14.27    2.48   2
   5   9  -2   15.67    2.08   3
   5   9  -2    8.00    1.53   1
   5  -9  -2   10.17    2.30   1
   5   9  -2    4.18    2.06   2
  -5   9   2    5.20    2.09   1
  -5  -9   2   13.91    1.19   1
   3  -9  -2   82.27    4.43   2
  -3  -9   2   79.45    3.45   1
   3   9  -2   77.29    3.84   1
  -3   9   2   73.53    4.34   2
   3  -9  -2   78.52    4.57   1
   3   9  -2   79.65    3.73   1
  -3   9   2   79.12    4.33   1
   3   9  -2   68.97    4.26   2
   3   9  -2   84.41    4.23   3
   1  -9  -2  106.46    4.71   3
  -1  -9   2   98.67    5.01   2
  -1  -9   2   99.73    4.51   1
  -1   9   2   98.37    5.08   1
  -1  -9   2  108.04    4.96   3
   1  -9  -2  104.33    5.11   2
   1   9  -2  101.29    4.95   2
   1   9  -2   95.74    4.56   1
  -1   9   2  100.35    4.85   1
   1  -9  -2  105.02    5.00   1
   1   9  -2  110.07    5.04   3
  -1   9   2  120.11    5.23   2
   1   9  -2  107.82    4.78   1
   1  -9   2  192.66    8.38   3
   1  -9   2  209.65    8.33   2
   1   9   2  222.40    8.48   1
  -1   9  -2  200.98    8.26   1
   1   9   2  200.15    8.44   2
  -1  -9  -2  206.92    8.09   3
   1   9   2  201.55    8.24   1
  -1   9  -2  205.50    8.50   1
  -1   9  -2  200.73    8.29   2
  -1  -9  -2  196.68    8.42   2
  -1  -9  -2  210.07    8.31   1
  -3   9  -2  278.11   11.58   1
  -3   9  -2  296.94   11.90   1
   3   9   2  314.18   11.62   1
  -3  -9  -2  301.66   11.38   1
   3   9   2  293.56   11.25   3
   3  -9   2  315.30   11.52   2
   3   9   2  294.20   11.51   2
   3  -9   2  286.76   11.78   3
   3  -9   2  289.19   11.66   1
  -3  -9  -2  279.58   11.54   2
  -3   9  -2  281.69   11.35   2
   3   9   2  296.92   11.48   1
   5  -9   2   33.00    3.08   1
  -5   9  -2   30.63    2.84   1
   5   9   2   21.16    2.66   2
   5  -9   2   35.65    2.85   2
  -5  -9  -2   30.09    2.90   2
   5   9   2   31.99    2.50   3
   5   9   2   36.41    2.77   1
  -5   9  -2   32.20    2.71   2
   5   9   2   33.30    2.55   1
  -5  -9  -2   29.32    2.36   1
   7   9   2   11.40    2.11   1
   7  -9   2   13.43    2.34   2
  -7   9  -2    6.04    2.34   1
   7   9   2   12.67    2.49   2
  -7  -9  -2   13.46    2.56   2
   7  -9   2   11.00    2.55   1
   9   9   2   -0.66    2.04   1
   9   9   2   -2.28    2.39   2
  -9  -9  -2   -1.01    1.65   1
   9  -9   2   -0.44    2.32   2
  -9   9  -2   -0.23    2.46   1
   9  -9   2   -1.17    2.60   1
  11  -9   2   28.01    3.97   1
 -11   9  -2   21.22    3.76   1
  11   9   2   22.36    3.72   2
  11   9   2   25.05    3.30   1
  11  -9   2   29.14    3.55   2
  13   9   2    2.60    3.47   2
 -13   9  -2    4.62    3.48   1
  13   9   2    3.56    3.03   1
  13  -9   2    2.83    3.81   1
  15  -9   2    8.67    4.64   1
 -15   9  -2   15.89    4.47   1
  15   9   2    5.18    3.37   1
  17  -9   2   -0.18    5.10   1
  17   9   2   -2.60    3.87   1
 -17   9  -2    1.30    4.79   1
  18  10  -2   12.77    4.33   1
  18 -10  -2   13.22    5.71   1
 -16  10   2    3.85    4.46   1
  16 -10  -2   -0.24    4.44   1
  16  10  -2    0.18    3.45   1
  14  10  -2    5.02    3.10   1
 -14  10   2    5.92    3.95   1
  14 -10  -2    4.72    4.02   1
  12 -10  -2   23.29    4.26   1
  12  10  -2   29.99    4.36   2
  12  10  -2   26.64    3.30   1
 -12  10   2   21.79    4.03   1
 -10  10   2   -0.39    2.82   1
  10  10  -2    0.20    2.16   1
  10  10  -2    2.43    2.91   2
  10 -10  -2    2.30    2.93   2
  10 -10  -2    3.94    3.12   1
   8  10  -2    2.22    1.87   1
  -8  10   2    0.26    2.54   1
   8  10  -2    3.25    2.41   2
   8 -10  -2    4.90    2.86   1
   8 -10  -2    3.70    2.63   2
   8  10  -2    2.55    2.19   1
   6 -10  -2   34.70    3.30   2
  -6  10   2   33.46    3.24   1
   6  10  -2   29.95    3.11   2
   6 -10  -2   29.46    3.31   1
  -6  10   2   37.63    3.48   2
   6  10  -2   29.55    3.05   3
   6  10  -2   36.38    2.77   1
   6  10  -2   34.26    2.64   1
  -4 -10   2  315.39   12.19   2
   4 -10  -2  320.32   12.21   2
  -4 -10   2  307.59   11.25   1
  -4  10   2  288.23   12.14   2
   4 -10  -2  307.93   12.52   1
   4  10  -2  305.91   11.80   1
  -4  10   2  288.12   12.25   1
   4  10  -2  306.10   12.06   3
   4  10  -2  308.78   12.11   2
   4  10  -2  298.30   11.71   1
   2 -10  -2  215.76    8.97   3
   2  10  -2  212.92    8.74   1
  -2 -10   2  217.27    9.10   2
   2  10  -2  233.05    9.13   3
   2  10  -2  212.95    8.82   1
  -2  10   2  215.28    9.11   1
   2 -10  -2  216.64    9.19   2
  -2  10   2  225.99    9.19   2
  -2 -10   2  232.68    8.51   1
   2  10  -2  218.43    9.08   2
   2 -10  -2  211.36    9.18   1
   0  10  -2    0.78    1.68   1
   0  10   2    1.02    1.91   2
   0 -10  -2    0.55    1.54   1
   0  10  -2   -1.76    1.65   2
   0 -10  -2    0.14    1.85   2
   0 -10   2    1.17    1.77   2
   0  10   2   -1.28    1.43   1
   0 -10  -2    3.45    1.48   3
   0  10  -2    0.05    1.42   1
   0 -10   2    2.09    1.63   3
  -2 -10  -2   36.70    3.14   2
   2 -10   2   37.00    2.97   2
  -2  10  -2   46.82    3.30   1
   2 -10   2   38.48    2.89   1
   2  10   2   42.45    2.99   1
   2  10   2   42.18    3.20   1
   2  10   2   36.81    3.04   2
  -2 -10  -2   36.26    2.79   1
  -2  10  -2   38.41    2.97   2
  -2  10  -2   41.42    3.15   1
   2 -10   2   39.61    3.10   3
   4 -10   2  144.43    6.56   2
   4  10   2  153.78    6.56   1
  -4 -10  -2  143.53    6.79   2
  -4  10  -2  142.88    6.67   1
   4  10   2  144.31    6.74   2
  -4  10  -2  135.95    6.46   2
   4 -10   2  138.80    6.70   1
   4  10   2  153.14    6.27   3
   4  10   2  146.80    6.45   1
   6  10   2    1.60    1.69   1
   6  10   2    1.24    1.85   3
  -6 -10  -2    2.51    2.28   2
   6 -10   2    4.22    2.14   2
   6 -10   2    2.22    2.18   1
  -6  10  -2    4.57    2.26   2
   6  10   2    0.68    2.19   1
  -6  10  -2   -0.28    1.98   1
   6  10   2    2.06    2.14   2
  -8  10  -2    3.96    2.58   1
   8 -10   2    4.89    2.56   2
   8 -10   2    4.27    2.72   1
   8  10   2    9.31    2.65   2
   8  10   2    8.23    2.13   1
  10  10   2   46.62    4.40   2
 -10  10  -2   55.56    4.62   1
  10  10   2   48.62    3.98   1
  10 -10   2   48.93    4.68   1
  10 -10   2   55.76    4.31   2
  12  10   2   33.70    4.00   1
  12  10   2   36.67    4.54   2
  12 -10   2   42.47    4.33   2
  12 -10   2   36.46    4.78   1
 -12  10  -2   46.78    4.78   1
  14  10   2   44.61    4.61   1
 -14  10  -2   34.70    5.16   1
  14 -10   2   38.02    5.26   1
  16 -10   2    9.04    5.15   1
 -16  10  -2    9.05    4.79   1
  16  10   2   12.11    4.16   1
 -17  11   2   45.77    6.73   1
  17  11  -2   37.36    5.08   1
  17 -11  -2   31.86    6.16   1
  15  11  -2    1.27    3.34   1
 -15  11   2    5.62    4.47   1
  15 -11  -2    4.70    4.39   1
 -13  11   2    0.53    3.70   1
  13 -11  -2    4.87    3.99   1
  13  11  -2    1.48    2.94   1
  11 -11  -2   19.00    4.03   1
  11  11  -2   20.87    3.94   2
 -11  11   2   25.07    4.04   1
  11  11  -2   29.15    3.26   1
   9 -11  -2   16.68    3.65   1
  -9  11   2   13.57    3.32   1
   9 -11  -2   13.28    3.61   2
   9  11  -2   18.96    3.41   2
   9  11  -2   11.86    2.48   1
   7  11  -2   47.35    3.77   3
  -7  11   2   38.05    3.78   1
   7 -11  -2   43.77    3.92   2
  -7  11   2   45.42    3.92   2
   7 -11  -2   40.14    3.97   1
   7  11  -2   38.93    3.00   1
   7  11  -2   44.22    3.38   1
   7  11  -2   37.48    3.72   2
   5  11  -2  306.75   11.82   1
  -5  11   2  295.37   12.33   1
  -5  11   2  296.35   12.18   2
   5  11  -2  297.74   11.98   3
   5 -11  -2  296.50   12.48   1
  -5 -11   2  308.75   12.25   2
   5 -11  -2  303.78   12.20   2
   5  11  -2  294.88   12.14   2
   5  11  -2  287.39   11.65   1
   3  11  -2  474.70   17.47   3
   3  11  -2  442.55   17.08   1
  -3 -11   2  453.11   17.35   2
   3 -11  -2  431.91   17.33   2
   3  11  -2  456.30   17.17   1
   3  11  -2  420.04   17.24   2
   3 -11  -2  463.99   17.52   3
   3 -11  -2  469.92   17.78   1
  -3  11   2  445.46   17.36   2
  -3  11   2  472.34   17.66   1
  -3 -11   2  455.56   16.65   1
   1  11  -2  120.27    5.58   1
   1  11  -2  120.84    5.98   2
   1 -11  -2  126.16    6.04   1
  -1 -11   2  123.44    6.08   2
  -1 -11   2  123.74    5.40   1
  -1  11   2  117.27    5.90   1
  -1 -11   2  128.05    5.93   3
   1  11  -2  131.24    5.87   1
   1 -11  -2  130.81    6.29   2
   1 -11  -2  128.24    5.74   3
  -1  11   2  115.07    6.10   2
   1  11   2    7.70    2.26   2
  -1 -11  -2   10.38    2.01   1
  -1  11  -2    6.00    2.19   1
   1 -11   2    8.23    2.05   3
  -1 -11  -2    6.96    2.23   2
  -1  11  -2   10.62    2.35   2
  -1  11  -2    8.15    1.92   1
  -1 -11  -2   10.46    1.82   3
   1  11   2   11.01    1.96   1
   1 -11   2    9.42    2.24   2
  -3 -11  -2   34.43    3.28   2
  -3  11  -2   34.52    3.03   2
   3 -11   2   35.31    3.10   2
   3 -11   2   36.86    3.00   1
   3  11   2   43.19    3.05   3
   3  11   2   37.76    3.27   2
   3  11   2   33.51    2.76   1
   3 -11   2   34.39    3.14   3
  -3  11  -2   29.44    2.94   1
   3  11   2   43.93    3.20   1
   5  11   2   18.00    2.22   3
   5  11   2   16.46    2.32   1
  -5 -11  -2   23.47    2.93   2
   5  11   2   15.41    2.74   2
  -5  11  -2   14.61    2.57   1
   5 -11   2   20.57    2.92   1
   5 -11   2   19.66    2.84   2
  -5  11  -2   15.30    2.60   2
   7 -11   2    0.86    2.51   1
   7 -11   2    2.16    2.54   2
  -7  11  -2    2.08    2.48   1
   7  11   2    3.17    2.55   2
  -7  11  -2    5.82    2.70   2
   7  11   2    0.99    2.01   1
   7  11   2    3.11    2.23   3
   9 -11   2   27.29    3.90   1
  -9  11  -2   30.35    3.74   1
   9  11   2   25.40    3.09   1
   9  11   2   28.44    3.82   2
   9 -11   2   31.26    3.74   2
  11  11   2  125.69    7.05   1
  11  11   2  130.78    7.61   2
 -11  11  -2  123.24    7.66   1
  11 -11   2  145.01    8.19   1
  11 -11   2  126.36    7.18   2
 -13  11  -2   74.86    6.11   1
  13  11   2   70.34    5.42   1
  13 -11   2   71.59    6.22   1
 -15  11  -2   31.22    5.28   1
  15  11   2   28.48    4.48   1
 -17  11  -2   -5.45    5.16   1
  17  11   2   -2.31    4.11   1
  16  12  -2   37.21    4.93   1
 -16  12   2   37.67    6.29   1
  16 -12  -2   35.51    5.98   1
  14  12  -2    0.41    3.23   1
  14 -12  -2    7.63    4.38   1
 -14  12   2    4.46    4.22   1
 -12  12   2    9.50    3.92   1
  12 -12  -2   20.65    4.17   1
  12  12  -2   10.20    3.01   1
  10  12  -2    4.52    3.25   2
  10  12  -2    1.38    2.38   1
  10 -12  -2   -3.44    3.26   1
 -10  12   2    0.84    3.33   1
   8  12  -2   23.72    2.73   1
   8 -12  -2   14.49    3.49   1
   8  12  -2   20.60    3.48   2
   8  12  -2   25.01    3.55   3
  -8  12   2   17.20    3.42   1
   6  12  -2  214.70    9.41   3
   6 -12  -2  218.95    9.76   2
   6  12  -2  214.81    8.97   1
   6  12  -2  202.73    9.53   2
   6 -12  -2  223.27    9.89   1
   6  12  -2  212.99    9.09   1
  -6  12   2  204.06    9.80   1
  -6  12   2  219.97    9.70   2
  -4 -12   2  471.18   18.60   2
   4  12  -2  491.82   18.38   1
   4  12  -2  512.73   18.69   3
   4  12  -2  469.79   18.25   1
  -4  12   2  466.83   18.56   2
   4 -12  -2  462.41   18.90   1
   4 -12  -2  495.97   18.71   2
  -4  12   2  510.98   19.01   1
   4 -12  -2  465.03   18.75   3
   4  12  -2  483.83   18.60   2
  -2  12   2  332.04   13.92   2
   2 -12  -2  349.48   14.03   1
   2  12  -2  363.92   13.78   1
  -2 -12   2  352.73   13.95   2
  -2 -12   2  363.10   13.19   1
   2  12  -2  339.08   13.85   2
   2  12  -2  337.93   13.56   1
   2 -12  -2  349.33   14.00   2
  -2  12   2  363.03   14.02   1
   2 -12  -2  342.37   13.80   3
   0  12  -2   13.20    2.54   2
   0 -12  -2   18.32    2.85   2
   0  12   2   13.17    2.20   1
   0 -12   2   19.35    2.79   2
   0  12  -2   17.15    2.14   1
   0 -12   2   16.06    2.36   3
   0 -12   2   19.27    2.19   1
   0  12  -2   22.24    2.53   1
   0 -12  -2   15.69    2.42   1
   0  12   2   18.47    2.80   2
   0 -12  -2   15.07    2.14   3
  -2 -12  -2    2.49    2.45   2
  -2  12  -2    2.90    2.36   2
   2  12   2    1.18    2.25   2
   2 -12   2    4.81    2.53   2
  -2 -12  -2    5.32    1.82   1
   2  12   2    2.89    1.87   1
   2 -12   2   -0.04    2.09   3
  -2  12  -2    2.73    2.05   1
  -4 -12  -2    3.51    2.59   2
  -4  12  -2    0.65    2.17   1
   4 -12   2    6.41    2.51   2
  -4  12  -2    3.48    2.40   2
   4  12   2    3.87    2.03   1
   4 -12   2    4.83    2.36   1
   4  12   2    3.69    2.11   3
   4 -12   2    5.91    2.44   3
   4  12   2    7.46    2.63   2
   6  12   2    2.60    2.17   1
   6 -12   2    7.09    2.76   2
   6  12   2    4.52    2.72   2
  -6  12  -2    1.59    2.41   1
   6 -12   2    7.18    2.75   1
  -6  12  -2    5.05    2.62   2
   6  12   2    3.63    2.30   3
   8 -12   2    6.30    3.12   2
   8  12   2    1.87    2.37   1
  -8  12  -2    3.75    2.93   1
   8 -12   2    1.19    3.06   1
   8  12   2    4.03    3.05   2
   8  12   2    5.28    2.72   3
 -10  12  -2  142.79    8.32   1
  10  12   2  162.47    7.83   1
  10  12   2  155.54    8.34   2
  10 -12   2  150.44    8.65   1
 -12  12  -2   79.98    6.43   1
  12  12   2   97.40    5.89   1
  12 -12   2   86.02    6.60   1
 -14  12  -2   50.08    5.72   1
  14  12   2   41.73    4.84   1
  16  12   2   12.42    4.54   1
 -16  12  -2   14.33    5.47   1
  15  13  -2   18.05    4.27   1
 -15  13   2   11.31    5.09   1
  13  13  -2    2.99    3.17   1
 -13  13   2    6.56    4.31   1
  13 -13  -2    0.18    4.27   1
 -11  13   2    7.21    3.80   1
  11  13  -2   10.46    3.09   1
  11 -13  -2    6.38    3.89   1
   9  13  -2   26.87    4.05   2
  -9  13   2   23.09    3.90   1
   9  13  -2   28.40    3.13   1
   9 -13  -2   24.21    4.02   1
   7  13  -2  135.48    7.48   2
  -7  13   2  137.39    7.53   1
   7  13  -2  142.95    7.36   3
   7  13  -2  131.25    6.52   1
  -7  13   2  141.70    7.59   2
   7 -13  -2  144.00    7.66   1
   5 -13  -2  390.21   15.51   1
  -5  13   2  352.89   15.07   2
  -5  13   2  348.78   15.23   1
   5  13  -2  371.08   15.11   2
   5  13  -2  386.46   14.79   1
   5  13  -2  367.65   14.59   1
   5  13  -2  402.05   15.12   3
   3 -13  -2  402.11   16.27   1
   3 -13  -2  406.40   16.09   3
   3  13  -2  385.31   15.62   1
   3  13  -2  433.90   16.16   3
  -3  13   2  395.44   16.20   1
  -3  13   2  393.62   16.07   2
   3 -13  -2  418.74   16.23   2
   3  13  -2  429.23   15.83   1
   3  13  -2  388.09   16.00   2
  -1  13   2  101.15    5.63   1
   1 -13  -2  103.20    5.29   3
   1  13  -2  105.38    5.79   2
   1  13  -2  101.37    5.23   1
   1 -13  -2   96.76    5.58   1
  -1  13   2  106.36    5.98   2
   1  13  -2  112.23    5.68   1
   1 -13  -2  109.10    6.24   2
  -1 -13   2   98.96    5.38   3
  -1 -13   2   93.96    6.10   2
   1 -13   2    9.18    2.44   3
  -1 -13  -2   14.73    2.28   3
  -1 -13  -2   19.94    2.56   1
   1  13   2   12.84    2.38   1
  -1  13  -2   10.75    2.78   2
  -1  13  -2   15.78    2.49   1
   1  13   2   11.44    2.85   2
   3 -13   2   13.00    2.69   1
   3  13   2    8.75    2.25   1
   3 -13   2   11.95    2.99   2
  -3  13  -2    8.60    2.43   1
   3 -13   2   12.03    2.73   3
  -3  13  -2    9.09    2.73   2
   3  13   2   12.97    2.95   2
  -5  13  -2    5.17    2.57   1
  -5  13  -2    6.60    2.97   2
   5 -13   2   14.24    3.31   2
   5  13   2   13.90    3.15   2
   5 -13   2    8.84    2.87   1
   5  13   2    8.89    2.53   3
   5 -13   2    6.22    2.97   3
   5  13   2    6.05    2.38   1
   7  13   2    5.79    3.22   2
   7  13   2    5.45    2.70   3
  -7  13  -2    3.71    2.89   1
   7 -13   2    4.76    3.41   2
   7  13   2    7.81    2.61   1
   7 -13   2    7.05    3.28   1
  -7  13  -2    8.19    3.28   2
  -9  13  -2  136.27    7.80   1
   9  13   2  135.73    7.23   1
   9  13   2  146.73    8.29   2
  11  13   2   99.71    6.49   1
 -11  13  -2  118.59    7.37   1
 -13  13  -2   86.30    6.62   1
  13  13   2   67.32    5.44   1
 -15  13  -2   36.36    5.89   1
  15  13   2   30.79    4.88   1
 -14  14   2    9.48    5.08   1
  14  14  -2   13.60    3.97   1
  12  14  -2    9.37    3.20   1
 -12  14   2    1.53    4.00   1
 -10  14   2    6.62    3.77   1
  10  14  -2    0.35    2.79   1
   8  14  -2   67.24    4.62   1
   8  14  -2   68.78    5.53   2
   8 -14  -2   72.92    5.58   1
  -8  14   2   70.60    5.44   1
   6 -14  -2  352.43   15.35   1
   6  14  -2  374.52   15.35   2
  -6  14   2  355.56   15.41   1
   6  14  -2  392.72   15.19   3
  -6  14   2  375.20   15.30   2
   6  14  -2  364.55   14.59   1
  -4  14   2  586.30   22.25   1
  -4  14   2  561.33   21.90   2
   4 -14  -2  565.04   22.23   1
   4  14  -2  531.93   21.52   1
   4  14  -2  587.97   22.01   3
   4  14  -2  569.62   21.89   2
   4 -14  -2  588.88   22.14   3
   2  14  -2  386.09   15.48   1
   2  14  -2  396.53   15.80   2
  -2  14   2  410.53   15.98   2
  -2  14   2  392.39   15.87   1
   2 -14  -2  409.19   15.71   3
   2 -14  -2  381.29   15.86   1
   0  14   2  154.09    7.24   1
   0  14  -2  146.88    7.04   1
   0 -14  -2  152.88    6.96   3
   0  14  -2  144.28    7.45   2
   0  14   2  146.11    7.64   2
   0 -14   2  140.05    7.26   3
   2 -14   2   16.19    3.04   3
   2  14   2   18.70    2.83   1
  -2  14  -2   14.90    2.77   1
  -2  14  -2   19.91    3.26   2
   2  14   2   20.50    3.31   2
  -4  14  -2   37.05    3.82   2
   4  14   2   29.68    3.09   1
   4  14   2   28.96    3.81   2
   4 -14   2   27.45    3.74   3
  -4  14  -2   29.66    3.42   1
   6 -14   2   19.24    3.83   3
  -6  14  -2   19.49    3.85   2
  -6  14  -2   28.26    3.79   1
   6  14   2   24.65    3.14   1
   6  14   2   26.92    3.98   2
   8  14   2  129.05    7.73   2
   8  14   2  118.87    6.78   1
  -8  14  -2  129.68    7.41   1
 -10  14  -2  150.58    8.68   1
  10  14   2  158.34    8.14   1
  12  14   2  117.19    7.31   1
 -12  14  -2  116.23    7.91   1
  14  14   2   48.99    5.25   1
 -14  14  -2   48.00    6.09   1
  13  15  -2   10.11    3.68   1
 -13  15   2   10.31    4.99   1
 -11  15   2   -0.03    3.99   1
  11  15  -2    7.98    3.23   1
  -9  15   2    6.20    3.63   1
   9  15  -2    7.67    2.86   1
   7  15  -2  115.24    7.35   2
  -7  15   2  121.82    7.49   2
  -7  15   2  111.69    7.34   1
   7  15  -2  116.97    6.27   1
   7 -15  -2  113.52    7.08   3
   5 -15  -2  561.23   22.49   3
  -5  15   2  593.51   22.57   2
   5  15  -2  586.06   22.44   3
   5  15  -2  557.40   22.32   2
  -5  15   2  578.67   22.76   1
   5  15  -2  570.84   21.98   1
  -3  15   2  749.44   26.40   2
   3  15  -2  660.81   26.09   2
  -3  15   2  680.24   26.55   1
   3 -15  -2  712.14   26.38   3
   3  15  -2  658.28   25.97   1
  -1  15   2  414.02   16.61   2
   1 -15  -2  439.24   16.26   3
   1  15  -2  425.33   16.60   2
   1  15  -2  391.83   16.13   1
  -1  15   2  377.94   16.33   1
   1 -15   2   95.66    6.02   3
  -1  15  -2   91.51    6.16   2
   1  15   2   99.31    6.32   2
   1  15   2  103.05    5.79   1
  -1  15  -2   98.87    5.74   1
   3  15   2   11.63    3.43   2
   3  15   2    8.12    2.53   1
   3 -15   2    2.59    3.09   3
  -3  15  -2    4.10    2.81   1
   5 -15   2   19.48    3.89   3
  -5  15  -2   15.21    3.41   1
  -5  15  -2   18.54    3.89   2
   5  15   2   23.11    4.08   2
   5  15   2   17.40    3.05   1
   7  15   2   56.84    5.42   2
   7 -15   2   52.47    5.35   3
   7  15   2   62.20    4.58   1
  -7  15  -2   52.67    4.85   1
  -7  15  -2   64.64    5.45   2
   9  15   2  138.97    7.79   1
  -9  15  -2  156.56    8.45   1
 -11  15  -2  159.78    9.18   1
  11  15   2  146.27    8.30   1
  13  15   2  103.61    7.18   1
 -13  15  -2  100.19    7.85   1
  12  16  -2    0.45    3.48   1
 -12  16   2    4.34    4.60   1
  10  16  -2    0.98    3.06   1
 -10  16   2    2.14    4.05   1
   8  16  -2   41.12    3.95   1
   8 -16  -2   41.15    5.15   3
  -8  16   2   45.19    5.62   2
  -8  16   2   49.28    4.90   1
  -6  16   2  268.17   12.57   1
  -6  16   2  260.69   12.51   2
   6  16  -2  265.67   11.53   1
   6 -16  -2  297.09   12.67   3
   4  16  -2  573.31   22.54   2
   4  16  -2  586.46   22.03   1
  -4  16   2  554.54   22.69   1
  -4  16   2  537.15   22.36   2
   4 -16  -2  597.24   22.56   3
  -2  16   2  520.10   20.25   2
   2 -16  -2  517.28   19.92   3
   2  16  -2  471.65   19.65   1
   2  16  -2  539.52   20.19   2
  -2  16   2  498.50   20.20   1
   0  16   2  159.22    8.28   1
   0  16   2  159.77    8.79   2
   0  16  -2  176.77    8.15   1
   0  16  -2  171.99    8.74   2
   0 -16   2  166.62    8.25   3
   0 -16  -2  168.44    7.99   3
  -2  16  -2   18.94    3.83   2
  -2  16  -2   19.22    3.37   1
   2 -16   2   18.77    3.79   3
   2  16   2   19.75    3.28   1
   2  16   2   19.15    4.01   2
   4  16   2    2.68    3.64   2
  -4  16  -2    7.60    3.61   2
   4  16   2    3.04    2.72   1
  -4  16  -2   -0.77    2.78   1
   4 -16   2    4.13    3.46   3
   6  16   2   23.84    3.65   1
  -6  16  -2   26.10    3.93   1
   6 -16   2   33.45    4.89   3
  -6  16  -2   27.26    4.46   2
   8  16   2   79.47    5.86   1
  -8  16  -2   94.39    6.80   2
  -8  16  -2   84.98    6.46   1
   8 -16   2   88.59    6.80   3
 -10  16  -2  158.58    8.95   1
  10  16   2  142.56    8.24   1
 -12  16  -2  183.35   10.41   1
  12  16   2  171.22    9.50   1
  11  17  -2    1.17    3.71   1
 -11  17   2   -0.85    4.63   1
   9  17  -2   25.70    3.90   1
  -9  17   2   20.85    4.62   1
   7  17  -2  104.82    6.35   1
   7 -17  -2  115.02    7.56   3
  -7  17   2  105.66    7.36   1
  -5  17   2  325.40   14.41   1
  -5  17   2  343.82   14.69   2
   5 -17  -2  328.78   14.27   3
   5  17  -2  320.79   13.64   1
  -3  17   2  374.84   15.88   2
   3 -17  -2  393.30   15.61   3
  -3  17   2  352.20   15.68   1
   3  17  -2  365.10   15.79   2
   3  17  -2  368.07   15.15   1
   1  17  -2  203.20    9.48   1
   1  17  -2  212.58   10.47   2
   1 -17  -2  207.38    9.57   3
  -1  17   2  189.74    9.59   1
  -1  17   2  209.80   10.41   2
  -1  17  -2   49.59    5.20   2
   1  17   2   45.30    5.18   2
  -1  17  -2   47.46    4.28   1
   1  17   2   41.65    4.28   1
   1 -17   2   54.46    4.98   3
  -3  17  -2    1.97    3.14   1
  -3  17  -2    4.04    3.87   2
   3  17   2    3.25    2.84   1
   3 -17   2    2.90    3.54   3
  -5  17  -2   13.37    4.47   2
   5 -17   2   13.00    4.36   3
  -5  17  -2    6.50    3.38   1
   5  17   2   11.05    3.25   1
   7 -17   2   39.46    5.75   3
   7  17   2   32.94    4.22   1
  -7  17  -2   41.61    5.41   2
  -7  17  -2   36.67    4.79   1
   9  17   2   73.18    5.71   1
  -9  17  -2   70.15    6.13   1
 -11  17  -2  168.32   10.23   1
  11  17   2  178.88    9.58   1
  10  18  -2   15.18    4.02   1
 -10  18   2   15.20    5.24   1
  -8  18   2   61.95    5.95   1
   8  18  -2   52.83    4.99   1
   6 -18  -2  133.36    8.40   3
   6  18  -2  111.64    6.91   1
  -6  18   2  119.70    7.83   1
   4  18  -2  289.97   12.36   1
  -4  18   2  282.29   13.02   1
   4 -18  -2  269.76   12.66   3
  -2  18   2  212.04   10.76   1
   2 -18  -2  234.16   10.65   3
   2  18  -2  220.40   10.24   1
   0  18   2   85.62    6.26   1
   0  18  -2   87.37    5.78   1
   2 -18   2   18.84    4.26   3
  -2  18  -2   16.38    3.75   1
   2  18   2   17.64    3.65   1
  -2  18  -2   16.68    4.43   2
  -4  18  -2    8.94    4.65   2
   4  18   2    0.91    3.09   1
  -4  18  -2    7.17    3.50   1
   4 -18   2    5.77    4.39   3
   6  18   2    6.14    3.41   1
   6 -18   2   10.56    4.98   3
  -6  18  -2   10.13    4.06   1
   8  18   2   40.04    4.76   1
  -8  18  -2   46.41    5.49   1
  10  18   2  101.89    7.38   1
 -10  18  -2   98.84    7.85   1
  -9  19   2   30.33    5.58   1
   9  19  -2   30.91    4.58   1
  -7  19   2   81.89    7.05   1
   7  19  -2   81.83    6.07   1
   5 -19  -2  170.03    9.74   3
   5  19  -2  160.66    8.49   1
  -5  19   2  156.08    9.23   1
   3  19  -2  223.31   10.68   1
  -3  19   2  226.24   11.21   1
   3 -19  -2  239.13   11.34   3
  -1  19   2   86.10    6.74   1
   1 -19  -2   97.79    6.82   3
   1  19  -2   93.29    6.39   1
  -1  19  -2   41.67    4.68   1
   1  19   2   43.09    4.84   1
   1 -19   2   38.10    5.34   3
   3 -19   2    3.99    4.29   3
  -3  19  -2    7.83    3.65   1
   3  19   2    4.96    3.50   1
  -5  19  -2   11.29    4.02   1
   5  19   2   11.40    3.87   1
  -7  19  -2   27.16    5.07   1
   7  19   2   24.96    4.50   1
   9  19   2   65.45    6.02   1
  -9  19  -2   70.51    6.67   1
  -6  20   2   94.10    7.57   1
   6  20  -2   99.53    6.96   1
  -4  20   2  166.16    9.67   1
   4  20  -2  155.22    8.69   1
  -2  20   2  105.94    7.33   1
   2  20  -2  101.14    7.04   1
   0  20   2   50.79    5.22   1
   0  20  -2   50.54    5.10   1
   2  20   2   25.90    4.59   1
   2 -20   2   23.56    5.57   3
  -2  20  -2   29.73    4.76   1
  -4  20  -2   -3.35    4.03   1
   4  20   2   -2.84    3.54   1
  -6  20  -2   27.19    5.18   1
   6  20   2   26.29    4.47   1
   5  21  -2   81.11    6.49   1
  -5  21   2   78.86    7.22   1
  -3  21   2   75.81    6.62   1
   3  21  -2   78.06    6.30   1
   1  21  -2   59.07    5.88   1
  -1  21   2   57.75    5.90   1
   1  21   2   38.67    5.24   1
  -1  21  -2   36.99    5.04   1
  -3  21  -2    4.82    4.40   1
   3  21   2    9.63    4.22   1
  20   0  -3    1.66    4.69   1
  18   0  -3    3.43    3.71   1
  16   0  -3   -6.48    2.81   1
  14   0  -3    2.02    2.74   1
 -14   0   3   -1.73    2.40   1
  12   0  -3    0.98    2.30   1
 -12   0   3    2.90    2.00   1
 -10   0   3    0.63    1.66   1
  10   0  -3   -0.89    1.88   1
  -8   0   3   -0.30    1.39   1
   8   0  -3    0.41    1.65   1
   8   0  -3   -1.17    1.58   1
   6   0  -3   -2.89    1.13   1
  -6   0   3   -1.30    1.00   1
   6   0  -3    1.19    1.37   1
  -4   0   3    4.11    1.10   1
   4   0  -3   -0.20    1.01   1
   4   0  -3   -0.28    0.86   1
  -4   0   3   -1.70    0.73   1
   2   0  -3   -0.18    0.40   1
   2   0  -3   -0.68    0.35   1
  -2   0   3    0.03    0.40   1
   0   0   3   -0.54    0.25   3
   0   0  -3   -0.35    0.23   1
   0   0   3   -0.42    0.23   1
   0   0  -3   -0.59    0.22   3
   0   0  -3   -0.54    0.24   1
  -2   0  -3   -3.50    0.57   1
   2   0   3   -2.03    0.65   1
   2   0   3   -3.62    0.61   1
   2   0   3   -3.20    0.42   2
  -2   0  -3   -2.06    0.66   1
   4   0   3   -1.20    0.92   1
  -4   0  -3   -0.66    0.88   1
   4   0   3   -1.28    0.97   1
  -4   0  -3    0.39    1.07   1
  -6   0  -3   -0.02    1.14   1
   6   0   3    1.59    1.29   1
   8   0   3   -1.09    1.60   1
  -8   0  -3    0.07    1.54   1
  10   0   3    3.24    2.00   1
 -10   0  -3   -0.99    1.82   1
 -12   0  -3    1.65    2.26   1
  12   0   3    2.05    2.40   1
 -14   0  -3    0.34    2.73   1
  14   0   3    2.65    3.07   1
 -16   0  -3    1.84    3.48   1
  16   0   3   -0.70    3.44   1
  18   0   3   -0.34    4.08   1
  19  -1  -3    1.20    4.35   1
  19   1  -3   -8.20    3.80   1
  17  -1  -3    5.50    3.44   1
  17   1  -3    4.19    3.58   1
  15   1  -3    3.46    3.01   1
 -15   1   3   10.08    3.32   1
  15  -1  -3    7.51    3.31   1
  13  -1  -3   11.77    2.99   1
  13   1  -3   10.51    2.77   1
 -13   1   3    9.10    2.68   1
 -13  -1   3   15.38    2.65   1
 -11  -1   3    3.18    1.79   1
  11  -1  -3    2.95    2.17   1
 -11   1   3    3.83    2.05   1
  11   1  -3    3.20    2.01   1
  -9  -1   3   38.14    2.76   1
   9   1  -3   42.40    3.10   1
   9  -1  -3   38.11    3.19   1
  -9   1   3   40.33    3.04   1
  -7  -1   3   30.99    2.12   1
   7   1  -3   34.78    2.53   1
   7  -1  -3   33.31    2.49   1
   7   1  -3   37.26    2.62   1
   7  -1  -3   25.02    2.45   1
  -7   1   3   31.51    2.42   1
   5   1  -3    1.58    1.14   1
   5  -1  -3    0.07    1.22   1
   5   1  -3    0.54    0.90   1
  -5   1   3    0.55    1.07   1
   5  -1  -3    1.81    1.14   1
   3  -1  -3  160.18    5.96   1
  -3  -1   3  151.04    5.68   1
  -3   1   3  148.88    5.93   1
   3  -1  -3  152.70    5.94   1
   3   1  -3  147.55    5.67   1
  -3   1   3  154.30    5.88   1
   3   1  -3  151.99    5.78   1
  -1   1   3    0.16    0.35   1
   1  -1  -3   -0.10    0.30   1
   1  -1  -3   -0.26    0.42   2
  -1   1   3   -0.38    0.34   1
   1  -1  -3   -0.42    0.33   1
  -1  -1  -3   -2.95    0.38   1
   1   1   3   -3.36    0.37   1
  -3   1  -3  208.33    8.25   1
   3   1   3  212.48    7.87   2
   3   1   3  219.01    8.20   1
   3  -1   3  199.32    8.21   1
   3  -1   3  215.06    8.21   1
   3   1   3  213.99    8.21   1
  -3  -1  -3  214.48    8.22   1
  -3   1  -3  206.64    8.18   1
  -3  -1  -3  231.38    8.22   1
  -5   1  -3   45.74    2.58   1
   5   1   3   45.11    2.60   1
   5   1   3   45.98    2.64   1
   7  -1   3  195.36    8.04   1
  -7   1  -3  193.96    7.84   1
  -7  -1  -3  189.75    7.74   1
   7   1   3  182.66    7.89   1
  -9   1  -3   89.41    4.80   1
   9  -1   3   93.38    5.11   1
  -9  -1  -3   94.03    4.70   1
   9   1   3   92.55    4.96   1
 -11   1  -3    7.49    2.35   1
  11  -1   3    9.88    2.60   1
  11   1   3   10.94    2.53   1
 -11  -1  -3   10.14    2.31   1
  13  -1   3    2.93    2.81   1
 -13   1  -3    6.92    2.76   1
 -13  -1  -3    9.62    2.74   1
  13   1   3    7.40    2.82   1
  15   1   3    4.07    3.33   1
  15  -1   3    2.93    3.33   1
 -15  -1  -3    0.82    3.24   1
 -15   1  -3    0.00    3.13   1
  17   1   3    3.53    3.76   1
  17   1   3    2.36    4.09   2
  17  -1   3   -2.96    3.77   1
  19   1   3    1.21    4.59   1
  19  -1   3    0.83    4.94   1
  20   2  -3    4.11    4.73   1
  20  -2  -3    9.51    4.86   1
  18  -2  -3    1.28    4.05   1
  18   2  -3    1.67    3.71   1
  16   2  -3    1.29    2.95   1
  16  -2  -3   -1.17    3.34   1
  14  -2  -3   16.01    3.48   1
  14   2  -3   20.23    3.26   1
 -14   2   3   18.23    3.21   1
 -12   2   3   18.41    2.64   1
  12   2  -3   15.42    2.72   1
  12  -2  -3   15.31    2.93   1
 -12  -2   3   14.68    2.36   1
 -10  -2   3   17.48    2.02   1
 -10   2   3   16.33    2.26   1
  10   2  -3   18.69    2.42   1
  10  -2  -3   19.92    2.65   1
   8   2  -3  661.89   23.98   1
  -8  -2   3  690.46   23.82   1
   8   2  -3  604.51   24.06   1
  -8   2   3  608.86   24.06   1
   8  -2  -3  671.72   24.44   1
   6   2  -3  433.64   16.06   1
   6  -2  -3  417.92   16.48   1
   6   2  -3  423.94   16.19   1
   6  -2  -3  461.92   16.42   1
  -6   2   3  430.87   16.28   1
   4   2  -3 2857.66   99.40   1
  -4   2   3 2804.53   99.70   1
  -4   2   3 2604.97   99.56   1
  -4  -2   3 2861.13   99.50   1
   4  -2  -3 2943.75   99.64   1
   4   2  -3 2727.78   99.52   1
   4  -2  -3 2635.96   99.67   1
   2  -2  -3 1018.83   35.63   1
   2  -2  -3  969.74   35.58   1
  -2   2   3  972.52   35.60   1
   2  -2  -3  960.43   34.67   2
  -2   2   3 1011.90   35.61   1
  -2   2  -3   61.68    2.80   1
   2  -2   3   63.57    2.78   1
  -2  -2  -3   57.92    2.80   1
   2   2   3   59.39    2.71   2
   2   2   3   61.56    2.81   1
   2  -2   3   61.52    2.80   1
  -2   2  -3   59.81    2.50   2
  -2   2  -3   62.06    2.78   1
  -2  -2  -3   66.37    2.74   2
   2   2   3   64.57    2.81   1
   2  -2   3   62.14    2.51   2
  -4  -2  -3   49.22    2.49   1
   4   2   3   46.31    2.51   1
   4   2   3   43.44    2.34   2
  -4   2  -3   49.15    2.74   1
  -4   2  -3   46.07    2.55   1
   4  -2   3   42.87    2.61   1
   4   2   3   47.81    2.52   1
   6   2   3  310.32   11.64   2
  -6   2  -3  304.91   12.08   1
   6  -2   3  316.48   12.24   1
  -6  -2  -3  325.58   12.04   1
   8   2   3  353.02   13.23   2
   8   2   3  351.57   13.78   1
  -8   2  -3  354.58   13.77   1
   8  -2   3  348.55   13.91   1
  -8  -2  -3  351.21   13.60   1
  10  -2   3  186.12    8.63   1
 -10  -2  -3  192.75    8.25   1
  10   2   3  196.18    8.48   1
 -10   2  -3  185.78    8.33   1
 -12   2  -3  160.08    7.70   1
  12  -2   3  141.57    7.77   1
  12   2   3  152.32    7.09   2
  12   2   3  160.93    7.62   1
 -12  -2  -3  151.48    7.38   1
  14   2   3    2.47    2.79   2
 -14   2  -3    4.39    3.11   1
  14   2   3    4.36    3.03   1
 -14  -2  -3    1.36    2.78   1
  14  -2   3    7.67    3.40   1
  16  -2   3    6.60    3.89   1
 -16   2  -3    2.43    3.70   1
  16   2   3    1.22    3.50   1
  16   2   3    3.12    3.47   2
  18   2   3   -0.73    4.00   1
  18  -2   3    2.42    4.31   1
  19   3  -3   14.04    4.52   1
  19  -3  -3   13.95    4.79   1
  17   3  -3    0.27    3.44   1
  17  -3  -3    8.42    3.91   1
 -15   3   3   12.13    3.29   1
  15  -3  -3   16.58    3.75   1
  15   3  -3   10.73    3.14   1
  13  -3  -3   20.08    3.37   1
  13   3  -3   16.98    2.90   1
 -13   3   3   13.50    2.91   1
 -13  -3   3   15.32    2.65   1
 -11   3   3   18.07    2.68   1
  11   3  -3   16.45    2.49   1
 -11  -3   3   18.60    2.22   1
  11  -3  -3   11.02    2.76   1
  -9  -3   3  669.15   24.69   1
   9   3  -3  665.45   25.09   1
  -9   3   3  662.07   25.18   1
   9   3  -3  714.40   25.02   1
   9  -3  -3  645.71   25.45   1
  -7   3   3  857.33   30.60   1
   7   3  -3  870.34   30.28   1
   7  -3  -3  774.16   30.73   1
   7   3  -3  808.21   30.36   1
  -5  -3   3 2973.92  105.61   1
   5  -3  -3 2966.59  106.03   1
   5   3  -3 3072.76  105.56   1
   5   3  -3 2948.34  105.67   1
   5  -3  -3 3095.18  105.94   1
  -5   3   3 2729.76  105.82   1
  -5  -3   3 2860.67  105.51   1
   3   3  -3  307.70   11.48   1
   3  -3  -3  307.73   11.84   1
   3   3  -3  327.60   11.44   1
   3  -3  -3  315.01   11.90   1
  -3   3   3  289.39   11.78   1
  -3   3   3  335.43   11.94   1
   3  -3  -3  314.42   11.59   2
  -1   3   3  846.41   28.62   2
  -1   3   3  804.66   29.35   1
   1  -3  -3  843.20   29.34   1
   1  -3  -3  806.13   29.35   1
   1   3  -3  792.90   28.49   2
   1  -3  -3  813.38   28.60   2
  -1  -3   3  774.24   28.48   2
   1   3  -3  808.45   29.28   3
  -1  -3  -3  143.09    5.98   1
  -1   3  -3  156.42    5.93   1
   1  -3   3  154.42    5.89   1
  -1   3  -3  149.31    5.71   2
   1   3   3  158.93    6.03   1
  -1  -3  -3  158.94    5.91   2
   1  -3   3  153.79    6.06   3
   1  -3   3  152.85    5.72   2
  -1   3  -3  158.74    5.94   1
   1   3   3  156.81    5.91   2
   1   3   3  160.26    6.04   1
   3   3   3  105.47    4.33   1
  -3   3  -3   99.22    4.38   1
  -3   3  -3   98.51    4.37   1
  -3  -3  -3  106.08    4.31   1
  -3  -3  -3  104.93    4.18   2
   3   3   3  104.84    4.29   1
   3   3   3   93.02    4.15   2
   3  -3   3  100.10    4.00   2
   3  -3   3  101.40    4.34   1
   3  -3   3   98.91    4.33   1
  -3  -3  -3  103.28    4.23   1
  -5  -3  -3  402.27   14.29   1
   5  -3   3  384.91   14.52   1
   5   3   3  374.30   14.34   1
   5  -3   3  380.30   13.78   2
   5   3   3  386.10   14.34   1
   5   3   3  359.53   13.90   2
  -5   3  -3  382.22   14.44   1
   7   3   3  520.27   19.25   1
   7   3   3  506.08   18.64   2
  -7   3  -3  513.44   19.28   1
  -7  -3  -3  527.44   19.10   1
   7  -3   3  481.27   19.38   1
  -9  -3  -3  425.32   16.17   1
  -9   3  -3  431.47   16.45   1
   9  -3   3  445.64   16.71   1
   9   3   3  412.42   15.80   2
   9   3   3  400.66   16.33   1
  11  -3   3  283.93   11.91   1
 -11  -3  -3  260.61   11.18   1
  11   3   3  263.13   11.51   1
 -11   3  -3  293.05   11.63   1
  11   3   3  276.73   11.13   2
  13   3   3   57.12    4.58   1
 -13   3  -3   58.94    4.66   1
  13   3   3   68.06    4.62   2
  13  -3   3   61.45    5.01   1
 -13  -3  -3   63.19    4.78   1
 -15   3  -3    2.75    3.39   1
  15   3   3   -2.79    2.92   1
  15  -3   3    1.17    3.41   1
  15   3   3    0.76    3.34   2
  17  -3   3    5.86    4.12   1
  17   3   3    9.04    4.44   2
  17   3   3    3.44    3.65   1
 -17   3  -3    4.40    4.13   1
  19   3   3   12.27    4.78   1
  19  -3   3    0.59    4.91   1
  20   4  -3   55.20    6.26   1
  20  -4  -3   67.31    7.00   1
  18   4  -3   16.71    4.41   1
  18  -4  -3   23.84    4.84   1
 -16   4   3    4.42    3.75   1
  16  -4  -3    2.20    3.48   1
  16   4  -3    4.19    3.27   1
  16   4  -3    4.73    3.69   2
  14   4  -3   22.06    3.41   1
 -14   4   3   32.17    3.78   1
  14  -4  -3   25.16    3.93   1
  12  -4  -3    5.37    2.70   1
  12   4  -3    5.37    2.23   1
 -12  -4   3    4.04    2.03   1
 -12   4   3    6.01    2.49   1
  10   4  -3  117.38    5.47   1
 -10   4   3  106.07    5.70   1
  10   4  -3  101.27    5.17   1
  10  -4  -3   97.76    5.74   1
  -8   4   3 1256.35   46.83   1
   8   4  -3 1284.93   46.44   1
   8  -4  -3 1304.24   47.10   1
   8   4  -3 1280.44   46.54   1
   6  -4  -3 2935.37  105.45   2
   6   4  -3 2904.68  108.12   1
  -6   4   3 3050.06  108.46   1
  -6  -4   3 3091.56  107.94   1
   6   4  -3 3092.64  108.03   1
  -4   4   3  696.54   25.16   1
   4   4  -3  728.86   24.69   1
   4  -4  -3  670.93   24.48   2
   4   4  -3  684.03   24.43   2
   4  -4  -3  626.30   25.18   1
   4   4  -3  673.73   24.71   1
   2   4  -3  146.53    5.49   2
   2   4  -3  145.68    5.18   1
  -2   4   3  146.35    5.77   1
  -2   4   3  129.50    5.62   1
   2  -4  -3  134.91    5.65   1
  -2  -4   3  128.52    5.45   2
   2  -4  -3  137.05    5.70   1
  -2   4   3  129.00    5.59   2
   2   4  -3  144.08    5.20   1
   2   4  -3  138.83    5.61   3
   0   4   3  325.54   11.93   2
   0   4  -3  314.24   12.16   3
   0  -4   3  299.92   12.14   3
   0  -4   3  339.68   11.81   2
   0   4  -3  329.98   11.98   1
   0   4  -3  323.65   11.77   2
   0  -4   3  337.15   11.86   1
   0  -4  -3  334.09   12.18   1
   0  -4  -3  324.86   12.13   1
   0  -4   3  326.45   11.88   1
   0   4   3  336.52   12.19   1
   0  -4  -3  330.63   11.90   2
   0   4  -3  321.68   11.92   1
   0   4   3  321.79   12.14   1
   2  -4   3   29.06    1.79   1
   2   4   3   28.19    1.87   2
  -2  -4  -3   27.42    1.76   1
   2  -4   3   27.70    1.85   1
  -2   4  -3   26.51    1.80   1
  -2  -4  -3   29.04    1.81   1
  -2   4  -3   27.27    1.66   2
   2   4   3   27.06    1.81   1
   2  -4   3   27.30    1.65   2
   2   4   3   26.70    1.85   1
  -2   4  -3   26.73    1.87   1
  -4  -4  -3    7.18    1.24   1
   4   4   3    5.74    1.24   2
   4  -4   3    6.04    1.39   1
   4  -4   3   12.10    1.25   2
  -4  -4  -3    5.90    1.23   2
   4   4   3    7.25    1.28   1
  -4   4  -3    9.23    1.50   1
  -4   4  -3   10.41    1.60   1
   4   4   3    9.06    1.41   1
  -6   4  -3  653.01   24.42   1
   6   4   3  641.23   24.27   1
  -6  -4  -3  680.60   24.20   1
   6  -4   3  622.72   24.48   1
   6   4   3  696.22   24.32   1
   6   4   3  631.43   23.64   2
   6  -4   3  665.81   23.49   2
  -8   4  -3  764.37   28.74   1
   8  -4   3  769.80   27.63   2
   8  -4   3  807.06   28.98   1
   8   4   3  791.30   27.88   2
   8   4   3  721.67   28.55   1
  -8  -4  -3  778.95   28.45   1
 -10  -4  -3  539.89   20.78   1
  10  -4   3  571.19   21.47   1
  10   4   3  540.50   20.44   2
 -10   4  -3  560.92   21.21   1
  10   4   3  544.32   21.06   1
 -12  -4  -3  350.91   13.99   1
  12   4   3  363.55   14.02   2
  12  -4   3  337.94   14.72   1
 -12   4  -3  357.96   14.50   1
  12   4   3  335.52   14.29   1
  14   4   3   73.31    5.62   2
  14  -4   3   67.24    5.68   1
  14   4   3   68.41    5.38   1
 -14   4  -3   85.60    5.75   1
 -16   4  -3   11.54    4.14   1
  16   4   3   10.67    3.67   1
  16  -4   3    7.00    4.03   1
  16   4   3   12.70    4.25   2
  18  -4   3    5.08    4.70   1
  18   4   3    5.36    4.04   1
  19   5  -3   78.57    6.74   1
  19  -5  -3   81.55    7.27   1
  17   5  -3   24.45    4.08   1
  17  -5  -3   28.77    4.94   1
  15   5  -3   15.27    3.28   1
  15   5  -3   11.70    3.77   2
 -15   5   3   14.02    3.62   1
  15  -5  -3    9.99    3.86   1
 -13   5   3   -5.08    2.59   1
  13   5  -3    0.40    2.30   1
  13   5  -3    3.52    2.82   2
  13  -5  -3    0.00    2.90   1
  11  -5  -3    6.32    2.65   2
  11  -5  -3    4.71    2.68   1
  11   5  -3    6.19    2.08   1
 -11   5   3    4.53    2.54   1
  11   5  -3   10.93    2.55   2
   9  -5  -3  288.98   12.15   1
   9   5  -3  285.93   11.53   2
   9   5  -3  302.79   11.45   1
   9   5  -3  310.14   11.51   1
   9  -5  -3  279.65   11.54   2
  -9   5   3  263.09   11.77   1
   7   5  -3 1873.29   64.95   2
   7   5  -3 2004.16   66.31   1
   7   5  -3 1854.27   66.36   1
   7  -5  -3 1776.61   64.91   2
  -7   5   3 1829.22   66.78   1
   7  -5  -3 1674.27   66.88   1
   5   5  -3 3587.42  133.52   2
   5  -5  -3 3704.72  137.53   1
   5   5  -3 3897.06  137.04   1
  -5   5   3 3789.73  137.42   1
  -5  -5   3 3914.29  137.73   1
   5   5  -3 4028.00  136.96   1
   5  -5  -3 3866.06  133.63   2
   3   5  -3 1013.75   35.29   1
   3   5  -3  969.25   34.72   2
  -3   5   3  995.02   34.84   2
  -3   5   3 1003.43   35.85   1
   3  -5  -3  949.06   35.79   1
  -3  -5   3  926.75   34.70   2
  -3   5   3  940.74   35.69   1
   3  -5  -3  996.81   34.82   2
   3   5  -3 1015.34   35.31   1
   1   5  -3  133.66    5.23   2
   1   5  -3  132.98    5.38   3
  -1  -5   3  123.93    5.21   2
   1  -5  -3  118.25    5.38   1
   1   5  -3  127.35    4.96   1
   1   5  -3  140.71    5.11   1
   1  -5  -3  127.46    5.37   2
  -1   5   3  136.66    5.46   1
  -1   5   3  127.31    5.38   2
  -1   5   3  132.66    5.38   1
  -1  -5   3  137.93    5.42   3
   1  -5   3   84.90    3.43   1
  -1  -5  -3   77.89    3.25   3
   1  -5   3   78.57    3.72   3
  -1  -5  -3   77.63    3.59   1
   1   5   3   85.37    3.72   2
   1   5   3   90.58    3.69   1
  -1   5  -3   85.81    3.65   1
   1   5   3   78.04    3.58   1
  -1  -5  -3   82.19    3.71   2
  -1   5  -3   83.15    3.52   1
   1  -5   3   76.73    3.45   2
  -1   5  -3   80.97    3.50   2
   3  -5   3   19.66    1.54   2
   3   5   3   22.37    1.63   1
   3  -5   3   21.93    1.82   1
   3   5   3   19.30    1.71   2
   3   5   3   21.34    1.70   1
  -3  -5  -3   19.15    1.73   2
  -3   5  -3   21.99    1.90   1
  -3   5  -3   18.04    1.69   1
  -3   5  -3   19.08    1.52   2
  -3  -5  -3   22.36    1.67   1
   5   5   3  163.77    7.01   1
  -5  -5  -3  175.77    7.02   2
   5   5   3  183.72    7.15   1
   5  -5   3  174.01    6.79   2
  -5  -5  -3  165.04    6.92   1
  -5   5  -3  175.48    7.27   1
   5   5   3  174.91    7.03   2
   5  -5   3  167.49    7.35   1
   7  -5   3  712.66   25.39   2
  -7   5  -3  730.02   26.46   1
   7   5   3  734.58   26.27   1
   7  -5   3  708.19   26.57   1
  -7  -5  -3  683.63   26.03   1
   7   5   3  678.22   25.57   2
  -9   5  -3  709.67   27.84   1
  -9  -5  -3  734.69   27.42   1
   9   5   3  766.21   27.05   2
   9  -5   3  749.05   26.77   2
   9   5   3  735.11   27.70   1
   9  -5   3  748.45   28.10   1
 -11   5  -3  553.05   21.39   1
  11  -5   3  543.03   20.39   2
  11   5   3  550.20   21.16   1
  11  -5   3  551.65   21.62   1
  11   5   3  552.50   20.65   2
 -11  -5  -3  540.71   20.86   1
  13   5   3  344.96   13.97   1
 -13   5  -3  303.02   13.92   1
  13   5   3  338.86   13.62   2
  13  -5   3  333.05   14.40   1
 -13  -5  -3  309.19   13.42   1
  13  -5   3  347.20   13.40   2
  15   5   3   46.05    4.80   2
  15  -5   3   39.35    4.97   1
  15   5   3   35.74    4.36   1
 -15   5  -3   31.95    4.51   1
  17   5   3    0.90    3.57   1
 -17   5  -3    1.07    4.25   1
  17  -5   3   -1.41    4.25   1
  19  -5   3   38.55    6.61   1
  19   5   3   31.88    5.26   1
  18  -6  -3   61.63    6.63   1
  18   6  -3   66.30    5.88   1
 -16   6   3   20.71    4.45   1
  16  -6  -3   18.05    4.47   1
  16   6  -3   19.99    3.89   1
  14  -6  -3   30.25    4.34   1
  14   6  -3   28.96    3.63   1
  14   6  -3   23.84    4.01   2
 -14   6   3   31.59    4.10   1
  12   6  -3   24.84    2.99   1
  12  -6  -3   16.58    3.56   1
  12   6  -3   19.56    3.23   2
  12  -6  -3   21.84    3.52   2
 -12   6   3   21.18    3.42   1
  10   6  -3  131.41    5.97   1
  10  -6  -3  129.08    6.32   2
 -10  -6   3  117.37    5.16   1
  10   6  -3  114.62    5.71   1
 -10   6   3  123.97    6.46   1
  10   6  -3  114.83    6.06   2
  10  -6  -3  113.08    6.54   1
  -8   6   3  535.10   19.46   1
   8   6  -3  493.45   18.83   1
   8  -6  -3  489.42   19.58   1
   8   6  -3  533.01   18.84   1
   8  -6  -3  503.86   18.88   2
   8   6  -3  471.34   18.79   2
  -8  -6   3  497.67   18.39   1
  -6  -6   3 2658.27   93.54   1
   6   6  -3 2574.05   93.65   1
   6   6  -3 2727.38   93.61   1
   6  -6  -3 2650.18   94.36   1
   6   6  -3 2415.18   91.47   2
   6  -6  -3 2618.77   91.57   2
   4  -6  -3 2906.94  104.98   2
   4  -6  -3 3129.55  108.13   1
   4   6  -3 3000.15  107.52   1
  -4   6   3 3101.38  105.08   2
   4   6  -3 2921.07  104.94   2
  -4   6   3 2969.44  107.95   1
  -2   6   3  149.35    6.26   2
   2  -6  -3  142.02    6.19   2
   2  -6  -3  152.57    6.39   1
   2   6  -3  148.23    6.11   2
   2   6  -3  147.90    5.75   1
  -2   6   3  159.69    6.45   1
  -2   6   3  158.42    6.34   1
   2   6  -3  155.37    5.84   1
   2   6  -3  153.67    6.22   3
  -2  -6   3  141.94    6.11   2
   0  -6   3  236.11    9.29   3
   0  -6  -3  236.39    8.97   3
   0   6  -3  229.93    9.30   3
   0  -6  -3  239.72    9.31   1
   0   6  -3  236.63    9.16   1
   0  -6   3  238.56    9.05   2
   0  -6  -3  227.10    9.16   2
   0   6   3  243.11    9.24   1
   0   6  -3  234.57    9.01   2
   0   6  -3  247.34    9.02   1
   0   6   3  245.09    9.20   2
   0   6   3  251.52    9.34   1
   0  -6   3  235.83    8.92   1
   0  -6   3  246.72    8.86   1
   2   6   3  129.25    5.67   1
  -2  -6  -3  131.32    5.74   2
   2   6   3  143.27    5.39   3
  -2  -6  -3  156.18    5.78   1
   2  -6   3  129.97    5.90   3
   2   6   3  143.45    5.82   2
  -2   6  -3  141.40    5.89   1
  -2   6  -3  132.29    5.68   1
   2  -6   3  139.99    5.72   1
  -2   6  -3  133.46    5.59   2
   2  -6   3  136.85    5.55   2
   4  -6   3  171.10    6.58   2
   4   6   3  166.26    6.82   1
   4   6   3  152.96    6.79   2
  -4  -6  -3  166.41    6.67   1
   4  -6   3  150.55    6.93   1
   4   6   3  162.85    6.78   1
  -4   6  -3  166.13    6.63   2
  -4  -6  -3  177.36    6.87   2
  -4   6  -3  178.03    7.29   1
  -4   6  -3  165.69    6.96   1
  -6  -6  -3  158.44    6.86   1
   6  -6   3  169.71    7.45   1
   6   6   3  164.03    7.01   1
  -6  -6  -3  178.11    7.17   2
   6  -6   3  162.87    6.78   2
   6   6   3  155.84    7.00   2
  -6   6  -3  166.38    7.28   1
   6   6   3  181.09    7.12   1
   8  -6   3  739.69   28.01   1
  -8   6  -3  781.33   27.91   1
   8  -6   3  749.82   26.74   2
   8   6   3  740.02   27.03   2
   8   6   3  716.79   27.60   1
  -8  -6  -3  725.72   27.36   1
 -10   6  -3  738.31   28.32   1
 -10  -6  -3  777.96   27.79   1
  10   6   3  733.66   27.42   2
  10   6   3  693.13   27.99   1
  10  -6   3  764.21   27.15   2
  10  -6   3  767.39   28.58   1
  12  -6   3  584.73   22.60   1
  12   6   3  564.45   21.96   1
  12   6   3  547.00   21.48   2
  12  -6   3  577.81   21.23   2
 -12  -6  -3  565.97   21.59   1
 -12   6  -3  551.27   22.20   1
  14   6   3  162.06    8.44   1
 -14   6  -3  177.15    8.98   1
  14   6   3  187.85    8.91   2
  14  -6   3  151.61    9.12   1
  14  -6   3  166.63    8.45   2
 -16   6  -3   21.52    4.65   1
  16  -6   3   24.26    4.75   1
  16   6   3   25.80    4.84   2
  16   6   3   18.94    3.95   1
  18   6   3   11.18    4.47   1
 -18   6  -3   14.58    5.14   1
  18  -6   3   19.72    5.40   1
  19   7  -3  109.86    7.91   1
  19  -7  -3  105.24    8.63   1
  17  -7  -3   17.63    4.84   1
  17   7  -3   16.15    3.82   1
  15  -7  -3   27.10    4.52   1
 -15   7   3   18.75    4.12   1
  15   7  -3   21.74    3.66   1
  15   7  -3   20.27    4.33   2
  13   7  -3   30.20    3.96   2
  13   7  -3   31.57    3.34   1
  13  -7  -3   32.92    4.27   1
 -13   7   3   25.07    3.95   1
  11   7  -3   47.17    3.98   2
  11   7  -3   36.42    3.15   1
  11  -7  -3   55.36    4.17   2
  11  -7  -3   43.95    4.27   1
 -11   7   3   44.72    4.17   1
   9  -7  -3  250.80   10.62   2
   9   7  -3  269.50   10.34   1
   9   7  -3  254.53   10.31   1
   9  -7  -3  262.89   11.25   1
  -9   7   3  236.71   10.87   1
  -9  -7   3  256.11    9.68   1
   9   7  -3  266.73   10.72   2
  -7  -7   3 1281.75   43.83   1
   7   7  -3 1197.45   44.22   1
   7   7  -3 1261.41   43.65   2
   7  -7  -3 1109.92   44.92   1
   7  -7  -3 1241.22   43.61   2
  -7   7   3 1173.89   44.80   1
   7   7  -3 1234.14   44.18   1
   5   7  -3 2805.99   97.54   2
   5   7  -3 2757.79   99.76   1
  -5   7   3 2825.65  100.34   1
  -5   7   3 2737.29   97.58   2
   5   7  -3 2892.27   99.73   1
   5  -7  -3 2620.89   97.50   2
   5  -7  -3 2828.91  100.48   1
  -3   7   3 1711.14   61.79   2
   3   7  -3 1751.50   63.19   3
  -3   7   3 1767.11   63.46   1
   3   7  -3 1730.64   62.95   1
   3   7  -3 1728.20   61.70   2
   3  -7  -3 1752.74   61.80   2
   3   7  -3 1827.70   62.99   1
   3  -7  -3 1728.85   63.56   1
  -3  -7   3 1776.12   61.72   2
   1   7  -3  283.09   11.34   3
   1   7  -3  300.12   11.01   1
  -1  -7   3  287.27   11.34   3
  -1  -7   3  311.61   10.83   1
   1  -7  -3  287.98   11.42   1
   1   7  -3  295.33   11.12   2
   1  -7  -3  293.14   11.25   2
  -1   7   3  298.61   11.53   1
  -1  -7   3  297.12   11.15   2
  -1   7   3  294.70   11.28   2
   1   7  -3  287.88   11.12   1
  -1   7   3  289.47   11.35   1
  -1  -7  -3  195.26    7.85   2
   1   7   3  178.97    7.81   2
  -1  -7  -3  197.13    7.50   3
  -1   7  -3  195.47    7.65   2
   1   7   3  188.16    7.85   1
  -1  -7  -3  195.29    7.81   1
   1  -7   3  197.87    7.96   3
   1   7   3  199.44    7.82   1
  -1   7  -3  201.11    7.72   1
   1  -7   3  195.38    7.70   2
  -1   7  -3  203.85    7.93   1
   3   7   3  102.89    4.53   1
   3   7   3   97.94    4.05   3
  -3  -7  -3   97.85    4.60   2
   3   7   3   91.09    4.57   2
  -3  -7  -3   92.09    4.35   1
  -3   7  -3   95.17    4.31   2
   3  -7   3  100.08    4.43   2
   3   7   3   94.11    4.37   1
  -3   7  -3   91.22    4.49   1
  -3   7  -3   97.84    4.86   1
   3  -7   3   86.91    4.42   1
   5   7   3   96.30    4.30   1
   5   7   3   80.77    4.34   1
  -5   7  -3   94.63    4.25   2
  -5  -7  -3   78.39    3.91   1
   5  -7   3   81.44    4.59   1
  -5  -7  -3   86.25    4.39   2
   5   7   3   82.39    4.35   2
  -5   7  -3   82.44    4.45   1
   5  -7   3   79.03    4.11   2
   7  -7   3  646.45   22.68   2
   7   7   3  603.60   22.90   2
  -7   7  -3  627.33   23.64   1
   7   7   3  652.59   23.40   1
   7  -7   3  576.46   23.61   1
   9   7   3  793.31   31.42   1
   9  -7   3  842.24   31.96   1
  -9   7  -3  853.24   31.81   1
  -9  -7  -3  874.11   31.21   1
   9  -7   3  865.33   30.52   2
   9   7   3  838.83   30.84   2
  11   7   3  583.64   22.22   2
 -11  -7  -3  570.63   22.17   1
  11   7   3  567.03   22.56   1
 -11   7  -3  602.12   22.98   1
  11  -7   3  622.38   23.36   1
  11  -7   3  587.83   21.84   2
  13  -7   3  382.93   15.54   2
  13   7   3  389.36   15.95   2
  13   7   3  384.89   16.09   1
 -13   7  -3  426.61   16.76   1
  13  -7   3  389.01   16.77   1
  15   7   3   93.98    7.03   2
  15  -7   3   82.77    6.83   1
 -15   7  -3   92.10    6.82   1
  15   7   3   94.15    6.32   1
  17  -7   3    0.91    4.50   1
  17   7   3   -1.55    3.61   1
 -17   7  -3   -1.74    4.47   1
  18   8  -3   67.00    6.02   1
  18  -8  -3   86.90    7.50   1
  16   8  -3   10.36    3.37   1
  16  -8  -3   16.32    4.77   1
 -16   8   3   26.85    4.88   1
  14   8  -3   10.16    2.86   1
  14   8  -3   12.75    3.90   2
 -14   8   3    5.40    3.63   1
  14  -8  -3   10.37    3.86   1
  12  -8  -3    7.45    3.32   1
  12   8  -3    9.49    2.58   1
 -12   8   3    1.62    3.07   1
  12   8  -3   10.81    3.16   2
  10   8  -3  200.26    8.80   1
  10  -8  -3  210.11    9.50   2
  10   8  -3  204.16    9.33   2
  10   8  -3  219.60    8.96   1
  10  -8  -3  210.24    9.87   1
 -10   8   3  210.21    9.59   1
   8   8  -3  581.39   21.15   2
   8  -8  -3  550.19   21.88   1
   8  -8  -3  548.14   21.05   2
  -8   8   3  559.85   21.70   1
   8   8  -3  567.15   20.99   1
   8   8  -3  563.67   20.98   1
   6  -8  -3 1547.33   53.68   2
   6  -8  -3 1543.69   55.37   1
  -6   8   3 1447.64   55.13   1
   6   8  -3 1510.53   54.47   1
   6   8  -3 1459.65   53.62   2
   6   8  -3 1542.89   54.53   1
  -4   8   3 2464.94   91.68   1
   4   8  -3 2674.68   91.17   1
  -4  -8   3 2523.74   89.20   2
   4  -8  -3 2501.76   91.83   1
   4  -8  -3 2542.33   89.27   2
   4   8  -3 2606.88   89.23   2
   4   8  -3 2517.39   91.16   1
   4   8  -3 2489.29   91.32   3
  -4   8   3 2543.61   89.28   2
  -2   8   3 1110.09   38.45   2
   2   8  -3 1081.36   38.95   1
  -2  -8   3 1043.01   38.29   2
   2   8  -3 1091.70   39.18   3
   2   8  -3 1051.19   38.87   1
   2  -8  -3 1091.34   38.42   2
   2  -8  -3 1051.53   39.40   1
  -2   8   3 1119.90   39.36   1
   2   8  -3 1054.80   38.29   2
   0  -8   3   10.24    1.67   2
   0   8  -3   12.74    1.79   2
   0  -8  -3   12.77    1.78   1
   0  -8  -3    6.44    1.72   2
   0  -8  -3   10.71    1.39   3
   0  -8   3   15.34    1.79   3
   0   8   3   15.59    1.97   1
   0   8  -3   11.74    1.43   1
   0   8  -3   10.30    1.66   1
   0  -8   3   12.39    1.39   1
   0   8   3   11.80    1.86   2
  -2   8  -3    2.09    1.48   1
   2   8   3    2.39    1.37   1
  -2   8  -3   -0.42    1.68   1
  -2   8  -3    0.30    1.47   2
   2   8   3    3.25    1.18   3
   2  -8   3    1.26    1.61   3
   2   8   3    0.05    1.34   1
   2  -8   3   -0.51    1.35   2
   2   8   3    0.44    1.58   2
  -2  -8  -3    3.14    1.27   1
  -2  -8  -3    1.14    1.48   2
  -4   8  -3  206.89    8.68   1
   4   8   3  191.30    8.14   1
   4  -8   3  185.00    7.97   2
   4   8   3  201.73    7.83   3
   4   8   3  224.38    8.37   1
  -4  -8  -3  200.51    8.07   1
  -4   8  -3  202.47    8.39   1
  -4   8  -3  206.84    8.11   2
   4  -8   3  188.33    8.36   1
   4   8   3  192.41    8.26   2
  -4  -8  -3  209.58    8.33   2
   6   8   3  277.60   11.47   2
   6   8   3  310.82   11.55   1
   6  -8   3  272.85   11.81   1
   6  -8   3  290.27   11.23   2
  -6   8  -3  301.52   11.80   1
  -6  -8  -3  285.37   11.50   2
  -6  -8  -3  282.82   11.24   1
  -8  -8  -3  548.17   20.42   1
   8  -8   3  562.08   20.18   2
  -8   8  -3  560.30   21.12   1
   8   8   3  543.41   20.75   1
   8   8   3  519.13   20.42   2
   8  -8   3  529.18   21.18   1
  10   8   3  656.23   25.20   1
  10  -8   3  664.62   25.76   1
 -10   8  -3  669.11   25.60   1
  10   8   3  667.55   24.85   2
  10  -8   3  659.35   24.43   2
  12  -8   3  792.53   29.60   1
  12   8   3  762.03   28.95   1
  12   8   3  751.05   28.40   2
 -12   8  -3  747.98   29.26   1
  12  -8   3  740.43   27.88   2
  14   8   3  187.39    9.22   1
  14  -8   3  162.00    9.97   1
  14   8   3  198.14    9.72   2
 -14   8  -3  175.17    9.55   1
  16  -8   3    9.43    4.81   1
 -16   8  -3    8.83    4.42   1
  16   8   3   15.20    3.92   1
  18  -8   3   -1.96    5.32   1
 -18   8  -3    0.55    5.18   1
  18   8   3    4.95    4.48   1
  17  -9  -3   74.83    7.08   1
 -17   9   3   63.90    6.73   1
  17   9  -3   55.24    5.45   1
 -15   9   3    8.87    4.24   1
  15  -9  -3   10.78    4.38   1
  15   9  -3   10.74    3.35   1
 -13   9   3    0.02    3.28   1
  13   9  -3    0.23    3.32   2
  13   9  -3    0.87    2.48   1
  13  -9  -3   -0.03    3.49   1
  11  -9  -3   77.56    6.05   1
 -11   9   3   80.12    5.85   1
  11   9  -3   86.91    4.97   1
  11   9  -3   92.62    5.95   2
   9  -9  -3  636.51   23.51   2
   9  -9  -3  574.90   24.25   1
   9   9  -3  644.69   23.45   1
   9   9  -3  623.01   23.41   1
  -9   9   3  648.73   24.21   1
   9   9  -3  614.25   23.50   2
   7   9  -3  759.78   26.75   1
  -7   9   3  720.53   27.46   1
   7   9  -3  712.70   26.72   2
   7   9  -3  726.86   26.73   1
   7  -9  -3  709.06   26.70   2
   7  -9  -3  704.41   27.62   1
   5   9  -3 1556.91   56.64   1
  -5   9   3 1526.21   55.78   2
  -5  -9   3 1651.53   55.83   2
   5  -9  -3 1536.43   55.77   2
   5   9  -3 1489.76   55.68   2
   5   9  -3 1560.97   56.91   3
   5  -9  -3 1609.36   57.49   1
  -5   9   3 1640.69   57.34   1
   5   9  -3 1567.42   56.64   1
   3  -9  -3 1481.47   54.14   1
   3  -9  -3 1521.48   52.73   2
   3   9  -3 1478.82   52.60   2
   3   9  -3 1531.63   53.55   1
  -3   9   3 1450.33   52.66   2
   3   9  -3 1451.28   53.49   1
  -3  -9   3 1560.53   52.68   2
  -3   9   3 1379.85   53.97   1
   3   9  -3 1503.99   53.79   3
  -1  -9   3  174.82    7.82   3
  -1  -9   3  179.41    7.82   2
  -1   9   3  188.69    7.94   1
  -1   9   3  180.83    7.93   2
   1  -9  -3  200.13    8.06   2
   1  -9  -3  195.76    8.07   1
  -1  -9   3  181.83    7.24   1
   1   9  -3  187.53    7.82   2
   1   9  -3  204.65    8.00   3
   1  -9  -3  203.28    7.72   3
   1   9  -3  191.79    7.52   1
   1   9  -3  197.97    7.70   1
  -1   9  -3    6.51    1.78   2
   1  -9   3    5.43    1.73   2
   1   9   3   10.41    1.72   1
   1   9   3    8.25    1.93   2
  -1   9  -3    7.25    1.89   1
  -1  -9  -3    7.32    1.66   1
   1   9   3   10.52    1.83   1
  -1  -9  -3    9.44    1.78   2
  -1   9  -3    6.21    1.50   1
  -1  -9  -3    9.84    1.47   3
   1  -9   3   12.54    2.02   3
  -3   9  -3   32.55    2.67   1
   3  -9   3   32.73    2.60   1
   3  -9   3   32.63    2.60   2
   3   9   3   35.33    2.80   2
  -3   9  -3   39.91    3.18   1
   3   9   3   33.30    2.34   3
  -3  -9  -3   26.69    2.71   2
   3   9   3   37.33    2.74   1
  -3   9  -3   31.42    2.63   2
   3  -9   3   36.78    2.91   3
   3   9   3   34.68    2.73   1
  -3  -9  -3   31.26    2.52   1
  -5  -9  -3  229.60    9.35   1
  -5  -9  -3  246.69    9.77   2
   5  -9   3  235.55    9.45   2
   5   9   3  230.86    9.68   2
   5   9   3  230.41    9.14   3
   5  -9   3  241.81    9.83   1
  -5   9  -3  223.43    9.75   1
  -5   9  -3  236.42    9.47   2
   5   9   3  238.16    9.57   1
  -7  -9  -3  391.65   15.58   1
   7   9   3  432.77   15.98   2
   7  -9   3  423.09   16.41   1
  -7   9  -3  395.24   16.27   1
   7   9   3  398.98   15.89   1
  -7  -9  -3  428.83   15.97   2
   7  -9   3  415.54   15.54   2
   9   9   3  491.93   19.57   1
  -9  -9  -3  477.95   19.12   1
   9   9   3  526.66   19.52   2
   9  -9   3  559.15   20.35   1
   9  -9   3  497.81   19.02   2
  -9   9  -3  519.84   20.06   1
 -11   9  -3  910.42   36.88   1
  11  -9   3  953.78   35.41   2
  11   9   3 1005.48   36.61   1
  11  -9   3 1034.02   37.32   1
  11   9   3  988.75   36.01   2
  13   9   3  370.27   15.93   1
 -13   9  -3  383.81   16.51   1
  13  -9   3  402.40   16.79   1
  13   9   3  391.41   16.08   2
  15  -9   3   25.54    5.00   1
  15   9   3   29.24    4.27   1
 -15   9  -3   27.53    5.04   1
 -17   9  -3   -3.07    4.60   1
  17   9   3    3.19    4.08   1
  17  -9   3   -0.81    5.05   1
  18 -10  -3   67.47    7.48   1
  18  10  -3   63.94    6.17   1
  16 -10  -3   32.46    5.53   1
  16  10  -3   37.27    4.49   1
 -16  10   3   35.07    5.44   1
  14 -10  -3    6.58    4.01   1
 -14  10   3   10.48    4.09   1
  14  10  -3    7.46    3.08   1
  12 -10  -3   26.94    4.25   1
  12  10  -3   19.34    3.08   1
 -12  10   3   19.70    4.01   1
  12  10  -3   28.71    4.09   2
  10  10  -3  315.54   12.68   1
  10 -10  -3  300.32   13.69   1
  10  10  -3  311.94   13.26   2
 -10  10   3  331.21   13.63   1
   8  10  -3  985.08   34.17   1
   8  10  -3  909.46   34.15   1
  -8  10   3  900.54   34.90   1
   8 -10  -3  923.66   33.95   2
   8 -10  -3  889.90   35.05   1
   8  10  -3  949.78   34.08   2
  -6  10   3  960.80   36.03   2
   6  10  -3  965.86   36.25   1
   6  10  -3  960.82   35.98   2
  -6  10   3  971.00   37.00   1
   6  10  -3 1042.45   36.69   3
   6 -10  -3  968.27   37.12   1
   6 -10  -3 1000.85   36.07   2
   6  10  -3 1058.07   36.30   1
  -4 -10   3 1044.96   38.03   2
   4  10  -3 1069.89   38.76   3
   4 -10  -3 1058.68   39.18   1
   4  10  -3 1057.20   38.42   1
  -4  10   3 1064.11   38.14   2
  -4  10   3 1044.79   39.04   1
   4  10  -3 1056.56   38.05   2
   4 -10  -3 1064.65   38.12   2
   4  10  -3 1051.95   38.40   1
   2 -10  -3  347.64   13.83   1
  -2 -10   3  339.00   13.50   2
  -2 -10   3  351.54   12.78   1
   2 -10  -3  355.05   13.66   2
   2  10  -3  375.39   13.43   1
  -2  10   3  348.23   13.74   1
  -2  10   3  335.90   13.60   2
   2  10  -3  327.88   13.46   2
   2  10  -3  356.77   13.72   3
   2  10  -3  348.94   13.25   1
   2 -10  -3  353.43   13.56   3
   0 -10   3   57.45    3.69   3
   0 -10   3   63.71    4.08   2
   0  10  -3   63.29    3.48   1
   0 -10  -3   70.65    3.90   1
   0 -10   3   60.43    3.28   1
   0 -10  -3   63.06    4.11   2
   0  10  -3   73.21    3.84   1
   0 -10  -3   65.88    3.46   3
   0  10  -3   59.03    3.93   2
   0  10   3   66.43    4.04   2
   0  10   3   64.35    3.72   1
  -2 -10  -3   -1.31    1.84   2
  -2 -10  -3    1.47    1.42   1
   2 -10   3    4.72    1.93   2
  -2  10  -3    4.20    1.84   2
   2 -10   3   -0.34    1.74   3
  -2  10  -3    2.19    2.07   1
   2  10   3    1.85    1.93   2
  -2  10  -3    0.18    1.63   1
   2  10   3    4.53    1.66   1
   4 -10   3   69.45    4.23   2
   4 -10   3   69.49    4.39   3
   4  10   3   65.27    3.81   1
   4  10   3   67.72    4.28   2
   4  10   3   70.54    3.59   3
   4 -10   3   65.37    4.12   1
  -4 -10  -3   69.63    3.78   1
  -4  10  -3   63.89    3.92   2
  -4 -10  -3   60.27    4.30   2
  -4  10  -3   71.28    4.15   1
  -6 -10  -3  264.09   10.77   1
  -6 -10  -3  281.90   11.35   2
   6  10   3  277.00   11.14   1
  -6  10  -3  271.03   11.02   2
  -6  10  -3  262.49   11.39   1
   6 -10   3  269.88   11.49   1
   6  10   3  280.92   10.77   3
   6 -10   3  268.96   10.99   2
   6  10   3  285.98   11.34   2
  -8  10  -3  478.19   18.81   1
   8 -10   3  471.02   18.76   1
   8  10   3  486.93   18.36   2
   8  10   3  440.21   18.22   1
  -8 -10  -3  472.00   17.89   1
   8 -10   3  487.82   17.95   2
 -10  10  -3  783.87   30.31   1
  10 -10   3  782.74   30.41   1
  10  10   3  808.37   29.53   2
  10  10   3  773.48   29.80   1
  10 -10   3  799.95   29.05   2
  12  10   3  595.46   23.14   2
  12 -10   3  574.78   22.46   2
 -12  10  -3  598.28   23.74   1
  12 -10   3  615.42   23.96   1
  12  10   3  587.27   23.15   1
  14 -10   3  147.13    9.49   1
 -14  10  -3  162.56    9.09   1
  14  10   3  147.73    8.38   1
  16  10   3    2.76    3.80   1
  16 -10   3    4.36    5.06   1
 -16  10  -3   10.61    4.98   1
  17  11  -3   37.14    4.98   1
  17 -11  -3   36.61    6.06   1
 -17  11   3   37.95    6.11   1
  15 -11  -3   25.25    5.32   1
  15  11  -3   20.38    3.94   1
 -15  11   3   18.43    4.90   1
  13 -11  -3    8.45    4.20   1
 -13  11   3   -4.43    3.63   1
  13  11  -3    3.07    2.92   1
  11  11  -3  106.00    6.62   2
  11  11  -3   98.35    5.57   1
 -11  11   3   85.92    6.50   1
  11 -11  -3   94.08    6.78   1
   9  11  -3  390.65   15.63   2
  -9  11   3  377.65   15.95   1
   9 -11  -3  403.07   16.20   1
   9  11  -3  373.52   15.00   1
   7  11  -3  899.91   33.05   1
   7  11  -3  923.38   33.51   3
   7  11  -3  881.64   32.99   2
   7 -11  -3  923.09   33.04   2
  -7  11   3  911.67   33.11   2
  -7  11   3  871.69   33.86   1
   7 -11  -3  869.65   33.96   1
   7  11  -3  904.45   33.08   1
   5 -11  -3  909.50   33.67   2
  -5  11   3  912.35   34.48   1
   5  11  -3  947.95   34.15   3
   5  11  -3  924.98   33.65   2
   5  11  -3  938.96   33.78   1
  -5  11   3  895.30   33.67   2
  -5 -11   3  886.79   33.60   2
   5 -11  -3  954.56   34.67   1
   3  11  -3  471.34   17.31   3
   3  11  -3  420.59   16.98   2
   3 -11  -3  448.63   17.16   3
  -3 -11   3  427.14   17.05   2
   3 -11  -3  451.39   17.52   1
   3 -11  -3  461.96   17.26   2
   3  11  -3  445.83   16.79   1
  -3  11   3  437.16   17.13   2
  -3  11   3  439.13   17.39   1
   3  11  -3  457.06   16.88   1
  -1 -11   3  117.39    4.79   1
  -1  11   3  115.52    5.58   1
  -1 -11   3  114.91    5.77   2
   1 -11  -3  117.55    5.93   2
   1  11  -3  114.55    5.21   1
   1 -11  -3  107.37    5.61   1
  -1 -11   3  109.07    5.53   3
  -1  11   3  114.65    5.89   2
   1 -11  -3  123.87    5.38   3
   1  11  -3  107.00    5.62   2
   1  11  -3  117.24    5.45   1
   1  11   3   13.06    2.06   1
  -1 -11  -3   12.14    1.79   3
  -1  11  -3   13.39    2.31   1
  -1  11  -3   10.17    1.93   1
  -1 -11  -3   10.07    2.02   1
   1 -11   3    8.15    2.10   3
  -1 -11  -3   11.40    2.35   2
   1 -11   3   10.91    2.30   2
  -1  11  -3    7.19    2.09   2
   1  11   3    5.82    2.28   2
   3 -11   3    8.04    2.06   1
   3  11   3    5.67    1.82   1
   3 -11   3    5.35    2.28   2
   3 -11   3    4.71    2.21   3
  -3 -11  -3    1.38    2.25   2
  -3  11  -3    6.89    2.08   2
  -3  11  -3    2.64    1.97   1
   3  11   3   -0.09    2.07   2
  -3 -11  -3    1.66    1.65   1
   5  11   3   59.53    3.56   3
   5 -11   3   63.52    4.27   1
   5 -11   3   56.35    4.03   2
  -5 -11  -3   54.10    3.44   1
  -5  11  -3   54.29    4.01   1
  -5  11  -3   63.72    4.20   2
  -5 -11  -3   48.90    4.03   2
   5  11   3   53.02    3.63   1
   5  11   3   57.01    4.25   2
   5 -11   3   63.51    4.36   3
   7  11   3  284.66   11.44   1
   7 -11   3  290.47   11.97   1
   7  11   3  260.19   11.65   2
   7 -11   3  277.42   11.41   2
   7  11   3  287.96   11.08   3
  -7  11  -3  265.24   11.27   2
  -7  11  -3  264.17   11.78   1
  -9  11  -3  727.54   27.48   1
   9  11   3  688.86   26.91   1
   9 -11   3  750.83   27.54   1
   9 -11   3  707.36   26.25   2
   9  11   3  677.33   26.70   2
 -11  11  -3  689.57   26.93   1
  11 -11   3  738.36   27.12   1
  11 -11   3  675.63   25.67   2
  11  11   3  662.84   26.29   1
  11  11   3  666.22   26.21   2
 -13  11  -3  262.00   12.29   1
  13  11   3  243.05   11.44   1
  13 -11   3  252.47   12.33   1
 -15  11  -3   31.83    5.49   1
  15  11   3   27.12    4.32   1
  17  11   3    2.91    4.37   1
 -17  11  -3   -3.79    5.29   1
  16 -12  -3   26.03    5.91   1
  16  12  -3   21.50    4.44   1
 -16  12   3   26.83    5.59   1
 -14  12   3    1.98    4.18   1
  14 -12  -3    0.88    4.20   1
  14  12  -3    1.73    3.20   1
 -12  12   3    6.38    3.87   1
  12 -12  -3    9.44    4.14   1
  12  12  -3    4.36    2.85   1
 -10  12   3  174.14    8.95   1
  10  12  -3  174.31    7.87   1
  10 -12  -3  166.13    9.04   1
  10  12  -3  160.37    8.76   2
   8  12  -3  495.13   18.47   3
   8  12  -3  438.50   18.20   2
   8  12  -3  460.44   17.76   1
  -8  12   3  467.25   18.72   1
   8 -12  -3  448.65   18.76   1
   6  12  -3  509.15   20.31   2
   6  12  -3  557.29   20.10   1
  -6  12   3  541.14   20.84   1
   6 -12  -3  536.69   20.52   2
   6  12  -3  569.36   20.55   3
  -6  12   3  519.45   20.41   2
   6 -12  -3  507.70   20.92   1
   6  12  -3  498.52   19.95   1
   4  12  -3  620.88   22.88   1
  -4 -12   3  608.53   23.09   2
   4  12  -3  597.19   23.02   2
   4  12  -3  619.50   23.29   3
  -4  12   3  588.95   23.52   1
   4 -12  -3  653.71   23.37   2
   4 -12  -3  590.54   23.64   1
  -4  12   3  619.47   23.17   2
   4  12  -3  627.70   22.97   1
   2 -12  -3  218.89    9.90   1
  -2 -12   3  229.38    9.93   2
   2  12  -3  224.64    9.36   1
   2  12  -3  242.16    9.99   3
   2  12  -3  252.73    9.66   1
   2 -12  -3  241.04   10.12   2
  -2  12   3  235.84   10.05   2
   2  12  -3  230.29    9.86   2
   2 -12  -3  233.35    9.66   3
  -2  12   3  225.27    9.87   1
   0  12  -3   40.65    3.48   2
   0 -12   3   40.64    3.51   2
   0 -12   3   41.94    2.78   1
   0 -12  -3   48.31    3.62   1
   0  12  -3   36.20    2.91   1
   0  12   3   36.94    3.51   2
   0 -12   3   37.64    3.18   3
   0 -12  -3   45.81    3.03   3
   0 -12  -3   42.56    3.62   2
   0  12   3   35.63    3.14   1
   0  12  -3   46.41    3.36   1
   2 -12   3    0.60    2.16   3
  -2  12  -3    1.06    1.85   1
   2  12   3    0.18    1.75   1
  -2 -12  -3   -0.80    2.23   2
  -2  12  -3    0.41    2.12   2
  -2 -12  -3    0.48    1.78   1
   2 -12   3   -0.69    2.26   2
   2  12   3    0.74    2.26   2
  -2  12  -3    3.20    2.47   1
   4  12   3   49.93    3.74   1
   4  12   3   44.57    3.91   2
  -4 -12  -3   49.76    3.38   1
  -4  12  -3   48.71    3.87   1
   4  12   3   51.63    3.50   3
   4 -12   3   49.49    3.91   1
   4 -12   3   52.52    3.84   2
   4 -12   3   56.00    4.28   3
  -4  12  -3   47.99    3.67   2
  -6  12  -3  136.54    7.02   2
   6 -12   3  151.73    7.17   2
  -6  12  -3  140.91    7.31   1
   6  12   3  150.49    7.45   2
   6  12   3  140.91    6.87   1
   6  12   3  154.83    6.72   3
   6 -12   3  142.51    7.37   1
   6 -12   3  152.68    7.61   3
   8  12   3  482.33   18.24   3
   8  12   3  466.20   18.75   2
   8 -12   3  448.17   18.94   1
   8 -12   3  486.70   18.32   2
  -8  12  -3  460.05   19.01   1
   8  12   3  492.11   18.71   1
  10  12   3  553.23   20.50   2
  10 -12   3  498.25   19.73   2
  10 -12   3  491.94   20.72   1
 -10  12  -3  502.50   20.61   1
  10  12   3  503.96   20.07   1
 -12  12  -3  203.42   10.29   1
  12  12   3  196.14    9.78   1
 -14  12  -3   51.12    5.80   1
  14  12   3   47.10    5.10   1
  16  12   3    9.65    4.28   1
 -16  12  -3   14.42    5.35   1
  15  13  -3    9.56    3.84   1
 -15  13   3    6.94    4.97   1
  13  13  -3   -0.24    3.17   1
 -13  13   3    1.91    4.11   1
  13 -13  -3    2.33    4.17   1
  11  13  -3   41.48    4.00   1
 -11  13   3   51.15    5.10   1
  11 -13  -3   44.77    5.10   1
  -9  13   3  171.45    9.00   1
   9  13  -3  179.85    8.93   2
   9  13  -3  171.26    7.91   1
   9 -13  -3  162.59    9.02   1
   7 -13  -3  358.42   15.55   1
  -7  13   3  372.26   15.31   2
   7  13  -3  383.56   15.27   2
   7  13  -3  382.18   15.23   3
   7  13  -3  365.47   14.56   1
  -7  13   3  367.74   15.55   1
  -5  13   3  365.57   15.09   2
   5 -13  -3  395.24   15.52   1
   5  13  -3  349.03   14.93   2
   5  13  -3  390.44   14.99   3
   5  13  -3  358.75   14.41   1
  -5  13   3  377.80   15.28   1
   3  13  -3  252.09   10.01   1
   3 -13  -3  240.87   10.14   3
   3 -13  -3  237.77   10.56   1
   3  13  -3  243.76   10.47   3
   3  13  -3  229.98    9.74   1
  -3  13   3  257.28   10.63   1
  -3  13   3  235.46   10.52   2
   3  13  -3  223.88   10.27   2
   1  13  -3  238.38    9.89   1
   1 -13  -3  235.03   10.10   1
  -1 -13   3  234.92    9.94   3
   1  13  -3  234.80    9.63   1
  -1 -13   3  234.85   10.12   2
   1 -13  -3  224.57    9.62   3
  -1  13   3  233.70   10.06   1
  -1  13   3  236.24   10.21   2
   1 -13  -3  237.21   10.34   2
   1  13  -3  222.83    9.98   2
  -1  13  -3    7.92    2.75   1
  -1 -13  -3    9.37    2.36   1
   1  13   3    8.17    2.31   1
   1 -13   3    6.78    2.44   3
   1  13   3    2.17    2.70   2
   1 -13   3    6.09    2.60   2
  -1  13  -3    6.93    2.20   1
  -1  13  -3   10.95    2.82   2
  -3 -13  -3  132.66    6.27   1
  -3  13  -3  132.50    6.66   2
   3 -13   3  135.46    6.85   3
   3  13   3  119.62    6.88   2
   3 -13   3  132.26    6.77   2
   3  13   3  124.47    6.45   1
  -3  13  -3  144.56    6.74   1
   5  13   3  160.94    6.89   3
   5 -13   3  146.04    7.64   3
  -5  13  -3  132.83    7.28   1
   5  13   3  141.65    6.95   1
   5 -13   3  129.45    7.32   1
   5 -13   3  156.58    7.40   2
   5  13   3  156.97    7.73   2
  -5  13  -3  150.52    7.25   2
   7  13   3  246.28   11.08   2
  -7  13  -3  232.96   10.95   1
   7  13   3  233.90   10.45   1
   7 -13   3  241.29   11.22   3
   7 -13   3  248.52   10.66   2
  -7  13  -3  257.07   10.84   2
  -9  13  -3  280.97   12.79   1
   9  13   3  280.08   12.38   1
   9  13   3  303.42   12.87   2
 -11  13  -3  170.59    9.14   1
  11  13   3  159.74    8.49   1
  13  13   3   47.43    4.93   1
 -13  13  -3   54.35    5.73   1
  15  13   3   26.32    4.96   1
 -15  13  -3   28.19    5.69   1
 -14  14   3   -1.38    4.67   1
  14  14  -3    1.44    3.43   1
  12  14  -3    9.79    3.22   1
 -12  14   3   -0.77    4.02   1
  10 -14  -3   84.23    6.63   1
 -10  14   3   93.56    7.00   1
  10  14  -3   83.14    5.55   1
   8 -14  -3   76.82    5.71   1
  -8  14   3   87.40    6.05   1
   8  14  -3   72.44    5.81   2
   8  14  -3   65.51    4.76   1
   6 -14  -3  214.19   10.89   1
   6  14  -3  231.03   10.67   2
   6  14  -3  247.19   10.75   3
   6  14  -3  234.72    9.81   1
  -6  14   3  247.45   11.01   1
  -6  14   3  226.06   10.97   2
   4 -14  -3  237.91   10.89   1
   4  14  -3  242.01   10.77   2
  -4  14   3  232.74   10.70   1
   4  14  -3  232.26    9.98   1
  -4  14   3  237.46   10.88   2
   4  14  -3  266.97   10.88   3
   4 -14  -3  238.92   10.46   3
   2 -14  -3  147.30    7.55   1
   2  14  -3  141.16    7.45   2
   2  14  -3  157.46    6.97   1
   2 -14  -3  158.84    7.21   3
  -2  14   3  154.37    7.58   1
  -2  14   3  134.50    7.67   2
   0  14   3   36.63    3.96   2
   0  14   3   42.53    3.62   1
   0  14  -3   39.87    3.80   2
   0  14  -3   37.64    3.23   1
   0 -14  -3   38.94    3.23   3
   0 -14  -3   37.54    3.51   1
   0 -14   3   35.02    3.56   3
   2  14   3   43.69    3.70   1
   2 -14   3   46.67    4.21   2
   2  14   3   43.81    4.27   2
  -2  14  -3   51.13    4.27   2
   2 -14   3   48.89    4.02   3
  -2  14  -3   45.65    3.79   1
  -4  14  -3  180.52    8.53   2
   4 -14   3  178.61    8.79   2
   4 -14   3  163.18    8.54   3
   4  14   3  177.23    8.07   1
   4  14   3  179.14    8.68   2
  -4  14  -3  169.66    8.42   1
  -6  14  -3  124.75    7.03   2
  -6  14  -3  122.87    6.81   1
   6 -14   3  120.99    7.19   3
   6  14   3  119.56    7.12   2
   6  14   3  112.11    6.24   1
  -8  14  -3  105.09    7.15   1
   8  14   3  119.96    7.70   2
   8  14   3  111.96    6.40   1
   8 -14   3  130.28    7.88   3
 -10  14  -3  140.29    8.21   1
  10  14   3  133.70    7.36   1
 -12  14  -3   28.61    4.94   1
  12  14   3   33.37    4.41   1
  14  14   3   16.47    4.18   1
 -14  14  -3   19.72    5.30   1
  13  15  -3    3.91    3.37   1
 -13  15   3   -2.13    4.67   1
  11  15  -3   21.11    3.58   1
 -11  15   3   19.73    4.62   1
  -9  15   3   77.42    6.15   1
   9  15  -3   81.11    5.24   1
  -7  15   3   29.63    4.22   1
  -7  15   3   37.68    4.73   2
   7  15  -3   32.92    3.31   1
   7  15  -3   32.64    4.52   2
   5  15  -3   53.69    4.94   2
   5  15  -3   56.78    4.14   1
  -5  15   3   58.25    5.40   2
  -5  15   3   53.08    4.75   1
   5 -15  -3   64.67    5.03   3
  -3  15   3  105.22    6.60   1
  -3  15   3  104.27    6.78   2
   3 -15  -3  117.55    6.34   3
   3  15  -3  106.27    6.71   2
   3  15  -3  113.04    5.91   1
   1 -15  -3   77.54    4.76   3
   1  15  -3   67.02    5.09   2
   1  15  -3   66.64    4.65   1
  -1  15   3   78.19    5.73   2
  -1  15   3   74.85    5.02   1
   1  15   3    7.20    3.25   2
  -1  15  -3    5.69    3.12   2
   1 -15   3    6.94    3.05   3
  -1  15  -3    4.60    2.61   1
   1  15   3    6.03    2.60   1
  -3  15  -3   50.54    4.44   2
  -3  15  -3   51.34    4.22   1
   3  15   3   41.67    3.79   1
   3 -15   3   51.32    4.47   3
   3  15   3   50.50    4.75   2
   5  15   3   88.98    6.29   2
  -5  15  -3   85.45    5.74   1
   5  15   3   71.04    5.38   1
  -5  15  -3   91.64    6.00   2
   5 -15   3   92.66    6.26   3
   7  15   3   26.84    4.54   2
  -7  15  -3   28.00    4.15   1
  -7  15  -3   32.27    4.56   2
   7  15   3   30.52    3.71   1
   7 -15   3   29.59    4.58   3
   9  15   3   48.47    4.63   1
  -9  15  -3   47.68    5.22   1
   9 -15   3   46.25    5.53   3
 -11  15  -3   39.34    5.18   1
  11  15   3   25.13    4.22   1
  13  15   3   19.10    4.49   1
 -13  15  -3   16.60    5.20   1
  12  16  -3    4.28    3.51   1
 -12  16   3    4.17    4.64   1
 -10  16   3   28.31    5.01   1
  10  16  -3   34.04    3.96   1
  -8  16   3   28.13    5.07   2
   8  16  -3   32.35    3.68   1
  -8  16   3   25.33    4.41   1
  -6  16   3   -1.35    3.82   2
   6  16  -3    7.79    2.66   1
   6 -16  -3    2.68    3.58   3
  -6  16   3   -0.83    3.21   1
   4  16  -3   14.72    3.84   2
  -4  16   3   11.68    3.38   1
   4  16  -3   15.32    2.85   1
   4 -16  -3   12.17    3.59   3
  -4  16   3    9.94    4.07   2
   2 -16  -3   87.70    5.60   3
  -2  16   3   76.11    6.09   2
  -2  16   3   85.47    5.78   1
   2  16  -3   88.79    6.20   2
   2  16  -3   90.10    5.30   1
   0  16  -3   46.01    4.65   2
   0  16   3   47.33    4.83   2
   0  16  -3   43.29    4.00   1
   0 -16   3   50.37    4.57   3
   0 -16  -3   48.07    3.96   3
   0  16   3   49.98    4.21   1
   2  16   3   -4.93    2.58   1
   2  16   3    3.83    3.55   2
  -2  16  -3   -0.28    3.16   2
  -2  16  -3   -1.70    2.64   1
   2 -16   3    2.73    3.35   3
  -4  16  -3   15.52    3.75   2
  -4  16  -3   16.73    3.56   1
   4  16   3   17.32    3.15   1
   4  16   3   12.98    4.06   2
   4 -16   3   20.62    4.14   3
  -6  16  -3   31.77    4.17   1
   6 -16   3   42.43    5.04   3
  -6  16  -3   48.00    5.10   2
   6  16   3   38.47    4.20   1
  -8  16  -3   -2.26    3.54   1
  -8  16  -3    5.85    4.34   2
   8  16   3    4.34    3.28   1
   8 -16   3    3.10    4.20   3
 -10  16  -3   14.02    4.31   1
  10  16   3   10.84    3.72   1
  12  16   3   21.87    4.49   1
 -12  16  -3   20.64    5.18   1
 -11  17   3   14.12    4.90   1
  11  17  -3   15.30    3.83   1
  -9  17   3   20.80    4.72   1
   9  17  -3   17.79    3.60   1
  -7  17   3    2.85    3.75   1
   7 -17  -3    0.86    4.33   3
   7  17  -3    0.58    2.86   1
   5  17  -3   -0.75    2.62   1
  -5  17   3   -0.29    3.37   1
  -5  17   3   -1.66    4.02   2
   5 -17  -3    1.66    3.53   3
   3 -17  -3   12.95    3.65   3
   3  17  -3   15.73    4.07   2
  -3  17   3   16.96    4.62   2
  -3  17   3   15.82    3.75   1
   3  17  -3   14.22    3.06   1
   1 -17  -3   18.27    3.60   3
   1  17  -3   26.24    3.50   1
  -1  17   3   25.51    3.72   1
  -1  17   3   19.01    4.38   2
   1  17  -3   24.85    4.36   2
   1 -17   3   10.24    3.62   3
  -1  17  -3   10.25    3.78   2
  -1  17  -3    4.16    3.07   1
   1  17   3    6.84    3.11   1
   1  17   3    5.27    3.96   2
  -3  17  -3   -0.82    3.03   1
  -3  17  -3    1.57    3.79   2
   3 -17   3    3.31    3.51   3
   3  17   3   -0.98    2.75   1
   5 -17   3    9.93    4.17   3
   5  17   3    8.71    3.27   1
  -5  17  -3   19.52    4.27   2
  -5  17  -3    8.12    3.66   1
   7  17   3    1.10    3.30   1
  -7  17  -3    2.31    4.34   2
  -7  17  -3    0.87    3.37   1
   7 -17   3   -0.14    4.37   3
  -9  17  -3    1.37    3.86   1
   9  17   3    1.07    3.56   1
 -11  17  -3    2.29    4.60   1
  11  17   3    3.07    4.09   1
 -10  18   3   18.77    5.45   1
  10  18  -3   15.62    4.15   1
  -8  18   3    0.80    4.20   1
   8  18  -3   -0.58    3.34   1
  -6  18   3    2.23    3.83   1
   6  18  -3    4.46    3.11   1
   6 -18  -3   -2.65    4.34   3
   4 -18  -3    6.27    4.08   3
   4  18  -3    7.11    3.07   1
  -4  18   3    4.31    3.83   1
  -2  18   3    0.95    3.42   1
   2 -18  -3   -0.74    3.66   3
   2  18  -3   -3.28    2.89   1
   0  18  -3   -0.69    3.08   1
   0  18   3    2.89    3.18   1
  -2  18  -3   11.95    3.61   1
   2 -18   3   10.12    4.35   3
  -2  18  -3   11.73    4.54   2
   2  18   3    7.96    3.29   1
  -4  18  -3    3.48    4.26   2
  -4  18  -3    3.10    3.52   1
   4  18   3   -1.83    3.08   1
   4 -18   3    2.98    4.37   3
  -6  18  -3   -1.17    3.56   1
   6  18   3   -0.78    3.26   1
  -8  18  -3    3.40    4.05   1
   8  18   3   -0.82    3.52   1
 -10  18  -3    4.27    4.60   1
  10  18   3    3.30    4.10   1
  -9  19   3    1.21    4.62   1
   9  19  -3    0.89    3.63   1
  -7  19   3    5.26    4.34   1
   7  19  -3    4.83    3.64   1
   5 -19  -3   13.47    4.86   3
  -5  19   3   18.17    4.50   1
   5  19  -3   14.90    3.71   1
   3 -19  -3   20.72    4.56   3
  -3  19   3   12.38    4.04   1
   3  19  -3   20.23    3.84   1
   1  19  -3    2.46    3.28   1
  -1  19   3   -1.93    3.51   1
  -1  19  -3    5.24    3.55   1
   1  19   3    3.27    3.45   1
   1 -19   3    7.54    4.54   3
  -3  19  -3    8.39    3.73   1
   3  19   3    8.15    3.52   1
   3 -19   3    6.89    4.71   3
   5  19   3   -4.04    3.35   1
  -5  19  -3    2.87    3.96   1
   7  19   3   -1.13    3.68   1
  -7  19  -3   -1.70    4.11   1
   9  19   3    1.02    4.07   1
  -9  19  -3    3.91    4.81   1
  -6  20   3   18.78    5.13   1
   6  20  -3   19.33    4.20   1
  -4  20   3   46.11    5.65   1
   4  20  -3   27.56    4.36   1
  -2  20   3   10.34    4.17   1
   2  20  -3    7.50    3.76   1
   0  20   3    3.19    3.87   1
   0  20  -3   -2.09    3.64   1
   2  20   3    8.07    3.89   1
  -2  20  -3    9.34    4.09   1
   4  20   3   -1.17    3.63   1
  -4  20  -3    2.14    4.17   1
  -6  20  -3   -1.61    4.30   1
   6  20   3   -2.57    3.87   1
  -3  21   3   30.68    5.31   1
   3  21  -3   38.68    5.01   1
   1  21  -3   10.88    4.28   1
  -1  21   3    6.42    4.39   1
   1  21   3    3.20    4.22   1
  -1  21  -3    4.93    4.29   1
   3  21   3   13.51    4.34   1
  -3  21  -3    5.65    4.41   1
  20   0  -4   58.59    6.40   1
  18   0  -4    7.80    3.90   1
  16   0  -4   10.27    3.64   1
  14   0  -4    4.06    2.92   1
 -14   0   4    6.09    2.55   1
  12   0  -4  129.67    7.01   1
 -12   0   4  143.63    6.59   1
 -10   0   4  834.19   30.36   1
  10   0  -4  809.27   30.73   1
   8   0  -4 4315.87  160.90   1
  -8   0   4 4643.95  160.64   1
   8   0  -4 4488.59  160.74   1
  -6   0   4 2851.11  102.11   1
   6   0  -4 2877.72  102.37   1
   6   0  -4 2819.18  102.18   1
   4   0  -4  457.46   16.81   1
   4   0  -4  465.66   16.73   1
  -4   0   4  446.34   16.73   1
  -2   0   4 1217.17   40.52   1
   2   0  -4 1038.80   40.49   1
  -2   0  -4  126.25    5.17   1
   2   0   4  130.28    5.18   1
   2   0   4  132.15    4.81   2
  -2   0  -4  141.21    5.18   1
   2   0   4  123.97    5.14   1
   4   0   4 1279.79   44.27   1
  -4   0  -4 1201.00   44.29   1
   4   0   4 1193.33   44.29   1
  -6   0  -4 2232.48   80.37   1
  -8   0  -4 3121.95  112.30   1
 -10   0  -4 1569.99   59.35   1
  10   0   4 1697.61   59.70   1
  12   0   4  277.18   11.78   1
 -12   0  -4  262.48   11.36   1
  14   0   4    5.33    3.27   1
 -14   0  -4    6.71    3.11   1
 -16   0  -4   23.57    4.37   1
  16   0   4   19.74    4.36   1
  18   0   4   30.58    5.43   1
  19   1  -4   40.65    5.51   1
  19  -1  -4   36.56    5.35   1
  17   1  -4   18.55    4.02   1
  17  -1  -4   10.64    3.83   1
  15  -1  -4    1.59    2.97   1
  15   1  -4    0.06    2.74   1
  13  -1  -4   53.03    4.50   1
 -13  -1   4   56.19    4.10   1
  13   1  -4   54.82    4.38   1
 -13   1   4   54.25    4.04   1
  11  -1  -4  262.45   11.15   1
 -11   1   4  258.61   10.75   1
  11   1  -4  254.25   11.04   1
 -11  -1   4  272.87   10.53   1
   9   1  -4 1682.70   60.08   1
  -9   1   4 1704.34   60.06   1
   9  -1  -4 1661.39   60.40   1
  -9  -1   4 1685.48   59.88   1
   9   1  -4 1547.39   60.17   1
   7   1  -4 4506.66  158.40   1
  -7   1   4 4389.00  158.44   1
   7  -1  -4 4474.35  158.73   1
   7   1  -4 4272.57  158.55   1
  -7  -1   4 4477.08  158.29   1
   5  -1  -4 1194.94   43.28   1
  -5   1   4 1122.12   43.08   1
   5   1  -4 1278.74   43.04   1
   5   1  -4 1187.15   43.14   1
   5  -1  -4 1181.49   43.18   1
  -3   1   4   20.72    1.51   1
   3   1  -4   21.39    1.28   1
   3  -1  -4   19.91    1.58   1
   3  -1  -4   22.72    1.64   1
  -3  -1   4   23.64    1.13   1
   3   1  -4   22.74    1.24   1
  -3   1   4   22.92    1.60   1
  -1   1   4    1.39    0.62   1
   1  -1  -4    7.53    0.87   2
   1  -1   4  776.68   27.05   1
  -1  -1  -4  721.97   27.09   1
  -1  -1  -4  735.29   26.32   2
   1   1   4  775.38   26.36   2
   1   1   4  709.93   27.08   1
   1  -1   4  742.35   27.08   3
   3  -1   4  130.84    5.02   1
  -3   1  -4  128.06    5.04   1
  -3   1  -4  106.90    4.91   1
   3   1   4  125.88    5.02   1
   3   1   4  126.99    4.68   2
  -3  -1  -4  123.74    5.02   1
   3  -1   4  111.79    4.94   1
   3   1   4  125.76    4.99   1
  -3  -1  -4  128.94    4.99   1
   5   1   4  941.49   34.27   1
   5   1   4  987.26   33.13   2
  -5   1  -4  893.44   34.19   1
   5  -1   4  931.06   34.30   1
  -5  -1  -4  939.18   34.19   1
   7   1   4 2754.59   98.80   1
  -7   1  -4 2688.03   98.69   1
  -7  -1  -4 2761.63   98.67   1
   7  -1   4 2770.38   98.86   1
   9   1   4 2609.67   90.58   1
  -9  -1  -4 2420.05   90.29   1
  -9   1  -4 2542.67   90.42   1
   9  -1   4 2444.24   90.56   1
 -11  -1  -4  651.90   23.54   1
 -11   1  -4  594.33   23.53   1
  11  -1   4  592.07   23.80   1
  11   1   4  630.50   23.80   1
  13   1   4  197.17    9.30   1
  13  -1   4  187.54    9.32   1
 -13   1  -4  198.74    9.10   1
 -13  -1  -4  186.68    8.90   1
 -15   1  -4    0.06    3.18   1
  15   1   4    4.46    3.27   2
  15   1   4    2.35    3.35   1
 -15  -1  -4    1.23    3.11   1
  15  -1   4    2.54    3.40   1
  17   1   4   44.00    5.21   2
  17  -1   4   34.44    5.26   1
  17   1   4   37.63    5.07   1
  19   1   4   23.02    5.29   1
  19  -1   4   21.98    5.53   1
  20   2  -4   54.59    6.20   1
  20  -2  -4   58.95    6.45   1
  18   2  -4   27.04    4.58   1
  18  -2  -4   36.83    5.02   1
  16  -2  -4    6.43    3.46   1
  16   2  -4    4.05    3.09   1
  14  -2  -4   17.01    3.45   1
  14   2  -4   17.27    3.14   1
 -14   2   4   17.92    3.24   1
  12   2  -4  119.97    6.45   1
 -12  -2   4  123.74    5.90   1
  12  -2  -4  131.23    6.71   1
 -12   2   4  123.18    6.23   1
  10   2  -4  781.67   31.02   1
 -10   2   4  864.15   31.06   1
 -10  -2   4  855.98   30.66   1
  10  -2  -4  839.61   31.40   1
   8  -2  -4 2657.01   98.02   1
   8   2  -4 2715.96   97.76   1
   8   2  -4 2700.90   97.58   1
  -8   2   4 2788.08   97.79   1
   6  -2  -4 2748.44   99.03   1
   6   2  -4 2797.14   98.75   1
   6   2  -4 2850.73   98.93   1
   6  -2  -4 2701.13   99.16   1
  -6   2   4 2674.14   98.96   1
  -4  -2   4   22.86    1.14   1
   4   2  -4   23.35    1.57   1
  -4   2   4   24.01    1.78   1
   4  -2  -4   18.77    1.72   1
   4   2  -4   26.71    1.37   1
  -4  -2   4   25.08    1.20   1
   4  -2  -4   23.56    1.84   1
  -2   2   4    5.99    1.01   1
   2  -2  -4    7.66    1.01   1
   2  -2  -4    8.05    1.08   1
  -2   2   4    7.03    1.03   1
   2  -2  -4    5.78    1.12   2
   0   2   4   20.01    1.28   2
   0   2  -4   17.80    0.85   1
   0   2  -4   11.39    0.88   1
   0   2  -4   10.84    0.92   2
   0   2  -4   12.49    1.07   3
   0   2   4   20.15    1.26   1
   0  -2  -4   17.29    1.23   1
   0  -2  -4   18.80    1.26   2
   2   2   4  118.13    4.83   1
  -2   2  -4  118.65    4.78   1
  -2  -2  -4  120.88    4.84   1
  -2  -2  -4  120.04    4.63   2
   2  -2   4  118.27    4.40   2
   2  -2   4  121.73    4.77   1
  -2  -2  -4  122.37    4.83   1
  -2   2  -4  120.39    4.82   1
   2  -2   4  115.75    4.74   1
   2   2   4  120.08    4.64   2
   2   2   4  121.33    4.85   1
  -4   2  -4  320.01   12.28   1
   4   2   4  314.31   11.74   2
   4   2   4  331.83   12.20   1
   4   2   4  312.56   12.20   1
   4  -2   4  328.03   12.26   1
  -4   2  -4  326.47   12.21   1
  -4  -2  -4  332.76   12.18   1
  -6  -2  -4 1288.04   46.65   1
   6   2   4 1265.61   45.27   2
   6   2   4 1279.33   46.74   1
  -6   2  -4 1253.85   46.72   1
   6  -2   4 1352.18   46.88   1
  -8   2  -4 2344.86   82.20   1
   8   2   4 2245.73   79.71   2
  -8  -2  -4 2173.89   82.02   1
   8  -2   4 2341.39   82.37   1
   8   2   4 2276.98   82.22   1
 -10  -2  -4 1210.10   46.08   1
  10  -2   4 1301.50   46.56   1
 -10   2  -4 1269.29   46.30   1
  10   2   4 1228.50   44.76   2
  10   2   4 1298.53   46.40   1
  12   2   4  227.14    9.95   1
 -12   2  -4  213.26    9.78   1
  12  -2   4  218.01   10.14   1
 -12  -2  -4  221.42    9.62   1
  12   2   4  216.43    9.31   2
  14   2   4   32.93    4.08   1
  14   2   4   36.60    3.92   2
  14  -2   4   28.34    4.30   1
 -14  -2  -4   35.24    3.87   1
 -14   2  -4   39.97    4.13   1
  16   2   4   25.83    4.28   2
  16  -2   4   18.29    4.54   1
 -16   2  -4   14.83    3.87   1
  16   2   4   16.50    4.05   1
  18   2   4   46.82    5.78   1
  18  -2   4   48.94    5.96   1
  19   3  -4   37.46    5.36   1
  19  -3  -4   48.53    6.03   1
  17  -3  -4   26.09    4.48   1
  17   3  -4   33.80    4.51   1
 -15   3   4   -0.81    3.13   1
  15   3  -4   -0.43    2.81   1
  15  -3  -4   -0.25    3.02   1
  13   3  -4   95.71    5.60   1
  13  -3  -4   96.17    6.18   1
 -13   3   4  105.41    5.82   1
  11   3  -4  220.02    9.50   1
 -11  -3   4  229.47    9.02   1
 -11   3   4  226.25    9.62   1
  11  -3  -4  217.28    9.94   1
   9   3  -4 1340.44   48.78   1
  -9   3   4 1322.36   48.88   1
   9  -3  -4 1355.28   49.21   1
   7   3  -4 3004.36  104.11   1
  -7   3   4 2868.64  104.42   1
   7   3  -4 2833.03  104.22   1
   5  -3  -4  596.21   21.74   1
  -5   3   4  535.83   21.54   1
   5   3  -4  609.79   21.18   1
   5   3  -4  538.69   21.24   1
  -5  -3   4  603.01   21.05   1
   5  -3  -4  602.03   21.66   1
  -5  -3   4  587.69   21.07   1
  -3   3   4  143.40    6.27   1
   3  -3  -4  163.90    6.30   1
   3  -3  -4  161.95    6.27   1
  -3   3   4  152.80    6.22   1
   1   3  -4   27.89    1.61   2
   1   3  -4   28.38    1.72   3
   1  -3  -4   27.19    1.71   1
  -1   3   4   27.71    1.75   1
  -1   3   4   27.29    1.78   1
  -1   3   4   25.35    1.83   2
   1  -3  -4   27.18    1.83   2
   1   3   4  139.37    5.64   2
   1   3   4  158.05    5.80   1
   1  -3   4  142.11    5.58   1
  -1   3  -4  150.43    5.66   1
  -1  -3  -4  160.69    5.80   1
   1  -3   4  135.02    5.82   3
  -1  -3  -4  148.87    5.65   2
  -1   3  -4  142.34    5.61   1
  -1   3  -4  145.73    5.40   2
  -1  -3  -4  146.15    5.78   1
   1  -3   4  146.21    5.41   2
   3  -3   4  191.66    6.98   2
   3   3   4  189.50    7.44   1
  -3  -3  -4  196.74    7.22   2
  -3   3  -4  192.67    7.50   1
  -3   3  -4  200.29    7.50   1
   3  -3   4  180.68    7.40   1
   3   3   4  194.52    7.46   1
   3   3   4  188.43    7.21   2
  -3  -3  -4  183.97    7.41   1
   5   3   4  768.86   29.52   1
  -5  -3  -4  805.32   29.47   1
   5   3   4  829.60   29.55   1
   5  -3   4  790.85   28.47   2
  -5   3  -4  827.30   29.62   1
   5  -3   4  824.77   29.66   1
   5   3   4  809.32   28.68   2
   7  -3   4  803.91   29.45   1
  -7  -3  -4  774.15   29.13   1
   7   3   4  796.75   28.37   2
   7   3   4  795.86   29.27   1
   9  -3   4 1275.33   49.21   1
   9   3   4 1389.91   49.08   1
  -9  -3  -4 1321.66   48.83   1
   9   3   4 1307.55   47.50   2
  -9   3  -4 1405.86   49.13   1
 -11  -3  -4  577.63   22.70   1
  11   3   4  599.62   22.21   2
  11   3   4  571.84   22.97   1
  11  -3   4  616.23   23.34   1
 -11   3  -4  635.02   23.11   1
  13   3   4   54.23    4.03   2
 -13  -3  -4   53.39    4.21   1
 -13   3  -4   45.15    4.28   1
  13   3   4   46.16    4.24   1
  13  -3   4   51.43    4.87   1
  15   3   4    4.33    3.29   2
  15   3   4    2.65    3.30   1
  15  -3   4   -0.30    3.42   1
 -15   3  -4    2.47    3.44   1
  17  -3   4   59.75    6.35   1
  17   3   4   47.61    5.61   2
 -17   3  -4   58.14    5.68   1
  17   3   4   49.02    5.53   1
  19  -3   4   30.46    6.11   1
  19   3   4   35.73    5.72   1
  20  -4  -4   34.20    6.06   1
  20   4  -4   34.60    5.58   1
  18  -4  -4   29.28    5.15   1
  18   4  -4   30.68    4.47   1
  16   4  -4   18.18    3.67   1
  16  -4  -4   17.02    4.00   1
 -14   4   4   16.95    3.40   1
  14  -4  -4   19.72    3.79   1
  14   4  -4   19.82    3.17   1
  12  -4  -4  137.83    7.26   1
 -12   4   4  129.69    6.81   1
  12   4  -4  134.43    6.69   1
  10   4  -4  389.45   14.14   1
  10   4  -4  347.55   14.14   1
 -10   4   4  366.28   14.46   1
  10  -4  -4  337.45   14.63   1
   8   4  -4 2187.73   78.04   1
  -8  -4   4 2153.88   77.77   1
   8  -4  -4 2167.22   78.71   1
  -8   4   4 2208.29   78.49   1
   8   4  -4 2134.75   78.16   1
   6  -4  -4 1347.88   49.32   1
   6   4  -4 1361.59   48.66   1
  -6   4   4 1288.38   49.12   1
   6   4  -4 1388.09   48.78   1
   6  -4  -4 1365.25   47.89   2
   4  -4  -4  777.04   28.11   2
   4  -4  -4  784.78   28.91   1
   4   4  -4  795.65   28.32   1
  -4   4   4  784.24   28.83   1
   4   4  -4  794.30   28.39   1
   4   4  -4  774.97   28.00   2
   2   4  -4  643.26   23.28   3
   2   4  -4  649.32   22.67   2
  -2   4   4  671.80   23.42   1
  -2   4   4  602.52   22.79   2
  -2   4   4  617.55   23.33   1
   2  -4  -4  642.64   22.81   2
   2  -4  -4  634.24   23.39   1
   0  -4   4  110.14    4.17   2
   0   4  -4  108.63    4.16   2
   0   4  -4  102.54    4.42   3
   0   4   4   99.58    4.38   2
   0   4  -4  105.22    4.06   1
   0   4  -4  105.66    4.08   1
   0  -4  -4  107.95    4.39   2
   0  -4  -4  101.64    4.40   1
  -2  -4  -4   21.03    1.57   1
   2   4   4   17.07    1.45   1
   2  -4   4   18.65    1.32   2
  -2   4  -4   15.13    1.19   2
   2  -4   4   18.03    1.34   1
  -2  -4  -4   18.37    1.49   2
  -2   4  -4   20.93    1.61   1
   2   4   4   17.47    1.51   2
  -2   4  -4   17.09    1.40   1
   4   4   4  392.19   14.74   1
   4   4   4  367.23   14.30   2
  -4  -4  -4  407.47   14.37   2
  -4   4  -4  400.28   14.86   1
  -4   4  -4  393.15   14.79   1
  -4  -4  -4  384.90   14.65   1
   4   4   4  397.08   14.74   1
   4  -4   4  396.22   14.81   1
   4  -4   4  393.67   14.09   2
   6  -4   4  798.74   29.23   1
   6   4   4  757.39   28.21   2
  -6  -4  -4  806.11   28.94   1
   6   4   4  766.25   29.03   1
  -6   4  -4  788.43   29.15   1
   6  -4   4  812.24   28.01   2
   8  -4   4 1077.97   38.33   2
   8   4   4 1056.10   39.70   1
   8  -4   4 1085.56   39.98   1
  -8  -4  -4 1084.47   39.57   1
   8   4   4 1147.06   38.65   2
  -8   4  -4 1040.81   39.79   1
 -10  -4  -4  676.99   25.03   1
  10   4   4  688.02   25.30   1
  10   4   4  645.93   24.41   2
 -10   4  -4  666.34   25.32   1
  10  -4   4  651.47   25.52   1
  12   4   4   78.22    5.42   1
  12  -4   4   93.50    6.03   1
 -12  -4  -4   88.63    5.41   1
 -12   4  -4   99.96    5.72   1
  12   4   4   95.78    5.34   2
  14   4   4   40.73    4.23   1
 -14   4  -4   38.72    4.39   1
  14   4   4   42.81    4.38   2
  14  -4   4   40.33    4.69   1
 -14  -4  -4   43.72    4.32   1
 -16   4  -4   10.14    4.11   1
  16   4   4   11.69    4.16   2
  16   4   4   12.97    3.84   1
  16  -4   4    7.45    4.37   1
  18  -4   4   34.53    5.92   1
  18   4   4   51.57    5.82   1
  19   5  -4   14.03    4.43   1
  19  -5  -4    7.80    4.79   1
  17   5  -4   21.68    4.07   1
  17  -5  -4   22.92    4.58   1
  15  -5  -4    8.26    3.62   1
  15   5  -4    4.95    3.10   1
 -15   5   4    5.97    3.55   1
  15   5  -4    8.34    3.50   2
  13   5  -4   35.80    3.92   2
 -13   5   4   34.63    3.84   1
  13  -5  -4   34.57    4.16   1
  13   5  -4   32.13    3.33   1
  11  -5  -4  376.23   15.16   1
 -11   5   4  373.35   14.91   1
  11   5  -4  333.57   14.37   1
  11   5  -4  380.45   14.41   1
  11  -5  -4  373.31   14.62   2
  -9  -5   4  587.60   21.64   1
  -9   5   4  599.15   22.60   1
   9   5  -4  632.15   22.12   1
   9   5  -4  554.91   22.09   1
   9  -5  -4  597.48   22.86   1
   9  -5  -4  591.73   22.06   2
   7   5  -4 1280.14   44.66   2
  -7   5   4 1279.43   45.90   1
   7  -5  -4 1167.05   46.01   1
  -7  -5   4 1276.75   45.05   1
   7   5  -4 1234.14   45.39   1
   7   5  -4 1265.03   45.32   1
   7  -5  -4 1266.59   44.70   2
  -5   5   4  933.02   35.55   1
   5   5  -4  954.89   35.02   1
   5  -5  -4  974.83   35.70   1
   5   5  -4  988.19   34.98   1
   5   5  -4  987.30   34.59   2
   5  -5  -4  984.38   34.67   2
   3  -5  -4  855.30   33.05   1
   3  -5  -4  888.02   32.18   2
   3   5  -4  950.29   32.57   1
   3   5  -4  894.48   32.08   2
  -3   5   4  916.94   32.24   2
  -3   5   4  891.16   33.01   1
   3   5  -4  912.72   32.58   1
   1   5  -4  259.86   10.20   2
   1   5  -4  285.38   10.15   1
   1   5  -4  295.37   10.22   1
  -1   5   4  282.01   10.45   2
   1   5  -4  269.17   10.56   3
  -1   5   4  268.72   10.57   1
  -1   5   4  274.89   10.63   1
   1  -5  -4  270.80   10.62   1
  -1  -5   4  272.29   10.57   3
  -1  -5   4  281.33   10.28   2
  -1   5  -4   14.38    1.27   2
  -1  -5  -4   17.70    1.58   2
   1   5   4   16.07    1.58   2
  -1   5  -4   18.06    1.43   1
   1  -5   4   15.76    1.55   3
   1  -5   4   16.85    1.33   1
   1   5   4   18.70    1.65   1
   1   5   4   19.43    1.53   1
   1  -5   4   15.77    1.32   2
  -1  -5  -4   14.52    1.45   1
  -1   5  -4   13.72    1.32   1
  -3  -5  -4  337.69   13.27   2
   3   5   4  369.72   13.61   1
   3   5   4  346.51   13.29   2
  -3  -5  -4  360.02   13.57   1
  -3   5  -4  360.89   13.62   1
  -3   5  -4  365.13   13.06   2
   3  -5   4  376.72   13.07   2
  -3   5  -4  403.40   13.75   1
   3  -5   4  339.86   13.54   1
   3   5   4  346.33   13.55   1
  -5  -5  -4  891.21   33.30   1
   5  -5   4  883.63   33.53   1
  -5   5  -4  928.79   33.55   1
   5  -5   4  912.08   32.31   2
   5   5   4  982.23   33.46   1
  -5  -5  -4  928.60   32.56   2
   5   5   4  901.88   33.43   1
   5   5   4  882.49   32.54   2
   7   5   4  691.43   25.35   2
  -7   5  -4  701.79   26.18   1
   7  -5   4  710.04   26.29   1
   7  -5   4  688.36   25.04   2
   7   5   4  725.13   26.06   1
  -7  -5  -4  684.09   25.85   1
   9  -5   4  465.63   18.57   1
   9   5   4  436.41   18.17   1
   9   5   4  473.52   17.79   2
  -9   5  -4  503.03   18.49   1
   9  -5   4  468.78   17.45   2
  -9  -5  -4  490.56   18.06   1
  11  -5   4  123.35    7.03   1
 -11  -5  -4  116.33    6.16   1
  11  -5   4  117.32    5.98   2
  11   5   4  128.35    6.43   1
  11   5   4  132.95    6.45   2
 -11   5  -4  125.56    6.55   1
 -13   5  -4   55.81    4.66   1
  13  -5   4   51.85    4.18   2
  13   5   4   51.92    4.25   2
  13  -5   4   49.63    4.82   1
  13   5   4   45.55    4.21   1
 -13  -5  -4   47.81    4.16   1
  15  -5   4    2.11    3.80   1
  15   5   4    3.52    3.70   2
 -15   5  -4    7.19    3.61   1
  15   5   4    2.20    3.23   1
  17   5   4   27.17    4.71   1
 -17   5  -4   29.80    5.31   1
  17  -5   4   28.47    5.20   1
  19  -5   4   25.49    6.16   1
  19   5   4   25.90    5.48   1
  18  -6  -4    1.65    4.25   1
  18   6  -4    2.03    3.65   1
  16   6  -4    9.28    3.44   1
 -16   6   4    7.44    4.06   1
  16  -6  -4   16.15    4.34   1
  14   6  -4    2.08    2.56   1
 -14   6   4   -1.91    3.10   1
  14   6  -4    0.83    3.20   2
  14  -6  -4   -2.80    3.23   1
 -12   6   4  202.85    8.94   1
  12   6  -4  179.10    8.63   2
  12   6  -4  173.81    8.14   1
  12  -6  -4  179.31    9.03   2
  10   6  -4  225.93    9.73   2
  10  -6  -4  215.46   10.20   1
  10   6  -4  235.68    9.47   1
  10   6  -4  229.97    9.42   1
 -10   6   4  215.77    9.90   1
  10  -6  -4  238.61    9.86   2
   8  -6  -4  232.52   10.24   1
  -8   6   4  230.69   10.00   1
  -8  -6   4  239.81    8.78   1
   8   6  -4  235.91    9.32   1
   8   6  -4  232.85    9.72   2
   8   6  -4  241.75    9.39   1
   8  -6  -4  235.50    9.89   2
   6  -6  -4  280.26   11.05   2
  -6   6   4  261.50   11.21   1
   6   6  -4  274.51   10.94   2
   6   6  -4  283.14   10.59   1
   6  -6  -4  261.12   11.37   1
   6   6  -4  298.09   10.56   1
   4  -6  -4  952.39   36.51   1
   4  -6  -4  964.31   35.49   2
  -4   6   4 1016.41   36.44   1
   4   6  -4  958.36   35.38   2
   4   6  -4 1040.90   35.83   1
   4   6  -4 1018.14   35.85   1
  -4   6   4  980.49   35.53   2
  -2   6   4  688.54   26.92   1
   2  -6  -4  747.04   26.36   2
  -2   6   4  752.87   26.38   2
  -2  -6   4  724.70   26.20   2
   2   6  -4  718.62   26.19   2
   2   6  -4  768.45   26.90   3
   2   6  -4  735.23   26.53   1
   2  -6  -4  717.57   27.00   1
   2   6  -4  748.22   26.48   1
   0  -6  -4   90.75    4.31   1
   0  -6  -4   87.93    4.30   2
   0  -6   4   95.15    3.64   1
   0  -6   4   97.13    3.66   1
   0   6  -4   91.53    4.34   3
   0  -6  -4   97.86    3.87   3
   0  -6   4   92.34    4.09   2
   0   6   4   88.33    4.20   1
   0   6   4   98.81    4.33   1
   0  -6   4   96.74    4.33   3
   0   6  -4  102.36    4.10   1
   0   6  -4   95.62    4.13   2
   0   6  -4   87.78    3.88   1
   0   6   4   91.14    4.33   2
   2  -6   4  288.94   11.67   3
  -2  -6  -4  292.27   11.32   2
  -2   6  -4  299.28   11.11   2
   2   6   4  303.55   11.38   2
  -2   6  -4  310.18   11.49   1
  -2  -6  -4  294.99   11.50   1
   2   6   4  322.43   11.60   1
   2   6   4  302.55   11.07   3
  -2   6  -4  303.00   11.57   1
   2  -6   4  286.71   11.08   2
   2   6   4  308.51   11.54   1
   4  -6   4  356.25   12.83   2
  -4   6  -4  369.30   13.59   1
  -4   6  -4  339.60   12.82   2
   4   6   4  344.52   13.12   2
   4   6   4  361.25   13.36   1
   4  -6   4  325.55   13.36   1
  -4  -6  -4  335.56   13.20   1
   4   6   4  359.79   13.35   1
  -4   6  -4  347.25   13.46   1
  -4  -6  -4  355.63   13.11   2
   6   6   4  357.28   13.87   2
  -6  -6  -4  376.19   13.91   2
   6  -6   4  363.13   13.57   2
   6   6   4  357.42   14.13   1
   6  -6   4  361.43   14.36   1
  -6  -6  -4  373.90   14.01   1
  -6   6  -4  381.71   14.39   1
  -8   6  -4  279.36   11.29   1
   8   6   4  265.06   10.98   1
   8  -6   4  274.59   10.48   2
   8  -6   4  264.61   11.40   1
  -8  -6  -4  269.27   10.78   1
   8   6   4  268.34   10.83   2
  10  -6   4   95.95    5.00   2
  10   6   4   88.64    5.23   1
 -10  -6  -4  102.81    5.15   1
  10  -6   4   90.31    5.77   1
  10   6   4   90.13    5.35   2
 -10   6  -4   93.48    5.57   1
 -12   6  -4   68.50    5.31   1
 -12  -6  -4   74.91    4.78   1
  12  -6   4   90.11    6.02   1
  12   6   4   73.83    5.05   2
  12  -6   4   75.25    4.96   2
  12   6   4   83.84    5.43   1
  14   6   4   22.00    3.68   1
  14  -6   4   24.33    4.38   1
  14   6   4   23.17    4.02   2
 -14   6  -4   17.85    3.90   1
  16  -6   4    9.76    4.51   1
  16   6   4   12.72    4.22   2
  16   6   4   13.88    4.01   1
 -16   6  -4   12.81    4.17   1
  18  -6   4   13.07    5.27   1
 -18   6  -4    6.67    5.06   1
  18   6   4    7.90    4.49   1
  19   7  -4    1.04    4.08   1
  19  -7  -4   -2.09    4.78   1
  17   7  -4    0.61    3.53   1
  17  -7  -4    3.12    4.15   1
 -15   7   4   24.05    4.27   1
  15   7  -4   25.78    3.73   1
  15  -7  -4   22.29    4.53   1
  13   7  -4   58.44    4.98   2
  13   7  -4   64.48    4.71   1
 -13   7   4   69.89    5.24   1
  13  -7  -4   61.53    5.32   1
  11  -7  -4   43.05    4.33   1
 -11   7   4   41.07    4.04   1
  11   7  -4   52.30    3.74   1
  11  -7  -4   49.22    4.24   2
  11   7  -4   43.51    3.96   2
   9   7  -4   73.96    3.94   1
   9   7  -4   65.33    3.79   1
   9  -7  -4   63.60    4.60   2
   9  -7  -4   67.07    4.92   1
  -9   7   4   66.16    4.58   1
   9   7  -4   66.20    4.39   2
   7   7  -4   65.92    4.04   2
   7   7  -4   68.29    3.41   1
   7  -7  -4   68.16    4.47   1
   7   7  -4   66.56    3.37   1
   7  -7  -4   55.72    4.11   2
  -7   7   4   60.45    4.08   1
   5   7  -4   31.41    1.89   1
  -5   7   4   26.04    2.66   2
  -5   7   4   32.62    2.67   1
   5   7  -4   28.02    1.96   1
   5  -7  -4   29.25    2.80   1
   5   7  -4   24.59    2.46   2
   5  -7  -4   27.12    2.58   2
  -3   7   4  725.29   26.04   2
  -3  -7   4  714.40   25.89   2
   3   7  -4  728.71   26.49   3
   3   7  -4  709.40   26.01   1
  -3   7   4  695.77   26.59   1
   3  -7  -4  760.15   26.77   1
   3   7  -4  720.42   25.90   2
   3  -7  -4  684.97   25.97   2
   3   7  -4  731.40   26.04   1
  -1  -7   4  240.82    9.73   3
  -1   7   4  256.10    9.72   2
  -1  -7   4  236.82    9.46   2
   1  -7  -4  256.96    9.81   1
   1  -7  -4  233.17    9.64   2
   1   7  -4  257.29    9.28   1
  -1   7   4  239.37    9.72   1
   1   7  -4  256.18    9.44   1
   1   7  -4  243.68    9.47   2
   1   7  -4  238.93    9.73   3
   1   7   4  105.47    4.89   1
  -1  -7  -4  102.21    4.94   2
   1   7   4  116.49    5.04   2
  -1  -7  -4  105.93    4.83   1
  -1   7  -4  100.36    4.63   2
  -1   7  -4  103.59    4.68   1
  -1  -7  -4  112.42    4.39   3
   1   7   4  108.18    4.88   1
   1  -7   4  106.92    4.97   3
  -1   7  -4  110.37    4.86   1
   1  -7   4  113.93    4.70   2
   3   7   4   40.19    2.87   2
   3   7   4   37.76    2.74   1
  -3   7  -4   39.60    2.73   1
  -3  -7  -4   36.19    2.85   2
  -3  -7  -4   38.76    2.67   1
  -3   7  -4   40.19    3.12   1
   3   7   4   42.00    2.15   3
   3  -7   4   38.98    2.62   2
  -3   7  -4   40.89    2.62   2
   3  -7   4   44.73    2.72   1
   3   7   4   40.63    2.82   1
  -5   7  -4  350.25   12.90   2
   5  -7   4  349.02   12.86   2
  -5  -7  -4  347.19   13.17   1
  -5  -7  -4  347.42   13.20   2
   5   7   4  337.05   13.34   1
   5   7   4  340.06   13.16   2
   5  -7   4  343.34   13.48   1
  -5   7  -4  340.36   13.48   1
   7   7   4  127.59    5.90   1
   7  -7   4  129.14    6.24   1
   7   7   4  129.17    5.98   2
  -7  -7  -4  122.93    5.72   1
   7  -7   4  121.43    5.58   2
   9   7   4   46.11    3.65   1
  -9   7  -4   44.41    3.79   1
   9   7   4   44.40    3.58   2
  -9  -7  -4   45.20    3.32   1
   9  -7   4   57.81    4.29   1
   9  -7   4   46.58    3.49   2
 -11  -7  -4   49.03    3.68   1
 -11   7  -4   41.40    4.11   1
  11   7   4   39.14    3.72   1
  11   7   4   43.72    3.93   2
  11  -7   4   50.81    3.70   2
  11  -7   4   50.16    4.62   1
 -13   7  -4   81.57    6.05   1
  13   7   4   78.12    5.80   2
  13   7   4   95.97    5.84   1
  13  -7   4   81.23    5.62   2
  13  -7   4   80.85    6.44   1
  15   7   4    2.00    3.38   1
  15   7   4   -0.47    3.97   2
 -15   7  -4   -0.79    3.67   1
  15  -7   4   -1.81    4.05   1
 -17   7  -4    3.07    4.44   1
  17  -7   4    4.81    4.95   1
  17   7   4    3.34    4.12   1
  18  -8  -4    1.17    4.71   1
  18   8  -4   -1.62    3.72   1
 -16   8   4    9.96    4.30   1
  16   8  -4   11.31    3.49   1
  16  -8  -4    7.40    4.35   1
  14   8  -4    0.92    2.55   1
  14  -8  -4    2.57    3.54   1
  14   8  -4    1.60    3.53   2
 -14   8   4   -5.62    3.22   1
  12   8  -4   40.74    3.62   1
  12  -8  -4   46.41    4.67   1
 -12   8   4   51.39    4.70   1
  12   8  -4   56.76    4.60   2
  10  -8  -4    7.07    2.97   2
  10   8  -4    8.13    2.40   1
  10   8  -4    6.58    2.65   2
 -10   8   4    4.37    2.71   1
  10   8  -4    6.80    2.03   1
  10  -8  -4    6.76    2.96   1
   8   8  -4    0.85    1.43   1
  -8   8   4   -0.75    2.17   1
   8  -8  -4   -1.70    2.39   1
   8   8  -4    0.32    1.94   2
   8   8  -4    1.75    1.73   1
   8  -8  -4   -1.18    2.30   2
   6  -8  -4    0.43    1.89   2
  -6   8   4    4.13    1.94   1
   6   8  -4   -1.49    1.14   1
   6   8  -4    0.49    1.30   1
   6   8  -4   -0.38    1.68   2
   6  -8  -4    0.08    2.01   1
   4  -8  -4    3.04    1.91   1
   4   8  -4    5.60    1.79   3
   4   8  -4    4.63    1.12   1
  -4   8   4    4.42    1.97   2
   4  -8  -4    4.68    1.92   2
   4   8  -4    3.62    1.06   1
  -4  -8   4    3.64    1.80   2
   4   8  -4    2.36    1.72   2
  -4   8   4    2.42    1.82   1
   2   8  -4    0.60    1.07   1
   2   8  -4    2.07    1.48   2
  -2   8   4    0.90    1.51   1
   2  -8  -4   -0.79    1.54   2
   2  -8  -4    2.53    1.65   1
  -2   8   4    2.07    1.77   2
   2   8  -4    2.26    1.03   1
   2   8  -4    3.52    1.60   3
  -2  -8   4    0.57    1.50   2
   0  -8   4   -1.44    1.44   3
   0  -8   4   -0.46    1.37   2
   0   8   4    1.53    1.58   2
   0  -8  -4   -1.35    1.51   2
   0  -8   4   -0.23    0.87   1
   0  -8  -4   -0.26    1.39   1
   0   8   4    0.47    1.34   1
   0   8  -4   -2.11    1.31   2
   0   8  -4   -1.98    1.09   1
   0   8  -4    0.80    1.36   1
   0  -8  -4   -0.04    1.05   3
   2   8   4   99.67    4.73   1
  -2  -8  -4  103.02    4.95   2
  -2   8  -4  100.74    4.88   1
  -2   8  -4   98.13    4.67   2
   2  -8   4  103.04    5.01   3
   2   8   4  116.46    4.95   1
  -2   8  -4  104.54    4.73   1
  -2  -8  -4   97.21    4.65   1
   2  -8   4  104.95    4.72   2
   2   8   4   87.64    4.85   2
   4   8   4   22.06    2.48   2
  -4  -8  -4   28.57    2.61   2
  -4  -8  -4   30.91    2.34   1
  -4   8  -4   27.25    2.76   1
   4  -8   4   27.78    2.30   2
  -4   8  -4   25.46    2.27   2
   4   8   4   30.74    2.04   3
   4   8   4   27.99    2.36   1
   4  -8   4   25.38    2.34   1
  -4   8  -4   23.15    2.38   1
  -6  -8  -4   41.45    2.78   1
   6  -8   4   45.06    3.45   1
   6   8   4   44.45    3.21   2
  -6   8  -4   40.24    3.29   1
   6   8   4   36.64    2.89   1
  -6  -8  -4   40.03    3.17   2
   6  -8   4   42.69    3.09   2
   8   8   4    0.31    2.20   2
   8   8   4    0.42    1.94   1
  -8  -8  -4    0.81    1.79   1
  -8   8  -4    1.47    2.28   1
   8  -8   4    0.10    1.97   2
   8  -8   4    2.13    2.32   1
  10   8   4   18.40    3.02   2
  10  -8   4   14.39    2.56   2
 -10   8  -4   14.21    3.03   1
  10  -8   4   15.13    3.26   1
  10   8   4   10.14    2.56   1
 -10  -8  -4   13.95    2.59   1
 -12   8  -4  170.13    8.53   1
  12   8   4  158.80    8.01   1
  12  -8   4  156.45    7.72   2
  12  -8   4  166.18    8.84   1
  12   8   4  156.82    8.17   2
  14   8   4   14.16    4.03   2
  14  -8   4   20.95    4.69   1
  14   8   4   11.75    3.41   1
 -14   8  -4   12.05    3.96   1
 -16   8  -4    5.11    4.20   1
  16   8   4    9.60    4.03   1
  16  -8   4   15.16    5.10   1
  18   8   4    2.57    4.39   1
  18  -8   4   -1.72    5.52   1
 -18   8  -4   -4.80    5.03   1
  17  -9  -4    0.77    4.43   1
  17   9  -4   -6.15    3.28   1
  15   9  -4    6.63    2.97   1
  15  -9  -4    3.99    3.86   1
 -15   9   4    0.79    3.96   1
  13  -9  -4   23.59    4.42   1
  13   9  -4   25.08    4.06   2
  13   9  -4   23.83    3.21   1
 -13   9   4   21.05    4.16   1
  11   9  -4   25.53    3.76   2
  11  -9  -4   37.40    4.31   1
  11   9  -4   30.07    3.03   1
 -11   9   4   30.63    4.09   1
   9  -9  -4    3.80    2.82   1
  -9   9   4    1.42    2.62   1
   9   9  -4    0.95    2.47   2
   9   9  -4    2.72    1.89   1
   9  -9  -4    3.56    2.68   2
   9   9  -4    1.97    2.04   1
   7  -9  -4   32.04    3.23   2
   7   9  -4   32.88    2.38   1
   7   9  -4   22.63    2.97   2
  -7   9   4   25.35    3.11   1
   7   9  -4   40.89    2.66   1
   7  -9  -4   29.42    3.37   1
   5   9  -4    9.97    2.18   3
   5   9  -4    8.20    2.12   2
   5  -9  -4    6.97    2.27   2
   5  -9  -4    9.87    2.38   1
  -5   9   4    7.88    2.31   2
  -5   9   4    7.31    2.13   1
   5   9  -4    8.79    1.42   1
  -3  -9   4    1.30    1.76   2
   3   9  -4    0.07    1.15   1
   3   9  -4   -0.36    1.15   1
   3   9  -4    0.05    1.70   3
   3  -9  -4   -0.12    1.88   1
   3  -9  -4    2.57    1.92   2
  -3   9   4    3.89    1.99   2
  -3   9   4    1.45    1.71   1
   3   9  -4    1.80    1.72   2
   1   9  -4    0.66    1.16   1
   1  -9  -4    1.18    1.53   1
   1  -9  -4    1.07    1.74   2
  -1  -9   4   -1.23    1.60   2
  -1   9   4    1.05    1.78   2
   1   9  -4    0.13    1.56   2
   1   9  -4   -2.54    1.27   1
  -1  -9   4   -0.02    1.53   3
   1  -9  -4    1.85    1.35   3
   1   9  -4   -0.13    1.73   3
  -1   9   4    1.09    1.52   1
  -1  -9  -4   58.33    3.66   2
   1   9   4   52.86    3.31   1
  -1  -9  -4   57.93    2.93   3
  -1   9  -4   52.82    3.32   2
   1  -9   4   59.69    2.98   1
  -1  -9  -4   53.51    3.40   1
  -1   9  -4   60.33    3.28   1
   1   9   4   52.92    3.63   2
   1  -9   4   52.70    3.53   3
   1  -9   4   60.42    3.44   2
  -1   9  -4   62.83    3.60   1
   3  -9   4   21.66    2.24   2
   3   9   4   15.85    2.00   1
  -3   9  -4   18.29    2.42   1
   3  -9   4   16.62    2.09   1
  -3  -9  -4   19.22    2.07   1
   3   9   4   18.28    1.73   3
  -3  -9  -4   15.14    2.36   2
   3  -9   4   17.34    2.44   3
  -3   9  -4   21.49    2.28   1
   3   9   4   15.98    2.33   2
  -3   9  -4   16.85    2.05   2
  -5   9  -4   20.09    2.34   2
   5  -9   4   21.07    2.34   2
   5   9   4   17.73    2.17   1
   5   9   4   18.28    1.79   3
  -5   9  -4   18.17    2.47   1
  -5  -9  -4   18.46    2.05   1
   5   9   4   16.62    2.57   2
   5  -9   4   20.39    2.43   1
  -5  -9  -4   14.80    2.52   2
  -7  -9  -4    3.53    1.75   1
   7  -9   4    1.13    2.33   1
  -7   9  -4    0.52    2.08   1
   7   9   4    3.40    2.26   2
  -7  -9  -4    1.81    2.24   2
   7   9   4   -0.27    1.80   1
   7  -9   4    0.60    1.95   2
   9  -9   4    1.47    2.65   1
  -9   9  -4    0.72    2.58   1
   9   9   4    2.38    2.55   2
   9  -9   4   -2.93    2.30   2
   9   9   4    0.74    2.24   1
  -9  -9  -4    4.14    1.91   1
  11   9   4   22.75    3.36   1
 -11   9  -4   14.16    3.61   1
  11  -9   4   20.67    3.25   2
  11  -9   4   30.91    4.23   1
  11   9   4   28.85    3.74   2
 -13   9  -4   22.92    4.23   1
  13   9   4   24.51    3.63   1
  13   9   4   27.10    4.26   2
  13  -9   4   26.27    4.48   1
  15   9   4   -2.44    3.43   1
  15  -9   4    2.09    4.20   1
 -15   9  -4    1.28    4.00   1
  17   9   4    3.62    4.29   1
 -17   9  -4   -3.92    4.75   1
  18 -10  -4   -3.00    5.09   1
  18  10  -4    0.54    4.03   1
  16  10  -4    2.90    3.42   1
  16 -10  -4   -5.24    4.29   1
 -16  10   4   -0.04    4.51   1
 -14  10   4   -1.98    3.64   1
  14  10  -4    0.32    2.85   1
  14 -10  -4   -4.64    3.65   1
  12  10  -4   23.54    4.15   2
  12 -10  -4   18.44    4.24   1
  12  10  -4   22.48    3.06   1
 -12  10   4   30.56    4.35   1
  10  10  -4    9.73    2.33   1
  10  10  -4    9.02    3.08   2
 -10  10   4   12.87    3.33   1
  10 -10  -4    5.66    3.30   1
  -8  10   4  101.34    6.02   1
   8 -10  -4  101.44    6.21   1
   8  10  -4  103.47    4.95   1
   8 -10  -4   95.08    6.17   2
   8  10  -4   92.53    5.79   2
   8  10  -4  105.35    5.19   1
  -6  10   4   30.50    3.36   2
   6  10  -4   38.09    2.58   1
   6 -10  -4   38.32    3.66   1
   6  10  -4   31.35    3.19   2
   6 -10  -4   29.13    3.35   2
  -6  10   4   29.28    3.21   1
   6  10  -4   39.43    3.23   3
   6  10  -4   33.57    2.56   1
  -4  10   4   35.59    3.08   1
   4  10  -4   34.72    2.53   1
  -4 -10   4   36.74    3.18   2
   4  10  -4   37.57    2.46   1
   4 -10  -4   35.13    3.25   1
   4  10  -4   33.91    3.00   2
  -4  10   4   32.09    3.19   2
   4 -10  -4   46.38    3.55   2
   4  10  -4   38.91    2.99   3
   2  10  -4    3.49    1.34   1
   2  10  -4    2.27    1.85   2
   2 -10  -4    1.91    1.62   3
   2 -10  -4    3.46    2.07   2
   2  10  -4    5.13    1.53   1
  -2 -10   4    3.00    1.95   2
   2  10  -4    6.17    1.93   3
  -2  10   4    3.76    2.01   2
   2 -10  -4    6.14    1.94   1
  -2  10   4    3.62    1.77   1
   0 -10   4   11.80    1.38   1
   0  10   4   11.39    1.97   1
   0 -10   4   12.84    2.06   3
   0 -10  -4   12.23    2.33   2
   0  10  -4   14.25    1.79   1
   0 -10   4   13.72    2.20   2
   0 -10  -4   12.05    2.08   1
   0 -10  -4   17.40    1.74   3
   0  10  -4   16.22    2.09   1
   0  10  -4   12.35    2.08   2
   0  10   4   11.15    2.25   2
  -2  10  -4    3.42    1.90   1
  -2 -10  -4    2.09    1.55   1
  -2  10  -4    3.55    1.77   2
   2  10   4    2.31    1.68   1
  -2  10  -4   -0.87    1.55   1
   2  10   4    3.11    1.99   2
  -2 -10  -4    2.12    1.94   2
   2 -10   4    1.31    1.91   3
   2 -10   4   -0.18    1.71   2
  -4  10  -4   -1.19    1.72   1
  -4 -10  -4    0.37    2.04   2
   4  10   4    1.51    1.47   3
   4 -10   4   -0.32    2.11   3
   4 -10   4    1.37    1.94   2
   4  10   4   -0.82    1.94   2
   4  10   4    2.55    1.74   1
  -4  10  -4    1.99    1.77   2
  -4 -10  -4    1.79    1.57   1
   4 -10   4   -0.58    1.78   1
   6 -10   4   19.55    2.59   2
   6  10   4   24.93    2.91   2
  -6 -10  -4   20.53    2.99   2
   6 -10   4   23.72    3.00   1
  -6 -10  -4   25.31    2.42   1
   6  10   4   24.14    2.20   3
  -6  10  -4   27.55    2.96   1
  -6  10  -4   21.89    2.72   2
   6  10   4   22.45    2.56   1
   8 -10   4   25.08    3.55   1
   8  10   4   23.84    2.85   1
   8  10   4   26.16    3.35   2
   8 -10   4   28.85    3.12   2
  -8 -10  -4   27.57    2.61   1
  -8  10  -4   31.96    3.62   1
 -10  10  -4   14.65    3.44   1
  10  10   4   22.15    3.57   2
  10 -10   4   21.37    3.96   1
  10 -10   4   21.35    3.29   2
  10  10   4   17.65    2.99   1
  12  10   4    3.80    2.97   1
  12  10   4    1.33    3.59   2
 -12  10  -4   -0.92    3.39   1
  12 -10   4   -0.62    3.68   1
 -14  10  -4    7.52    4.22   1
  14  10   4   16.49    3.83   1
  14 -10   4   15.02    4.47   1
 -16  10  -4    7.98    4.73   1
  16  10   4    3.25    3.85   1
  17 -11  -4    8.11    5.30   1
  17  11  -4    9.46    4.06   1
 -17  11   4   15.88    5.60   1
  15  11  -4    9.44    3.51   1
 -15  11   4    7.29    4.51   1
  15 -11  -4   13.66    4.84   1
 -13  11   4    8.33    3.87   1
  13 -11  -4   10.94    4.17   1
  13  11  -4   11.13    3.10   1
  11  11  -4    9.07    2.62   1
 -11  11   4    8.41    3.58   1
  11 -11  -4    5.96    3.74   1
  11  11  -4    8.35    3.52   2
   9  11  -4  137.95    6.42   1
  -9  11   4  137.11    7.73   1
   9  11  -4  134.84    7.40   2
   9 -11  -4  140.80    7.96   1
   7 -11  -4  287.09   11.75   2
   7  11  -4  289.87   11.66   3
   7  11  -4  271.47   11.51   2
  -7  11   4  266.38   11.79   1
   7  11  -4  265.15   10.81   1
   7  11  -4  284.53   10.91   1
   7 -11  -4  256.21   11.85   1
  -7  11   4  254.99   11.55   2
  -5  11   4   89.09    5.47   2
   5 -11  -4  103.51    5.65   1
   5  11  -4   86.29    4.43   1
  -5  11   4   95.45    5.56   1
  -5 -11   4   86.52    5.41   2
   5  11  -4  101.53    4.65   1
   5  11  -4   99.49    5.40   3
   5 -11  -4   88.05    5.59   2
   5  11  -4   93.37    5.32   2
   3 -11  -4   -0.85    2.26   2
   3  11  -4    4.52    2.18   3
  -3  11   4    5.06    2.10   1
   3  11  -4    3.85    1.51   1
   3  11  -4    0.24    1.97   2
  -3 -11   4    2.00    2.17   2
   3 -11  -4    3.97    2.22   1
   3  11  -4    4.12    1.64   1
  -3  11   4    0.52    2.23   2
   1  11  -4   26.68    2.31   1
   1 -11  -4   26.66    2.99   2
   1  11  -4   28.83    2.52   1
   1 -11  -4   31.88    2.47   3
  -1 -11   4   27.60    2.81   3
  -1 -11   4   34.93    3.06   2
  -1  11   4   28.87    2.69   1
   1  11  -4   31.28    2.87   2
   1 -11  -4   31.74    2.82   1
  -1  11   4   25.51    2.86   2
   1 -11   4    4.70    2.06   2
   1 -11   4    3.47    1.48   1
  -1  11  -4    3.20    1.94   2
  -1  11  -4    3.74    1.80   1
  -1 -11  -4    2.94    1.80   1
  -1 -11  -4    1.61    2.24   2
  -1 -11  -4    3.24    1.52   3
   1 -11   4    3.62    2.11   3
   1  11   4    2.84    2.21   2
  -1  11  -4    3.65    2.03   1
   1  11   4    4.35    1.89   1
  -3 -11  -4    0.91    2.19   2
   3  11   4    1.31    1.87   1
  -3 -11  -4    0.52    1.69   1
   3 -11   4    3.07    2.18   2
   3  11   4    1.22    2.15   2
   3 -11   4   -0.30    2.08   3
  -3  11  -4    1.75    1.93   1
  -3  11  -4    1.94    2.11   2
  -3  11  -4    1.99    2.42   1
  -5  11  -4   61.97    4.28   1
   5 -11   4   75.37    4.55   2
   5 -11   4   73.81    4.76   3
  -5  11  -4   60.13    4.27   2
  -5 -11  -4   62.76    3.87   1
  -5 -11  -4   67.20    4.65   2
   5  11   4   67.04    3.74   3
   5  11   4   62.97    4.18   1
   5 -11   4   62.75    4.32   1
   7 -11   4  100.20    5.98   1
   7  11   4  101.69    5.87   2
  -7  11  -4   99.79    5.81   1
   7 -11   4   92.87    5.38   2
  -7  11  -4  110.16    5.68   2
  -7 -11  -4   92.83    5.06   1
   7  11   4  104.67    5.03   3
   7  11   4   99.43    5.56   1
   9 -11   4  115.53    6.22   2
   9  11   4  106.53    6.47   2
   9 -11   4  107.78    6.59   1
  -9  11  -4  111.61    6.80   1
   9  11   4  100.28    6.08   1
  11  11   4   77.48    5.73   2
  11 -11   4   69.23    5.23   2
  11  11   4   72.02    5.24   1
 -11  11  -4   75.43    5.90   1
  11 -11   4   70.57    5.82   1
  13  11   4    3.37    3.18   1
 -13  11  -4    1.96    3.69   1
 -15  11  -4    7.36    4.63   1
  15  11   4    8.61    3.88   1
 -16  12   4   15.42    5.46   1
  16 -12  -4   10.48    5.34   1
  16  12  -4   13.42    4.01   1
  14 -12  -4   16.88    4.94   1
  14  12  -4   12.22    3.49   1
 -14  12   4   17.40    4.70   1
  12 -12  -4    3.54    3.86   1
 -12  12   4   -0.26    3.62   1
  12  12  -4    0.65    2.65   1
  10  12  -4  137.14    6.86   1
 -10  12   4  137.56    8.17   1
  10 -12  -4  140.06    8.14   1
  10  12  -4  142.82    7.84   2
   8 -12  -4  358.14   14.81   1
   8  12  -4  353.27   14.21   3
   8  12  -4  347.14   13.39   1
  -8  12   4  324.21   14.38   1
   8  12  -4  316.67   14.00   2
   6  12  -4  231.96    9.76   3
   6 -12  -4  221.06   10.15   1
   6  12  -4  222.21    9.85   2
  -6  12   4  232.45   10.12   2
   6  12  -4  226.34    9.22   1
  -6  12   4  195.06    9.87   1
   6  12  -4  217.83    8.99   1
   4 -12  -4   30.74    3.38   1
   4  12  -4   27.13    3.29   2
   4  12  -4   39.72    3.51   3
  -4  12   4   35.04    3.63   2
   4 -12  -4   31.09    3.63   2
  -4 -12   4   31.12    3.49   2
  -4  12   4   33.32    3.35   1
   4  12  -4   36.07    2.76   1
   4  12  -4   33.87    2.58   1
   2  12  -4   -0.87    2.15   2
   2  12  -4    0.86    1.80   1
   2  12  -4    2.67    2.45   3
  -2  12   4    0.72    2.29   2
   2 -12  -4   -2.43    2.12   1
   2  12  -4   -0.10    1.59   1
  -2 -12   4    1.86    2.35   2
  -2  12   4    2.47    2.05   1
   2 -12  -4    1.24    2.56   2
   2 -12  -4    1.52    1.90   3
   0  12  -4    1.53    2.06   1
   0 -12  -4   -1.15    2.00   1
   0  12  -4   -0.29    1.67   1
   0 -12   4   -3.14    1.29   1
   0 -12   4   -1.01    2.01   3
   0 -12   4    0.19    2.25   2
   0  12   4    0.23    1.90   1
   0 -12  -4    1.56    2.40   2
   0  12   4   -0.02    2.30   2
   0 -12  -4    2.43    1.71   3
   0  12  -4    1.88    2.24   2
  -2 -12  -4    1.56    2.51   2
  -2  12  -4    1.80    2.35   1
   2  12   4    1.79    1.91   1
   2 -12   4    0.01    2.11   2
  -2  12  -4    0.24    1.78   1
   2 -12   4   -1.67    2.14   3
  -2 -12  -4    0.63    1.85   1
   2  12   4    5.29    2.43   2
  -2  12  -4    0.56    2.22   2
   4  12   4   37.91    3.70   2
  -4  12  -4   43.19    3.61   1
  -4 -12  -4   41.84    3.26   1
   4 -12   4   40.40    3.79   3
   4 -12   4   42.44    3.37   1
   4 -12   4   40.79    3.65   2
  -4  12  -4   46.33    3.60   2
   4  12   4   39.13    3.30   1
   6  12   4  204.72    8.91   1
   6  12   4  192.00    9.21   2
  -6  12  -4  183.84    8.67   2
   6 -12   4  205.64    8.98   2
   6  12   4  200.62    8.31   3
  -6  12  -4  196.03    9.10   1
   6 -12   4  205.21    9.62   3
   6 -12   4  204.66    9.12   1
   8  12   4  313.92   13.76   2
   8 -12   4  344.42   13.42   2
  -8  12  -4  334.58   14.02   1
   8 -12   4  327.26   13.90   1
   8  12   4  319.86   13.61   1
  10  12   4  255.43   11.47   1
 -10  12  -4  278.15   12.34   1
  10  12   4  261.27   11.99   2
  10 -12   4  259.67   11.45   2
  12  12   4   52.64    4.66   1
 -12  12  -4   49.81    5.22   1
  14  12   4    0.92    3.54   1
 -14  12  -4    2.05    4.36   1
 -16  12  -4   25.40    5.71   1
  16  12   4   22.88    4.92   1
  15  13  -4   11.66    3.75   1
 -15  13   4   10.90    5.09   1
  15 -13  -4    7.23    4.99   1
  13 -13  -4   -1.69    4.13   1
 -13  13   4    0.16    3.97   1
  13  13  -4    0.24    2.98   1
  11 -13  -4   66.15    5.98   1
 -11  13   4   54.50    5.42   1
  11  13  -4   60.76    4.80   1
  -9  13   4  320.34   13.77   1
   9  13  -4  312.84   13.47   2
   9 -13  -4  300.06   13.75   1
   9  13  -4  307.03   12.55   1
   7  13  -4  470.48   18.56   1
   7  13  -4  491.69   19.18   2
  -7  13   4  506.03   19.46   2
   7 -13  -4  479.84   19.74   1
  -7  13   4  494.92   19.70   1
   5  13  -4  166.46    7.38   1
  -5  13   4  173.63    8.33   2
   5  13  -4  154.41    7.08   1
   5 -13  -4  175.68    8.46   1
  -5  13   4  151.95    8.00   1
   5  13  -4  159.63    8.05   2
   5  13  -4  176.73    7.99   3
   3 -13  -4   33.01    3.67   1
   3 -13  -4   32.39    3.29   3
   3  13  -4   42.93    3.10   1
   3  13  -4   40.75    3.85   3
   3  13  -4   37.69    3.81   2
  -3  13   4   37.33    3.88   2
   3  13  -4   35.43    2.85   1
  -3  13   4   37.76    3.56   1
  -1  13   4    5.42    2.36   1
   1  13  -4    9.71    2.37   1
   1 -13  -4   10.31    2.46   1
  -1  13   4    7.64    2.77   2
  -1 -13   4    7.03    2.55   3
   1  13  -4    5.20    2.54   2
   1  13  -4    8.47    2.06   1
   1 -13  -4    4.79    2.12   3
  -1 -13   4    5.65    2.66   2
  -1  13  -4   10.44    2.69   1
   1 -13   4   11.14    2.59   3
   1 -13   4   10.44    2.94   2
  -1  13  -4    6.60    2.59   2
  -1 -13  -4   12.87    2.54   1
  -1  13  -4    9.87    2.31   1
   1  13   4   10.23    2.89   2
   1  13   4    9.05    2.41   1
  -3  13  -4   27.22    3.24   2
  -3 -13  -4   32.09    2.95   1
   3  13   4   33.72    3.23   1
   3 -13   4   27.55    3.32   2
  -3  13  -4   33.27    3.25   1
   3  13   4   29.20    3.55   2
   3 -13   4   25.55    3.37   3
  -5  13  -4  161.32    7.53   2
   5  13   4  136.96    7.11   1
   5  13   4  143.08    7.70   2
  -5  13  -4  142.03    7.38   1
   5  13   4  154.18    6.77   3
   5 -13   4  152.15    7.67   2
   5 -13   4  166.09    8.14   3
  -7  13  -4  315.70   13.73   1
  -7  13  -4  344.40   13.42   2
   7  13   4  334.86   13.84   2
   7 -13   4  310.99   13.31   2
   7  13   4  326.78   13.44   1
   7 -13   4  304.39   13.97   3
   9 -13   4  397.74   16.05   2
  -9  13  -4  380.98   16.64   1
   9  13   4  406.24   16.32   1
   9  13   4  400.10   16.67   2
 -11  13  -4  180.82    9.47   1
  11  13   4  169.41    8.99   1
 -13  13  -4   10.25    4.45   1
  13  13   4    9.84    3.88   1
  15  13   4    2.41    3.92   1
 -15  13  -4   10.41    4.97   1
 -14  14   4    5.66    4.63   1
  14  14  -4    7.70    3.63   1
  12  14  -4   14.27    3.36   1
  12 -14  -4    8.68    4.40   1
 -12  14   4    6.95    4.25   1
  10 -14  -4  185.64   10.12   1
 -10  14   4  189.44    9.73   1
  10  14  -4  174.71    8.48   1
   8  14  -4  260.10   11.22   1
  -8  14   4  280.74   12.63   1
   8 -14  -4  279.73   12.55   1
   8  14  -4  281.94   12.31   2
   6  14  -4  453.61   18.30   2
  -6  14   4  448.74   18.55   1
   6  14  -4  453.52   17.53   1
   6 -14  -4  445.00   18.60   1
  -6  14   4  487.02   18.57   2
  -4  14   4  143.24    7.50   2
   4  14  -4  126.18    6.96   2
   4 -14  -4  122.96    6.63   3
   4  14  -4  121.18    6.86   3
   4 -14  -4  110.76    7.00   1
  -4  14   4  127.32    7.01   1
   4  14  -4  117.62    5.93   1
   2  14  -4    5.81    2.99   2
   2 -14  -4    6.61    2.87   1
  -2  14   4    9.67    3.26   2
   2  14  -4    9.95    2.22   1
   2 -14  -4    5.76    2.47   3
  -2  14   4    7.39    2.59   1
   0  14   4   12.23    2.67   1
   0 -14  -4   23.25    3.10   1
   0 -14  -4   18.98    2.64   3
   0  14  -4   15.33    3.16   2
   0  14  -4   12.55    2.42   1
   0  14   4   23.10    3.45   2
   0 -14   4   15.90    3.13   3
   2  14   4   33.38    3.80   2
  -2  14  -4   31.72    3.56   2
   2 -14   4   26.48    3.65   2
   2  14   4   30.17    3.14   1
   2 -14   4   32.77    3.64   3
  -2  14  -4   27.27    3.06   1
  -4  14  -4   85.25    5.37   2
  -4  14  -4   80.37    5.25   1
   4  14   4   76.76    5.67   2
   4 -14   4   88.35    6.06   2
   4 -14   4   74.91    5.61   3
   4  14   4   78.96    4.99   1
   6 -14   4  227.38   10.68   3
   6 -14   4  218.18   10.16   2
  -6  14  -4  228.17   10.04   2
  -6  14  -4  203.86    9.94   1
   6  14   4  200.11    9.69   1
   6  14   4  224.66   10.32   2
   8  14   4  332.61   14.19   2
  -8  14  -4  312.33   13.99   1
   8  14   4  329.35   13.71   1
   8 -14   4  314.79   14.39   3
  10  14   4  268.19   12.00   1
 -10  14  -4  268.97   12.61   1
 -12  14  -4   53.48    5.79   1
  12  14   4   61.63    5.41   1
 -14  14  -4   -2.19    4.61   1
  14  14   4   -4.96    3.54   1
 -13  15   4   -7.24    4.57   1
  13  15  -4    1.18    3.47   1
 -11  15   4   83.46    6.65   1
  11  15  -4   84.76    5.65   1
   9  15  -4  232.03   10.13   1
  -9  15   4  225.43   11.29   1
  -7  15   4  292.67   13.02   1
  -7  15   4  267.05   12.89   2
   7  15  -4  280.00   12.78   2
   7  15  -4  297.39   11.89   1
   5  15  -4  236.56   10.22   1
  -5  15   4  250.78   11.43   2
   5  15  -4  223.33   11.01   2
   5 -15  -4  251.27   10.91   3
  -5  15   4  255.23   11.22   1
   3 -15  -4   70.01    4.97   3
   3  15  -4   68.30    5.20   2
   3  15  -4   65.40    4.46   1
  -3  15   4   80.91    5.62   1
  -3  15   4   71.88    5.52   2
   1  15  -4   -0.83    2.23   1
   1  15  -4    0.61    2.96   2
   1 -15  -4    4.08    2.39   3
  -1  15   4    1.44    2.68   1
  -1  15   4    0.68    3.14   2
  -1  15  -4    2.27    2.50   1
   1 -15   4    2.03    2.76   3
   1  15   4    0.68    2.41   1
  -1  15  -4    1.87    3.13   2
   1  15   4    4.56    3.30   2
   3  15   4   68.95    4.98   1
   3  15   4   78.14    5.68   2
  -3  15  -4   61.92    4.87   2
   3 -15   4   59.47    5.02   3
  -3  15  -4   65.06    4.99   1
   5 -15   4  196.74    9.81   3
   5  15   4  174.63    8.97   1
  -5  15  -4  207.45    9.59   1
  -5  15  -4  207.81    9.59   2
   5  15   4  202.98    9.89   2
   7 -15   4  204.02   10.47   3
   7  15   4  201.35    9.74   1
  -7  15  -4  215.66   10.16   2
  -7  15  -4  205.80   10.05   1
   9  15   4  277.93   12.62   1
  -9  15  -4  290.55   13.24   1
  11  15   4  139.86    8.20   1
 -11  15  -4  144.97    8.84   1
 -13  15  -4    8.97    4.91   1
  13  15   4   15.22    4.39   1
  12  16  -4   44.54    4.58   1
 -12  16   4   37.61    5.75   1
 -10  16   4  146.72    9.22   1
  10  16  -4  161.58    8.08   1
   8  16  -4  232.82   10.36   1
  -8  16   4  249.50   11.77   1
  -6  16   4  228.06   11.16   2
   6 -16  -4  227.42   10.93   3
  -6  16   4  218.82   10.89   1
   6  16  -4  226.20    9.77   1
   4 -16  -4  182.26    8.86   3
   4  16  -4  178.25    9.23   2
  -4  16   4  170.70    9.06   1
  -4  16   4  205.53    9.73   2
   4  16  -4  172.33    8.14   1
  -2  16   4   71.99    5.70   2
   2  16  -4   53.61    4.17   1
  -2  16   4   52.29    4.73   1
   2 -16  -4   59.18    4.58   3
   2  16  -4   47.77    4.83   2
   0  16  -4    2.58    2.60   1
   0  16   4    2.96    3.45   2
   0  16   4    6.74    3.00   1
   0  16  -4    4.96    3.53   2
   0 -16   4    1.38    3.22   3
   0 -16  -4    4.07    2.78   3
  -2  16  -4   23.92    3.84   2
  -2  16  -4   27.36    3.60   1
   2  16   4   19.71    4.15   2
   2 -16   4   24.76    4.07   3
   2  16   4   20.31    3.40   1
   4  16   4  188.93    9.62   2
   4  16   4  173.99    8.53   1
  -4  16  -4  177.24    9.00   2
  -4  16  -4  164.18    8.58   1
   4 -16   4  159.91    8.97   3
  -6  16  -4  168.62    8.86   1
   6  16   4  156.12    8.43   1
   6 -16   4  172.61    9.33   3
  -6  16  -4  172.55    9.06   2
  -8  16  -4  163.86    9.11   1
   8  16   4  164.15    8.49   1
  10  16   4  160.58    8.78   1
 -10  16  -4  171.96    9.51   1
  12  16   4   59.44    5.71   1
 -12  16  -4   67.39    6.56   1
 -11  17   4  126.10    9.04   1
  11  17  -4  147.36    7.84   1
  -9  17   4  247.26   12.15   1
   9  17  -4  236.92   10.91   1
  -7  17   4  217.59   11.04   1
   7 -17  -4  221.21   10.98   3
   7  17  -4  201.90    9.61   1
   5 -17  -4  202.71    9.38   3
  -5  17   4  163.32    9.39   1
   5  17  -4  183.55    8.51   1
  -3  17   4  125.60    7.58   1
   3  17  -4  120.13    7.70   2
   3 -17  -4  126.56    7.08   3
  -3  17   4  111.51    7.85   2
   3  17  -4  119.50    6.52   1
  -1  17   4   23.00    3.89   1
   1  17  -4   17.41    3.31   1
  -1  17   4   24.24    4.48   2
   1 -17  -4   23.19    3.71   3
   1  17  -4   28.86    4.25   2
  -1  17  -4   12.24    3.22   1
   1 -17   4    8.76    3.89   3
  -1  17  -4   12.40    3.84   2
   1  17   4   12.49    3.33   1
  -3  17  -4   38.95    4.31   1
  -3  17  -4   41.87    5.15   2
   3 -17   4   52.17    5.05   3
   3  17   4   39.93    4.17   1
   5 -17   4  164.01    9.20   3
  -5  17  -4  147.62    8.12   1
  -5  17  -4  152.79    8.46   2
   5  17   4  134.15    7.70   1
  -7  17  -4  111.71    7.50   1
   7  17   4  115.35    7.34   1
  -7  17  -4  146.18    8.67   2
   9  17   4  144.95    8.42   1
  -9  17  -4  137.20    8.64   1
 -11  17  -4  125.54    8.98   1
  11  17   4  122.62    8.18   1
  10  18  -4  195.96    9.74   1
 -10  18   4  199.13   11.57   1
  -8  18   4  212.92   11.96   1
   8  18  -4  237.86   10.63   1
   8 -18  -4  231.77   12.14   3
  -6  18   4  153.83    9.25   1
   6 -18  -4  174.75    9.54   3
   6  18  -4  164.14    8.16   1
   4 -18  -4  121.54    7.38   3
   4  18  -4  105.75    6.42   1
  -4  18   4  118.79    7.72   1
   2  18  -4   35.83    3.98   1
  -2  18   4   34.35    4.68   1
   2 -18  -4   33.86    4.30   3
   0  18   4    1.20    3.26   1
   0  18  -4   -2.47    3.01   1
   0  18  -4   -0.82    3.98   2
   2  18   4   12.87    3.55   1
   2 -18   4   16.76    4.64   3
  -2  18  -4   11.61    3.58   1
  -2  18  -4   13.59    4.57   2
  -4  18  -4   66.94    6.37   2
  -4  18  -4   66.46    5.63   1
   4 -18   4   68.38    6.25   3
   4  18   4   85.95    6.01   1
  -6  18  -4  147.61    8.85   2
  -6  18  -4  110.64    7.44   1
   6  18   4  112.00    7.12   1
   8  18   4  103.03    7.26   1
  -8  18  -4   96.59    7.36   1
  10  18   4  109.11    7.88   1
 -10  18  -4  116.61    8.36   1
  -9  19   4  141.32    9.52   1
   9  19  -4  143.67    8.25   1
  -7  19   4  116.72    8.10   1
   7 -19  -4  115.54    8.71   3
   7  19  -4  105.57    6.70   1
   5  19  -4   95.83    6.58   1
   5 -19  -4  107.41    7.79   3
  -3  19   4   36.56    5.03   1
   3  19  -4   47.60    4.54   1
  -1  19   4    4.47    3.65   1
   1  19  -4    9.42    3.48   1
   1  19   4    5.07    3.65   1
   1 -19   4    5.27    4.57   3
  -1  19  -4    3.32    3.39   1
  -3  19  -4   31.24    4.64   1
   3 -19   4   40.29    5.82   3
   3  19   4   31.79    4.34   1
  -5  19  -4   90.41    7.02   1
   5  19   4   81.55    6.29   1
   7  19   4  103.64    7.17   1
  -7  19  -4  119.43    8.27   1
   9  19   4   95.14    7.61   1
  -9  19  -4  108.78    8.41   1
   6  20  -4   79.95    6.00   1
  -6  20   4   82.98    7.06   1
  -4  20   4   46.68    5.80   1
   4  20  -4   51.86    4.96   1
  -2  20   4   14.62    4.55   1
   2  20  -4   13.66    3.97   1
   0  20  -4   -2.11    3.60   1
   0  20   4    2.86    3.75   1
   2  20   4    7.74    4.06   1
  -2  20  -4    8.25    4.07   1
  -4  20  -4   60.77    5.81   1
   4  20   4   41.05    5.30   1
  -6  20  -4   97.17    7.45   1
   6  20   4   94.94    7.27   1
   3  21  -4   17.16    4.37   1
  -3  21   4   25.90    5.15   1
   1  21  -4   -0.73    4.00   1
  -1  21   4    2.78    4.42   1
   1  21   4   -0.21    4.04   1
  -1  21  -4   -2.84    3.94   1
  -3  21  -4   30.49    5.31   1
   3  21   4   26.22    4.97   1
  20   0  -5   -5.86    4.27   1
  18   0  -5   -4.54    3.45   1
  16   0  -5    1.01    3.06   1
  14   0  -5   -0.96    2.78   1
 -14   0   5   -0.25    2.51   1
 -12   0   5    2.31    1.95   1
  12   0  -5   -0.64    2.06   1
 -10   0   5    0.24    1.60   1
  10   0  -5    0.28    1.86   1
   8   0  -5   -1.60    1.51   1
  -8   0   5   -0.37    1.31   1
   8   0  -5    0.42    1.53   1
  -6   0   5   -0.68    0.98   1
   6   0  -5   -0.36    1.10   1
   6   0  -5    0.20    1.25   1
   4   0  -5    0.34    0.88   1
   4   0  -5    0.77    0.86   1
  -4   0   5    0.30    0.79   1
  -2   0   5   -2.02    0.56   1
   2   0  -5   -2.32    0.56   1
   2   0  -5   -1.89    0.67   1
   0   0  -5   -4.87    0.63   1
   0   0  -5   -6.18    0.57   1
   0   0  -5   -4.71    0.58   2
   0   0  -5   -6.92    0.52   3
   0   0   5   -4.27    0.64   1
   2   0   5    0.12    0.48   2
  -2   0  -5    0.46    0.73   1
   2   0   5    1.06    0.78   1
  -2   0  -5    0.07    0.46   2
   2   0   5    0.02    0.77   1
  -2   0  -5   -0.34    0.82   1
  -4   0  -5    0.47    1.00   1
  -4   0  -5   -0.08    1.14   1
   4   0   5    0.62    1.04   1
   4   0   5   -0.03    0.69   2
   6   0   5    0.86    1.41   1
  -6   0  -5   -0.40    1.28   1
  -8   0  -5   -0.58    1.58   1
   8   0   5   -0.15    1.72   1
  10   0   5    0.78    2.14   1
 -10   0  -5    0.66    1.90   1
  12   0   5    2.85    2.59   1
 -12   0  -5    0.22    2.32   1
  14   0   5   -0.26    3.09   1
 -14   0  -5   -1.80    2.86   1
  16   0   5    0.76    3.40   2
  16   0   5   -5.35    3.41   1
 -16   0  -5   -2.33    3.51   1
  18   0   5   -1.55    4.13   1
  19  -1  -5    7.47    4.25   1
  19   1  -5    5.87    4.14   1
  17  -1  -5   -0.08    3.23   1
  17   1  -5    1.62    3.47   1
  15  -1  -5    2.41    3.03   1
  15   1  -5   -2.76    2.82   1
 -13  -1   5    9.34    2.34   1
  13  -1  -5    7.64    2.80   1
  13   1  -5    5.67    2.60   1
 -13   1   5   10.08    2.63   1
 -11  -1   5   41.92    3.11   1
  11   1  -5   40.04    3.30   1
  11  -1  -5   33.93    3.34   1
 -11   1   5   44.80    3.42   1
   9  -1  -5   50.98    3.82   1
   9   1  -5   55.52    3.67   1
  -9  -1   5   54.68    3.11   1
  -9   1   5   53.85    3.39   1
   9   1  -5   54.53    3.50   1
   7  -1  -5  333.22   13.11   1
   7  -1  -5  352.43   13.02   1
   7   1  -5  333.62   12.78   1
   7   1  -5  330.91   12.90   1
  -7   1   5  332.59   12.79   1
   5  -1  -5  109.32    4.97   1
   5   1  -5  119.15    4.74   1
   5   1  -5  118.34    4.84   1
  -5   1   5  108.78    4.84   1
   5  -1  -5  126.86    5.06   1
  -3   1   5  322.27   11.56   1
   3   1  -5  311.92   11.39   1
  -3   1   5  282.16   11.53   1
  -3  -1   5  321.22   11.33   1
   3  -1  -5  314.74   11.59   1
  -3  -1   5  299.08   11.32   1
   3  -1  -5  307.67   11.62   1
   3   1  -5  312.20   11.39   1
  -1   1   5  514.46   19.76   1
   1   1  -5  496.00   19.68   1
   1  -1  -5  568.59   19.79   1
   1   1  -5  570.69   19.72   1
  -1   1   5  570.25   19.77   1
   1  -1  -5  551.29   19.33   2
   1  -1  -5  530.44   19.78   1
   1   1   5  461.12   16.84   1
  -1   1  -5  442.42   16.76   1
  -1  -1  -5  467.28   16.29   2
   1   1   5  467.68   16.32   2
   1  -1   5  467.62   16.75   1
   1   1   5  452.61   16.85   1
  -1   1  -5  459.62   16.78   1
   1   1   5  465.40   16.70   3
   1  -1   5  460.27   16.83   3
  -1  -1  -5  447.44   16.84   1
  -1  -1  -5  476.12   16.86   1
  -3  -1  -5    7.04    0.85   2
   3  -1   5    9.71    1.21   1
  -3  -1  -5    9.34    1.17   1
  -3  -1  -5    6.61    1.14   1
  -3   1  -5    6.59    1.16   1
   3   1   5    5.94    0.84   2
  -3   1  -5    6.77    1.05   1
   3  -1   5    5.81    1.05   1
   3   1   5    9.88    1.21   1
   5  -1   5  136.33    5.81   1
   5   1   5  142.79    5.35   2
   5   1   5  125.62    5.73   1
  -7   1  -5  287.05   11.21   1
  -7  -1  -5  270.68   11.14   1
   7   1   5  272.99   11.27   1
   7  -1   5  291.62   11.36   1
   7   1   5  292.92   10.67   2
  -9   1  -5   15.12    2.21   1
   9   1   5   13.79    2.37   1
  -9  -1  -5   16.34    2.20   1
   9   1   5   14.48    1.98   2
   9  -1   5   14.02    2.44   1
  11   1   5   14.96    2.87   1
 -11   1  -5   12.04    2.62   1
 -11  -1  -5   14.61    2.60   1
  11  -1   5   12.47    2.88   1
  11   1   5   18.72    2.42   2
  13  -1   5    2.23    3.10   1
 -13  -1  -5    3.29    2.77   1
  13   1   5    1.57    2.72   1
 -13   1  -5    0.55    2.65   1
  13   1   5    4.29    2.55   2
  15  -1   5   24.85    4.36   1
  15   1   5   29.47    3.85   2
 -15   1  -5   30.55    3.97   1
  15   1   5   20.79    4.12   1
 -15  -1  -5   24.21    3.96   1
  17  -1   5    4.58    4.12   1
  17   1   5   -0.65    3.75   1
  19   1   5    7.63    4.83   1
  19  -1   5   -4.10    4.83   1
  20   2  -5    2.44    4.30   1
  20  -2  -5    2.67    4.60   1
  18  -2  -5    2.35    3.89   1
  18   2  -5    1.53    3.56   1
  16  -2  -5   -0.28    3.35   1
  16   2  -5   -3.35    2.88   1
 -14   2   5    5.24    2.80   1
  14  -2  -5    2.59    2.84   1
  14   2  -5    0.96    2.55   1
  12   2  -5  122.96    6.37   1
 -12  -2   5  115.71    5.64   1
 -12   2   5  123.38    6.06   1
  12  -2  -5  114.79    6.48   1
  10  -2  -5  362.12   14.09   1
 -10  -2   5  350.48   13.26   1
  10   2  -5  347.46   13.67   1
  10   2  -5  330.97   13.72   1
 -10   2   5  348.33   13.65   1
   8   2  -5   87.01    4.32   1
  -8   2   5   88.22    4.43   1
   8   2  -5   89.71    4.25   1
   8  -2  -5   89.32    4.78   1
   6  -2  -5  891.55   34.12   1
   6  -2  -5  944.63   34.08   1
  -6   2   5  912.47   33.95   1
   6   2  -5  898.89   33.83   1
   6   2  -5  997.59   33.73   1
   4   2  -5  376.09   14.29   1
  -4   2   5  388.53   14.57   1
   4  -2  -5  403.19   14.64   1
   4   2  -5  406.65   14.23   1
   4  -2  -5  378.70   14.63   1
  -2   2   5   -3.46    0.85   1
   2  -2  -5   -1.36    0.88   1
  -2   2   5   -2.82    0.80   1
   2  -2  -5   -3.77    0.88   1
   2  -2  -5   -3.19    1.02   2
   0  -2  -5  777.09   28.59   2
   0   2  -5  861.12   29.28   1
   0   2  -5  806.67   29.30   1
   0  -2   5  815.55   29.40   3
   0  -2   5  809.98   29.50   1
   0   2   5  786.04   28.61   2
   0  -2   5  814.51   29.49   1
   0   2   5  780.23   29.39   1
   0   2  -5  812.00   28.51   2
   0   2  -5  793.73   29.37   3
   0   2   5  871.98   29.42   1
   2  -2   5   82.63    3.50   1
   2   2   5   88.47    3.67   1
  -2  -2  -5   82.80    3.64   1
  -2   2  -5   82.06    3.54   1
   2  -2   5   87.17    3.52   1
  -2  -2  -5   82.01    3.39   2
  -2   2  -5   80.94    3.50   1
   2   2   5   80.46    3.41   2
   2   2   5   81.07    3.60   1
  -2  -2  -5   88.48    3.62   1
   4   2   5  404.52   14.25   1
  -4  -2  -5  381.92   13.66   2
  -4   2  -5  390.08   14.22   1
  -4   2  -5  365.98   14.26   1
   4   2   5  365.41   14.23   1
   4  -2   5  377.15   14.23   1
   4   2   5  366.86   13.67   2
  -6  -2  -5  198.99    8.47   1
   6  -2   5  213.33    8.67   1
   6   2   5  220.06    8.61   1
   6   2   5  218.42    8.15   2
  -6   2  -5  206.29    8.56   1
   8   2   5  274.01   10.25   2
  -8  -2  -5  265.23   10.69   1
   8   2   5  258.15   10.83   1
   8  -2   5  274.99   11.00   1
  -8   2  -5  259.61   10.75   1
  10   2   5   60.99    4.12   1
  10   2   5   55.51    3.55   2
 -10   2  -5   56.80    4.04   1
  10  -2   5   54.98    4.36   1
 -10  -2  -5   62.68    3.94   1
 -12  -2  -5    0.82    2.33   1
  12   2   5    1.19    2.47   1
 -12   2  -5    1.27    2.41   1
  12   2   5    4.44    2.37   2
  12  -2   5    1.98    2.71   1
  14   2   5   13.85    3.45   1
  14   2   5   15.73    3.26   2
 -14   2  -5    9.65    3.31   1
  14  -2   5    7.95    3.54   1
 -14  -2  -5   12.17    3.44   1
 -16   2  -5   31.28    4.52   1
  16   2   5   36.94    4.61   2
  16  -2   5   29.06    4.82   1
  16   2   5   30.02    4.53   1
  18   2   5    4.55    4.28   1
  18  -2   5    7.15    4.62   1
  19  -3  -5    4.48    4.50   1
  19   3  -5    3.38    3.87   1
  17  -3  -5    1.31    3.64   1
  17   3  -5    2.54    3.32   1
 -15   3   5   -0.89    3.03   1
  15   3  -5   -0.43    2.62   1
  15  -3  -5    0.45    3.21   1
  13  -3  -5   18.69    3.44   1
  13   3  -5   29.72    3.36   1
 -13   3   5   21.60    3.19   1
  11  -3  -5  432.40   17.43   1
 -11   3   5  449.51   17.14   1
  11   3  -5  418.62   16.99   1
  11   3  -5  446.25   16.95   1
   9   3  -5  523.64   18.32   1
   9  -3  -5  448.57   18.77   1
  -9   3   5  475.91   18.52   1
   9   3  -5  482.89   18.40   1
  -7   3   5 1133.18   43.15   1
   7   3  -5 1208.80   42.82   1
  -7  -3   5 1261.47   42.60   1
   7   3  -5 1163.52   42.94   1
   7  -3  -5 1120.06   43.34   1
   5  -3  -5  728.50   28.18   1
   5   3  -5  804.32   27.67   1
  -5   3   5  764.35   28.11   1
   5  -3  -5  757.30   28.18   1
   5   3  -5  760.62   27.78   1
  -3   3   5  291.34   11.06   1
   3  -3  -5  281.17   10.85   2
   3  -3  -5  297.27   11.07   1
  -1   3   5    2.87    0.99   1
  -1   3   5    3.12    0.97   1
   1  -3  -5    4.40    1.03   1
   1   3  -5    5.62    0.96   3
   1  -3  -5    4.50    1.08   2
  -1   3   5    3.85    1.10   2
   1  -3  -5    4.58    1.02   1
   1   3  -5    3.37    0.82   2
   1   3   5   14.77    1.31   2
  -1  -3  -5   13.76    1.34   1
  -1   3  -5   19.52    1.28   1
   1   3   5   14.43    1.34   1
  -1   3  -5   18.50    1.07   2
  -1   3  -5   18.46    1.32   1
   1   3   5   19.96    1.45   1
   1  -3   5   15.70    1.10   2
   1  -3   5   17.85    1.45   3
  -1  -3  -5   13.52    1.27   2
   1  -3   5   16.54    1.14   1
  -1  -3  -5   19.11    1.39   1
   3  -3   5  428.05   16.79   1
  -3  -3  -5  470.12   16.88   1
   3   3   5  481.02   16.41   2
  -3   3  -5  459.34   16.88   1
   3   3   5  431.13   16.86   1
   3  -3   5  456.02   16.10   2
   3   3   5  485.60   16.93   1
  -3   3  -5  429.37   16.83   1
  -3  -3  -5  462.89   16.36   2
   5   3   5  603.09   22.00   2
   5   3   5  613.35   22.79   1
   5  -3   5  638.91   22.85   1
  -5   3  -5  576.26   22.73   1
   5  -3   5  621.06   21.78   2
  -5  -3  -5  637.16   22.72   1
   7   3   5  980.62   34.51   2
   7   3   5 1010.05   35.67   1
   7  -3   5  966.97   35.78   1
  -7  -3  -5  932.38   35.49   1
  -7   3  -5  960.47   35.64   1
   9   3   5  559.98   19.49   2
   9  -3   5  501.83   20.34   1
  -9   3  -5  515.73   20.18   1
  -9  -3  -5  519.49   19.98   1
   9   3   5  533.29   20.19   1
  11   3   5  193.18    8.87   1
 -11   3  -5  199.15    8.80   1
 -11  -3  -5  186.60    8.47   1
  11  -3   5  187.62    9.01   1
  11   3   5  193.11    8.26   2
  13   3   5   12.10    2.99   2
  13  -3   5   11.22    3.46   1
  13   3   5   11.03    3.03   1
 -13   3  -5   11.86    3.19   1
 -13  -3  -5   10.56    3.02   1
 -15   3  -5   65.34    5.36   1
  15   3   5   58.20    5.17   1
  15  -3   5   55.25    5.54   1
  15   3   5   56.85    5.07   2
  17   3   5   27.06    4.58   1
 -17   3  -5   24.71    4.66   1
  17  -3   5   23.29    5.15   1
  17   3   5   28.49    4.93   2
  19  -3   5    1.76    5.22   1
  19   3   5   -2.81    4.39   1
  20   4  -5   15.62    5.04   1
  20  -4  -5   24.38    5.72   1
  18  -4  -5    5.27    4.13   1
  18   4  -5   12.67    4.02   1
  16   4  -5    0.13    2.95   1
  16  -4  -5    2.10    3.51   1
  14  -4  -5   50.24    4.69   1
 -14   4   5   46.28    4.25   1
  14   4  -5   41.55    3.89   1
  12   4  -5  196.52    9.05   1
  12  -4  -5  202.98    9.62   1
 -12   4   5  218.27    9.32   1
  10  -4  -5  640.84   23.95   1
 -10   4   5  578.77   23.47   1
  10   4  -5  658.91   23.24   1
 -10  -4   5  616.41   22.72   1
  10   4  -5  609.11   23.29   1
   8   4  -5 1589.97   53.98   1
   8  -4  -5 1389.51   54.58   1
  -8   4   5 1470.95   54.39   1
   8   4  -5 1457.42   54.06   1
  -8  -4   5 1527.63   53.63   1
   6  -4  -5  747.74   27.49   2
   6   4  -5  792.59   27.62   1
  -6   4   5  747.32   28.14   1
   6   4  -5  752.52   27.71   1
   6  -4  -5  756.70   28.30   1
   4   4  -5  419.08   14.28   1
   4  -4  -5  399.51   14.97   1
   4  -4  -5  378.15   14.56   2
   4   4  -5  376.45   14.32   1
  -4   4   5  383.23   14.85   1
   2   4  -5  205.78    8.11   2
   2  -4  -5  215.73    8.48   1
   2   4  -5  218.48    8.43   3
  -2   4   5  232.30    8.52   1
   2  -4  -5  216.88    8.48   1
  -2   4   5  214.76    8.44   1
   0   4   5    1.54    1.00   1
   0   4   5    1.19    0.98   1
   0  -4   5    0.17    0.95   3
   0  -4  -5    2.46    1.02   1
   0  -4   5    1.55    0.82   2
   0   4  -5    2.08    0.67   1
   0   4  -5    2.97    0.81   2
   0  -4  -5    2.60    1.10   2
   0   4   5    1.43    1.08   2
   0   4  -5    0.78    0.60   1
   0  -4  -5    2.17    1.00   1
   0   4  -5    2.04    0.99   3
   2   4   5   74.63    3.47   1
   2  -4   5   73.38    2.99   2
   2   4   5   66.78    3.33   2
   2  -4   5   72.82    3.54   3
  -2  -4  -5   72.58    3.33   2
  -2   4  -5   72.98    3.36   1
  -2   4  -5   76.06    3.37   1
  -2   4  -5   73.77    3.02   2
   2   4   5   74.30    3.42   1
  -4  -4  -5  359.36   13.94   1
  -4  -4  -5  376.56   13.60   2
   4  -4   5  359.96   14.00   1
  -4   4  -5  350.08   14.00   1
   4   4   5  390.42   14.05   1
  -4   4  -5  382.97   14.14   1
   4  -4   5  376.01   13.30   2
   4   4   5  378.36   13.64   2
   4   4   5  361.76   14.01   1
   6   4   5 1764.80   59.84   2
  -6   4  -5 1624.04   61.59   1
   6   4   5 1672.97   61.57   1
   6  -4   5 1695.69   61.67   1
  -6  -4  -5 1740.79   61.49   1
   6  -4   5 1703.49   59.53   2
   8   4   5 1150.01   42.25   1
  -8  -4  -5 1124.74   42.06   1
   8  -4   5 1209.63   42.51   1
   8  -4   5 1154.93   40.68   2
  -8   4  -5 1095.28   42.26   1
   8   4   5 1177.14   40.99   2
  10  -4   5  451.21   17.32   1
 -10   4  -5  441.43   17.08   1
 -10  -4  -5  411.29   16.69   1
  10   4   5  418.54   16.92   1
  10   4   5  440.29   16.39   2
 -12  -4  -5   54.72    4.28   1
 -12   4  -5   62.18    4.64   1
  12   4   5   54.86    4.20   2
  12  -4   5   49.72    4.61   1
  12   4   5   51.76    4.21   1
 -14  -4  -5   74.22    5.57   1
 -14   4  -5   92.82    6.20   1
  14   4   5   71.09    5.75   1
  14  -4   5   89.98    6.51   1
  14   4   5   86.32    5.63   2
  16   4   5   50.12    5.25   1
 -16   4  -5   50.57    5.28   1
  16  -4   5   38.98    5.49   1
  16   4   5   45.50    5.11   2
  18  -4   5   12.82    5.26   1
  18   4   5    9.61    4.50   1
  19  -5  -5   34.50    5.66   1
  19   5  -5   31.32    4.90   1
  17  -5  -5    1.42    3.88   1
  17   5  -5    1.71    3.46   1
  15   5  -5    8.25    3.66   2
  15   5  -5    7.67    3.02   1
  15  -5  -5    2.89    3.52   1
 -15   5   5    4.03    3.29   1
  13   5  -5  143.50    7.55   1
  13  -5  -5  154.97    8.31   1
 -13   5   5  175.43    8.21   1
  11  -5  -5  596.45   22.53   2
  11   5  -5  631.48   22.56   1
  11  -5  -5  628.25   23.36   1
 -11   5   5  579.24   22.91   1
  11   5  -5  574.52   22.53   1
 -11  -5   5  581.36   21.85   1
   9   5  -5 1439.17   50.18   1
   9   5  -5 1323.76   50.24   1
  -9   5   5 1403.82   50.73   1
  -9  -5   5 1375.21   49.71   1
   9  -5  -5 1381.82   49.44   2
  -7   5   5  669.33   24.77   1
   7  -5  -5  656.87   24.94   1
   7   5  -5  636.18   24.18   1
   7   5  -5  700.12   24.13   1
   7  -5  -5  627.38   24.14   2
   5  -5  -5  224.80    9.32   1
   5   5  -5  226.43    8.94   2
   5   5  -5  226.09    8.45   1
   5  -5  -5  228.81    9.08   2
   5   5  -5  227.87    8.51   1
  -3   5   5    0.85    1.27   1
   3  -5  -5    0.25    1.25   1
   3   5  -5    3.01    1.23   3
   3   5  -5   -0.05    1.08   2
   3  -5  -5    2.57    1.39   2
  -3   5   5    2.72    1.44   2
   1  -5  -5   10.18    1.42   1
  -1  -5   5   10.11    1.44   3
  -1   5   5   13.97    1.50   1
   1   5  -5   15.63    0.92   1
  -1   5   5   13.81    1.62   2
  -1  -5   5   13.88    1.41   2
   1   5  -5   12.81    1.27   2
   1   5  -5   15.50    1.49   3
  -1   5   5   12.26    1.52   1
   1  -5  -5   13.21    1.54   2
   1   5  -5   12.84    0.95   1
   1  -5   5   22.71    1.63   2
  -1   5  -5   21.73    1.54   1
  -1  -5  -5   19.31    1.73   2
   1  -5   5   23.93    1.44   1
  -1   5  -5   21.16    1.55   2
  -1   5  -5   22.46    1.63   1
   1  -5   5   16.83    1.75   3
   1   5   5   16.96    1.70   2
   1  -5   5   22.22    1.36   1
  -1  -5  -5   20.14    1.67   1
   1   5   5   24.92    1.87   1
   3   5   5  567.25   20.38   1
   3  -5   5  546.74   20.23   1
  -3   5  -5  523.66   20.30   1
   3  -5   5  545.72   19.52   2
  -3  -5  -5  569.39   19.85   2
   3   5   5  542.05   20.35   1
  -3   5  -5  595.78   20.42   1
   3   5   5  520.71   19.82   2
  -3   5  -5  538.20   19.53   2
   5   5   5 1887.18   72.88   1
  -5  -5  -5 1948.55   72.81   1
   5  -5   5 2046.69   70.62   2
   5  -5   5 2026.86   72.98   1
  -5   5  -5 2057.75   73.01   1
   5   5   5 2065.23   70.95   2
  -5  -5  -5 2120.26   70.93   2
   7   5   5 1792.26   66.27   1
   7  -5   5 1868.09   64.11   2
   7  -5   5 1890.50   66.49   1
   7   5   5 1773.86   64.41   2
  -7   5  -5 1807.68   66.39   1
  -7  -5  -5 1838.11   66.15   1
   9  -5   5  896.58   33.13   1
   9   5   5  895.74   31.89   2
   9   5   5  853.66   32.78   1
  -9   5  -5  836.43   32.87   1
   9  -5   5  894.26   31.52   2
  -9  -5  -5  905.08   32.60   1
 -11  -5  -5  246.71   10.74   1
  11  -5   5  274.80   11.61   1
  11   5   5  242.14   10.96   1
  11   5   5  263.85   10.73   2
 -11   5  -5  243.29   11.10   1
  11  -5   5  266.89   10.33   2
 -13  -5  -5   59.08    4.55   1
  13   5   5   57.36    4.61   2
  13  -5   5   66.88    4.93   2
 -13   5  -5   63.20    4.99   1
  13   5   5   56.96    4.60   1
  13  -5   5   38.94    4.79   1
  15   5   5   59.62    5.33   1
 -15   5  -5   61.50    5.40   1
  15   5   5   50.58    5.11   2
  15  -5   5   58.02    5.90   1
  17  -5   5   10.52    5.02   1
  17   5   5    9.55    4.18   1
 -17   5  -5   10.94    4.73   1
  19   5   5   49.44    6.24   1
  19  -5   5   49.97    7.08   1
  18  -6  -5   17.66    4.82   1
  18   6  -5    6.75    4.04   1
  16  -6  -5    5.28    3.81   1
 -16   6   5   -1.32    3.63   1
  16   6  -5    1.83    3.16   1
  14   6  -5   58.45    4.53   1
  14  -6  -5   51.34    5.10   1
  14   6  -5   62.51    5.16   2
 -14   6   5   59.08    4.94   1
 -12   6   5  465.89   18.88   1
  12  -6  -5  489.56   19.31   1
  12   6  -5  472.73   18.49   2
  12   6  -5  470.34   18.42   1
  10   6  -5 1406.33   46.71   1
  10   6  -5 1251.44   46.00   2
  10  -6  -5 1225.82   46.01   2
  10   6  -5 1268.43   46.71   1
 -10   6   5 1328.48   47.30   1
  10  -6  -5 1210.15   47.46   1
 -10  -6   5 1258.13   46.00   1
   8   6  -5  724.17   26.57   2
   8  -6  -5  716.72   26.64   2
   8   6  -5  769.14   26.62   1
   8  -6  -5  707.02   27.52   1
   8   6  -5  700.47   26.64   1
  -8   6   5  726.20   27.28   1
   6   6  -5  293.73   11.56   2
  -6   6   5  298.24   11.95   1
   6  -6  -5  290.78   11.68   2
   6   6  -5  286.48   11.15   1
   6  -6  -5  299.56   12.07   1
   6   6  -5  312.76   11.12   1
  -4   6   5   20.63    2.07   1
   4  -6  -5   18.64    2.13   2
   4   6  -5   20.54    1.29   1
   4  -6  -5   20.57    2.15   1
   4   6  -5   16.02    1.91   2
  -4   6   5   20.52    2.24   2
   4   6  -5   20.50    1.29   1
   2  -6  -5  282.83   11.00   1
   2   6  -5  283.11   10.37   1
   2   6  -5  289.13   10.31   1
   2  -6  -5  276.16   10.80   2
   2   6  -5  296.22   10.97   3
  -2   6   5  266.18   10.78   2
  -2  -6   5  274.21   10.59   2
   2   6  -5  274.00   10.58   2
   0   6  -5  258.66    9.54   1
   0  -6   5  261.45    9.51   2
   0   6  -5  241.78    9.44   2
   0  -6  -5  264.00    9.38   3
   0   6   5  246.35    9.87   1
   0   6  -5  250.01    9.91   3
   0  -6  -5  244.08    9.84   1
   0  -6  -5  254.19    9.74   2
   0   6  -5  247.85    9.44   1
  -2  -6  -5  275.03   10.34   2
   2  -6   5  276.20   10.05   2
   2   6   5  281.65   10.58   1
  -2   6  -5  279.04   10.45   1
   2   6   5  266.12   10.33   2
  -2  -6  -5  257.48   10.43   1
  -2   6  -5  267.19   10.01   2
   2  -6   5  269.41   10.64   3
   2   6   5  263.79   10.47   1
  -2   6  -5  269.48   10.40   1
   4   6   5 1535.79   56.61   1
  -4   6  -5 1588.05   56.74   1
  -4  -6  -5 1557.47   56.56   1
   4  -6   5 1527.91   56.57   1
  -4   6  -5 1575.20   54.85   2
   4   6   5 1619.94   55.19   2
  -4   6  -5 1516.21   56.65   1
   4  -6   5 1569.46   54.82   2
  -4  -6  -5 1590.54   55.14   2
  -6   6  -5 2771.01   97.01   1
   6   6   5 2587.33   96.82   1
  -6  -6  -5 2724.22   94.20   2
  -6  -6  -5 2681.14   96.72   1
   6   6   5 2705.43   94.25   2
   6  -6   5 2744.54   93.89   2
   6  -6   5 2602.70   96.94   1
  -8   6  -5 1128.10   42.97   1
  -8  -6  -5 1173.79   42.63   1
   8   6   5 1200.73   41.73   2
   8  -6   5 1185.19   41.32   2
   8   6   5 1161.24   42.85   1
   8  -6   5 1137.82   43.04   1
  10  -6   5  379.58   15.86   1
  10   6   5  389.63   15.19   2
 -10   6  -5  365.67   15.64   1
 -10  -6  -5  384.25   15.21   1
  10  -6   5  399.62   14.75   2
  10   6   5  410.15   15.66   1
 -12   6  -5    5.55    3.06   1
  12   6   5   -0.18    2.58   2
  12   6   5    1.95    2.61   1
  12  -6   5    0.08    2.58   2
 -12  -6  -5    2.75    2.62   1
  12  -6   5    3.83    3.20   1
 -14   6  -5   25.99    4.26   1
  14   6   5   26.53    4.22   2
  14  -6   5   24.88    4.51   1
  14   6   5   28.67    3.95   1
 -16   6  -5   16.35    4.49   1
  16   6   5   16.58    4.07   1
  16   6   5   20.89    4.54   2
  16  -6   5   14.76    4.73   1
  18   6   5   30.21    5.23   1
  18  -6   5   29.22    6.07   1
 -18   6  -5   36.75    5.93   1
  19   7  -5    0.64    3.87   1
  19  -7  -5    6.41    4.98   1
  17   7  -5    1.33    3.29   1
  17  -7  -5    2.21    4.04   1
  15  -7  -5    8.04    3.76   1
  15   7  -5    9.68    3.18   1
 -15   7   5    5.22    3.62   1
  13  -7  -5  229.61   11.35   1
  13   7  -5  232.78   10.47   1
  13   7  -5  234.25   10.96   2
 -13   7   5  274.76   11.31   1
  11  -7  -5  684.42   25.14   2
  11   7  -5  697.26   24.94   1
  11   7  -5  672.85   25.05   2
  11  -7  -5  614.81   25.76   1
  11   7  -5  656.90   24.92   1
 -11   7   5  645.20   25.54   1
   9  -7  -5 1047.51   36.40   2
  -9   7   5  950.06   37.23   1
   9   7  -5 1063.18   36.57   1
   9   7  -5  996.21   36.60   1
   9  -7  -5  922.99   37.42   1
   9   7  -5 1001.35   36.31   2
   7   7  -5  592.59   21.04   1
  -7   7   5  596.64   21.87   1
   7   7  -5  534.11   21.17   2
   7  -7  -5  562.30   21.99   1
   7  -7  -5  578.50   21.33   2
   7   7  -5  561.23   21.05   1
   5   7  -5  124.77    4.86   1
   5   7  -5  121.24    4.86   1
   5  -7  -5  124.89    5.93   1
  -5   7   5  115.44    5.78   2
   5   7  -5  121.70    5.62   2
  -5   7   5  118.46    5.72   1
   5  -7  -5  120.98    5.78   2
   3   7  -5   40.82    2.78   3
   3  -7  -5   40.65    2.98   1
  -3  -7   5   34.59    2.69   2
   3   7  -5   36.80    1.88   1
  -3   7   5   41.49    2.87   1
   3   7  -5   38.25    2.71   2
   3   7  -5   39.32    1.98   1
   3  -7  -5   32.66    2.71   2
  -3   7   5   33.74    2.75   2
  -1  -7   5  171.69    7.10   3
  -1  -7   5  165.54    6.81   2
   1   7  -5  164.13    7.08   3
  -1   7   5  173.36    7.11   2
   1   7  -5  173.39    6.66   1
   1   7  -5  164.67    6.78   2
   1   7  -5  169.64    6.50   1
  -1   7  -5  688.48   24.52   2
  -1  -7  -5  676.30   25.32   1
  -1   7  -5  707.18   25.10   1
   1   7   5  633.71   25.26   1
   1  -7   5  700.44   24.86   1
   1  -7   5  655.37   24.50   2
  -1  -7  -5  704.15   24.82   2
  -1   7  -5  727.88   25.22   1
   1   7   5  633.00   24.74   2
   1  -7   5  654.96   25.37   3
  -1  -7  -5  732.76   24.81   3
   3  -7   5  862.39   31.51   3
  -3   7  -5  896.74   31.42   1
   3  -7   5  859.48   30.28   2
   3   7   5  785.10   31.24   1
  -3  -7  -5  877.14   30.62   2
  -3   7  -5  847.56   31.27   1
   3   7   5  865.91   30.72   3
  -3  -7  -5  852.15   31.25   1
  -3   7  -5  877.60   30.30   2
   3  -7   5  824.48   31.12   1
   3   7   5  831.99   30.60   2
   5   7   5 1723.88   63.66   2
   5   7   5 1813.01   65.36   1
   5  -7   5 1865.70   65.43   1
  -5  -7  -5 1806.80   63.66   2
  -5   7  -5 1862.68   65.50   1
  -5   7  -5 1768.02   63.33   2
   5  -7   5 1839.97   63.33   2
  -5  -7  -5 1763.14   65.21   1
  -7  -7  -5 1752.62   60.47   2
  -7  -7  -5 1718.23   61.89   1
   7  -7   5 1756.46   60.10   2
  -7   7  -5 1647.55   62.20   1
   7   7   5 1686.69   62.06   1
   7  -7   5 1692.90   62.24   1
   7   7   5 1690.26   60.48   2
   9   7   5  521.25   19.43   2
  -9   7  -5  504.13   20.07   1
   9  -7   5  504.85   20.20   1
   9  -7   5  526.46   18.98   2
  -9  -7  -5  517.13   19.56   1
   9   7   5  501.48   19.81   1
  11   7   5   87.11    5.22   1
 -11  -7  -5   79.59    4.98   1
 -11   7  -5   71.97    5.35   1
  11  -7   5   78.10    5.68   1
  11  -7   5   73.50    4.84   2
  11   7   5   86.33    5.48   2
  13  -7   5    1.95    3.46   1
  13   7   5    2.93    3.33   2
 -13   7  -5    7.57    3.43   1
  13   7   5    0.87    2.83   1
 -15   7  -5   44.83    5.17   1
  15   7   5   46.72    4.83   1
  15  -7   5   47.60    5.57   1
  15   7   5   46.42    5.15   2
  17  -7   5   18.85    5.37   1
 -17   7  -5    6.18    4.82   1
  17   7   5   17.46    4.56   1
  18  -8  -5    1.73    4.70   1
  18   8  -5   -1.14    3.62   1
  16  -8  -5   -4.88    3.82   1
 -16   8   5   -2.46    3.98   1
  16   8  -5    1.80    3.06   1
  14  -8  -5   63.58    5.64   1
  14   8  -5   55.13    5.20   2
 -14   8   5   44.36    4.92   1
  14   8  -5   45.64    4.12   1
 -12   8   5  485.76   19.64   1
  12   8  -5  475.82   18.89   1
  12  -8  -5  498.80   20.09   1
  12   8  -5  498.62   19.38   2
 -10   8   5  967.47   37.89   1
  10  -8  -5 1073.54   37.12   2
  10   8  -5 1009.96   37.13   1
  10  -8  -5 1006.95   38.21   1
  10   8  -5 1000.86   36.97   2
  10   8  -5 1020.54   37.20   1
   8  -8  -5  596.00   22.28   2
   8   8  -5  602.15   21.93   1
   8   8  -5  579.92   21.95   1
   8  -8  -5  579.82   22.97   1
   8   8  -5  590.25   22.17   2
  -8   8   5  606.43   22.81   1
   6  -8  -5  282.50   11.98   2
   6  -8  -5  291.85   12.38   1
   6   8  -5  305.47   11.37   1
   6   8  -5  294.26   11.89   2
  -6   8   5  304.09   12.29   1
   6   8  -5  312.49   11.38   1
  -4   8   5   47.47    3.52   1
   4   8  -5   43.25    3.17   2
  -4   8   5   40.98    3.26   2
   4   8  -5   48.30    3.30   3
   4   8  -5   50.61    2.38   1
   4  -8  -5   39.68    3.21   2
   4  -8  -5   50.09    3.50   1
   4   8  -5   49.54    2.45   1
   2   8  -5    1.54    0.96   1
  -2   8   5    1.95    1.58   1
  -2   8   5    6.53    1.90   2
   2  -8  -5    2.63    1.68   1
  -2  -8   5    1.68    1.52   2
   2  -8  -5    3.00    1.74   2
   2   8  -5    3.50    1.61   3
   2   8  -5    1.67    1.09   1
   2   8  -5    2.23    1.53   2
   0   8  -5   66.14    3.63   2
   0  -8  -5   73.89    3.88   1
   0  -8   5   66.40    3.86   3
   0  -8  -5   65.79    3.89   2
   0   8  -5   75.19    4.01   3
   0  -8  -5   72.25    3.20   3
   0   8   5   67.35    3.69   1
   0   8   5   66.01    3.92   2
   0  -8   5   70.13    2.72   1
   0   8  -5   67.42    3.55   1
   0   8  -5   68.35    3.30   1
   0  -8   5   59.36    3.61   2
   2   8   5  592.84   21.39   2
   2  -8   5  577.99   21.90   3
   2  -8   5  601.60   21.08   2
  -2   8  -5  604.99   21.79   1
   2   8   5  560.95   21.70   1
  -2  -8  -5  559.88   21.66   1
  -2   8  -5  595.15   21.64   1
  -2   8  -5  574.10   21.04   2
  -2  -8  -5  571.71   21.34   2
   4  -8   5 1674.29   59.15   2
  -4   8  -5 1700.57   61.20   1
   4  -8   5 1696.89   61.20   3
   4   8   5 1731.31   60.35   3
   4  -8   5 1610.93   60.89   1
  -4   8  -5 1645.48   59.15   2
  -4  -8  -5 1760.99   59.55   2
  -4   8  -5 1723.41   61.08   1
   4   8   5 1653.22   60.99   1
  -4  -8  -5 1720.03   60.92   1
   4   8   5 1589.13   59.47   2
  -6  -8  -5 1946.49   69.80   1
   6   8   5 2000.66   68.33   2
   6   8   5 1914.26   69.97   1
   6  -8   5 1920.47   67.84   2
  -6   8  -5 1828.44   70.11   1
   6  -8   5 1855.78   70.06   1
  -6  -8  -5 2061.80   68.30   2
  -8   8  -5  732.88   28.44   1
   8   8   5  729.69   27.64   2
   8  -8   5  749.04   27.19   2
   8  -8   5  762.45   28.55   1
   8   8   5  785.28   28.31   1
  10   8   5  228.33    9.74   2
 -10  -8  -5  227.12    9.49   1
 -10   8  -5  209.97   10.03   1
  10  -8   5  218.14    9.12   2
  10  -8   5  213.66   10.15   1
  10   8   5  217.87    9.72   1
  12  -8   5   32.72    3.44   2
  12   8   5   24.32    3.81   2
  12  -8   5   33.00    4.54   1
  12   8   5   24.74    3.53   1
 -12   8  -5   33.08    4.20   1
  14  -8   5   40.19    5.29   1
  14   8   5   33.99    4.62   2
 -14   8  -5   30.07    4.53   1
  14   8   5   34.11    4.18   1
 -16   8  -5   25.50    5.01   1
  16   8   5   26.35    4.45   1
  16  -8   5   23.57    5.39   1
 -18   8  -5   25.33    6.30   1
  18   8   5   37.67    5.75   1
  17   9  -5    1.47    3.47   1
  17  -9  -5   -1.41    4.34   1
 -15   9   5   15.26    4.30   1
  15  -9  -5   15.08    4.28   1
  15   9  -5   13.84    3.42   1
  13  -9  -5  174.43    9.60   1
 -13   9   5  184.33    9.60   1
  13   9  -5  178.16    9.28   2
  13   9  -5  181.98    8.42   1
  11   9  -5  923.06   34.49   1
 -11   9   5  969.31   35.43   1
  11   9  -5  960.36   34.51   2
  11  -9  -5  877.45   35.50   1
   9  -9  -5 1240.51   43.83   2
   9   9  -5 1279.03   44.09   1
   9   9  -5 1189.63   44.08   1
   9   9  -5 1119.19   43.64   2
  -9   9   5 1226.51   44.99   1
   9  -9  -5 1184.96   45.16   1
   7  -9  -5  395.47   15.55   2
   7   9  -5  397.34   15.46   2
   7  -9  -5  396.44   16.06   1
   7   9  -5  414.66   14.96   1
  -7   9   5  393.41   15.88   1
   7   9  -5  383.47   14.94   1
   5   9  -5  166.23    6.77   1
   5   9  -5  170.28    7.49   2
   5  -9  -5  172.94    7.90   1
   5  -9  -5  170.12    7.70   2
  -5   9   5  175.52    7.86   2
  -5   9   5  184.08    7.74   1
   5   9  -5  166.24    7.52   3
   5   9  -5  167.33    6.71   1
  -3   9   5    0.79    1.80   1
  -3  -9   5    0.29    1.70   2
   3   9  -5    2.27    1.78   3
   3   9  -5    4.50    1.22   1
   3   9  -5    3.23    1.10   1
   3   9  -5    5.01    1.86   2
   3  -9  -5    3.68    1.91   1
  -3   9   5    0.73    1.86   2
   3  -9  -5    3.35    2.00   2
   1   9  -5    6.41    1.31   1
   1   9  -5    4.65    1.88   3
   1  -9  -5    1.67    1.64   1
  -1  -9   5    3.72    1.61   2
   1  -9  -5    4.62    1.34   3
   1  -9  -5    6.00    1.95   2
   1   9  -5    7.36    1.73   2
  -1   9   5    3.33    1.67   1
  -1   9   5    1.45    1.83   2
   1   9  -5    3.75    1.45   1
  -1  -9   5    4.07    1.75   3
  -1  -9  -5   67.63    3.07   3
  -1   9  -5   65.97    3.55   2
   1   9   5   67.34    3.67   1
   1  -9   5   63.18    3.01   1
  -1  -9  -5   60.36    3.61   1
  -1   9  -5   64.66    3.43   1
  -1  -9  -5   56.24    3.83   2
   1  -9   5   57.52    3.86   3
  -1   9  -5   69.93    3.78   1
   1  -9   5   57.73    3.64   2
  -3  -9  -5 1041.18   38.52   1
   3  -9   5 1081.63   38.85   3
  -3   9  -5 1103.68   38.80   1
  -3   9  -5 1087.48   37.50   2
   3   9   5 1027.01   38.58   1
  -3  -9  -5 1028.69   37.79   2
   3   9   5 1026.10   37.81   2
   3  -9   5 1025.31   37.43   2
  -3   9  -5 1057.36   38.59   1
   5  -9   5 1121.02   39.40   2
   5   9   5 1055.16   39.77   2
  -5   9  -5 1118.70   39.42   2
  -5  -9  -5 1142.98   39.82   2
   5  -9   5 1043.23   40.58   1
   5   9   5 1148.18   40.69   1
  -5  -9  -5 1073.47   40.46   1
   5   9   5 1146.92   39.99   3
  -5   9  -5 1100.38   40.76   1
  -7  -9  -5  841.07   29.52   2
  -7   9  -5  808.30   30.26   1
   7  -9   5  822.89   29.03   2
  -7  -9  -5  815.15   29.77   1
   7  -9   5  740.71   30.10   1
   7   9   5  786.51   30.00   1
   7   9   5  808.58   29.50   2
  -9   9  -5  421.87   17.03   1
   9  -9   5  426.03   17.10   1
   9  -9   5  426.37   16.02   2
  -9  -9  -5  412.51   16.33   1
   9   9   5  404.19   16.65   1
   9   9   5  443.18   16.64   2
  11  -9   5  195.71    9.47   1
 -11   9  -5  191.58    9.31   1
  11   9   5  182.78    8.96   2
  11  -9   5  175.11    8.27   2
  11   9   5  191.81    8.88   1
  13   9   5    2.27    3.11   1
 -13   9  -5    0.60    3.59   1
  13   9   5    2.97    3.67   2
  13  -9   5   -0.09    3.72   1
  15   9   5   39.90    4.87   1
  15  -9   5   38.10    5.77   1
 -15   9  -5   40.73    5.25   1
 -17   9  -5   50.70    6.34   1
  17   9   5   43.91    5.65   1
  18  10  -5    0.64    3.72   1
  18 -10  -5   -0.61    5.28   1
  16  10  -5    1.58    3.29   1
 -16  10   5   -4.90    4.33   1
  16 -10  -5    8.08    4.63   1
 -14  10   5   71.15    6.03   1
  14  10  -5   72.23    5.10   1
  14 -10  -5   64.98    5.99   1
  12  10  -5  509.06   20.18   2
 -12  10   5  502.11   20.56   1
  12  10  -5  517.82   19.65   1
  12 -10  -5  490.00   20.81   1
  10  10  -5  862.89   33.67   2
  10  10  -5  922.80   33.71   1
 -10  10   5  949.75   34.69   1
  10 -10  -5  909.14   34.87   1
   8  10  -5  894.04   34.14   2
   8  10  -5  932.84   34.18   1
  -8  10   5  953.96   35.15   1
   8 -10  -5  923.25   34.23   2
   8  10  -5  944.68   34.16   1
   8 -10  -5  943.96   35.34   1
   6  10  -5  398.10   14.85   1
  -6  10   5  398.18   15.57   2
   6 -10  -5  391.83   15.53   2
   6  10  -5  403.03   14.86   1
   6  10  -5  405.86   15.66   3
   6  10  -5  382.24   15.34   2
   6 -10  -5  390.87   15.96   1
  -6  10   5  375.74   15.76   1
   4 -10  -5   12.66    2.50   1
   4 -10  -5   13.48    2.54   2
  -4 -10   5   15.90    2.48   2
  -4  10   5   12.37    2.44   1
  -4  10   5   12.43    2.59   2
   4  10  -5   19.43    2.56   3
   4  10  -5   14.26    2.34   2
   4  10  -5   12.91    1.57   1
   4  10  -5   14.40    1.66   1
  -2 -10   5    2.47    1.95   2
   2  10  -5    3.04    2.02   3
   2  10  -5    0.70    1.70   2
   2 -10  -5    1.97    1.99   2
  -2  10   5    1.20    2.06   2
   2 -10  -5    3.81    1.61   3
   2  10  -5    1.01    1.38   1
   2  10  -5    2.78    1.22   1
   2 -10  -5    0.80    1.86   1
  -2  10   5    2.66    1.80   1
   0  10   5   29.75    2.64   1
   0 -10  -5   32.57    2.95   2
   0  10   5   29.27    2.93   2
   0 -10  -5   30.82    2.30   3
   0 -10   5   33.03    1.71   1
   0  10  -5   34.10    2.62   1
   0 -10   5   35.70    2.85   3
   0  10  -5   35.37    2.81   2
   0 -10   5   34.03    2.77   2
   0  10  -5   32.61    2.57   1
   0 -10  -5   29.03    2.66   1
   2  10   5  345.03   13.86   1
  -2 -10  -5  341.56   13.78   1
  -2  10  -5  379.65   14.08   1
  -2  10  -5  345.46   13.51   2
   2 -10   5  375.03   14.17   3
   2 -10   5  346.90   13.52   2
  -2  10  -5  358.12   13.76   1
   2  10   5  348.32   13.85   2
  -2 -10  -5  359.86   13.87   2
   4  10   5  477.96   18.60   1
   4  10   5  465.09   18.47   2
  -4  10  -5  470.47   18.65   1
   4 -10   5  525.46   19.11   3
  -4  10  -5  498.43   18.10   2
  -4 -10  -5  489.74   18.50   2
   4 -10   5  501.75   18.14   2
   4 -10   5  484.07   18.49   1
  -4 -10  -5  460.87   18.45   1
   4  10   5  497.85   17.98   3
  -6 -10  -5  743.63   26.31   1
   6  10   5  677.21   26.09   2
   6  10   5  717.18   25.83   3
  -6  10  -5  691.92   26.65   1
  -6  10  -5  679.23   25.66   2
   6 -10   5  714.80   25.70   2
   6  10   5  726.86   26.56   1
  -6 -10  -5  679.50   26.07   2
   6 -10   5  691.60   26.55   1
  -8  10  -5  570.59   22.29   1
  -8 -10  -5  584.70   21.65   1
   8 -10   5  575.79   22.30   1
   8  10   5  552.33   21.95   1
   8  10   5  568.36   21.78   2
   8 -10   5  575.43   21.23   2
  10  10   5  328.70   13.48   2
  10 -10   5  318.00   12.78   2
  10 -10   5  315.13   13.91   1
 -10  10  -5  319.46   13.74   1
  10  10   5  312.55   13.28   1
  12 -10   5   50.87    5.28   1
  12  10   5   52.53    5.09   2
 -12  10  -5   56.60    5.19   1
  12  10   5   57.91    4.68   1
  14  10   5   21.53    4.05   1
 -14  10  -5   13.73    4.43   1
  14 -10   5   12.24    4.55   1
 -16  10  -5   58.53    6.47   1
  16  10   5   60.67    5.77   1
  17  11  -5    7.88    4.04   1
  17 -11  -5    5.66    5.15   1
 -15  11   5   24.49    5.23   1
  15 -11  -5   22.18    5.13   1
  15  11  -5   20.57    3.80   1
 -13  11   5  223.23   10.66   1
  13 -11  -5  184.81   10.55   1
  13  11  -5  208.34    9.45   1
 -11  11   5  750.28   28.27   1
  11  11  -5  695.09   27.50   2
  11  11  -5  698.23   27.15   1
  11 -11  -5  760.74   28.51   1
   9  11  -5  755.28   28.65   2
  -9  11   5  748.40   29.36   1
   9 -11  -5  799.36   29.68   1
   9  11  -5  759.43   28.35   1
   7 -11  -5  386.33   15.84   2
   7  11  -5  389.02   15.07   1
   7 -11  -5  401.03   16.28   1
  -7  11   5  387.18   16.03   1
   7  11  -5  404.32   15.83   3
   7  11  -5  386.96   15.65   2
   7  11  -5  403.96   15.05   1
   5  11  -5  218.13    9.09   3
   5  11  -5  213.17    8.17   1
   5 -11  -5  194.39    9.18   1
  -5  11   5  192.25    9.08   2
   5  11  -5  203.62    8.93   2
   5  11  -5  194.23    8.09   1
   5 -11  -5  194.56    9.11   2
  -5  11   5  201.32    9.11   1
  -3  11   5    6.04    2.19   1
  -3  11   5    2.73    2.21   2
   3  11  -5    5.15    1.45   1
   3 -11  -5    4.33    2.40   2
   3  11  -5    2.82    2.07   2
   3  11  -5    3.35    2.17   3
   3 -11  -5    6.71    2.39   1
  -3 -11   5    4.18    2.29   2
   3  11  -5    5.74    1.64   1
   1 -11  -5    8.69    2.14   1
   1 -11  -5    6.35    2.36   2
  -1 -11   5    8.48    2.28   3
   1  11  -5    6.82    2.11   2
   1  11  -5    7.90    1.91   1
   1 -11  -5    6.22    1.73   3
  -1  11   5    9.28    2.10   1
   1  11  -5    4.32    1.58   1
  -1  11   5    6.43    2.41   2
  -1 -11   5    6.91    2.14   2
  -1  11  -5  103.81    5.10   1
  -1 -11  -5  102.64    4.74   3
   1  11   5  113.31    5.71   2
  -1  11  -5  104.57    5.39   2
  -1 -11  -5  116.25    5.79   2
   1 -11   5  111.92    5.44   2
  -1  11  -5  107.94    5.50   1
   1 -11   5  104.23    4.54   1
   1 -11   5  114.31    5.72   3
   1  11   5  101.42    5.31   1
  -1 -11  -5   98.65    5.33   1
   3 -11   5  373.66   15.12   3
  -3 -11  -5  371.70   14.70   1
  -3  11  -5  368.55   14.74   1
  -3 -11  -5  374.92   14.86   2
  -3  11  -5  366.45   14.43   2
  -3  11  -5  402.72   15.23   1
   3 -11   5  392.14   14.55   2
   3  11   5  398.11   14.92   2
   3  11   5  354.31   14.73   1
  -5  11  -5  447.16   18.22   1
  -5 -11  -5  485.39   18.14   2
   5  11   5  486.59   17.48   3
   5  11   5  486.62   18.22   2
  -5  11  -5  452.62   17.62   2
   5  11   5  457.96   18.12   1
   5 -11   5  461.42   18.60   3
  -5 -11  -5  486.83   17.95   1
   5 -11   5  444.81   18.04   1
   5 -11   5  468.09   17.66   2
   7  11   5  452.43   18.61   2
   7 -11   5  467.63   18.89   1
   7  11   5  496.22   18.05   3
  -7  11  -5  473.05   18.98   1
   7 -11   5  490.46   18.19   2
  -7 -11  -5  476.79   18.36   1
   7  11   5  485.52   18.78   1
   9 -11   5  304.76   13.22   1
   9  11   5  308.78   12.72   1
   9  11   5  301.53   12.92   2
   9 -11   5  295.74   12.29   2
  -9  11  -5  298.42   13.09   1
  11  11   5  132.42    7.37   2
  11 -11   5  102.60    7.57   1
 -11  11  -5  113.34    7.41   1
  11  11   5  107.61    6.57   1
 -13  11  -5    0.40    3.87   1
  13  11   5    5.64    3.46   1
  15  11   5   30.15    4.76   1
 -15  11  -5   32.12    5.27   1
 -16  12   5   13.68    5.40   1
  16 -12  -5    7.57    5.19   1
  16  12  -5   19.24    4.16   1
 -14  12   5   71.25    6.43   1
  14  12  -5   70.23    5.30   1
  14 -12  -5   71.81    6.78   1
 -12  12   5  228.43   11.34   1
  12 -12  -5  223.55   11.44   1
  12  12  -5  233.14   10.18   1
  10 -12  -5  575.96   23.30   1
 -10  12   5  600.34   23.22   1
  10  12  -5  570.66   22.01   1
  10  12  -5  574.86   22.62   2
   8 -12  -5  510.79   19.89   1
   8  12  -5  481.15   19.14   2
  -8  12   5  509.48   19.70   1
   8  12  -5  465.93   18.49   1
  -6  12   5  212.14    9.79   2
   6  12  -5  203.34    9.45   2
   6 -12  -5  209.05    9.99   1
   6  12  -5  210.47    8.73   1
   6  12  -5  215.51    8.66   1
  -6  12   5  216.13    9.70   1
   6  12  -5  210.53    9.63   3
   4  12  -5  169.20    7.92   2
   4 -12  -5  175.93    8.29   2
   4  12  -5  159.08    7.03   1
  -4  12   5  161.86    8.01   1
  -4  12   5  171.15    8.17   2
   4  12  -5  174.59    7.18   1
  -4 -12   5  172.29    8.08   2
   4 -12  -5  175.37    8.31   1
   4  12  -5  168.87    7.87   3
  -2 -12   5    6.27    2.49   2
   2 -12  -5    3.26    2.65   2
   2  12  -5    4.72    2.43   3
   2 -12  -5    2.96    2.23   1
   2  12  -5    2.90    2.24   2
  -2  12   5    5.30    2.62   2
  -2  12   5    5.03    2.21   1
   2  12  -5    6.13    1.97   1
   2  12  -5    4.46    1.70   1
   2 -12  -5    4.02    1.90   3
   0 -12   5   46.07    3.61   2
   0 -12  -5   36.88    3.75   2
   0  12  -5   50.57    3.28   1
   0  12  -5   51.16    3.69   2
   0 -12   5   45.83    3.63   3
   0 -12  -5   51.86    3.14   3
   0  12  -5   50.40    3.89   1
   0  12   5   45.10    3.85   2
   0 -12  -5   50.84    3.69   1
   0  12   5   43.11    3.46   1
  -2 -12  -5  174.93    7.90   1
  -2  12  -5  194.90    8.25   1
  -2  12  -5  178.57    7.87   1
   2  12   5  175.53    8.01   1
   2 -12   5  166.87    8.18   3
   2  12   5  173.00    8.26   2
   2 -12   5  184.91    7.39   1
   2 -12   5  178.68    7.95   2
  -2  12  -5  179.53    7.89   2
  -2 -12  -5  175.18    8.37   2
  -4  12  -5  370.26   14.48   2
   4  12   5  365.40   14.73   1
   4 -12   5  375.22   14.54   2
  -4  12  -5  367.76   14.91   1
  -4 -12  -5  376.20   14.60   1
   4  12   5  352.57   14.80   2
   4 -12   5  390.22   15.28   3
   6  12   5  408.11   14.45   3
   6 -12   5  387.25   15.71   3
  -6 -12  -5  350.39   14.71   1
   6  12   5  375.22   15.08   1
  -6  12  -5  381.81   14.81   2
   6  12   5  357.89   15.16   2
   6 -12   5  384.68   14.81   2
   6 -12   5  367.70   15.15   1
  -6  12  -5  362.81   15.28   1
   8  12   5  307.82   12.82   1
  -8  12  -5  278.49   13.00   1
   8  12   5  318.36   13.25   2
   8 -12   5  308.74   12.51   2
  10  12   5  189.38    9.61   2
  10  12   5  185.25    9.21   1
 -10  12  -5  192.67    9.64   1
 -12  12  -5   30.99    4.67   1
  12  12   5   25.36    4.01   1
  14  12   5   -0.40    3.71   1
 -14  12  -5    2.21    4.26   1
 -16  12  -5   13.37    5.52   1
  16  12   5   19.27    4.72   1
  15  13  -5   28.59    4.48   1
 -15  13   5   22.12    5.38   1
  15 -13  -5   17.81    5.36   1
 -13  13   5   63.53    6.33   1
  13 -13  -5   83.15    6.71   1
  13  13  -5   75.57    5.37   1
  11 -13  -5  146.83    8.74   1
  11  13  -5  145.78    7.29   1
 -11  13   5  141.94    8.46   1
  -9  13   5  243.52   11.60   1
   9  13  -5  237.97   11.23   2
   9  13  -5  251.14   10.27   1
   9 -13  -5  233.96   11.55   1
  -7  13   5  251.67   10.91   2
   7 -13  -5  232.85   10.87   1
   7  13  -5  219.26   10.50   2
   7  13  -5  228.61    9.57   1
  -7  13   5  231.64   10.76   1
  -5  13   5  180.52    8.71   1
   5 -13  -5  185.73    8.89   1
  -5  13   5  172.83    8.72   2
   5  13  -5  164.81    8.34   3
   5  13  -5  178.57    7.50   1
   5  13  -5  179.20    7.61   1
   5  13  -5  160.67    8.34   2
   3 -13  -5   89.38    5.78   1
   3  13  -5   91.89    4.67   1
  -3  13   5   94.22    5.51   1
   3  13  -5   91.87    4.91   1
   3  13  -5   86.72    5.64   2
   3 -13  -5   93.05    5.12   3
  -3  13   5   92.31    5.84   2
   3  13  -5   96.99    5.74   3
  -3 -13   5   87.99    5.80   2
  -1  13   5   -0.22    2.17   1
   1 -13  -5    2.61    1.97   3
   1  13  -5    0.80    1.80   1
   1  13  -5    0.54    2.32   2
  -1  13   5    0.43    2.70   2
   1  13  -5    1.06    2.22   1
  -1 -13   5    1.93    2.33   3
   1 -13  -5    0.86    2.38   1
  -1 -13   5    3.33    2.55   2
  -1  13  -5   97.02    5.61   1
  -1  13  -5   98.52    5.18   1
  -1  13  -5   86.56    5.48   2
  -1 -13  -5   99.10    5.45   1
   1  13   5  101.78    5.84   2
   1  13   5   97.33    5.33   1
   1 -13   5   94.21    5.51   3
   1 -13   5   89.01    5.52   2
   3 -13   5  172.98    8.16   2
   3  13   5  170.17    8.38   2
  -3  13  -5  169.04    7.88   2
   3 -13   5  181.65    8.42   3
  -3 -13  -5  174.45    7.83   1
   3  13   5  177.42    8.08   1
  -3  13  -5  164.61    7.98   1
   5  13   5  390.63   15.87   1
   5 -13   5  386.75   16.42   3
   5  13   5  409.28   16.15   2
  -5  13  -5  412.41   16.18   1
   5 -13   5  397.89   15.59   2
  -5  13  -5  390.12   15.62   2
   7 -13   5  285.01   12.95   3
  -7  13  -5  302.50   12.19   2
   7 -13   5  288.95   12.14   2
  -7  13  -5  283.58   12.49   1
   7  13   5  286.10   12.21   1
   7  13   5  276.98   12.55   2
   9  13   5  183.17    8.98   1
  -9  13  -5  176.85    9.46   1
   9  13   5  190.14    9.53   2
   9 -13   5  178.97    8.95   2
 -11  13  -5   43.33    5.09   1
  11  13   5   58.71    4.95   1
  13  13   5    2.27    3.40   1
 -13  13  -5    3.26    4.19   1
  15  13   5   -1.99    3.87   1
 -15  13  -5    0.98    4.90   1
  14  14  -5   33.42    4.45   1
 -14  14   5   24.79    5.48   1
  12  14  -5   57.41    4.57   1
  12 -14  -5   59.40    6.22   1
 -12  14   5   46.27    5.61   1
 -10  14   5   68.53    6.02   1
  10  14  -5   76.04    5.06   1
  10 -14  -5   84.39    6.39   1
   8 -14  -5  120.84    7.57   1
   8  14  -5  122.59    6.22   1
   8  14  -5  121.83    7.41   2
  -8  14   5  131.20    7.59   1
   6  14  -5   92.39    6.36   2
   6 -14  -5   91.30    6.53   1
  -6  14   5   91.48    6.06   1
  -6  14   5   98.05    6.51   2
   6  14  -5   80.45    4.78   1
  -4  14   5  112.99    6.84   2
   4  14  -5  102.54    5.29   1
   4  14  -5  113.72    6.48   2
   4 -14  -5  102.01    6.67   1
   4 -14  -5  107.18    6.09   3
  -4  14   5  119.78    6.69   1
   2  14  -5   43.02    3.95   2
   2 -14  -5   46.54    3.98   1
   2 -14  -5   47.91    3.63   3
  -2  14   5   40.50    4.30   2
   2  14  -5   43.79    3.21   1
  -2  14   5   32.01    3.64   1
   0  14  -5   17.63    2.60   1
   0 -14   5   22.54    3.62   2
   0 -14   5   15.08    3.23   3
   0 -14  -5   17.45    2.54   3
   0  14  -5   17.30    3.11   2
   0  14   5   17.45    3.49   2
   0 -14  -5   16.07    2.92   1
   0  14   5   20.75    2.94   1
   2 -14   5  202.96    9.57   3
   2  14   5  211.72    9.37   1
   2  14   5  204.36    9.72   2
  -2  14  -5  204.49    9.25   2
   2 -14   5  211.42    9.66   2
  -2  14  -5  207.29    9.21   1
   4  14   5  318.59   13.45   2
   4 -14   5  315.27   13.13   2
   4  14   5  327.19   13.10   1
   4 -14   5  321.89   13.62   3
  -4  14  -5  299.82   13.09   1
  -4  14  -5  304.85   12.96   2
   6  14   5  196.05    9.37   2
   6 -14   5  173.04    8.89   2
   6 -14   5  171.77    9.34   3
  -6  14  -5  174.45    8.84   1
   6  14   5  183.71    8.78   1
  -6  14  -5  195.37    8.97   2
  -8  14  -5  118.46    7.51   1
   8  14   5  125.35    7.12   1
   8  14   5  118.05    7.69   2
   8 -14   5  136.22    8.01   3
  10  14   5   71.55    5.51   1
 -10  14  -5   67.97    5.81   1
  12  14   5   21.10    3.99   1
 -12  14  -5   16.16    4.57   1
  14  14   5   -3.28    3.74   1
 -14  14  -5   -3.87    4.68   1
 -13  15   5   36.60    6.00   1
  13  15  -5   30.64    4.27   1
 -11  15   5   30.99    5.04   1
  11  15  -5   32.93    3.76   1
  -9  15   5   30.24    4.54   1
   9  15  -5   30.23    3.42   1
  -7  15   5   46.74    5.36   2
   7  15  -5   55.36    5.24   2
   7  15  -5   54.36    4.15   1
   7 -15  -5   58.95    5.26   1
  -7  15   5   49.81    5.03   1
   5 -15  -5   28.34    4.24   1
  -5  15   5   29.85    4.01   1
   5  15  -5   28.43    4.19   2
  -5  15   5   29.26    4.57   2
   5 -15  -5   42.48    4.27   3
   5  15  -5   32.42    3.10   1
  -3  15   5   38.39    4.79   2
   3 -15  -5   50.19    3.99   3
   3  15  -5   54.51    4.74   2
   3  15  -5   47.56    3.64   1
  -3  15   5   50.48    4.57   1
   1  15  -5    4.51    2.33   1
  -1  15   5    0.54    2.59   1
   1  15  -5   -0.54    2.97   2
   1 -15  -5   -0.79    2.35   3
  -1  15   5   -0.83    3.23   2
   1  15   5   77.70    5.23   1
   1  15   5   81.02    6.09   2
  -1  15  -5   82.76    5.14   1
  -1  15  -5   85.61    5.85   2
   1 -15   5   79.37    5.56   3
   3 -15   5  225.65   10.44   3
   3  15   5  215.11   10.04   1
  -3  15  -5  228.95   10.06   2
   3  15   5  216.70   10.52   2
  -3  15  -5  216.94   10.01   1
   5  15   5  119.41    6.68   1
   5 -15   5  124.71    7.56   3
  -5  15  -5  111.73    7.04   1
  -5  15  -5  133.86    7.36   2
   5  15   5  130.47    7.64   2
  -7  15  -5   75.93    5.70   2
   7 -15   5   68.31    6.21   3
   7  15   5   63.52    5.14   1
  -7  15  -5   77.51    6.00   1
  -9  15  -5   46.67    5.08   1
   9  15   5   47.53    4.60   1
 -11  15  -5   31.27    4.94   1
  11  15   5   34.02    4.59   1
 -13  15  -5    1.06    4.71   1
  13  15   5    1.04    3.74   1
 -12  16   5    5.64    4.97   1
  12  16  -5   22.00    3.97   1
  10  16  -5    7.38    3.22   1
 -10  16   5   11.87    4.49   1
   8  16  -5    7.82    2.85   1
  -8  16   5    7.73    3.95   1
  -6  16   5    4.34    3.44   1
  -6  16   5    5.34    4.17   2
   6  16  -5    6.46    2.54   1
   6 -16  -5    1.44    3.62   3
  -4  16   5    3.28    3.21   1
  -4  16   5    5.24    3.90   2
   4  16  -5    3.80    2.41   1
   4  16  -5    1.63    3.46   2
   4 -16  -5    3.96    3.19   3
   2  16  -5    0.29    3.39   2
   2 -16  -5    0.03    2.61   3
  -2  16   5    3.34    3.69   2
   2  16  -5    0.21    2.35   1
  -2  16   5    3.05    2.92   1
   0 -16   5   31.65    4.03   3
   0 -16  -5   32.88    3.37   3
   0  16  -5   28.10    4.04   2
   0  16  -5   31.24    3.40   1
   0  16   5   20.53    3.52   1
   0  16   5   30.05    4.46   2
   2  16   5   62.52    4.76   1
  -2  16  -5   63.89    4.75   1
   2 -16   5   66.37    5.19   3
  -2  16  -5   62.75    5.11   2
   2  16   5   56.25    5.40   2
  -4  16  -5   47.42    4.54   1
  -4  16  -5   58.07    5.22   2
   4  16   5   60.22    4.71   1
   4  16   5   54.34    5.52   2
   4 -16   5   56.99    5.44   3
   6  16   5   21.87    3.60   1
  -6  16  -5   24.49    4.29   2
   6 -16   5   32.52    4.88   3
  -6  16  -5   28.68    4.18   1
  -8  16  -5   28.13    4.41   1
   8  16   5   22.82    3.92   1
 -10  16  -5   21.86    4.65   1
  10  16   5   28.87    4.31   1
 -12  16  -5    6.87    4.86   1
  12  16   5    7.34    4.36   1
  11  17  -5    4.22    3.44   1
 -11  17   5    3.21    5.07   1
   9  17  -5    0.17    3.15   1
  -9  17   5    3.77    4.20   1
   7  17  -5    0.86    2.75   1
  -7  17   5   -0.61    3.77   1
   7 -17  -5   -2.10    4.13   3
  -5  17   5    5.72    3.59   1
   5  17  -5   -0.15    2.63   1
   5 -17  -5    0.82    3.54   3
   3 -17  -5    2.68    3.20   3
  -3  17   5    2.15    3.19   1
   3  17  -5   -1.76    3.52   2
   3  17  -5    1.42    2.66   1
   1 -17  -5   12.67    3.32   3
   1  17  -5    9.99    2.95   1
  -1  17   5   11.01    3.38   1
   1  17  -5    4.95    3.87   2
   1  17   5   12.03    3.50   1
  -1  17  -5   14.77    3.89   2
  -1  17  -5   11.07    3.22   1
   1 -17   5   14.44    3.98   3
   3 -17   5    6.31    4.14   3
   3  17   5    6.78    3.24   1
  -3  17  -5    3.69    3.77   2
  -3  17  -5    6.73    3.12   1
  -5  17  -5    4.38    3.94   2
  -5  17  -5    3.97    3.45   1
   5  17   5    4.02    3.12   1
   5 -17   5    5.52    4.33   3
   7  17   5    1.12    3.37   1
  -7  17  -5    0.45    3.75   1
  -7  17  -5    4.96    4.61   2
   9  17   5    4.37    3.86   1
  -9  17  -5    7.98    4.14   1
  11  17   5    7.10    4.33   1
 -11  17  -5    8.16    5.04   1
 -10  18   5    3.00    4.77   1
  10  18  -5    2.52    3.67   1
   8  18  -5    9.85    3.38   1
   8 -18  -5    9.55    5.18   3
  -8  18   5    9.24    4.49   1
   6 -18  -5    4.94    4.50   3
   6  18  -5    2.29    2.91   1
  -6  18   5    1.65    3.89   1
   4 -18  -5    0.45    3.76   3
  -4  18   5    0.64    3.52   1
   4  18  -5   -1.36    2.78   1
   2  18  -5    9.22    3.27   1
  -2  18   5   13.06    3.77   1
   2 -18  -5    8.20    3.74   3
   0  18  -5    4.92    3.16   1
   0  18   5    7.83    3.54   1
   0  18  -5    8.53    4.14   2
   2  18   5    2.03    3.15   1
  -2  18  -5   -0.83    4.03   2
   2 -18   5    3.16    4.35   3
  -2  18  -5   -0.59    2.97   1
  -4  18  -5    0.34    3.51   1
  -4  18  -5    2.76    4.51   2
   4  18   5   -0.22    3.24   1
   4 -18   5    3.79    4.36   3
   6  18   5    4.61    3.54   1
  -6  18  -5    7.77    3.91   1
  -6  18  -5    9.31    4.69   2
   8  18   5    2.57    3.91   1
  -8  18  -5    4.01    4.08   1
  10  18   5    4.84    4.31   1
 -10  18  -5    3.05    4.58   1
   9  19  -5   14.38    3.94   1
  -9  19   5   11.34    4.97   1
   7 -19  -5   -3.34    4.98   3
  -7  19   5    4.88    4.61   1
   7  19  -5    0.62    3.19   1
  -5  19   5   13.23    4.47   1
   5  19  -5    8.82    3.35   1
   3  19  -5    1.61    3.19   1
  -3  19   5   -2.32    3.76   1
   1  19  -5    7.39    3.55   1
  -1  19   5   12.85    4.14   1
  -1  19  -5   -0.17    3.43   1
   1 -19   5    2.43    4.64   3
   1  19   5    2.58    3.69   1
  -3  19  -5    2.43    3.66   1
   3  19   5    5.36    3.62   1
  -5  19  -5    8.62    3.97   1
   5  19   5    8.30    3.80   1
   7  19   5   12.35    4.15   1
  -7  19  -5   14.23    4.73   1
  -6  20   5    0.83    4.61   1
   6  20  -5   -1.49    3.66   1
  -4  20   5   -1.79    4.18   1
   4  20  -5   -4.32    3.37   1
  -2  20   5    2.04    4.26   1
   2  20  -5    3.05    3.67   1
   0  20  -5    3.16    3.76   1
   0  20   5   -3.63    3.77   1
  -2  20  -5   13.79    4.13   1
   2  20   5    5.03    4.02   1
  -4  20  -5   12.07    4.24   1
   4  20   5   10.58    4.29   1
   6  20   5   15.46    4.63   1
  -6  20  -5   18.11    4.92   1
  -3  21   5    5.25    4.62   1
   3  21  -5    2.58    3.91   1
  -1  21   5    1.20    4.30   1
   1  21  -5    2.21    3.96   1
  -1  21  -5    1.46    4.12   1
   1  21   5   -0.11    4.27   1
   3  21   5   12.34    4.65   1
  -3  21  -5   12.00    4.55   1
  20   0  -6    6.37    4.62   1
  18   0  -6    1.60    3.74   1
  16   0  -6   47.59    4.71   1
  14   0  -6  556.72   22.09   1
  12   0  -6  870.26   33.95   1
 -12   0   6  935.08   33.51   1
  10   0  -6 1071.89   40.60   1
 -10   0   6 1124.81   40.18   1
   8   0  -6  847.71   30.77   1
   8   0  -6  821.48   30.89   1
  -8   0   6  837.36   30.52   1
   6   0  -6  368.33   13.48   1
   6   0  -6  340.66   13.50   1
  -6   0   6  358.99   13.28   1
   4   0  -6  105.00    4.39   1
  -4   0   6  105.16    4.24   1
   4   0  -6   99.44    4.33   1
  -2   0   6   34.96    1.67   1
   2   0  -6   34.45    1.70   1
   2   0  -6   32.87    1.82   1
   0   0  -6  367.69   13.81   3
   0   0  -6  369.41   13.84   1
   0   0   6  395.97   13.82   1
   0   0  -6  367.96   13.83   1
   0   0   6  392.83   13.84   1
   0   0  -6  373.81   13.44   2
  -2   0  -6 2973.77  107.79   1
  -2   0  -6 3103.15  107.79   1
  -2   0  -6 3030.10  105.34   2
   2   0   6 3011.79  105.37   2
   2   0   6 2940.74  107.73   1
   2   0   6 3005.08  107.80   1
   4   0   6 3037.38  110.42   1
  -4   0  -6 3327.77  110.48   1
   4   0   6 2880.47  107.15   2
   6   0   6 1305.49   48.05   1
   6   0   6 1355.17   46.34   2
  -6   0  -6 1296.90   47.98   1
  -8   0  -6  882.40   32.07   1
   8   0   6  850.83   32.18   1
  10   0   6   68.53    4.47   1
 -10   0  -6   63.87    4.26   1
  12   0   6   24.52    3.41   1
 -12   0  -6   26.06    3.21   1
  14   0   6   60.76    4.62   2
 -14   0  -6   56.50    4.81   1
  14   0   6   65.41    5.38   1
  16   0   6  106.74    7.74   1
 -16   0  -6  113.04    7.31   1
  18   0   6   60.39    6.34   1
  19  -1  -6    1.54    4.03   1
  19   1  -6    3.35    4.17   1
  17  -1  -6    3.40    3.40   1
  17   1  -6    3.55    3.53   1
  15  -1  -6  210.11   10.27   1
  15   1  -6  216.28   10.12   1
  13  -1  -6  906.32   34.19   1
 -13   1   6  901.61   33.63   1
  13   1  -6  920.59   34.11   1
 -13  -1   6  888.96   33.37   1
 -11   1   6 1055.29   38.23   1
 -11  -1   6 1066.95   38.02   1
  11   1  -6 1008.85   38.47   1
  11  -1  -6 1016.89   38.64   1
  -9  -1   6  989.19   35.25   1
  -9   1   6  919.25   35.40   1
   9  -1  -6  969.18   35.83   1
   9   1  -6 1011.09   35.55   1
   9   1  -6  951.48   35.65   1
   7   1  -6  173.73    6.51   1
   7  -1  -6  141.68    6.69   1
  -7   1   6  150.34    6.40   1
   7  -1  -6  158.47    6.66   1
   7   1  -6  153.19    6.57   1
   5  -1  -6  203.80    7.92   1
   5   1  -6  200.68    7.65   1
   5   1  -6  205.65    7.75   1
   5  -1  -6  189.38    7.88   1
  -5   1   6  195.45    7.78   1
   3  -1  -6   11.42    1.35   1
   3  -1  -6    8.92    1.22   1
  -3  -1   6   12.98    0.85   1
   3   1  -6   11.68    1.08   1
  -3  -1   6   14.13    0.86   1
  -3   1   6   14.84    1.37   1
   3   1  -6   12.90    1.22   1
  -3   1   6   15.39    1.31   1
   1   1  -6  713.04   25.94   1
   1  -1  -6  700.30   25.42   2
  -1   1   6  742.19   26.04   1
  -1   1   6  721.13   26.05   1
  -1  -1   6  741.14   26.04   1
   1  -1  -6  719.29   26.07   1
   1   1  -6  741.05   25.97   1
  -1  -1   6  699.59   25.97   1
   1  -1  -6  699.79   26.06   1
  -1  -1  -6 2393.79   91.97   1
   1   1   6 2553.05   91.89   3
   1  -1   6 2718.02   91.92   1
  -1   1  -6 2560.88   91.92   1
   1  -1   6 2491.72   91.84   3
   1   1   6 2689.51   89.54   2
   1   1   6 2692.66   91.99   1
  -1  -1  -6 2608.80   91.98   1
  -1   1  -6 2416.14   91.80   3
  -1   1  -6 2566.92   91.08   2
   1   1   6 2478.47   91.99   1
  -1  -1  -6 2526.36   89.45   2
   1  -1   6 2733.91   91.98   1
  -1   1  -6 2505.49   91.95   1
   3   1   6 3645.89  129.25   2
  -3  -1  -6 3734.30  132.99   1
  -3   1  -6 3984.46  133.02   1
   3   1   6 3564.98  132.99   1
   3  -1   6 3656.89  132.97   1
  -3  -1  -6 3737.97  129.23   2
  -3   1  -6 3679.11  132.97   1
   5   1   6 1496.37   55.48   1
  -5  -1  -6 1489.80   55.44   1
   5   1   6 1584.65   53.67   2
   5  -1   6 1567.17   55.50   1
  -5   1  -6 1519.14   55.45   1
  -7  -1  -6 1509.24   54.19   1
   7   1   6 1489.24   52.40   2
   7  -1   6 1454.51   54.28   1
   7   1   6 1498.80   54.27   1
  -7   1  -6 1507.96   54.22   1
  -9  -1  -6  541.62   20.03   1
  -9   1  -6  528.09   20.07   1
   9   1   6  541.96   20.19   1
   9   1   6  514.37   19.13   2
   9  -1   6  496.72   20.16   1
 -11  -1  -6   55.10    4.31   1
  11   1   6   61.71    4.59   1
 -11   1  -6   61.89    4.46   1
  11   1   6   63.79    3.94   2
  11  -1   6   73.29    4.90   1
  13   1   6   43.59    3.64   2
  13  -1   6   36.07    4.22   1
 -13  -1  -6   42.17    4.03   1
  13   1   6   43.52    4.22   1
 -13   1  -6   49.17    4.30   1
 -15   1  -6   95.36    6.83   1
  15  -1   6   95.75    7.24   1
  15   1   6   95.83    6.27   2
  15   1   6  111.27    6.96   1
 -15  -1  -6  102.32    6.60   1
  17  -1   6   96.89    7.72   1
  17   1   6  110.30    7.67   1
  19  -1   6   56.47    6.99   1
  19   1   6   64.31    6.92   1
  20  -2  -6    9.29    4.94   1
  20   2  -6   16.98    4.88   1
  18  -2  -6    6.02    3.92   1
  18   2  -6   -3.00    3.19   1
  16   2  -6   83.49    6.25   1
  16  -2  -6   90.53    6.37   1
 -14   2   6  538.64   20.50   1
  14  -2  -6  508.25   20.98   1
  14   2  -6  519.95   20.66   1
 -12  -2   6 1210.77   43.80   1
  12   2  -6 1170.68   44.41   1
 -12   2   6 1222.74   44.23   1
  12  -2  -6 1198.75   44.69   1
  10   2  -6  942.87   33.42   1
  10   2  -6  883.67   33.51   1
  10  -2  -6  885.81   33.82   1
 -10   2   6  906.11   33.46   1
   8  -2  -6  969.41   37.46   1
   8   2  -6 1058.37   37.07   1
   8   2  -6 1005.05   37.19   1
  -8   2   6 1027.59   37.24   1
   6   2  -6   36.40    2.25   1
  -6   2   6   40.35    2.66   1
   6   2  -6   36.04    2.33   1
   6  -2  -6   42.47    3.04   1
  -6  -2   6   38.06    1.86   1
   6  -2  -6   33.89    2.65   1
   4   2  -6   22.22    1.28   1
   4  -2  -6   26.40    1.95   1
   4  -2  -6   18.71    1.67   1
  -4   2   6   22.17    1.76   1
   4   2  -6   18.67    1.32   1
  -2   2   6   20.88    1.59   1
   2  -2  -6   21.96    1.59   1
   2  -2  -6   22.10    1.69   2
   2  -2  -6   22.70    1.71   1
  -2   2   6   19.76    1.61   1
   0   2  -6  674.44   24.68   3
   0   2   6  661.46   24.67   1
   0   2  -6  676.04   24.51   1
   0  -2   6  707.78   24.54   1
   0  -2  -6  670.67   24.01   2
   0   2   6  689.80   24.06   2
   0   2   6  648.71   24.68   1
   0  -2   6  685.60   24.52   1
   0  -2   6  665.66   24.68   3
   0  -2  -6  684.05   24.70   1
   0   2  -6  704.23   24.50   1
   0  -2  -6  673.71   24.69   1
   2  -2   6 2117.84   73.83   3
  -2   2  -6 2056.19   73.82   1
   2   2   6 2004.87   71.76   2
  -2   2  -6 2071.56   73.82   1
   2  -2   6 2121.39   73.80   1
  -2  -2  -6 1967.79   73.87   1
   2   2   6 2119.82   73.90   1
   2   2   6 2019.63   73.89   1
  -2  -2  -6 2085.57   71.76   2
   2  -2   6 2013.17   73.79   1
  -4   2  -6 1925.08   68.50   1
   4   2   6 1935.05   66.41   2
   4  -2   6 1882.19   68.45   1
  -4  -2  -6 1864.54   68.45   1
  -4  -2  -6 1913.25   66.38   2
   4   2   6 1864.62   68.49   1
   4  -2   6 1871.64   66.40   2
  -4   2  -6 1943.71   68.47   1
   6   2   6 1711.56   60.22   2
   6  -2   6 1757.22   62.27   1
   6   2   6 1738.08   62.24   1
  -6   2  -6 1652.82   62.15   1
  -6  -2  -6 1735.30   62.16   1
   8  -2   6 1393.16   51.03   1
  -8  -2  -6 1392.78   50.81   1
  -8   2  -6 1425.33   50.91   1
   8   2   6 1322.94   50.87   1
   8   2   6 1433.90   49.22   2
 -10   2  -6   45.33    3.56   1
  10  -2   6   43.76    3.75   1
  10   2   6   47.56    3.32   2
  10   2   6   35.99    3.42   1
 -10  -2  -6   46.61    3.45   1
  12   2   6   33.47    3.31   2
  12   2   6   37.10    3.72   1
 -12  -2  -6   30.57    3.46   1
  12  -2   6   30.89    3.90   1
 -12   2  -6   41.40    3.77   1
 -14  -2  -6  115.99    6.60   1
  14  -2   6  109.17    7.06   1
 -14   2  -6  101.36    6.66   1
  14   2   6  106.21    6.77   1
  14   2   6  109.54    6.31   2
  16  -2   6  122.03    8.45   1
 -16   2  -6  139.01    8.30   1
  16   2   6  149.77    8.21   2
  16   2   6  150.86    8.50   1
  18   2   6   47.00    5.98   1
  18  -2   6   71.11    6.80   1
  19   3  -6    7.35    3.96   1
  19  -3  -6    0.69    4.34   1
  17  -3  -6   12.93    3.98   1
  17   3  -6    7.21    3.51   1
  15  -3  -6  262.99   12.01   1
  15   3  -6  254.62   11.50   1
  13   3  -6  715.08   28.35   1
 -13   3   6  774.79   28.39   1
  13  -3  -6  758.35   28.87   1
  11   3  -6 1017.14   35.83   1
  11  -3  -6  942.67   36.28   1
 -11   3   6  999.70   35.94   1
  11   3  -6  911.48   35.84   1
   9  -3  -6 1354.63   52.52   1
   9   3  -6 1491.33   52.01   1
  -9  -3   6 1444.18   51.63   1
  -9   3   6 1438.42   52.27   1
   9   3  -6 1426.70   52.13   1
  -7   3   6  397.30   16.09   1
  -7  -3   6  427.13   15.40   1
   7   3  -6  425.60   15.87   1
   7   3  -6  444.89   15.74   1
   7  -3  -6  411.38   16.34   1
  -5   3   6   17.24    1.79   1
   5   3  -6   20.30    1.35   1
   5   3  -6   18.37    1.36   1
   5  -3  -6   16.20    1.87   1
   5  -3  -6   20.16    2.03   1
  -3   3   6    1.36    1.14   1
   3  -3  -6    1.76    1.17   1
   3  -3  -6    3.90    1.29   2
   3  -3  -6    3.63    1.14   1
   1   3  -6  130.81    5.08   2
   1   3  -6  140.68    5.44   3
   1  -3  -6  138.41    5.36   2
  -1   3   6  129.39    5.38   2
  -1   3   6  125.78    5.39   1
  -1   3   6  132.11    5.41   1
   1  -3  -6  127.43    5.39   1
   1  -3  -6  137.63    5.43   1
  -1   3  -6 1156.86   42.36   3
   1   3   6 1181.69   41.22   2
   1   3   6 1123.35   42.37   1
   1   3   6 1247.44   42.42   1
  -1   3  -6 1141.40   41.02   2
  -1  -3  -6 1157.08   42.38   1
  -1  -3  -6 1141.64   41.18   2
   1  -3   6 1174.67   42.17   1
  -1   3  -6 1204.63   42.25   1
   1  -3   6 1161.01   42.36   3
  -1   3  -6 1214.15   42.22   1
   3  -3   6 1523.44   55.88   1
  -3  -3  -6 1587.53   56.00   1
  -3   3  -6 1509.15   55.94   1
   3  -3   6 1561.47   54.32   2
  -3  -3  -6 1594.76   54.36   2
  -3   3  -6 1512.66   55.94   1
   3   3   6 1574.73   54.38   2
  -5   3  -6 1360.35   48.87   1
   5   3   6 1355.83   47.36   2
   5  -3   6 1387.22   47.12   2
   5  -3   6 1263.78   48.82   1
  -5  -3  -6 1384.80   47.34   2
   5   3   6 1376.47   48.91   1
  -5  -3  -6 1289.52   48.78   1
   7   3   6 1814.12   68.33   1
   7   3   6 1937.77   66.28   2
  -7   3  -6 1937.13   68.39   1
  -7  -3  -6 1854.93   68.24   1
   7  -3   6 1891.53   68.45   1
  -9   3  -6  352.70   14.71   1
  -9  -3  -6  367.46   14.57   1
   9   3   6  385.99   14.13   2
   9  -3   6  378.99   14.98   1
   9   3   6  375.56   14.77   1
  11  -3   6   21.99    3.22   1
 -11  -3  -6   26.59    2.96   1
  11   3   6   22.21    2.61   2
 -11   3  -6   15.04    2.88   1
  11   3   6   17.42    2.84   1
 -13  -3  -6   63.74    4.65   1
 -13   3  -6   56.10    4.77   1
  13  -3   6   46.43    4.81   1
  13   3   6   49.30    4.49   1
  13   3   6   55.40    4.22   2
  15   3   6  133.49    8.05   1
 -15   3  -6  138.99    8.14   1
  15  -3   6  157.78    8.70   1
  15   3   6  137.92    7.78   2
  17   3   6   90.03    6.91   1
 -17   3  -6   86.03    6.90   1
  17  -3   6   74.33    6.97   1
  19  -3   6   93.92    8.45   1
  19   3   6  108.89    8.35   1
  20   4  -6    3.31    4.31   1
  20  -4  -6   -8.20    4.46   1
  18   4  -6   -0.37    3.49   1
  18  -4  -6   -1.08    3.72   1
  16  -4  -6   54.81    5.39   1
  16   4  -6   45.85    4.51   1
  14   4  -6  385.40   15.78   1
 -14   4   6  403.37   16.06   1
  14  -4  -6  375.32   16.45   1
  12  -4  -6  515.91   20.55   1
 -12   4   6  539.41   20.21   1
  12   4  -6  498.58   19.96   1
 -10  -4   6  709.91   25.80   1
  10   4  -6  727.27   26.37   1
  10  -4  -6  721.71   27.07   1
 -10   4   6  674.46   26.64   1
  10   4  -6  712.73   26.45   1
   8  -4  -6  462.22   18.32   1
   8   4  -6  477.02   17.72   1
  -8  -4   6  469.97   17.13   1
   8   4  -6  487.85   17.59   1
  -8   4   6  461.99   18.08   1
   6  -4  -6    6.97    1.84   1
  -6   4   6    8.67    1.71   1
   6  -4  -6    8.10    1.89   2
   6   4  -6    6.35    1.06   1
   6   4  -6    7.67    1.24   1
   4  -4  -6    8.31    1.63   2
  -4   4   6    7.88    1.54   1
   4  -4  -6    8.28    1.54   1
   2  -4  -6   60.03    3.06   1
   2   4  -6   55.38    2.76   2
   2  -4  -6   57.11    3.08   2
   2  -4  -6   63.05    3.11   1
  -2   4   6   62.81    3.18   2
  -2   4   6   59.52    3.05   1
   2   4  -6   59.72    3.01   3
   0   4   6  354.01   13.56   1
   0  -4  -6  359.53   13.57   1
   0  -4   6  363.00   13.00   2
   0  -4   6  352.29   13.60   3
   0   4  -6  359.99   12.99   2
   0   4  -6  358.81   13.19   1
   0   4   6  380.13   13.33   2
   0  -4  -6  365.65   13.28   2
   0   4   6  382.84   13.63   1
   0   4  -6  355.02   13.23   1
  -2   4  -6 1307.13   46.88   1
   2  -4   6 1278.59   47.02   3
  -2  -4  -6 1323.94   47.03   1
  -2   4  -6 1287.98   46.90   1
  -2  -4  -6 1269.61   45.67   2
   2   4   6 1262.64   47.01   1
   2   4   6 1356.71   47.05   1
   2  -4   6 1297.40   45.43   2
   2   4   6 1318.33   45.73   2
  -4  -4  -6 1272.66   42.99   2
   4   4   6 1171.68   44.26   1
  -4  -4  -6 1259.90   44.25   1
  -4   4  -6 1194.36   44.25   1
   4  -4   6 1221.38   42.67   2
   4  -4   6 1164.06   44.18   1
  -4   4  -6 1288.80   44.35   1
   4   4   6 1186.68   42.98   2
   6  -4   6 1238.27   46.80   1
   6   4   6 1240.71   46.76   1
  -6  -4  -6 1309.26   46.70   1
   6   4   6 1308.88   45.38   2
  -6   4  -6 1323.96   46.84   1
   6  -4   6 1281.03   45.03   2
   8  -4   6  764.87   27.37   2
  -8  -4  -6  771.63   28.55   1
   8   4   6  756.59   28.68   1
  -8   4  -6  775.32   28.71   1
   8   4   6  771.68   27.75   2
   8  -4   6  768.52   28.84   1
 -10  -4  -6    4.09    2.17   1
  10  -4   6   13.61    2.05   2
 -10   4  -6    5.19    2.35   1
  10   4   6    5.57    2.17   2
  10  -4   6    3.31    2.56   1
  10   4   6    2.31    2.19   1
  12  -4   6   31.99    3.92   1
 -12   4  -6   29.67    3.51   1
  12   4   6   26.16    3.44   1
  12   4   6   26.08    3.26   2
 -12  -4  -6   22.45    3.16   1
 -14  -4  -6   85.52    5.73   1
  14   4   6   73.13    5.83   1
 -14   4  -6   82.85    6.07   1
  14   4   6   86.15    5.58   2
  14  -4   6   70.94    6.04   1
  16   4   6   96.29    7.20   2
 -16   4  -6  100.33    7.41   1
  16  -4   6  105.16    7.70   1
  16   4   6  109.16    7.25   1
  18  -4   6   69.46    7.22   1
  18   4   6   78.53    6.96   1
  19   5  -6    8.48    4.28   1
  19  -5  -6    4.43    4.61   1
  17   5  -6   18.32    3.85   1
  17  -5  -6   13.01    4.30   1
  15  -5  -6   78.26    5.99   1
 -15   5   6   84.48    6.04   1
  15   5  -6   78.45    5.68   1
 -13   5   6  275.56   12.23   1
  13  -5  -6  286.92   12.62   1
  13   5  -6  279.57   11.84   1
 -11   5   6  380.19   15.28   1
  11   5  -6  420.40   14.89   1
 -11  -5   6  356.67   13.98   1
  11   5  -6  373.96   14.83   1
  11  -5  -6  370.69   15.55   1
  11  -5  -6  387.83   15.18   2
  -9   5   6  197.77    8.80   1
   9   5  -6  207.55    8.27   1
   9  -5  -6  202.77    8.86   2
   9  -5  -6  195.94    9.07   1
   9   5  -6  204.76    8.29   1
   7   5  -6  239.22    9.10   1
   7  -5  -6  234.61    9.77   2
   7   5  -6  245.54    9.22   1
  -7   5   6  228.32    9.80   1
   5   5  -6    0.25    1.33   2
  -5   5   6    0.48    1.50   1
   5   5  -6    2.77    0.83   1
   5  -5  -6   -0.70    1.59   2
   5   5  -6    1.86    0.70   1
   5  -5  -6   -0.62    1.47   1
   3   5  -6   17.36    1.66   2
  -3   5   6   16.22    1.83   1
   3  -5  -6   19.12    1.92   2
   3  -5  -6   20.50    1.96   1
  -3   5   6   14.85    1.92   2
   3   5  -6   24.41    1.89   3
   1   5  -6   42.83    2.47   3
  -1  -5   6   43.52    2.51   3
   1  -5  -6   38.87    2.59   2
  -1   5   6   39.22    2.46   1
  -1  -5   6   39.93    2.24   2
   1   5  -6   38.47    1.68   1
   1   5  -6   38.81    1.66   1
   1   5  -6   41.03    2.18   2
   1  -5  -6   34.33    2.46   1
  -1   5   6   40.82    2.63   2
  -1  -5  -6  495.33   18.83   1
   1  -5   6  517.38   18.09   2
   1   5   6  509.85   18.41   2
  -1  -5  -6  498.97   18.36   2
   1  -5   6  509.59   18.91   3
   1  -5   6  507.00   18.39   1
  -1   5  -6  486.99   18.05   2
   1  -5   6  507.19   18.39   1
   1   5   6  513.96   18.84   1
  -1   5  -6  538.22   18.60   1
  -1   5  -6  496.96   18.59   1
  -3   5  -6  544.62   19.88   1
  -3  -5  -6  530.46   19.38   2
   3  -5   6  541.37   20.06   3
  -3  -5  -6  517.70   19.87   1
  -3   5  -6  561.39   19.91   1
  -3   5  -6  533.20   19.02   2
   3  -5   6  507.47   19.71   1
   3   5   6  545.50   19.43   2
   3  -5   6  533.92   19.01   2
   3   5   6  547.75   19.95   1
  -5  -5  -6 1362.23   47.66   2
   5  -5   6 1362.50   47.31   2
  -5   5  -6 1333.61   49.08   1
   5  -5   6 1391.44   49.09   1
  -5  -5  -6 1321.51   48.97   1
   5   5   6 1325.35   47.67   2
  -7   5  -6  819.38   31.02   1
   7  -5   6  815.96   31.05   1
   7  -5   6  841.53   29.63   2
   7   5   6  870.85   30.09   2
   7   5   6  827.76   30.96   1
  -7  -5  -6  830.10   30.81   1
   9   5   6   51.34    3.64   2
   9   5   6   53.26    3.83   1
   9  -5   6   54.94    4.20   1
  -9   5  -6   45.67    3.71   1
   9  -5   6   51.48    3.27   2
  -9  -5  -6   46.91    3.55   1
  11  -5   6    8.59    2.35   2
 -11   5  -6    7.48    2.74   1
  11   5   6    4.97    2.56   2
  11   5   6    5.67    2.66   1
 -11  -5  -6    9.25    2.58   1
  11  -5   6   10.12    3.09   1
  13  -5   6    1.84    3.41   1
  13   5   6    2.22    3.02   2
 -13   5  -6    8.76    3.24   1
  13   5   6    7.51    3.08   1
  13  -5   6   10.31    3.00   2
 -13  -5  -6    6.19    2.88   1
 -15   5  -6   59.82    5.62   1
  15   5   6   70.99    5.53   1
  15  -5   6   66.16    6.15   1
  15   5   6   68.47    5.61   2
  17   5   6   65.56    6.06   1
  17  -5   6   66.20    6.76   1
 -17   5  -6   58.98    6.17   1
  18  -6  -6   25.07    5.27   1
  18   6  -6   24.22    4.37   1
  16   6  -6    3.92    3.27   1
  16  -6  -6    5.05    3.66   1
  14   6  -6   70.56    5.23   1
  14  -6  -6   87.37    6.53   1
 -14   6   6   83.87    5.91   1
  14   6  -6   78.06    5.88   2
  12  -6  -6  184.59    8.98   1
 -12   6   6  185.28    8.65   1
  12   6  -6  171.16    8.53   2
  12   6  -6  171.77    8.01   1
  10  -6  -6  184.91    8.79   2
  10  -6  -6  201.52    9.11   1
  10   6  -6  191.75    8.59   2
  10   6  -6  203.76    8.12   1
  10   6  -6  180.61    8.02   1
 -10   6   6  189.02    8.75   1
   8   6  -6  168.06    7.05   1
   8   6  -6  175.29    7.60   2
  -8   6   6  164.89    7.77   1
   8   6  -6  180.70    7.03   1
   8  -6  -6  180.58    7.86   2
   8  -6  -6  167.18    8.02   1
   6   6  -6  119.42    4.67   1
   6   6  -6  116.32    5.45   2
   6  -6  -6  113.53    5.62   2
   6  -6  -6  104.66    5.70   1
  -6   6   6  111.65    5.60   1
   6   6  -6  119.87    4.73   1
  -4   6   6    8.09    1.88   2
   4   6  -6    5.42    1.56   2
   4   6  -6    7.71    0.74   1
  -4   6   6    4.36    1.66   1
   4   6  -6    7.34    0.71   1
   4  -6  -6    7.15    1.76   1
   4  -6  -6    7.00    1.83   2
  -2   6   6   25.23    2.24   2
  -2   6   6   16.90    1.94   1
   2   6  -6   27.12    1.25   1
   2   6  -6   27.64    1.99   2
   2  -6  -6   20.46    2.14   2
   2   6  -6   23.69    1.15   1
   2  -6  -6   22.12    2.07   1
   0   6   6   90.40    4.24   1
   0  -6  -6   91.99    4.29   1
   0   6   6   87.68    4.31   2
   0   6  -6   86.46    3.86   2
   0  -6   6   88.08    3.97   2
   0  -6  -6   93.27    4.28   2
   0  -6  -6   88.83    3.60   3
   0   6  -6   94.42    3.84   1
   0   6  -6   90.22    4.31   3
   0   6  -6   94.32    3.79   1
   2  -6   6  579.92   23.02   3
   2   6   6  597.01   22.91   1
  -2   6  -6  628.07   22.06   2
  -2  -6  -6  602.06   22.37   2
   2   6   6  620.49   22.43   2
  -2  -6  -6  609.79   22.93   1
  -2   6  -6  668.40   22.85   1
   2  -6   6  636.98   22.06   2
  -2   6  -6  622.45   22.81   1
   4  -6   6  964.27   33.84   2
   4  -6   6  925.05   35.00   1
  -4   6  -6  939.42   35.13   1
  -4   6  -6  953.26   33.86   2
   4   6   6  924.33   35.13   1
  -4   6  -6 1019.48   35.24   1
   4   6   6  950.82   34.25   2
  -4  -6  -6 1003.71   34.25   2
  -6  -6  -6  448.68   17.50   1
   6   6   6  459.54   17.63   1
   6   6   6  468.83   17.20   2
   6  -6   6  452.05   17.66   1
   6  -6   6  469.91   16.76   2
  -6  -6  -6  474.21   17.18   2
  -6   6  -6  456.35   17.70   1
   8   6   6  171.42    7.51   2
  -8  -6  -6  166.97    7.58   1
   8   6   6  187.18    7.92   1
   8  -6   6  171.46    7.95   1
   8  -6   6  171.20    7.07   2
  -8   6  -6  175.77    7.93   1
 -10  -6  -6    4.13    2.31   1
 -10   6  -6    2.75    2.37   1
  10   6   6    3.03    2.43   2
  10  -6   6    2.36    2.65   1
  10  -6   6    1.34    1.92   2
  10   6   6    5.54    2.35   1
 -12   6  -6   -2.21    2.66   1
  12  -6   6   -2.67    2.30   2
  12   6   6   -0.94    2.55   1
 -12  -6  -6   -2.62    2.55   1
  12   6   6    1.98    2.93   2
  12  -6   6   -0.70    3.06   1
  14   6   6    6.37    3.48   1
 -14   6  -6    0.27    3.39   1
  14   6   6    5.75    3.47   2
  14  -6   6    2.20    3.78   1
  16   6   6   71.05    6.35   2
  16   6   6   77.76    6.05   1
 -16   6  -6   68.53    6.23   1
  16  -6   6   72.16    6.79   1
 -18   6  -6   22.58    5.62   1
  18  -6   6   28.94    6.10   1
  18   6   6   23.27    5.18   1
  19   7  -6   12.61    4.41   1
  19  -7  -6    5.60    4.90   1
  17   7  -6    6.12    3.57   1
  17  -7  -6    7.58    4.44   1
  15   7  -6    7.86    3.20   1
 -15   7   6   16.21    4.10   1
  15  -7  -6    6.77    3.93   1
 -13   7   6   42.49    4.57   1
  13   7  -6   38.50    4.43   2
  13   7  -6   42.08    3.70   1
  13  -7  -6   40.18    4.58   1
  11   7  -6   72.89    5.25   2
  11  -7  -6   81.38    5.68   1
  11   7  -6   79.81    4.58   1
  11   7  -6   76.91    4.69   1
 -11   7   6   65.69    5.20   1
   9   7  -6   62.91    4.29   2
   9   7  -6   69.72    3.63   1
   9   7  -6   51.29    3.41   1
   9  -7  -6   55.12    4.24   2
   9  -7  -6   55.46    4.36   1
   7   7  -6   85.72    3.93   1
  -7   7   6   80.52    4.87   1
   7  -7  -6   90.71    5.08   2
   7   7  -6   83.16    4.75   2
   7   7  -6   92.75    3.98   1
   7  -7  -6   92.43    5.12   1
   5  -7  -6    3.39    1.88   1
   5  -7  -6    8.49    2.05   2
  -5   7   6    6.24    2.04   2
   5   7  -6   -0.16    1.62   2
  -5   7   6    5.73    1.87   1
   5   7  -6    6.08    0.98   1
   3  -7  -6   33.18    2.73   2
   3   7  -6   38.29    2.76   3
  -3   7   6   35.26    2.84   1
   3   7  -6   35.02    2.67   2
   3  -7  -6   29.95    2.64   1
   3   7  -6   37.87    1.74   1
   3   7  -6   36.50    1.86   1
   1  -7  -6   33.02    2.50   2
  -1  -7   6   26.64    2.38   3
   1   7  -6   28.23    2.10   2
  -1   7   6   34.62    2.59   2
   1   7  -6   31.57    1.79   1
   1  -7  -6   29.45    2.45   1
   1   7  -6   35.62    2.02   1
  -1   7   6   30.34    2.35   1
  -1  -7   6   34.03    2.38   2
   1   7  -6   28.48    2.39   3
  -1   7  -6  107.60    4.67   1
  -1  -7  -6  100.85    4.83   1
   1   7   6  103.02    4.84   1
   1  -7   6  111.02    5.05   3
  -1   7  -6  105.39    4.57   1
   1  -7   6  104.81    4.14   1
   1   7   6  102.89    4.95   2
  -1   7  -6   99.43    4.50   2
   1  -7   6  107.80    4.59   2
  -1  -7  -6  105.76    4.90   2
  -3   7  -6  961.88   34.67   1
  -3  -7  -6  950.99   33.84   2
   3  -7   6  894.26   34.80   3
  -3   7  -6  966.13   33.49   2
   3   7   6  983.33   34.02   3
   3  -7   6  968.00   33.47   2
   3   7   6  932.04   34.69   1
  -3  -7  -6  917.86   34.61   1
  -3   7  -6  898.60   34.58   1
   3   7   6  959.63   33.87   2
  -5  -7  -6  194.69    8.21   1
  -5   7  -6  202.38    8.50   1
   5  -7   6  203.28    7.80   2
  -5   7  -6  197.09    7.82   2
   5   7   6  190.90    8.29   1
  -5  -7  -6  198.97    8.23   2
   5   7   6  198.05    8.30   2
   5  -7   6  200.89    8.32   1
  -7  -7  -6   87.19    4.80   2
   7   7   6   76.11    4.50   2
   7   7   6   85.55    4.72   1
  -7   7  -6   77.41    4.69   1
  -7  -7  -6   77.40    4.47   1
   7  -7   6   78.74    3.98   2
   7  -7   6   83.08    4.76   1
  -9  -7  -6    4.29    2.01   1
   9  -7   6    0.99    2.50   1
  -9   7  -6   -0.96    2.27   1
   9   7   6    2.80    2.14   1
   9  -7   6    3.26    1.92   2
   9   7   6    1.96    2.25   2
  11  -7   6   33.53    3.04   2
  11  -7   6   29.09    4.07   1
 -11   7  -6   30.43    3.74   1
 -11  -7  -6   36.26    3.49   1
  11   7   6   29.65    3.50   2
  11   7   6   29.40    3.45   1
  13   7   6   -0.06    2.86   1
  13  -7   6   -1.15    3.59   1
 -13   7  -6    1.83    3.26   1
  13   7   6   -0.63    3.12   2
  15   7   6   32.58    4.37   1
  15   7   6   30.90    4.93   2
  15  -7   6   22.95    4.95   1
 -15   7  -6   27.77    4.72   1
  17  -7   6   13.46    5.49   1
  17   7   6   15.70    4.58   1
 -17   7  -6   13.89    5.09   1
  18  -8  -6    9.16    4.89   1
  18   8  -6    5.38    3.74   1
  16  -8  -6    2.34    3.99   1
  16   8  -6    6.50    3.34   1
 -16   8   6    7.61    4.51   1
 -14   8   6   10.45    3.76   1
  14   8  -6   16.12    4.09   2
  14   8  -6    6.89    2.85   1
  14  -8  -6   11.75    3.93   1
  12   8  -6    7.90    2.44   1
  12  -8  -6   14.38    3.69   1
 -12   8   6   10.04    3.42   1
  12   8  -6   12.19    3.39   2
  10  -8  -6   35.64    4.02   2
  10   8  -6   34.64    3.77   2
 -10   8   6   51.09    4.28   1
  10   8  -6   43.88    3.24   1
  10  -8  -6   45.51    4.26   1
  10   8  -6   37.90    3.01   1
   8  -8  -6   19.59    2.90   2
  -8   8   6   14.04    2.61   1
   8   8  -6   15.12    1.87   1
   8  -8  -6   18.50    2.92   1
   8   8  -6   11.32    2.53   2
   8   8  -6   16.40    1.88   1
   6   8  -6    2.60    1.11   1
  -6   8   6    2.74    2.03   1
   6   8  -6    4.35    1.19   1
   6  -8  -6    3.44    2.10   1
   6  -8  -6    1.35    2.13   2
   6   8  -6    1.81    1.86   2
   4   8  -6    3.43    0.89   1
   4   8  -6    2.79    1.73   2
  -4   8   6    4.76    2.07   2
   4  -8  -6    3.01    1.93   2
   4   8  -6    2.13    0.95   1
  -4   8   6    3.23    1.84   1
   4  -8  -6    1.58    1.76   1
   4   8  -6    3.84    1.80   3
   2  -8  -6  207.22    8.65   2
  -2   8   6  202.27    8.63   1
  -2  -8   6  217.54    8.42   2
   2   8  -6  209.29    8.34   2
   2   8  -6  211.50    8.02   1
   2  -8  -6  209.90    8.71   1
   2   8  -6  203.28    7.86   1
   2   8  -6  210.15    8.65   3
   0  -8  -6  115.97    5.44   1
   0  -8   6  121.31    5.54   3
   0  -8  -6  125.22    4.81   3
   0   8  -6  118.44    5.15   1
   0  -8  -6  115.35    5.55   2
   0  -8   6  122.42    5.21   2
   0   8   6  124.03    5.48   1
   0   8   6  109.76    5.55   2
   0   8  -6  119.41    5.23   2
   0   8  -6  119.99    5.60   3
   0   8  -6  112.26    4.94   1
  -2   8  -6  173.49    6.96   2
  -2   8  -6  165.37    7.14   1
   2  -8   6  174.54    6.96   2
  -2  -8  -6  167.16    7.33   2
   2  -8   6  176.85    7.52   3
   2   8   6  164.57    7.33   2
  -2  -8  -6  168.01    7.26   1
   2   8   6  175.22    7.33   1
  -2   8  -6  184.44    7.36   1
  -4   8  -6  260.83   10.04   2
   4   8   6  251.65   10.45   2
   4  -8   6  267.87   10.89   3
   4  -8   6  248.65   10.32   1
  -4   8  -6  252.19   10.52   1
   4   8   6  252.74   10.51   1
  -4  -8  -6  272.36   10.45   1
   4  -8   6  261.88   10.01   2
  -4   8  -6  271.22   10.83   1
   4   8   6  268.08    9.76   3
  -4  -8  -6  261.62   10.46   2
   6   8   6   12.30    2.18   1
   6  -8   6   16.13    2.06   2
  -6   8  -6   16.02    2.54   1
   6   8   6   13.70    2.33   2
  -6  -8  -6   14.50    2.05   1
  -6  -8  -6   13.03    2.41   2
   6  -8   6    9.59    2.20   1
   8   8   6    1.47    2.02   1
   8   8   6   -0.69    2.14   2
  -8   8  -6    0.45    2.24   1
   8  -8   6   -0.17    1.87   2
   8  -8   6    3.88    2.39   1
  10  -8   6   34.43    4.01   1
 -10   8  -6   31.35    3.70   1
  10  -8   6   32.58    3.02   2
  10   8   6   30.12    3.65   2
  10   8   6   35.45    3.53   1
 -10  -8  -6   27.40    3.07   1
  12  -8   6   24.25    4.18   1
  12   8   6   27.09    3.91   2
 -12   8  -6   25.79    4.01   1
  12   8   6   29.18    3.82   1
 -14   8  -6    3.43    3.53   1
  14   8   6    1.01    3.13   1
  14   8   6   -0.57    3.69   2
  14  -8   6   -1.64    3.98   1
  16  -8   6   15.45    5.27   1
  16   8   6   11.96    4.24   1
 -16   8  -6    8.64    4.56   1
  17   9  -6    0.41    3.47   1
  17  -9  -6   -1.36    4.29   1
  15  -9  -6    6.73    4.01   1
  15   9  -6   -0.96    2.97   1
 -15   9   6    1.49    4.10   1
  13   9  -6    0.32    2.50   1
  13   9  -6   -4.36    3.34   2
  13  -9  -6   -2.06    3.30   1
 -13   9   6   -4.17    3.39   1
  11   9  -6   12.62    2.51   1
  11   9  -6   13.24    3.42   2
 -11   9   6   15.54    3.51   1
  11  -9  -6   19.79    3.91   1
   9   9  -6    3.67    2.58   2
   9  -9  -6    2.96    2.89   2
   9  -9  -6    3.89    2.80   1
   9   9  -6    5.35    2.04   1
  -9   9   6    5.32    2.86   1
   9   9  -6    3.45    1.74   1
   7  -9  -6    3.58    2.49   2
   7  -9  -6    6.11    2.50   1
  -7   9   6   10.17    2.50   1
   7   9  -6    8.95    2.38   2
   7   9  -6    7.17    1.51   1
   7   9  -6    6.90    1.54   1
   5   9  -6   39.82    2.37   1
   5   9  -6   50.08    3.43   2
  -5   9   6   37.59    3.29   1
   5   9  -6   41.50    2.39   1
   5   9  -6   45.76    3.51   3
   5  -9  -6   37.27    3.40   1
  -5   9   6   41.02    3.48   2
   5  -9  -6   49.79    3.58   2
  -3  -9   6  150.90    6.41   2
   3  -9  -6  144.04    6.66   1
   3   9  -6  153.69    5.75   1
  -3   9   6  139.00    6.49   1
   3   9  -6  141.99    5.62   1
   3  -9  -6  124.34    6.54   2
  -3   9   6  124.82    6.52   2
   3   9  -6  139.26    6.30   2
   3   9  -6  139.46    6.47   3
  -1  -9   6   18.74    2.25   2
   1   9  -6   21.58    1.68   1
   1   9  -6   14.19    1.98   2
   1   9  -6   21.88    2.35   3
  -1   9   6   18.27    2.41   2
   1   9  -6   21.00    1.88   1
   1  -9  -6   17.96    1.76   3
   1  -9  -6   19.65    2.26   1
  -1   9   6   16.84    2.15   1
   1  -9  -6   18.65    2.40   2
  -1  -9   6   17.81    2.23   3
   1   9   6    3.70    1.66   1
   1  -9   6    0.37    1.53   2
   1  -9   6    2.66    0.98   1
  -1  -9  -6    1.36    1.66   1
   1  -9   6    2.83    1.78   3
   1   9   6    2.44    1.94   2
  -1  -9  -6    2.35    1.93   2
  -1   9  -6    0.82    1.60   1
  -1   9  -6   -1.24    1.51   2
  -1   9  -6    1.15    1.35   1
  -3   9  -6    0.10    1.61   1
   3   9   6    0.53    1.68   1
  -3  -9  -6   -0.78    1.84   2
   3   9   6   -0.29    1.84   2
   3  -9   6    1.76    1.59   2
  -3  -9  -6   -0.53    1.55   1
  -3   9  -6    3.40    1.65   2
  -3   9  -6    2.01    2.07   1
   3  -9   6   -0.32    2.04   3
   5   9   6    5.30    1.98   1
   5  -9   6    9.08    2.08   1
   5  -9   6   11.14    2.49   3
  -5   9  -6    8.37    2.05   2
   5   9   6    4.99    2.19   2
  -5   9  -6    7.63    2.17   1
  -5  -9  -6    9.17    2.01   1
  -5  -9  -6    3.89    2.22   2
   5   9   6    9.59    1.39   3
   5  -9   6    5.68    1.87   2
  -7  -9  -6    4.32    2.47   2
   7  -9   6   -0.46    1.93   2
  -7   9  -6   -1.09    2.13   1
   7   9   6    2.45    2.08   1
   7  -9   6    0.23    2.14   1
  -7  -9  -6    2.12    1.88   1
   7   9   6    2.31    2.21   2
   9   9   6    2.19    2.35   1
   9  -9   6   -2.06    2.22   2
  -9   9  -6    0.66    2.48   1
  -9  -9  -6    3.89    2.14   1
   9   9   6    1.82    2.62   2
   9  -9   6    0.52    2.71   1
  11   9   6   52.07    4.69   2
  11  -9   6   51.68    4.06   2
  11   9   6   46.94    4.20   1
 -11   9  -6   55.64    4.79   1
  11  -9   6   47.95    4.79   1
 -13   9  -6   26.74    4.41   1
  13   9   6   26.74    4.40   2
  13   9   6   16.93    3.67   1
  13  -9   6   26.46    4.80   1
  15   9   6    0.75    3.55   1
  15  -9   6    6.03    4.69   1
 -15   9  -6    4.66    4.17   1
 -17   9  -6   -2.76    4.90   1
  17   9   6    4.60    4.41   1
  18  10  -6    2.53    3.98   1
  18 -10  -6    5.84    5.28   1
  16  10  -6    0.74    3.22   1
  16 -10  -6   -0.74    4.43   1
 -16  10   6    2.96    4.75   1
  14 -10  -6    9.85    4.16   1
  14  10  -6   11.19    3.05   1
 -14  10   6    8.81    4.10   1
  12  10  -6   43.43    3.56   1
  12 -10  -6   36.80    4.91   1
 -12  10   6   42.99    4.69   1
  12  10  -6   36.84    4.56   2
  10 -10  -6   61.26    5.08   1
  10  10  -6   69.02    4.04   1
  10  10  -6   46.49    4.60   2
 -10  10   6   53.16    4.82   1
   8  10  -6   41.27    2.95   1
   8  10  -6   32.77    3.66   2
   8 -10  -6   39.37    4.09   1
  -8  10   6   41.76    3.95   1
   8  10  -6   42.27    3.12   1
   8 -10  -6   38.09    4.03   2
   6  10  -6    1.85    1.37   1
  -6  10   6    0.73    2.43   2
   6  10  -6    2.62    1.48   1
   6 -10  -6    2.40    2.41   1
  -6  10   6    1.04    2.16   1
   6  10  -6    4.39    2.44   3
   6 -10  -6   -1.07    2.44   2
   6  10  -6    5.14    2.38   2
   4  10  -6   20.68    1.68   1
   4  10  -6   17.68    2.47   2
  -4  10   6   15.34    2.56   1
   4 -10  -6   18.64    2.78   2
   4  10  -6   19.02    2.55   3
  -4  10   6   18.49    2.78   2
   4  10  -6   21.17    1.77   1
   4 -10  -6   13.54    2.59   1
  -2 -10   6   95.40    4.88   2
   2  10  -6   95.57    4.11   1
  -2  10   6   81.43    5.05   2
   2  10  -6   94.46    5.18   3
   2 -10  -6   98.53    5.20   2
   2  10  -6   90.21    4.34   1
   2 -10  -6   90.24    4.99   1
  -2  10   6   92.54    4.96   1
   2  10  -6   93.94    4.79   2
   0  10  -6    5.25    1.79   2
   0 -10  -6    8.08    2.20   2
   0  10   6    4.34    2.05   2
   0 -10  -6    3.49    1.84   1
   0  10   6    3.72    1.86   1
   0 -10  -6    5.31    1.36   3
   0  10  -6    4.73    1.54   1
   0 -10   6    2.71    1.90   3
   0 -10   6    3.96    1.82   2
   0  10  -6    6.38    1.77   1
  -2  10  -6   71.50    3.99   2
  -2  10  -6   73.75    4.37   1
   2 -10   6   69.88    4.37   3
   2  10   6   69.39    4.04   1
  -2 -10  -6   61.30    3.88   1
  -2 -10  -6   64.05    4.30   2
   2  10   6   73.61    4.34   2
  -2  10  -6   63.09    3.87   1
   2 -10   6   73.08    3.92   2
   2 -10   6   63.84    3.38   1
   4  10   6  191.37    8.90   2
   4 -10   6  203.77    8.54   1
   4 -10   6  198.32    9.29   3
   4 -10   6  222.24    8.58   2
  -4  10  -6  212.84    8.51   2
  -4 -10  -6  217.85    9.03   2
  -4  10  -6  198.49    8.87   1
   4  10   6  205.17    8.89   1
  -4 -10  -6  210.24    8.77   1
   6 -10   6   16.90    2.42   2
  -6  10  -6   10.74    2.34   2
   6  10   6   20.42    2.99   2
  -6  10  -6    9.16    2.50   1
   6 -10   6   13.95    2.42   1
  -6 -10  -6   11.40    2.26   1
   6  10   6   14.61    1.82   3
  -6 -10  -6   12.26    2.78   2
   6  10   6    8.99    2.29   1
  -8 -10  -6   19.57    2.68   1
   8  10   6   19.71    2.82   1
  -8  10  -6   16.54    3.12   1
   8  10   6   17.03    3.16   2
   8 -10   6   20.39    3.15   1
   8 -10   6   22.34    2.86   2
  10  10   6   -0.56    3.04   2
  10 -10   6   -3.98    3.02   1
  10  10   6   -2.04    2.59   1
 -10  10  -6    0.50    2.97   1
  10 -10   6   -3.91    2.59   2
 -12  10  -6   51.27    5.17   1
  12  10   6   42.94    4.37   1
  12 -10   6   50.77    5.20   1
  12  10   6   45.07    5.06   2
  14  10   6   12.89    3.93   1
 -14  10  -6    6.47    4.07   1
  16  10   6    0.57    3.98   1
 -16  10  -6   -1.43    4.56   1
  17 -11  -6    0.12    5.10   1
  17  11  -6    1.48    3.74   1
  15  11  -6    5.88    3.40   1
  15 -11  -6    6.25    4.45   1
 -15  11   6    4.58    4.41   1
  13  11  -6   58.97    4.78   1
  13 -11  -6   73.35    6.28   1
 -13  11   6   73.62    5.96   1
  11  11  -6  161.25    9.01   2
  11 -11  -6  197.52    9.65   1
 -11  11   6  189.77    9.59   1
  11  11  -6  167.71    7.95   1
   9  11  -6   39.11    4.17   2
   9  11  -6   41.13    3.10   1
  -9  11   6   38.14    4.19   1
   9 -11  -6   37.14    4.41   1
  -7  11   6   29.35    3.62   1
   7  11  -6   41.89    4.02   3
   7  11  -6   37.72    2.70   1
   7  11  -6   36.16    2.83   1
   7  11  -6   27.43    3.48   2
   7 -11  -6   36.14    3.90   1
   5  11  -6   24.64    3.07   3
   5  11  -6   19.87    1.92   1
   5 -11  -6   18.97    3.06   2
   5  11  -6   19.02    1.89   1
   5 -11  -6   19.50    3.09   1
  -5  11   6   21.61    2.97   1
  -5  11   6   17.40    3.04   2
   5  11  -6   20.58    2.86   2
   3  11  -6   25.96    3.00   3
  -3 -11   6   25.16    2.97   2
  -3  11   6   26.10    2.90   1
   3  11  -6   28.63    2.98   2
   3  11  -6   30.27    2.17   1
   3  11  -6   32.45    2.28   1
   3 -11  -6   27.67    3.26   2
   3 -11  -6   27.44    3.13   1
  -3  11   6   29.67    3.20   2
  -1  11   6   29.55    2.97   1
  -1  11   6   25.36    3.11   2
   1  11  -6   28.07    2.99   3
  -1 -11   6   28.08    2.82   2
   1 -11  -6   28.93    3.19   2
   1  11  -6   33.12    2.51   1
   1  11  -6   24.26    2.66   2
   1 -11  -6   27.29    2.89   1
   1 -11  -6   31.17    2.31   3
   1  11  -6   32.16    2.50   1
  -1 -11   6   25.95    2.82   3
  -1  11  -6   11.67    2.31   2
   1  11   6   11.31    2.25   1
   1 -11   6   12.49    2.35   3
  -1  11  -6   18.82    2.47   1
  -1 -11  -6   16.12    2.63   2
  -1  11  -6    9.68    2.02   1
   1  11   6   11.03    2.57   2
   1 -11   6   14.08    1.39   1
  -1 -11  -6   16.98    2.42   1
   1 -11   6    8.73    2.35   2
  -3 -11  -6  225.65    9.89   1
  -3  11  -6  240.24   10.42   1
  -3 -11  -6  246.97   10.35   2
   3 -11   6  247.42   10.46   3
   3 -11   6  234.76    9.82   2
  -3  11  -6  244.14    9.83   2
   3  11   6  245.85   10.12   1
   3  11   6  237.73   10.23   2
  -3  11  -6  250.89   10.04   1
   5 -11   6  113.06    6.56   3
  -5  11  -6  119.95    5.91   2
  -5 -11  -6  124.81    6.51   2
  -5 -11  -6  132.23    6.01   1
   5  11   6  115.73    6.03   1
   5 -11   6  129.40    6.00   1
   5 -11   6  120.46    5.99   2
   5  11   6  117.11    6.35   2
  -5  11  -6  107.52    6.25   1
   5  11   6  120.37    5.24   3
   7 -11   6  101.08    6.08   1
   7  11   6  111.81    5.89   1
   7 -11   6  109.30    5.75   2
  -7  11  -6   98.06    6.23   1
   7  11   6  109.70    6.32   2
   7  11   6  113.72    5.14   3
  -7 -11  -6  104.83    5.59   1
   9  11   6   63.11    4.90   1
   9 -11   6   53.70    4.13   2
   9  11   6   59.87    4.81   2
   9 -11   6   55.43    4.92   1
  -9  11  -6   56.56    4.76   1
  11  11   6    7.27    3.68   2
 -11  11  -6    6.52    3.52   1
  11  11   6    6.15    3.07   1
 -13  11  -6   37.49    5.18   1
  13  11   6   44.08    4.80   1
  15  11   6    5.94    4.29   1
 -15  11  -6    1.65    4.41   1
 -16  12   6    9.35    5.39   1
  16  12  -6    2.70    3.83   1
  16 -12  -6   -1.08    4.75   1
  14 -12  -6   36.39    5.56   1
 -14  12   6   35.01    5.32   1
  14  12  -6   29.10    3.89   1
  12 -12  -6  143.26    8.58   1
  12  12  -6  136.49    6.98   1
 -12  12   6  137.08    8.37   1
  10 -12  -6  209.97   10.88   1
  10  12  -6  216.82   10.55   2
  10  12  -6  230.69    9.53   1
 -10  12   6  228.45   10.89   1
   8 -12  -6   39.26    4.48   1
   8  12  -6   50.03    3.48   1
  -8  12   6   49.02    4.53   1
   8  12  -6   44.95    4.36   2
   6  12  -6    1.56    2.60   2
   6 -12  -6    1.11    2.75   1
   6  12  -6    1.09    1.90   1
  -6  12   6    4.52    3.19   2
   6  12  -6    3.07    2.97   3
  -6  12   6   -1.99    2.36   1
   6  12  -6    0.87    1.62   1
   4  12  -6    0.19    1.64   1
   4  12  -6    2.15    2.37   2
  -4  12   6    3.28    2.76   2
   4  12  -6   -0.60    2.45   3
   4  12  -6   -0.73    1.53   1
  -4 -12   6   -0.16    2.51   2
  -4  12   6   -1.78    2.31   1
   4 -12  -6    0.11    2.46   1
   2 -12  -6    1.25    2.70   2
   2 -12  -6    4.86    2.00   3
   2 -12  -6    3.79    2.29   1
   2  12  -6    4.06    1.67   1
  -2  12   6    6.81    2.72   2
  -2 -12   6    3.48    2.50   2
   2  12  -6    5.69    2.33   2
   2  12  -6    0.21    1.81   1
   2  12  -6    7.05    2.73   3
  -2  12   6    2.58    2.21   1
   0  12   6    6.34    2.21   1
   0 -12  -6    5.29    1.64   3
   0  12  -6    6.78    1.82   1
   0  12  -6    2.93    2.09   1
   0  12   6    5.16    2.49   2
   0 -12   6    7.25    2.38   3
   0 -12   6    4.40    2.40   2
   0 -12  -6    3.05    2.73   2
   0 -12  -6    3.75    2.17   1
   0  12  -6    4.40    2.16   2
  -2 -12  -6  121.29    6.03   1
   2  12   6  123.35    6.15   1
   2 -12   6  124.39    6.02   2
  -2 -12  -6  125.20    6.58   2
   2 -12   6  107.57    6.25   3
   2 -12   6  110.87    5.19   1
  -2  12  -6  139.18    6.15   2
   2  12   6  117.49    6.41   2
  -2  12  -6  114.49    5.82   1
  -2  12  -6  121.65    6.33   1
   4  12   6  313.13   12.97   2
  -4 -12  -6  323.60   12.68   1
   4 -12   6  304.86   13.21   3
   4  12   6  293.81   12.73   1
  -4  12  -6  323.15   12.52   2
  -4  12  -6  306.13   12.86   1
   4 -12   6  327.72   12.60   2
  -6  12  -6  181.04    8.19   2
   6 -12   6  187.17    8.16   2
   6 -12   6  177.49    8.90   3
   6  12   6  171.38    8.31   1
  -6  12  -6  166.22    8.47   1
  -6 -12  -6  169.31    7.94   1
   6  12   6  182.37    8.68   2
   6  12   6  182.58    7.37   3
   8  12   6  182.09    8.48   1
   8  12   6  175.65    8.74   2
   8 -12   6  168.17    8.06   2
  -8  12  -6  161.22    8.55   1
  10  12   6   19.52    4.34   2
 -10  12  -6   16.88    3.93   1
  10  12   6   13.76    3.28   1
 -12  12  -6   16.12    4.16   1
  12  12   6   12.72    3.54   1
  14  12   6   10.65    3.92   1
 -14  12  -6   11.39    4.73   1
  15 -13  -6   15.90    5.50   1
  15  13  -6   14.03    3.99   1
 -15  13   6   19.13    5.22   1
  13 -13  -6   70.40    6.53   1
 -13  13   6   75.94    6.53   1
  13  13  -6   72.24    5.25   1
  11  13  -6  189.71    8.55   1
 -11  13   6  178.85    9.83   1
  11 -13  -6  186.93   10.33   1
  -9  13   6  139.77    7.95   1
   9 -13  -6  157.89    8.39   1
   9  13  -6  136.21    6.59   1
   9  13  -6  133.54    7.86   2
   7 -13  -6   24.76    3.87   1
  -7  13   6   30.93    3.95   1
   7  13  -6   20.23    3.71   2
  -7  13   6   25.71    4.12   2
   7  13  -6   26.94    2.70   1
   5  13  -6    1.13    1.86   1
  -5  13   6    1.87    3.27   2
   5  13  -6   -0.71    2.69   2
  -5  13   6    3.06    2.76   1
   5 -13  -6    0.46    2.79   1
   5  13  -6    2.48    1.78   1
   3  13  -6    3.22    2.05   1
  -3  13   6    8.36    3.06   2
   3  13  -6    3.72    1.80   1
   3 -13  -6    3.34    2.26   3
   3  13  -6    4.08    2.95   3
  -3 -13   6    6.28    2.95   2
   3 -13  -6   -1.11    2.73   1
   3  13  -6    4.03    2.74   2
  -3  13   6    2.37    2.48   1
  -1 -13   6   41.01    3.77   3
   1  13  -6   47.30    3.29   1
   1 -13  -6   45.26    3.30   3
  -1  13   6   41.66    3.63   1
  -1  13   6   42.12    4.01   2
   1  13  -6   41.23    3.83   2
   1  13  -6   46.31    3.52   1
  -1 -13   6   53.49    4.14   2
   1 -13  -6   56.61    4.09   1
  -1  13  -6   78.43    4.80   1
  -1 -13  -6   76.99    4.85   1
  -1  13  -6   80.31    4.98   2
   1 -13   6   89.02    5.48   2
   1 -13   6   84.59    5.24   3
   1  13   6   93.40    5.58   2
   1  13   6   82.28    4.99   1
  -1  13  -6   94.65    5.32   1
  -3  13  -6  297.43   11.73   2
   3  13   6  264.78   11.76   1
   3  13   6  272.47   12.06   2
  -3 -13  -6  288.28   11.67   1
  -3  13  -6  275.40   11.80   1
   3 -13   6  297.42   12.28   3
   3 -13   6  287.76   11.74   2
   5  13   6  485.86   18.89   2
  -5  13  -6  469.92   18.32   2
  -5  13  -6  465.99   18.94   1
   5 -13   6  464.93   19.37   3
   5  13   6  479.74   18.84   1
   5 -13   6  503.11   18.44   2
   7  13   6  248.19   11.59   2
   7 -13   6  260.07   11.02   2
   7 -13   6  250.70   11.87   3
  -7  13  -6  252.81   11.46   1
   7  13   6  258.19   11.32   1
  -7  13  -6  262.10   11.04   2
  -9  13  -6   64.99    5.31   1
   9  13   6   86.72    6.33   2
   9 -13   6   64.32    5.61   3
   9  13   6   57.24    4.82   1
 -11  13  -6    1.89    3.64   1
  11  13   6   -0.06    3.11   1
 -13  13  -6   12.33    4.61   1
  13  13   6   13.38    3.91   1
  15  13   6    6.85    4.40   1
 -15  13  -6    9.44    5.21   1
  14  14  -6   62.13    5.11   1
 -14  14   6   61.19    6.60   1
  12 -14  -6  134.98    9.27   1
 -12  14   6  146.37    9.01   1
  12  14  -6  143.64    7.45   1
 -10  14   6  183.45    9.90   1
  10 -14  -6  182.38   10.25   1
  10  14  -6  190.91    8.48   1
  -8  14   6   87.76    6.56   1
   8  14  -6   98.39    5.26   1
   8 -14  -6  103.21    6.95   1
   8  14  -6   96.73    6.58   2
   6  14  -6   15.39    2.42   1
   6  14  -6   17.38    3.58   2
   6 -14  -6   10.93    3.57   1
  -6  14   6   14.59    3.93   2
  -6  14   6    7.21    3.23   1
  -4  14   6   -0.45    2.67   1
  -4  14   6   -1.36    3.11   2
   4  14  -6    0.09    1.90   1
   4 -14  -6    1.34    2.61   3
   4  14  -6   -2.29    2.70   2
   4 -14  -6   -1.65    2.84   1
   2  14  -6   12.26    2.31   1
   2  14  -6   13.85    3.07   2
  -2  14   6   11.26    3.45   2
  -2  14   6   14.35    3.10   1
   2 -14  -6   12.07    3.01   1
   2 -14  -6   15.87    2.55   3
   0  14   6  126.89    7.30   2
   0 -14  -6  128.11    6.83   1
   0 -14   6  135.80    7.11   3
   0 -14   6  136.15    7.15   2
   0  14  -6  129.62    6.45   1
   0 -14  -6  143.18    6.25   3
   0  14   6  136.75    6.95   1
   0  14  -6  138.73    6.91   2
   2 -14   6  265.36   10.63   2
   2  14   6  240.22   10.93   2
   2 -14   6  242.67   10.86   3
  -2  14  -6  240.03   10.34   2
  -2  14  -6  241.65   10.35   1
  -2 -14  -6  219.95   10.23   1
   2  14   6  240.40   10.48   1
  -4  14  -6  608.32   24.02   1
   4 -14   6  624.38   24.46   3
   4  14   6  629.29   24.06   1
   4  14   6  621.32   24.00   2
  -4  14  -6  625.29   23.39   2
   4 -14   6  624.34   23.48   2
   6  14   6  452.11   18.29   2
   6 -14   6  469.05   17.80   2
   6 -14   6  453.71   18.75   3
  -6  14  -6  454.49   18.28   1
   6  14   6  441.50   18.15   1
  -6  14  -6  440.54   17.68   2
   8 -14   6  123.20    7.99   3
   8  14   6  122.51    6.99   1
   8  14   6  125.36    7.85   2
  -8  14  -6  125.26    7.32   1
 -10  14  -6    0.09    3.45   1
  10  14   6   -0.50    3.14   1
 -12  14  -6   10.03    4.44   1
  12  14   6   14.98    3.97   1
  14  14   6    6.32    4.11   1
 -14  14  -6    4.33    4.95   1
 -13  15   6  124.77    8.93   1
  13  15  -6  120.16    7.02   1
  11  15  -6  186.93    8.78   1
 -11  15   6  180.49   10.31   1
   9  15  -6  160.56    7.61   1
   9 -15  -6  157.24    9.29   1
  -9  15   6  166.47    9.18   1
  -7  15   6   63.02    5.45   1
   7 -15  -6   70.85    5.67   1
   7  15  -6   66.73    4.44   1
   7  15  -6   69.73    5.71   2
  -7  15   6   70.12    6.00   2
   5 -15  -6    7.21    3.61   1
   5 -15  -6    4.60    3.10   3
   5  15  -6    5.31    3.45   2
  -5  15   6    5.96    3.26   1
  -5  15   6    4.55    3.59   2
   5  15  -6    2.79    2.14   1
   3 -15  -6    8.72    2.74   3
  -3  15   6    5.57    3.56   2
   3 -15  -6    7.91    3.40   1
  -3  15   6    7.11    3.11   1
   3  15  -6    7.10    2.33   1
   3  15  -6    5.03    3.24   2
   1  15  -6   54.82    4.03   1
   1  15  -6   57.55    4.56   2
   1 -15  -6   52.06    4.08   3
  -1  15   6   57.24    5.11   2
  -1  15   6   58.44    4.52   1
  -1  15  -6  281.82   11.23   1
   1  15   6  244.37   11.73   2
  -1  15  -6  249.45   11.26   2
   1  15   6  255.05   11.53   1
   1 -15   6  278.15   11.95   3
   3  15   6  491.26   19.74   2
   3 -15   6  476.10   19.89   3
  -3  15  -6  494.04   19.46   1
  -3  15  -6  518.32   19.32   2
   3  15   6  484.03   19.52   1
  -5  15  -6  545.29   20.48   2
   5  15   6  556.92   21.10   2
   5 -15   6  531.02   21.39   3
  -5  15  -6  492.63   20.77   1
   5  15   6  513.25   20.81   1
  -7  15  -6  239.86   10.60   2
   7 -15   6  201.41   11.04   3
  -7  15  -6  232.35   10.77   1
   7  15   6  212.59   10.39   1
  -9  15  -6   22.51    4.36   1
   9  15   6   20.76    3.97   1
 -11  15  -6   -2.79    3.94   1
  11  15   6    3.95    3.59   1
  13  15   6    6.23    4.04   1
 -13  15  -6    4.38    4.78   1
 -12  16   6  164.60   10.16   1
  12  16  -6  157.86    8.40   1
  10  16  -6  195.76    9.37   1
 -10  16   6  218.30   11.09   1
  -8  16   6  102.41    7.30   1
   8  16  -6   95.49    5.67   1
  -6  16   6   20.75    4.05   1
   6 -16  -6   27.71    4.00   3
   6  16  -6   22.54    3.02   1
  -6  16   6   23.05    4.86   2
   4 -16  -6    2.10    3.16   3
  -4  16   6   -3.08    3.23   1
   4  16  -6    3.19    2.47   1
   4  16  -6    1.43    3.51   2
  -4  16   6   -0.11    3.81   2
  -2  16   6   27.91    4.55   2
  -2  16   6   30.94    4.05   1
   2  16  -6   24.69    3.17   1
   2  16  -6   28.04    4.06   2
   2 -16  -6   33.46    3.43   3
   0  16   6  113.06    6.55   1
   0  16  -6  105.43    6.07   1
   0  16  -6  117.67    6.83   2
   0 -16   6  109.87    6.79   3
   0  16   6   93.26    7.09   2
  -2  16  -6  332.79   13.95   1
  -2  16  -6  356.72   14.23   2
   2  16   6  347.40   14.82   2
   2  16   6  324.12   14.21   1
   2 -16   6  333.83   14.63   3
   4 -16   6  498.18   20.19   3
  -4  16  -6  496.44   19.29   2
   4  16   6  488.82   19.67   1
  -4  16  -6  476.31   19.65   1
   6  16   6  279.83   12.77   1
  -6  16  -6  274.99   12.92   1
   6 -16   6  294.29   13.56   3
  -6  16  -6  306.52   12.93   2
   8  16   6   78.84    5.93   1
  -8  16  -6   77.50    6.15   1
 -10  16  -6    0.33    4.09   1
  10  16   6    1.53    3.60   1
  12  16   6    5.00    4.14   1
 -12  16  -6    2.67    4.78   1
  11  17  -6  189.54    9.48   1
 -11  17   6  203.94   11.29   1
   9  17  -6  123.35    6.84   1
  -9  17   6  117.22    8.15   1
   7  17  -6   44.23    4.00   1
   7 -17  -6   45.53    5.50   3
  -7  17   6   38.63    5.14   1
   5  17  -6   -1.24    2.55   1
   5 -17  -6    3.53    3.67   3
  -5  17   6    2.39    3.47   1
   3  17  -6    2.30    2.60   1
   3 -17  -6    7.07    3.26   3
   3  17  -6    4.60    3.71   2
  -3  17   6    2.92    3.37   1
  -1  17   6   36.72    4.30   1
   1  17  -6   35.47    3.82   1
   1 -17  -6   37.52    3.96   3
   1  17  -6   37.41    4.54   2
  -1  17  -6  121.72    7.15   1
   1 -17   6  132.93    8.02   3
  -1  17  -6  140.25    8.15   2
   1  17   6  150.20    7.84   1
   3  17   6  353.13   14.98   1
  -3  17  -6  367.19   15.17   2
   3 -17   6  357.63   15.53   3
  -3  17  -6  336.05   14.88   1
  -5  17  -6  301.42   13.17   2
   5  17   6  272.03   12.98   1
  -5  17  -6  295.52   13.30   1
   5 -17   6  336.44   14.37   3
  -7  17  -6  139.08    8.61   2
   7  17   6  121.98    7.66   1
  -7  17  -6  116.84    7.60   1
  -9  17  -6   28.19    5.21   1
   9  17   6   29.74    4.47   1
 -11  17  -6   -2.32    4.58   1
  11  17   6    1.14    4.06   1
  10  18  -6  133.17    7.64   1
 -10  18   6  134.53    9.30   1
   8 -18  -6   56.37    6.05   3
  -8  18   6   47.85    5.96   1
   8  18  -6   50.56    4.61   1
   6  18  -6   17.58    3.50   1
  -6  18   6   29.43    4.74   1
   6 -18  -6   29.24    4.97   3
   4  18  -6   -0.16    2.91   1
   4 -18  -6    4.23    3.78   3
  -4  18   6   -3.66    3.45   1
   2  18  -6   15.32    3.41   1
  -2  18   6   17.96    3.97   1
   0  18  -6   54.91    5.48   2
   0  18  -6   50.87    4.51   1
   0  18   6   49.62    4.91   1
  -2  18  -6  148.89    8.25   1
   2 -18   6  149.34    9.08   3
  -2  18  -6  165.18    9.27   2
   2  18   6  161.19    8.43   1
   4  18   6  206.90   10.41   1
  -4  18  -6  228.67   10.71   1
  -4  18  -6  210.74   11.00   2
  -6  18  -6  169.48    9.32   1
   6  18   6  171.50    9.32   1
  -6  18  -6  179.75   10.11   2
   8  18   6   56.35    5.47   1
  -8  18  -6   56.52    5.98   1
 -10  18  -6   23.46    5.24   1
  10  18   6   19.50    4.68   1
  -9  19   6   79.56    7.34   1
   9  19  -6   61.46    5.43   1
   7  19  -6   45.70    4.56   1
  -7  19   6   39.85    5.80   1
   5  19  -6   19.33    3.60   1
  -5  19   6   16.03    4.83   1
   3  19  -6   13.02    3.68   1
  -3  19   6   15.01    4.35   1
   1  19  -6   33.54    4.27   1
  -1  19   6   34.32    4.70   1
   1 -19   6   58.85    6.06   3
  -1  19  -6   54.63    5.07   1
   1  19   6   58.98    5.54   1
   3  19   6  117.16    7.81   1
  -3  19  -6  127.40    7.72   1
   5  19   6  135.99    8.27   1
  -5  19  -6  153.62    8.81   1
   7  19   6  116.87    7.77   1
  -7  19  -6   97.53    7.49   1
  -6  20   6   37.85    5.96   1
   6  20  -6   32.33    4.43   1
   4  20  -6   -1.29    3.36   1
  -4  20   6   -1.32    4.49   1
  -2  20   6   39.76    5.50   1
   2  20  -6   29.26    4.48   1
   0  20   6   50.93    5.66   1
   0  20  -6   48.38    5.07   1
   2  20   6   70.88    6.07   1
  -2  20  -6   68.85    5.95   1
   4  20   6   98.75    7.18   1
  -4  20  -6   94.31    7.14   1
   6  20   6   95.97    7.67   1
  -6  20  -6  107.06    7.69   1
   3  21  -6    2.65    4.00   1
  -3  21   6   -0.72    4.50   1
   1  21  -6   40.30    5.07   1
  -1  21   6   37.15    5.51   1
   1  21   6   60.31    6.33   1
  -1  21  -6   62.54    5.85   1
  -3  21  -6   61.20    6.23   1
   3  21   6   66.21    6.19   1
  20   0  -7   -2.54    4.13   1
  18   0  -7   -0.54    3.51   1
  16   0  -7   -3.87    3.05   1
  14   0  -7    4.81    2.93   1
  12   0  -7   -0.70    2.15   1
 -12   0   7    1.86    2.01   1
  10   0  -7   11.45    2.26   1
 -10   0   7   -0.87    1.55   1
   8   0  -7   -3.11    1.54   1
  -8   0   7   -0.15    1.20   1
   8   0  -7    0.31    1.50   1
   6   0  -7    1.45    1.27   1
   6   0  -7    0.80    1.16   1
   4   0  -7   -0.67    1.01   1
   4   0  -7   -1.38    0.87   1
  -2   0   7    0.98    0.68   1
   2   0  -7    0.29    0.74   1
   0   0  -7   -0.64    0.82   3
   0   0  -7   -0.55    0.81   1
   0   0   7   -0.17    0.74   1
   0   0  -7   -1.98    0.71   1
   0   0   7    1.11    0.79   1
   0   0  -7   -0.38    0.72   2
   2   0   7   -2.10    0.85   3
  -2   0  -7   -2.46    0.51   2
   2   0   7   -1.95    0.93   1
  -2   0  -7   -1.93    0.90   1
   2   0   7   -1.20    0.61   2
  -2   0  -7   -1.05    1.00   1
   4   0   7   -2.15    0.67   2
   4   0   7   -0.36    1.17   1
  -4   0  -7   -1.66    1.05   1
  -6   0  -7    1.91    1.38   1
   6   0   7    1.07    1.03   2
   6   0   7   -0.12    1.40   1
  -8   0  -7    0.73    1.68   1
   8   0   7    0.82    1.74   1
   8   0   7    1.39    1.32   2
  10   0   7    1.78    2.14   1
  10   0   7    0.17    1.59   2
 -10   0  -7    2.04    2.02   1
 -12   0  -7    0.29    2.57   1
  12   0   7    0.13    2.56   1
  12   0   7   -1.56    2.00   2
  14   0   7    1.74    3.18   1
 -14   0  -7    0.44    3.07   1
  14   0   7   -1.88    2.74   2
 -16   0  -7    4.05    3.99   1
  16   0   7    2.78    3.79   1
  18   0   7   -2.44    4.44   1
  19   1  -7   -1.05    3.73   1
  19  -1  -7   -3.46    3.88   1
  17  -1  -7   -3.13    3.35   1
  17   1  -7    2.77    3.42   1
  15   1  -7    8.47    3.25   1
  15  -1  -7    8.58    3.43   1
  13  -1  -7   26.80    3.59   1
  13   1  -7   34.21    3.47   1
 -13   1   7   29.97    3.26   1
 -11  -1   7    8.39    1.84   1
 -11   1   7    6.94    2.09   1
  11  -1  -7    3.92    2.32   1
  11   1  -7    6.49    2.30   1
  -9   1   7    1.35    1.59   1
   9   1  -7    3.86    1.82   1
   9   1  -7    2.08    1.80   1
   9  -1  -7   -0.25    1.74   1
   7  -1  -7   19.39    2.13   1
   7  -1  -7   31.89    2.44   1
   7   1  -7   19.23    1.99   1
  -7   1   7   25.36    2.01   1
   7   1  -7   27.02    2.08   1
  -5  -1   7  196.12    7.33   1
   5   1  -7  187.78    7.57   1
   5   1  -7  213.24    7.61   1
   5  -1  -7  202.88    7.84   1
   5  -1  -7  181.11    7.75   1
  -5   1   7  186.78    7.65   1
   3   1  -7    1.58    0.63   1
  -3   1   7    0.88    0.94   1
   3   1  -7    0.54    0.74   1
   3  -1  -7    0.22    0.84   1
  -3  -1   7    0.28    0.39   1
  -3   1   7    0.81    0.84   1
   3  -1  -7    0.22    0.93   1
  -3  -1   7    0.38    0.43   1
  -1  -1   7   83.21    3.35   1
   1  -1  -7   85.41    3.71   1
[truncated: 698,114 more chars]
