# Supplementary material for: Multiple Dimerization Modes in Thiocarboxylate Paddlewheel Complexes: A Comprehensive View of Energy Landscapes from DFT Calculations and Statistics
Source: Chemistry. 2025 Dec 2;32(15):e03004. doi: 10.1002/chem.202503004 (PMC13107499; doi:10.1002/chem.202503004)
Supplement: Supplementary file 2 — Supporting File 2: chem70500‐sup‐0002‐DataFile.zip. [file CHEM-32-e03004-s002.zip › beta-1x0.5tol_280524mo1_8_complete.cif]

data_global

_publ_contact_author             'Cornia, Andrea'
_publ_contact_author_email       acornia@unimore.it
_publ_section_references         
; 
  Altomare, A., Cascarano, G., Giacovazzo, C., Guagliardi, A., Burla, M. C., 
  Polidori, G. & Camalli, M. (1994). J. Appl. Cryst. 27, 435--435.

  Brandenburg, K. (1999). DIAMOND. Crystal Impact GbR, Bonn, Germany. 

  Bruker (2012). APEX2, SADABS, SAINT. Bruker AXS Inc., Madison, Wisconsin, USA.

  Macrae, C. F., Edgington, P. R., McCabe, P., Pidcock, E., Shields, G. P., 
  Taylor, R., Towler, M. & van de Streek, J. (2006). J. Appl. Cryst. 39, 453--457.

  Macrae, C. F., Sovago, I., Cottrell, S. J., Galek, P. T. A., McCabe, P., 
  Pidcock, E., Platings, M., Shields, G. P., Stevens, J. S., Towler M. & 
  Wood, P. A. (2020). J. Appl. Cryst. 53, 226--235.

  Sheldrick, G. M. (2015). Acta Cryst. C71, 3--8.
;

data_280524MO1_8_work6abs2mur
 
_audit_creation_method            'SHELXL-2018/3'
_shelx_SHELXL_version_number      '2018/3'
_chemical_compound_source         synthesis
_chemical_name_systematic         ?
_chemical_name_common             ?
_chemical_melting_point           ?
_chemical_formula_iupac           '[PtVO(C7H5OS)4].0.5(C7H8)'
_chemical_formula_moiety          'C28 H20 O5 Pt S4 V, 0.5(C7 H8)'
_chemical_formula_sum             'C31.50 H24 O5 Pt S4 V' 
_chemical_formula_weight          856.78
_chemical_absolute_configuration  ?

loop_
 _atom_type_symbol
 _atom_type_description
 _atom_type_scat_dispersion_real
 _atom_type_scat_dispersion_imag
 _atom_type_scat_source
 'C'  'C'   0.0033   0.0016
 'International Tables Vol C Tables 4.2.6.8 and 6.1.1.4'
 'H'  'H'   0.0000   0.0000
 'International Tables Vol C Tables 4.2.6.8 and 6.1.1.4'
 'O'  'O'   0.0106   0.0060
 'International Tables Vol C Tables 4.2.6.8 and 6.1.1.4'
 'S'  'S'   0.1246   0.1234
 'International Tables Vol C Tables 4.2.6.8 and 6.1.1.4'
 'V'  'V'   0.3005   0.5294
 'International Tables Vol C Tables 4.2.6.8 and 6.1.1.4'
 'Pt'  'Pt'  -1.7033   8.3905
 'International Tables Vol C Tables 4.2.6.8 and 6.1.1.4'
 
_space_group_crystal_system       triclinic
_space_group_IT_number            2
_space_group_name_H-M_alt         'P -1'
_space_group_name_Hall            '-P 1'
 
_shelx_space_group_comment
;
The symmetry employed for this shelxl refinement is uniquely defined
by the following loop, which should always be used as a source of
symmetry information in preference to the above space-group names.
They are only intended as comments.
;
 
loop_
 _space_group_symop_operation_xyz
 'x, y, z'
 '-x, -y, -z'
 
_cell_length_a                    11.1201(3)
_cell_length_b                    13.6788(4)
_cell_length_c                    21.6462(6)
_cell_angle_alpha                 89.6273(12)
_cell_angle_beta                  75.8549(11)
_cell_angle_gamma                 79.4214(12)
_cell_volume                      3135.96(15)
_cell_formula_units_Z             4
_cell_measurement_temperature     200(2)
_cell_measurement_reflns_used     9998
_cell_measurement_theta_min       2.66
_cell_measurement_theta_max       28.51
 
_exptl_crystal_preparation        
;
prepared by suspending ca. 50 mg of the complex 
in 1 mL of toluene, followed by heating-cooling cycles (60� C / RT)
;
_exptl_crystal_description        'flat parallelepiped'
_exptl_crystal_colour             grassy-green
_exptl_crystal_density_meas       ?
_exptl_crystal_density_method     'not measured'
_exptl_crystal_density_diffrn     1.815          
_exptl_crystal_F_000              1672
_exptl_transmission_factor_min    ?
_exptl_transmission_factor_max    ?
_exptl_crystal_size_max           0.490
_exptl_crystal_size_mid           0.200
_exptl_crystal_size_min           0.100
_exptl_absorpt_coefficient_mu     5.060
_shelx_estimated_absorpt_T_min    0.191
_shelx_estimated_absorpt_T_max    0.632
_exptl_absorpt_correction_type    multi-scan
_exptl_absorpt_correction_T_min   0.298
_exptl_absorpt_correction_T_max   0.632
_exptl_absorpt_process_details    'SADABS v2.10 (Bruker, 2012)'
_exptl_absorpt_special_details    
;
(Intensity/sigma) threshold = 3.000
Restraint esd for equal adjacent scale factors =  0.0050
Maximum odd and even orders for spherical harmonics =   5   8
Additional spherical absorption correction applied with mu*r = 0.3800
Lambda/2 correction factor = 0.0015
;
_diffrn_ambient_temperature       200(2)
_diffrn_radiation_wavelength      0.71073
_diffrn_radiation_type            MoK\a
_diffrn_measurement_device_type   'Bruker X8APEX four-circle diffractometer'
_diffrn_source                    'fine-focus sealed tube'
_diffrn_radiation_monochromator   graphite
_diffrn_measurement_method        'phi and omega scans'
_diffrn_detector_area_resol_mean  66
_diffrn_standards_number         'not measured'
_diffrn_standards_interval_count 'not measured'
_diffrn_standards_interval_time  'not measured'
_diffrn_standards_decay_%        'not measured'

_diffrn_reflns_number             51322
_diffrn_reflns_av_unetI/netI      0.0260
_diffrn_reflns_av_R_equivalents   0.0256
_diffrn_reflns_limit_h_min        -14
_diffrn_reflns_limit_h_max        14
_diffrn_reflns_limit_k_min        -13
_diffrn_reflns_limit_k_max        18
_diffrn_reflns_limit_l_min        -26
_diffrn_reflns_limit_l_max        29
_diffrn_reflns_theta_min          2.511
_diffrn_reflns_theta_max          28.546
_diffrn_reflns_theta_full         25.242
_diffrn_measured_fraction_theta_max   0.992
_diffrn_measured_fraction_theta_full  0.997
_diffrn_reflns_Laue_measured_fraction_max    0.992
_diffrn_reflns_Laue_measured_fraction_full   0.997
_diffrn_reflns_point_group_measured_fraction_max   0.992
_diffrn_reflns_point_group_measured_fraction_full  0.997
_reflns_number_total              15844
_reflns_number_gt                 13417
_reflns_threshold_expression      'I > 2\s(I)'
_reflns_Friedel_coverage          0.000
_reflns_Friedel_fraction_max      .
_reflns_Friedel_fraction_full     .
 
_reflns_special_details
;
 Reflections were merged by SHELXL according to the crystal
 class for the calculation of statistics and refinement.
 
 _reflns_Friedel_fraction is defined as the number of unique
 Friedel pairs measured divided by the number that would be
 possible theoretically, ignoring centric projections and
 systematic absences.
;
 
_computing_data_collection        'APEX2 v1.0-22 (Bruker, 2012)'
_computing_cell_refinement        'APEX2 v1.0-22 (Bruker, 2012)'
_computing_data_reduction         'SAINT v7.06A (Bruker, 2012)'
_computing_structure_solution     'SIR92 (Altomare et al., 1994)'
_computing_structure_refinement   'SHELXL-2018/3 (Sheldrick, 2015)'
_computing_molecular_graphics
;
 Mercury 2025.1.1, Build 448738 (Macrae et al., 2006, 2020)
 Diamond 3.2k (Brandenburg, 1999)
;
_computing_publication_material   
;
 Mercury 2025.1.1, Build 448738 (Macrae et al., 2006, 2020)
 Diamond 3.2k (Brandenburg, 1999)
;

_refine_special_details
;
 The toluene molecule is disordered over two largely overlapping 
 positions, refined with equal occupancies (0.5). The Ph ring was treated 
 as a rigid hexagon (AFIX 66) and the methyl C atom was restrained to be 
 coplanar with it (FLAT). Similarity restraints were imposed to the C-CH3 
 bond lengths in the two parts and to all 1-3 distances between methyl 
 and ortho C atoms (SADI). A common isotropic displacement parameter 
 was used for all solvent C atoms. 
;

_refine_ls_structure_factor_coef  Fsqd
_refine_ls_matrix_type            full
_refine_ls_weighting_scheme       calc
_refine_ls_weighting_details
'w=1/[\s^2^(Fo^2^)+(0.0242P)^2^+5.1552P] where P=(Fo^2^+2Fc^2^)/3'
_atom_sites_solution_primary      direct
_atom_sites_solution_secondary    difmap
_atom_sites_solution_hydrogens    geom
_refine_ls_hydrogen_treatment     constr
_refine_ls_extinction_method      none
_refine_ls_extinction_coef        .
_refine_ls_number_reflns          15844
_refine_ls_number_parameters      722
_refine_ls_number_restraints      15
_refine_ls_R_factor_all           0.0361
_refine_ls_R_factor_gt            0.0256
_refine_ls_wR_factor_ref          0.0662
_refine_ls_wR_factor_gt           0.0606
_refine_ls_goodness_of_fit_ref    1.070
_refine_ls_restrained_S_all       1.072
_refine_ls_shift/su_max           0.004
_refine_ls_shift/su_mean          0.000

# start Validation Reply Form
_vrf_PLAT910_280524MO1_8_work6abs2mur
;
PROBLEM: Missing FCF Reflection(s) Below Theta(Min)[Deg]=       2.51 Note  
RESPONSE: Of the 12 listed reflections, 11 were clearly affected by the 
beam stopper and removed from the final refinement (OMIT). The remaining 
reflection was excluded from integration by the used active mask 
(i.e., obscured by the beam stopper).
;
# end Validation Reply Form

 
loop_
 _atom_site_label
 _atom_site_type_symbol
 _atom_site_fract_x
 _atom_site_fract_y
 _atom_site_fract_z
 _atom_site_U_iso_or_equiv
 _atom_site_adp_type
 _atom_site_occupancy
 _atom_site_site_symmetry_order  
 _atom_site_calc_flag
 _atom_site_refinement_flags_posn
 _atom_site_refinement_flags_adp
 _atom_site_refinement_flags_occupancy
 _atom_site_disorder_assembly
 _atom_site_disorder_group
Pt1 Pt 0.72169(2) 0.30670(2) 0.81000(2) 0.03010(4) Uani 1 1 d . . . . .
Pt2 Pt 0.48255(2) 0.19414(2) 0.69564(2) 0.02747(4) Uani 1 1 d . . . . .
V1 V 0.67878(5) 0.45115(4) 0.90791(2) 0.02581(11) Uani 1 1 d . . . . .
V2 V 0.56706(5) 0.09729(4) 0.57431(2) 0.02352(10) Uani 1 1 d . . . . .
S1 S 0.50989(8) 0.34146(7) 0.81209(4) 0.03685(19) Uani 1 1 d . . . . .
S2 S 0.68285(10) 0.18622(7) 0.88436(5) 0.0446(2) Uani 1 1 d . . . . .
S3 S 0.93532(8) 0.27150(8) 0.80747(4) 0.0423(2) Uani 1 1 d . . . . .
S4 S 0.76117(9) 0.42619(7) 0.73514(4) 0.0393(2) Uani 1 1 d . . . . .
S5 S 0.56182(9) 0.33259(6) 0.65309(4) 0.03650(18) Uani 1 1 d . . . . .
S6 S 0.67413(8) 0.12623(7) 0.71799(4) 0.03780(19) Uani 1 1 d . . . . .
S7 S 0.40221(9) 0.05573(7) 0.73758(4) 0.03729(19) Uani 1 1 d . . . . .
S8 S 0.28865(8) 0.26126(6) 0.67626(4) 0.03366(17) Uani 1 1 d . . . . .
O1 O 0.5187(2) 0.49692(17) 0.88012(11) 0.0328(5) Uani 1 1 d . . . . .
O2 O 0.6041(2) 0.34619(17) 0.96011(11) 0.0329(5) Uani 1 1 d . . . . .
O3 O 0.8478(2) 0.37778(18) 0.91506(11) 0.0345(5) Uani 1 1 d . . . . .
O4 O 0.7716(2) 0.52598(18) 0.83662(11) 0.0364(5) Uani 1 1 d . . . . .
O5 O 0.6553(2) 0.53290(17) 0.96334(11) 0.0333(5) Uani 1 1 d . . . . .
O6 O 0.7362(2) 0.08763(18) 0.59432(10) 0.0330(5) Uani 1 1 d . . . . .
O7 O 0.5437(2) -0.02203(16) 0.62725(11) 0.0343(5) Uani 1 1 d . . . . .
O8 O 0.3820(2) 0.13074(16) 0.58044(11) 0.0308(5) Uani 1 1 d . . . . .
O9 O 0.5782(2) 0.23531(17) 0.54615(11) 0.0346(5) Uani 1 1 d . . . . .
O10 O 0.6143(2) 0.04314(17) 0.50608(10) 0.0311(5) Uani 1 1 d . . . . .
C1 C 0.4549(3) 0.4546(2) 0.85145(14) 0.0283(6) Uani 1 1 d . . . . .
C2 C 0.3246(3) 0.5041(3) 0.85291(16) 0.0341(7) Uani 1 1 d . . . . .
C3 C 0.2637(3) 0.5780(3) 0.89996(18) 0.0414(8) Uani 1 1 d . . . . .
H3 H 0.305942 0.596292 0.930024 0.050 Uiso 1 1 calc R U . . .
C4 C 0.1407(4) 0.6245(4) 0.9024(2) 0.0572(11) Uani 1 1 d . . . . .
H4 H 0.098681 0.674797 0.934479 0.069 Uiso 1 1 calc R U . . .
C5 C 0.0793(4) 0.5985(4) 0.8591(3) 0.0669(14) Uani 1 1 d . . . . .
H5 H -0.004941 0.631072 0.861330 0.080 Uiso 1 1 calc R U . . .
C6 C 0.1386(4) 0.5257(4) 0.8122(2) 0.0629(13) Uani 1 1 d . . . . .
H6 H 0.095417 0.508054 0.782332 0.076 Uiso 1 1 calc R U . . .
C7 C 0.2611(4) 0.4784(3) 0.80889(19) 0.0459(9) Uani 1 1 d . . . . .
H7 H 0.302392 0.428382 0.776579 0.055 Uiso 1 1 calc R U . . .
C8 C 0.6166(3) 0.2535(2) 0.95487(16) 0.0319(7) Uani 1 1 d . . . . .
C9 C 0.5723(4) 0.2000(3) 1.01355(17) 0.0384(8) Uani 1 1 d . . . . .
C10 C 0.5182(4) 0.2542(3) 1.07039(18) 0.0423(8) Uani 1 1 d . . . . .
H10 H 0.506051 0.324779 1.071146 0.051 Uiso 1 1 calc R U . . .
C11 C 0.4818(4) 0.2054(4) 1.1263(2) 0.0554(11) Uani 1 1 d . . . . .
H11 H 0.445343 0.243090 1.165218 0.066 Uiso 1 1 calc R U . . .
C12 C 0.4974(6) 0.1046(4) 1.1264(2) 0.0705(14) Uani 1 1 d . . . . .
H12 H 0.473678 0.072009 1.165129 0.085 Uiso 1 1 calc R U . . .
C13 C 0.5475(7) 0.0504(4) 1.0703(3) 0.0877(19) Uani 1 1 d . . . . .
H13 H 0.556254 -0.020040 1.069991 0.105 Uiso 1 1 calc R U . . .
C14 C 0.5859(6) 0.0977(3) 1.0134(2) 0.0678(14) Uani 1 1 d . . . . .
H14 H 0.621371 0.059429 0.974642 0.081 Uiso 1 1 calc R U . . .
C15 C 0.9405(3) 0.3233(3) 0.87841(16) 0.0317(7) Uani 1 1 d . . . . .
C16 C 1.0618(3) 0.3052(3) 0.89710(16) 0.0331(7) Uani 1 1 d . . . . .
C17 C 1.0727(3) 0.3663(3) 0.94608(18) 0.0418(8) Uani 1 1 d . . . . .
H17 H 1.004681 0.418111 0.965442 0.050 Uiso 1 1 calc R U . . .
C18 C 1.1835(4) 0.3508(4) 0.9662(2) 0.0544(11) Uani 1 1 d . . . . .
H18 H 1.191411 0.392462 0.999380 0.065 Uiso 1 1 calc R U . . .
C19 C 1.2817(4) 0.2761(4) 0.9387(2) 0.0567(12) Uani 1 1 d . . . . .
H19 H 1.356763 0.265242 0.953357 0.068 Uiso 1 1 calc R U . . .
C20 C 1.2717(4) 0.2168(4) 0.8900(2) 0.0542(11) Uani 1 1 d . . . . .
H20 H 1.340510 0.165531 0.870661 0.065 Uiso 1 1 calc R U . . .
C21 C 1.1623(3) 0.2309(3) 0.86887(19) 0.0453(9) Uani 1 1 d . . . . .
H21 H 1.156188 0.189731 0.835030 0.054 Uiso 1 1 calc R U . . .
C22 C 0.7952(3) 0.5187(3) 0.77679(16) 0.0331(7) Uani 1 1 d . . . . .
C23 C 0.8551(3) 0.5963(3) 0.74003(17) 0.0401(8) Uani 1 1 d . . . . .
C24 C 0.8446(5) 0.6873(3) 0.7697(2) 0.0559(11) Uani 1 1 d . . . . .
H24 H 0.797021 0.700561 0.812636 0.067 Uiso 1 1 calc R U . . .
C25 C 0.9039(6) 0.7598(4) 0.7365(3) 0.0828(18) Uani 1 1 d . . . . .
H25 H 0.895849 0.822979 0.756680 0.099 Uiso 1 1 calc R U . . .
C26 C 0.9742(6) 0.7404(5) 0.6748(3) 0.0843(18) Uani 1 1 d . . . . .
H26 H 1.014511 0.790101 0.652219 0.101 Uiso 1 1 calc R U . . .
C27 C 0.9859(5) 0.6501(5) 0.6461(2) 0.0739(15) Uani 1 1 d . . . . .
H27 H 1.035570 0.636874 0.603531 0.089 Uiso 1 1 calc R U . . .
C28 C 0.9268(4) 0.5773(4) 0.6776(2) 0.0531(10) Uani 1 1 d . . . . .
H28 H 0.935090 0.514616 0.656763 0.064 Uiso 1 1 calc R U . . .
C29 C 0.7723(3) 0.0859(2) 0.64496(15) 0.0292(6) Uani 1 1 d . . . . .
C30 C 0.9076(3) 0.0446(2) 0.64102(16) 0.0308(7) Uani 1 1 d . . . . .
C31 C 0.9799(3) -0.0071(3) 0.58517(17) 0.0378(8) Uani 1 1 d . . . . .
H31 H 0.942401 -0.016010 0.551122 0.045 Uiso 1 1 calc R U . . .
C32 C 1.1063(3) -0.0456(3) 0.57918(19) 0.0452(9) Uani 1 1 d . . . . .
H32 H 1.155252 -0.080934 0.540989 0.054 Uiso 1 1 calc R U . . .
C33 C 1.1617(3) -0.0330(3) 0.6281(2) 0.0474(10) Uani 1 1 d . . . . .
H33 H 1.248663 -0.059537 0.623677 0.057 Uiso 1 1 calc R U . . .
C34 C 1.0909(4) 0.0181(3) 0.6834(2) 0.0523(10) Uani 1 1 d . . . . .
H34 H 1.129630 0.027208 0.716902 0.063 Uiso 1 1 calc R U . . .
C35 C 0.9633(4) 0.0566(3) 0.69085(19) 0.0463(9) Uani 1 1 d . . . . .
H35 H 0.914664 0.090743 0.729526 0.056 Uiso 1 1 calc R U . . .
C36 C 0.4759(3) -0.0362(2) 0.68082(16) 0.0319(7) Uani 1 1 d . . . . .
C37 C 0.4627(4) -0.1407(3) 0.69545(18) 0.0418(8) Uani 1 1 d . . . . .
C38 C 0.5569(6) -0.2170(3) 0.6631(3) 0.0832(19) Uani 1 1 d . . . . .
H38 H 0.626707 -0.201551 0.632027 0.100 Uiso 1 1 calc R U . . .
C39 C 0.5499(9) -0.3153(4) 0.6756(3) 0.122(3) Uani 1 1 d . . . . .
H39 H 0.615765 -0.366862 0.653750 0.147 Uiso 1 1 calc R U . . .
C40 C 0.4503(8) -0.3387(4) 0.7188(3) 0.092(2) Uani 1 1 d . . . . .
H40 H 0.445684 -0.406493 0.726483 0.110 Uiso 1 1 calc R U . . .
C41 C 0.3550(6) -0.2644(4) 0.7518(3) 0.0789(17) Uani 1 1 d . . . . .
H41 H 0.284595 -0.281333 0.781661 0.095 Uiso 1 1 calc R U . . .
C42 C 0.3621(5) -0.1646(4) 0.7412(2) 0.0596(12) Uani 1 1 d . . . . .
H42 H 0.298554 -0.113383 0.765134 0.072 Uiso 1 1 calc R U . . .
C43 C 0.2910(3) 0.1960(2) 0.60869(14) 0.0262(6) Uani 1 1 d . . . . .
C44 C 0.1807(3) 0.2191(2) 0.58039(15) 0.0265(6) Uani 1 1 d . . . . .
C45 C 0.1990(3) 0.1902(3) 0.51674(16) 0.0343(7) Uani 1 1 d . . . . .
H45 H 0.279000 0.155172 0.493414 0.041 Uiso 1 1 calc R U . . .
C46 C 0.0999(4) 0.2128(3) 0.48761(18) 0.0433(9) Uani 1 1 d . . . . .
H46 H 0.112699 0.194962 0.443828 0.052 Uiso 1 1 calc R U . . .
C47 C -0.0176(3) 0.2612(3) 0.52197(19) 0.0450(9) Uani 1 1 d . . . . .
H47 H -0.085637 0.275520 0.501949 0.054 Uiso 1 1 calc R U . . .
C48 C -0.0361(3) 0.2888(3) 0.58515(19) 0.0450(9) Uani 1 1 d . . . . .
H48 H -0.117116 0.321459 0.608775 0.054 Uiso 1 1 calc R U . . .
C49 C 0.0632(3) 0.2689(3) 0.61441(16) 0.0366(8) Uani 1 1 d . . . . .
H49 H 0.050725 0.289351 0.657733 0.044 Uiso 1 1 calc R U . . .
C50 C 0.5931(3) 0.3124(2) 0.57233(16) 0.0298(6) Uani 1 1 d . . . . .
C51 C 0.6385(3) 0.3906(3) 0.53002(18) 0.0357(7) Uani 1 1 d . . . . .
C52 C 0.6363(4) 0.3855(3) 0.4665(2) 0.0484(9) Uani 1 1 d . . . . .
H52 H 0.606054 0.332492 0.450765 0.058 Uiso 1 1 calc R U . . .
C53 C 0.6784(5) 0.4578(4) 0.4256(2) 0.0661(13) Uani 1 1 d . . . . .
H53 H 0.674043 0.455353 0.382344 0.079 Uiso 1 1 calc R U . . .
C54 C 0.7256(5) 0.5318(4) 0.4473(3) 0.0713(15) Uani 1 1 d . . . . .
H54 H 0.755725 0.580072 0.418881 0.086 Uiso 1 1 calc R U . . .
C55 C 0.7302(5) 0.5375(3) 0.5106(3) 0.0692(14) Uani 1 1 d . . . . .
H55 H 0.763379 0.589424 0.525491 0.083 Uiso 1 1 calc R U . . .
C56 C 0.6860(4) 0.4669(3) 0.5522(2) 0.0514(10) Uani 1 1 d . . . . .
H56 H 0.688164 0.470835 0.595696 0.062 Uiso 1 1 calc R U . . .
C57A C -0.0405(9) 0.1023(9) 0.0527(5) 0.1071(11) Uiso 0.5 1 d DG . P A 1
C58A C 0.0725(10) 0.1352(10) 0.0473(5) 0.1071(11) Uiso 0.5 1 d DG . P A 1
H58A H 0.101008 0.176687 0.013592 0.129 Uiso 0.5 1 calc R U P A 1
C59A C 0.1437(9) 0.1076(10) 0.0913(6) 0.1071(11) Uiso 0.5 1 d G . P A 1
H59A H 0.220949 0.130134 0.087666 0.129 Uiso 0.5 1 calc R U P A 1
C60A C 0.1020(10) 0.0470(9) 0.1407(5) 0.1071(11) Uiso 0.5 1 d G . P A 1
H60A H 0.150666 0.028065 0.170750 0.129 Uiso 0.5 1 calc R U P A 1
C61A C -0.0110(10) 0.0140(9) 0.1460(5) 0.1071(11) Uiso 0.5 1 d G . P A 1
H61A H -0.039559 -0.027452 0.179760 0.129 Uiso 0.5 1 calc R U P A 1
C62A C -0.0823(8) 0.0416(8) 0.1020(5) 0.1071(11) Uiso 0.5 1 d DG . P A 1
H62A H -0.159502 0.019100 0.105685 0.129 Uiso 0.5 1 calc R U P A 1
C63A C -0.1116(12) 0.1349(11) 0.0079(6) 0.1071(11) Uiso 0.5 1 d D . P A 1
H63A H -0.188403 0.106363 0.017009 0.161 Uiso 0.5 1 calc R U P A 1
H63B H -0.134547 0.207698 0.010752 0.161 Uiso 0.5 1 calc R U P A 1
H63C H -0.060924 0.113223 -0.035232 0.161 Uiso 0.5 1 calc R U P A 1
C57B C -0.0243(9) 0.1034(9) 0.0673(5) 0.1071(11) Uiso 0.5 1 d DG . P B 2
C58B C 0.0835(11) 0.1437(10) 0.0448(5) 0.1071(11) Uiso 0.5 1 d DG . P B 2
H58B H 0.090474 0.183647 0.008527 0.129 Uiso 0.5 1 calc R U P B 2
C59B C 0.1811(9) 0.1256(10) 0.0755(6) 0.1071(11) Uiso 0.5 1 d G . P B 2
H59B H 0.254778 0.153227 0.060192 0.129 Uiso 0.5 1 calc R U P B 2
C60B C 0.1709(9) 0.0672(9) 0.1287(5) 0.1071(11) Uiso 0.5 1 d G . P B 2
H60B H 0.237633 0.054881 0.149649 0.129 Uiso 0.5 1 calc R U P B 2
C61B C 0.0631(10) 0.0269(9) 0.1511(5) 0.1071(11) Uiso 0.5 1 d G . P B 2
H61B H 0.056183 -0.013046 0.187442 0.129 Uiso 0.5 1 calc R U P B 2
C62B C -0.0345(9) 0.0449(8) 0.1204(5) 0.1071(11) Uiso 0.5 1 d DG . P B 2
H62B H -0.108122 0.017372 0.135777 0.129 Uiso 0.5 1 calc R U P B 2
C63B C -0.1288(11) 0.1177(12) 0.0399(7) 0.1071(11) Uiso 0.5 1 d D . P B 2
H63D H -0.192990 0.082087 0.063939 0.161 Uiso 0.5 1 calc R U P B 2
H63E H -0.164668 0.188927 0.041205 0.161 Uiso 0.5 1 calc R U P B 2
H63F H -0.101434 0.092133 -0.004489 0.161 Uiso 0.5 1 calc R U P B 2
 
loop_
 _atom_site_aniso_label
 _atom_site_aniso_U_11
 _atom_site_aniso_U_22
 _atom_site_aniso_U_33
 _atom_site_aniso_U_23
 _atom_site_aniso_U_13
 _atom_site_aniso_U_12
Pt1 0.02933(6) 0.03514(7) 0.02633(6) -0.00983(5) -0.00590(5) -0.00825(5)
Pt2 0.03184(6) 0.02724(6) 0.02353(6) -0.00467(4) -0.01009(5) -0.00147(5)
V1 0.0283(2) 0.0277(3) 0.0234(2) -0.0041(2) -0.0074(2) -0.0087(2)
V2 0.0257(2) 0.0224(2) 0.0233(2) -0.00237(19) -0.00761(19) -0.00473(19)
S1 0.0292(4) 0.0458(5) 0.0364(4) -0.0161(4) -0.0064(3) -0.0110(3)
S2 0.0630(6) 0.0318(5) 0.0383(5) -0.0074(4) -0.0090(4) -0.0116(4)
S3 0.0316(4) 0.0562(6) 0.0375(5) -0.0174(4) -0.0091(4) -0.0026(4)
S4 0.0432(5) 0.0518(5) 0.0262(4) -0.0034(4) -0.0072(3) -0.0187(4)
S5 0.0464(5) 0.0297(4) 0.0374(4) -0.0058(3) -0.0147(4) -0.0113(4)
S6 0.0378(4) 0.0442(5) 0.0316(4) -0.0084(4) -0.0163(3) 0.0025(4)
S7 0.0431(5) 0.0361(5) 0.0295(4) 0.0026(3) -0.0046(3) -0.0052(4)
S8 0.0329(4) 0.0360(4) 0.0304(4) -0.0087(3) -0.0114(3) 0.0028(3)
O1 0.0338(11) 0.0339(12) 0.0338(12) -0.0055(10) -0.0136(10) -0.0069(10)
O2 0.0370(12) 0.0278(12) 0.0326(12) -0.0011(9) -0.0040(10) -0.0088(10)
O3 0.0313(11) 0.0401(13) 0.0321(12) -0.0095(10) -0.0104(10) -0.0032(10)
O4 0.0444(13) 0.0407(14) 0.0279(12) 0.0004(10) -0.0078(10) -0.0191(11)
O5 0.0391(12) 0.0329(12) 0.0306(12) -0.0068(9) -0.0112(10) -0.0101(10)
O6 0.0285(11) 0.0439(14) 0.0290(11) -0.0018(10) -0.0114(9) -0.0069(10)
O7 0.0431(13) 0.0245(11) 0.0332(12) 0.0024(9) -0.0057(10) -0.0061(10)
O8 0.0284(11) 0.0309(12) 0.0337(12) -0.0080(9) -0.0115(9) -0.0015(9)
O9 0.0509(14) 0.0269(12) 0.0304(12) 0.0016(9) -0.0143(10) -0.0126(10)
O10 0.0317(11) 0.0331(12) 0.0288(11) -0.0061(9) -0.0064(9) -0.0077(9)
C1 0.0315(15) 0.0335(17) 0.0223(14) 0.0010(12) -0.0067(12) -0.0121(13)
C2 0.0297(16) 0.0421(19) 0.0315(17) 0.0037(14) -0.0069(13) -0.0103(14)
C3 0.0385(18) 0.046(2) 0.0375(19) 0.0002(16) -0.0057(15) -0.0058(16)
C4 0.041(2) 0.061(3) 0.058(3) 0.001(2) -0.0036(19) 0.008(2)
C5 0.036(2) 0.083(4) 0.080(3) 0.014(3) -0.019(2) -0.002(2)
C6 0.040(2) 0.090(4) 0.066(3) 0.008(3) -0.027(2) -0.012(2)
C7 0.0388(19) 0.060(3) 0.044(2) 0.0002(18) -0.0150(16) -0.0143(18)
C8 0.0325(16) 0.0296(16) 0.0354(17) -0.0015(13) -0.0103(13) -0.0074(13)
C9 0.048(2) 0.0329(18) 0.0390(19) 0.0067(15) -0.0162(16) -0.0119(15)
C10 0.044(2) 0.045(2) 0.040(2) 0.0072(16) -0.0125(16) -0.0108(17)
C11 0.059(3) 0.067(3) 0.043(2) 0.012(2) -0.0157(19) -0.014(2)
C12 0.100(4) 0.069(3) 0.054(3) 0.028(3) -0.029(3) -0.031(3)
C13 0.147(6) 0.044(3) 0.080(4) 0.024(3) -0.035(4) -0.027(3)
C14 0.108(4) 0.037(2) 0.055(3) 0.003(2) -0.014(3) -0.014(2)
C15 0.0297(15) 0.0361(18) 0.0316(16) -0.0017(14) -0.0091(13) -0.0095(13)
C16 0.0275(15) 0.0403(19) 0.0334(17) 0.0017(14) -0.0076(13) -0.0106(14)
C17 0.0393(19) 0.051(2) 0.043(2) 0.0006(17) -0.0146(16) -0.0210(17)
C18 0.050(2) 0.079(3) 0.050(2) 0.007(2) -0.0246(19) -0.034(2)
C19 0.034(2) 0.093(4) 0.052(2) 0.024(2) -0.0179(18) -0.025(2)
C20 0.0334(19) 0.074(3) 0.049(2) 0.008(2) -0.0063(17) -0.0006(19)
C21 0.0343(18) 0.059(2) 0.042(2) 0.0010(18) -0.0109(16) -0.0050(17)
C22 0.0278(15) 0.0421(19) 0.0314(17) 0.0016(14) -0.0077(13) -0.0111(14)
C23 0.0378(18) 0.051(2) 0.0380(19) 0.0110(16) -0.0143(15) -0.0182(16)
C24 0.073(3) 0.054(3) 0.049(2) 0.008(2) -0.015(2) -0.031(2)
C25 0.121(5) 0.070(4) 0.079(4) 0.020(3) -0.036(4) -0.057(4)
C26 0.104(4) 0.093(4) 0.075(4) 0.043(3) -0.029(3) -0.059(4)
C27 0.075(3) 0.094(4) 0.053(3) 0.032(3) -0.004(2) -0.033(3)
C28 0.054(2) 0.062(3) 0.042(2) 0.016(2) -0.0060(18) -0.015(2)
C29 0.0316(15) 0.0264(15) 0.0329(16) -0.0006(13) -0.0133(13) -0.0069(12)
C30 0.0298(15) 0.0294(16) 0.0379(18) 0.0047(13) -0.0147(13) -0.0089(13)
C31 0.0321(16) 0.049(2) 0.0331(18) 0.0066(15) -0.0096(14) -0.0089(15)
C32 0.0297(17) 0.061(3) 0.043(2) 0.0093(18) -0.0048(15) -0.0072(17)
C33 0.0294(17) 0.060(3) 0.056(2) 0.020(2) -0.0147(17) -0.0113(17)
C34 0.043(2) 0.065(3) 0.059(3) 0.004(2) -0.032(2) -0.0109(19)
C35 0.043(2) 0.053(2) 0.047(2) -0.0076(18) -0.0246(17) -0.0020(17)
C36 0.0341(16) 0.0305(17) 0.0352(17) 0.0058(13) -0.0152(14) -0.0076(13)
C37 0.060(2) 0.0335(19) 0.0382(19) 0.0085(15) -0.0178(17) -0.0171(17)
C38 0.129(5) 0.032(2) 0.066(3) 0.003(2) 0.019(3) -0.014(3)
C39 0.216(9) 0.034(3) 0.080(4) 0.000(3) 0.029(5) -0.018(4)
C40 0.166(7) 0.046(3) 0.074(4) 0.013(3) -0.028(4) -0.049(4)
C41 0.103(4) 0.077(4) 0.074(4) 0.040(3) -0.028(3) -0.053(3)
C42 0.065(3) 0.058(3) 0.061(3) 0.022(2) -0.016(2) -0.025(2)
C43 0.0286(14) 0.0244(15) 0.0269(15) 0.0003(12) -0.0086(12) -0.0060(12)
C44 0.0272(14) 0.0248(15) 0.0288(15) 0.0029(12) -0.0086(12) -0.0058(12)
C45 0.0345(17) 0.0345(18) 0.0332(17) -0.0048(14) -0.0100(14) -0.0021(14)
C46 0.049(2) 0.050(2) 0.0345(19) -0.0031(16) -0.0192(16) -0.0042(17)
C47 0.0370(18) 0.056(2) 0.046(2) 0.0039(18) -0.0216(16) -0.0032(17)
C48 0.0299(17) 0.058(2) 0.044(2) -0.0006(18) -0.0101(15) 0.0006(16)
C49 0.0312(16) 0.047(2) 0.0302(17) 0.0008(15) -0.0089(13) -0.0022(15)
C50 0.0304(15) 0.0248(15) 0.0372(17) 0.0007(13) -0.0138(13) -0.0050(12)
C51 0.0309(16) 0.0285(17) 0.048(2) 0.0047(15) -0.0114(15) -0.0046(13)
C52 0.054(2) 0.043(2) 0.052(2) 0.0132(18) -0.0143(19) -0.0191(18)
C53 0.073(3) 0.064(3) 0.060(3) 0.027(2) -0.011(2) -0.017(3)
C54 0.067(3) 0.048(3) 0.097(4) 0.034(3) -0.012(3) -0.020(2)
C55 0.069(3) 0.037(2) 0.105(4) 0.012(3) -0.016(3) -0.026(2)
C56 0.055(2) 0.033(2) 0.069(3) 0.0028(19) -0.015(2) -0.0160(18)
 
_geom_special_details
;
 All esds (except the esd in the dihedral angle between two l.s. planes)
 are estimated using the full covariance matrix.  The cell esds are taken
 into account individually in the estimation of esds in distances, angles
 and torsion angles; correlations between esds in cell parameters are only
 used when they are defined by crystal symmetry.  An approximate (isotropic)
 treatment of cell esds is used for estimating esds involving l.s. planes.
;
 
loop_
 _geom_bond_atom_site_label_1
 _geom_bond_atom_site_label_2
 _geom_bond_distance
 _geom_bond_site_symmetry_2
 _geom_bond_publ_flag
Pt1 S1 2.3048(8) . ?
Pt1 S4 2.3176(10) . ?
Pt1 S2 2.3197(10) . ?
Pt1 S3 2.3228(9) . ?
Pt1 V1 2.7997(5) . ?
Pt2 S8 2.3190(8) . ?
Pt2 S5 2.3250(9) . ?
Pt2 S6 2.3253(8) . ?
Pt2 S7 2.3258(9) . ?
Pt2 V2 2.8138(5) . ?
V1 O5 1.586(2) . ?
V1 O2 1.997(2) . ?
V1 O3 2.003(2) . ?
V1 O1 2.008(2) . ?
V1 O4 2.021(2) . ?
V2 O10 1.581(2) . ?
V2 O8 1.996(2) . ?
V2 O9 1.996(2) . ?
V2 O7 2.008(2) . ?
V2 O6 2.012(2) . ?
S1 C1 1.706(3) . ?
S2 C8 1.715(3) . ?
S3 C15 1.714(3) . ?
S4 C22 1.707(4) . ?
S5 C50 1.711(3) . ?
S6 C29 1.715(3) . ?
S7 C36 1.706(4) . ?
S8 C43 1.710(3) . ?
O1 C1 1.262(4) . ?
O2 C8 1.252(4) . ?
O3 C15 1.254(4) . ?
O4 C22 1.258(4) . ?
O6 C29 1.255(4) . ?
O7 C36 1.254(4) . ?
O8 C43 1.252(4) . ?
O9 C50 1.257(4) . ?
C1 C2 1.475(5) . ?
C2 C3 1.394(5) . ?
C2 C7 1.398(5) . ?
C3 C4 1.386(5) . ?
C3 H3 0.9500 . ?
C4 C5 1.372(7) . ?
C4 H4 0.9500 . ?
C5 C6 1.379(7) . ?
C5 H5 0.9500 . ?
C6 C7 1.382(6) . ?
C6 H6 0.9500 . ?
C7 H7 0.9500 . ?
C8 C9 1.486(5) . ?
C9 C14 1.379(6) . ?
C9 C10 1.383(5) . ?
C10 C11 1.387(5) . ?
C10 H10 0.9500 . ?
C11 C12 1.358(7) . ?
C11 H11 0.9500 . ?
C12 C13 1.364(8) . ?
C12 H12 0.9500 . ?
C13 C14 1.398(7) . ?
C13 H13 0.9500 . ?
C14 H14 0.9500 . ?
C15 C16 1.479(4) . ?
C16 C21 1.382(5) . ?
C16 C17 1.396(5) . ?
C17 C18 1.385(5) . ?
C17 H17 0.9500 . ?
C18 C19 1.368(7) . ?
C18 H18 0.9500 . ?
C19 C20 1.373(7) . ?
C19 H19 0.9500 . ?
C20 C21 1.382(5) . ?
C20 H20 0.9500 . ?
C21 H21 0.9500 . ?
C22 C23 1.480(5) . ?
C23 C24 1.378(6) . ?
C23 C28 1.390(5) . ?
C24 C25 1.390(6) . ?
C24 H24 0.9500 . ?
C25 C26 1.373(8) . ?
C25 H25 0.9500 . ?
C26 C27 1.356(8) . ?
C26 H26 0.9500 . ?
C27 C28 1.379(6) . ?
C27 H27 0.9500 . ?
C28 H28 0.9500 . ?
C29 C30 1.489(4) . ?
C30 C31 1.392(5) . ?
C30 C35 1.393(5) . ?
C31 C32 1.381(5) . ?
C31 H31 0.9500 . ?
C32 C33 1.375(6) . ?
C32 H32 0.9500 . ?
C33 C34 1.375(6) . ?
C33 H33 0.9500 . ?
C34 C35 1.389(5) . ?
C34 H34 0.9500 . ?
C35 H35 0.9500 . ?
C36 C37 1.488(5) . ?
C37 C42 1.388(6) . ?
C37 C38 1.388(6) . ?
C38 C39 1.383(7) . ?
C38 H38 0.9500 . ?
C39 C40 1.349(9) . ?
C39 H39 0.9500 . ?
C40 C41 1.381(9) . ?
C40 H40 0.9500 . ?
C41 C42 1.397(7) . ?
C41 H41 0.9500 . ?
C42 H42 0.9500 . ?
C43 C44 1.485(4) . ?
C44 C49 1.386(4) . ?
C44 C45 1.392(4) . ?
C45 C46 1.386(5) . ?
C45 H45 0.9500 . ?
C46 C47 1.383(5) . ?
C46 H46 0.9500 . ?
C47 C48 1.377(5) . ?
C47 H47 0.9500 . ?
C48 C49 1.387(5) . ?
C48 H48 0.9500 . ?
C49 H49 0.9500 . ?
C50 C51 1.482(5) . ?
C51 C52 1.384(5) . ?
C51 C56 1.390(5) . ?
C52 C53 1.392(6) . ?
C52 H52 0.9500 . ?
C53 C54 1.357(8) . ?
C53 H53 0.9500 . ?
C54 C55 1.387(8) . ?
C54 H54 0.9500 . ?
C55 C56 1.389(6) . ?
C55 H55 0.9500 . ?
C56 H56 0.9500 . ?
C57A C58A 1.3900 . ?
C57A C62A 1.3900 . ?
C57A C63A 1.416(10) . ?
C58A C59A 1.3900 . ?
C58A H58A 0.9500 . ?
C59A C60A 1.3900 . ?
C59A H59A 0.9500 . ?
C60A C61A 1.3900 . ?
C60A H60A 0.9500 . ?
C61A C62A 1.3900 . ?
C61A H61A 0.9500 . ?
C62A H62A 0.9500 . ?
C63A H63A 0.9800 . ?
C63A H63B 0.9800 . ?
C63A H63C 0.9800 . ?
C57B C58B 1.3900 . ?
C57B C62B 1.3900 . ?
C57B C63B 1.412(10) . ?
C58B C59B 1.3900 . ?
C58B H58B 0.9500 . ?
C59B C60B 1.3900 . ?
C59B H59B 0.9500 . ?
C60B C61B 1.3900 . ?
C60B H60B 0.9500 . ?
C61B C62B 1.3900 . ?
C61B H61B 0.9500 . ?
C62B H62B 0.9500 . ?
C63B H63D 0.9800 . ?
C63B H63E 0.9800 . ?
C63B H63F 0.9800 . ?
 
loop_
 _geom_angle_atom_site_label_1
 _geom_angle_atom_site_label_2
 _geom_angle_atom_site_label_3
 _geom_angle
 _geom_angle_site_symmetry_1
 _geom_angle_site_symmetry_3
 _geom_angle_publ_flag
S1 Pt1 S4 90.71(3) . . ?
S1 Pt1 S2 89.42(4) . . ?
S4 Pt1 S2 179.59(3) . . ?
S1 Pt1 S3 179.78(3) . . ?
S4 Pt1 S3 89.18(4) . . ?
S2 Pt1 S3 90.69(4) . . ?
S1 Pt1 V1 89.60(2) . . ?
S4 Pt1 V1 89.82(2) . . ?
S2 Pt1 V1 90.57(3) . . ?
S3 Pt1 V1 90.59(2) . . ?
S8 Pt2 S5 89.92(3) . . ?
S8 Pt2 S6 178.41(3) . . ?
S5 Pt2 S6 91.06(3) . . ?
S8 Pt2 S7 89.68(3) . . ?
S5 Pt2 S7 179.51(3) . . ?
S6 Pt2 S7 89.34(3) . . ?
S8 Pt2 V2 91.60(2) . . ?
S5 Pt2 V2 89.57(2) . . ?
S6 Pt2 V2 89.66(2) . . ?
S7 Pt2 V2 90.16(2) . . ?
O5 V1 O2 98.23(11) . . ?
O5 V1 O3 98.32(11) . . ?
O2 V1 O3 87.27(10) . . ?
O5 V1 O1 97.84(11) . . ?
O2 V1 O1 91.21(10) . . ?
O3 V1 O1 163.81(9) . . ?
O5 V1 O4 97.47(11) . . ?
O2 V1 O4 164.02(10) . . ?
O3 V1 O4 87.48(10) . . ?
O1 V1 O4 89.64(10) . . ?
O5 V1 Pt1 179.70(9) . . ?
O2 V1 Pt1 81.88(7) . . ?
O3 V1 Pt1 81.40(6) . . ?
O1 V1 Pt1 82.43(6) . . ?
O4 V1 Pt1 82.41(7) . . ?
O10 V2 O8 99.79(10) . . ?
O10 V2 O9 97.40(11) . . ?
O8 V2 O9 88.04(10) . . ?
O10 V2 O7 98.90(11) . . ?
O8 V2 O7 90.68(10) . . ?
O9 V2 O7 163.63(10) . . ?
O10 V2 O6 98.08(10) . . ?
O8 V2 O6 162.09(9) . . ?
O9 V2 O6 88.49(10) . . ?
O7 V2 O6 87.74(10) . . ?
O10 V2 Pt2 179.83(10) . . ?
O8 V2 Pt2 80.09(6) . . ?
O9 V2 Pt2 82.48(7) . . ?
O7 V2 Pt2 81.22(7) . . ?
O6 V2 Pt2 82.04(7) . . ?
C1 S1 Pt1 104.69(11) . . ?
C8 S2 Pt1 103.81(12) . . ?
C15 S3 Pt1 103.10(11) . . ?
C22 S4 Pt1 103.63(12) . . ?
C50 S5 Pt2 104.50(11) . . ?
C29 S6 Pt2 104.30(11) . . ?
C36 S7 Pt2 103.29(12) . . ?
C43 S8 Pt2 102.48(11) . . ?
C1 O1 V1 133.8(2) . . ?
C8 O2 V1 135.6(2) . . ?
C15 O3 V1 135.6(2) . . ?
C22 O4 V1 134.0(2) . . ?
C29 O6 V2 134.2(2) . . ?
C36 O7 V2 134.9(2) . . ?
C43 O8 V2 136.4(2) . . ?
C50 O9 V2 134.0(2) . . ?
O1 C1 C2 118.7(3) . . ?
O1 C1 S1 123.6(2) . . ?
C2 C1 S1 117.7(2) . . ?
C3 C2 C7 119.5(3) . . ?
C3 C2 C1 118.6(3) . . ?
C7 C2 C1 121.9(3) . . ?
C4 C3 C2 119.4(4) . . ?
C4 C3 H3 120.3 . . ?
C2 C3 H3 120.3 . . ?
C5 C4 C3 120.6(4) . . ?
C5 C4 H4 119.7 . . ?
C3 C4 H4 119.7 . . ?
C4 C5 C6 120.6(4) . . ?
C4 C5 H5 119.7 . . ?
C6 C5 H5 119.7 . . ?
C5 C6 C7 119.6(4) . . ?
C5 C6 H6 120.2 . . ?
C7 C6 H6 120.2 . . ?
C6 C7 C2 120.2(4) . . ?
C6 C7 H7 119.9 . . ?
C2 C7 H7 119.9 . . ?
O2 C8 C9 117.5(3) . . ?
O2 C8 S2 123.6(3) . . ?
C9 C8 S2 118.9(3) . . ?
C14 C9 C10 118.9(4) . . ?
C14 C9 C8 122.1(4) . . ?
C10 C9 C8 118.9(3) . . ?
C9 C10 C11 119.9(4) . . ?
C9 C10 H10 120.0 . . ?
C11 C10 H10 120.0 . . ?
C12 C11 C10 121.1(5) . . ?
C12 C11 H11 119.4 . . ?
C10 C11 H11 119.4 . . ?
C11 C12 C13 119.5(4) . . ?
C11 C12 H12 120.2 . . ?
C13 C12 H12 120.2 . . ?
C12 C13 C14 120.5(5) . . ?
C12 C13 H13 119.8 . . ?
C14 C13 H13 119.8 . . ?
C9 C14 C13 120.0(5) . . ?
C9 C14 H14 120.0 . . ?
C13 C14 H14 120.0 . . ?
O3 C15 C16 117.7(3) . . ?
O3 C15 S3 123.8(2) . . ?
C16 C15 S3 118.5(2) . . ?
C21 C16 C17 119.5(3) . . ?
C21 C16 C15 123.1(3) . . ?
C17 C16 C15 117.3(3) . . ?
C18 C17 C16 119.5(4) . . ?
C18 C17 H17 120.3 . . ?
C16 C17 H17 120.3 . . ?
C19 C18 C17 120.6(4) . . ?
C19 C18 H18 119.7 . . ?
C17 C18 H18 119.7 . . ?
C18 C19 C20 120.0(4) . . ?
C18 C19 H19 120.0 . . ?
C20 C19 H19 120.0 . . ?
C19 C20 C21 120.6(4) . . ?
C19 C20 H20 119.7 . . ?
C21 C20 H20 119.7 . . ?
C20 C21 C16 119.8(4) . . ?
C20 C21 H21 120.1 . . ?
C16 C21 H21 120.1 . . ?
O4 C22 C23 117.8(3) . . ?
O4 C22 S4 124.4(3) . . ?
C23 C22 S4 117.8(3) . . ?
C24 C23 C28 119.6(4) . . ?
C24 C23 C22 119.0(3) . . ?
C28 C23 C22 121.4(4) . . ?
C23 C24 C25 119.7(5) . . ?
C23 C24 H24 120.2 . . ?
C25 C24 H24 120.2 . . ?
C26 C25 C24 120.3(5) . . ?
C26 C25 H25 119.9 . . ?
C24 C25 H25 119.9 . . ?
C27 C26 C25 119.9(5) . . ?
C27 C26 H26 120.1 . . ?
C25 C26 H26 120.1 . . ?
C26 C27 C28 121.1(5) . . ?
C26 C27 H27 119.5 . . ?
C28 C27 H27 119.5 . . ?
C27 C28 C23 119.5(5) . . ?
C27 C28 H28 120.2 . . ?
C23 C28 H28 120.2 . . ?
O6 C29 C30 117.6(3) . . ?
O6 C29 S6 123.7(2) . . ?
C30 C29 S6 118.7(2) . . ?
C31 C30 C35 119.5(3) . . ?
C31 C30 C29 118.2(3) . . ?
C35 C30 C29 122.3(3) . . ?
C32 C31 C30 120.1(3) . . ?
C32 C31 H31 120.0 . . ?
C30 C31 H31 120.0 . . ?
C33 C32 C31 120.5(4) . . ?
C33 C32 H32 119.8 . . ?
C31 C32 H32 119.8 . . ?
C34 C33 C32 119.8(3) . . ?
C34 C33 H33 120.1 . . ?
C32 C33 H33 120.1 . . ?
C33 C34 C35 120.9(4) . . ?
C33 C34 H34 119.6 . . ?
C35 C34 H34 119.6 . . ?
C34 C35 C30 119.3(4) . . ?
C34 C35 H35 120.4 . . ?
C30 C35 H35 120.4 . . ?
O7 C36 C37 117.0(3) . . ?
O7 C36 S7 124.2(3) . . ?
C37 C36 S7 118.8(3) . . ?
C42 C37 C38 119.0(4) . . ?
C42 C37 C36 122.7(4) . . ?
C38 C37 C36 118.3(4) . . ?
C39 C38 C37 120.5(5) . . ?
C39 C38 H38 119.7 . . ?
C37 C38 H38 119.7 . . ?
C40 C39 C38 120.5(6) . . ?
C40 C39 H39 119.8 . . ?
C38 C39 H39 119.8 . . ?
C39 C40 C41 120.3(5) . . ?
C39 C40 H40 119.8 . . ?
C41 C40 H40 119.8 . . ?
C40 C41 C42 120.1(5) . . ?
C40 C41 H41 120.0 . . ?
C42 C41 H41 120.0 . . ?
C37 C42 C41 119.5(5) . . ?
C37 C42 H42 120.2 . . ?
C41 C42 H42 120.2 . . ?
O8 C43 C44 117.4(3) . . ?
O8 C43 S8 123.9(2) . . ?
C44 C43 S8 118.7(2) . . ?
C49 C44 C45 119.9(3) . . ?
C49 C44 C43 122.7(3) . . ?
C45 C44 C43 117.4(3) . . ?
C46 C45 C44 119.6(3) . . ?
C46 C45 H45 120.2 . . ?
C44 C45 H45 120.2 . . ?
C47 C46 C45 120.3(3) . . ?
C47 C46 H46 119.8 . . ?
C45 C46 H46 119.8 . . ?
C48 C47 C46 120.0(3) . . ?
C48 C47 H47 120.0 . . ?
C46 C47 H47 120.0 . . ?
C47 C48 C49 120.2(3) . . ?
C47 C48 H48 119.9 . . ?
C49 C48 H48 119.9 . . ?
C44 C49 C48 119.9(3) . . ?
C44 C49 H49 120.0 . . ?
C48 C49 H49 120.0 . . ?
O9 C50 C51 117.3(3) . . ?
O9 C50 S5 124.0(3) . . ?
C51 C50 S5 118.8(2) . . ?
C52 C51 C56 119.5(4) . . ?
C52 C51 C50 118.8(3) . . ?
C56 C51 C50 121.7(3) . . ?
C51 C52 C53 120.1(4) . . ?
C51 C52 H52 119.9 . . ?
C53 C52 H52 119.9 . . ?
C54 C53 C52 120.2(5) . . ?
C54 C53 H53 119.9 . . ?
C52 C53 H53 119.9 . . ?
C53 C54 C55 120.6(4) . . ?
C53 C54 H54 119.7 . . ?
C55 C54 H54 119.7 . . ?
C54 C55 C56 119.7(5) . . ?
C54 C55 H55 120.1 . . ?
C56 C55 H55 120.1 . . ?
C55 C56 C51 119.9(5) . . ?
C55 C56 H56 120.1 . . ?
C51 C56 H56 120.1 . . ?
C58A C57A C62A 120.0 . . ?
C58A C57A C63A 117.9(6) . . ?
C62A C57A C63A 122.1(6) . . ?
C59A C58A C57A 120.0 . . ?
C59A C58A H58A 120.0 . . ?
C57A C58A H58A 120.0 . . ?
C60A C59A C58A 120.0 . . ?
C60A C59A H59A 120.0 . . ?
C58A C59A H59A 120.0 . . ?
C59A C60A C61A 120.0 . . ?
C59A C60A H60A 120.0 . . ?
C61A C60A H60A 120.0 . . ?
C62A C61A C60A 120.0 . . ?
C62A C61A H61A 120.0 . . ?
C60A C61A H61A 120.0 . . ?
C61A C62A C57A 120.0 . . ?
C61A C62A H62A 120.0 . . ?
C57A C62A H62A 120.0 . . ?
C57A C63A H63A 109.5 . . ?
C57A C63A H63B 109.5 . . ?
H63A C63A H63B 109.5 . . ?
C57A C63A H63C 109.5 . . ?
H63A C63A H63C 109.5 . . ?
H63B C63A H63C 109.5 . . ?
C58B C57B C62B 120.0 . . ?
C58B C57B C63B 124.4(6) . . ?
C62B C57B C63B 115.6(6) . . ?
C57B C58B C59B 120.0 . . ?
C57B C58B H58B 120.0 . . ?
C59B C58B H58B 120.0 . . ?
C60B C59B C58B 120.0 . . ?
C60B C59B H59B 120.0 . . ?
C58B C59B H59B 120.0 . . ?
C59B C60B C61B 120.0 . . ?
C59B C60B H60B 120.0 . . ?
C61B C60B H60B 120.0 . . ?
C62B C61B C60B 120.0 . . ?
C62B C61B H61B 120.0 . . ?
C60B C61B H61B 120.0 . . ?
C61B C62B C57B 120.0 . . ?
C61B C62B H62B 120.0 . . ?
C57B C62B H62B 120.0 . . ?
C57B C63B H63D 109.5 . . ?
C57B C63B H63E 109.5 . . ?
H63D C63B H63E 109.5 . . ?
C57B C63B H63F 109.5 . . ?
H63D C63B H63F 109.5 . . ?
H63E C63B H63F 109.5 . . ?
 
_refine_diff_density_max    1.162
_refine_diff_density_min   -1.236
_refine_diff_density_rms    0.105

_shelx_res_file
;
TITL 280524MO1_8 in P-1
    shelx.res
    created by SHELXL-2018/3 at 20:29:16 on 17-Aug-2024
CELL  0.71073  11.1201   13.6788   21.6462   89.6273   75.8549   79.4214
ZERR     4.00   0.0003    0.0004    0.0006    0.0012    0.0011    0.0012
LATT   1
SFAC    C    H    O    S    V   PT
UNIT  126   96   20   16    4    4
MERG   2
TEMP   -73.00
SIZE 0.49 0.20 0.10
OMIT     0  -1   1
OMIT     1   0   0
OMIT    -1   1   1
OMIT    -1   0   1
OMIT     1  -1   1
OMIT    -1   0   2
OMIT    -1  -1   1
OMIT     0   1   1
OMIT    -1   1   0
OMIT     0   0   2
OMIT     1   1   2
OMIT     1   1   0
OMIT     1   0   1
OMIT     1   0   3
OMIT     1  -1   2
OMIT     1   1   1
OMIT     0  -1   2
OMIT     1   0   2
OMIT     0   1   0
L.S.   8
FMAP   2
PLAN  -25
ACTA
BOND   $H
WGHT    0.024200    5.155200
FVAR       0.20825
PT1   6    0.721688    0.306698    0.809996    11.00000    0.02933    0.03514 =
         0.02633   -0.00983   -0.00590   -0.00825
PT2   6    0.482547    0.194144    0.695640    11.00000    0.03184    0.02724 =
         0.02353   -0.00467   -0.01009   -0.00147
V1    5    0.678781    0.451153    0.907912    11.00000    0.02826    0.02773 =
         0.02338   -0.00406   -0.00736   -0.00867
V2    5    0.567058    0.097288    0.574312    11.00000    0.02575    0.02245 =
         0.02330   -0.00237   -0.00761   -0.00473
S1    4    0.509885    0.341462    0.812094    11.00000    0.02923    0.04577 =
         0.03644   -0.01614   -0.00642   -0.01097
S2    4    0.682854    0.186215    0.884362    11.00000    0.06302    0.03178 =
         0.03827   -0.00739   -0.00905   -0.01158
S3    4    0.935322    0.271500    0.807473    11.00000    0.03159    0.05617 =
         0.03749   -0.01740   -0.00911   -0.00259
S4    4    0.761173    0.426188    0.735142    11.00000    0.04316    0.05179 =
         0.02624   -0.00344   -0.00722   -0.01870
S5    4    0.561818    0.332595    0.653086    11.00000    0.04639    0.02974 =
         0.03738   -0.00577   -0.01470   -0.01127
S6    4    0.674130    0.126235    0.717990    11.00000    0.03784    0.04421 =
         0.03156   -0.00842   -0.01630    0.00250
S7    4    0.402206    0.055731    0.737581    11.00000    0.04306    0.03611 =
         0.02949    0.00265   -0.00463   -0.00520
S8    4    0.288654    0.261260    0.676262    11.00000    0.03295    0.03598 =
         0.03043   -0.00874   -0.01138    0.00279
O1    3    0.518689    0.496924    0.880118    11.00000    0.03381    0.03388 =
         0.03380   -0.00551   -0.01360   -0.00692
O2    3    0.604059    0.346188    0.960105    11.00000    0.03696    0.02780 =
         0.03258   -0.00112   -0.00402   -0.00878
O3    3    0.847833    0.377777    0.915056    11.00000    0.03134    0.04006 =
         0.03214   -0.00953   -0.01043   -0.00322
O4    3    0.771578    0.525978    0.836616    11.00000    0.04440    0.04066 =
         0.02789    0.00037   -0.00781   -0.01907
O5    3    0.655255    0.532904    0.963342    11.00000    0.03914    0.03292 =
         0.03061   -0.00679   -0.01121   -0.01013
O6    3    0.736164    0.087628    0.594319    11.00000    0.02848    0.04392 =
         0.02899   -0.00178   -0.01142   -0.00687
O7    3    0.543673   -0.022032    0.627254    11.00000    0.04313    0.02454 =
         0.03320    0.00243   -0.00575   -0.00610
O8    3    0.381989    0.130741    0.580442    11.00000    0.02835    0.03091 =
         0.03370   -0.00802   -0.01149   -0.00150
O9    3    0.578156    0.235315    0.546150    11.00000    0.05093    0.02687 =
         0.03042    0.00164   -0.01435   -0.01263
O10   3    0.614260    0.043135    0.506079    11.00000    0.03169    0.03314 =
         0.02878   -0.00605   -0.00644   -0.00766
C1    1    0.454938    0.454583    0.851451    11.00000    0.03149    0.03352 =
         0.02234    0.00102   -0.00671   -0.01206
C2    1    0.324640    0.504053    0.852912    11.00000    0.02970    0.04209 =
         0.03149    0.00372   -0.00694   -0.01032
C3    1    0.263654    0.577975    0.899956    11.00000    0.03852    0.04553 =
         0.03752    0.00024   -0.00571   -0.00581
AFIX  43
H3    2    0.305942    0.596292    0.930024    11.00000   -1.20000
AFIX   0
C4    1    0.140741    0.624495    0.902447    11.00000    0.04113    0.06081 =
         0.05813    0.00108   -0.00365    0.00817
AFIX  43
H4    2    0.098681    0.674797    0.934479    11.00000   -1.20000
AFIX   0
C5    1    0.079287    0.598542    0.859066    11.00000    0.03594    0.08313 =
         0.08012    0.01409   -0.01867   -0.00159
AFIX  43
H5    2   -0.004941    0.631072    0.861330    11.00000   -1.20000
AFIX   0
C6    1    0.138596    0.525673    0.812188    11.00000    0.03992    0.09009 =
         0.06590    0.00755   -0.02687   -0.01195
AFIX  43
H6    2    0.095417    0.508054    0.782332    11.00000   -1.20000
AFIX   0
C7    1    0.261147    0.478442    0.808888    11.00000    0.03878    0.05991 =
         0.04372    0.00019   -0.01503   -0.01431
AFIX  43
H7    2    0.302392    0.428382    0.776579    11.00000   -1.20000
AFIX   0
C8    1    0.616612    0.253546    0.954874    11.00000    0.03253    0.02957 =
         0.03540   -0.00147   -0.01033   -0.00740
C9    1    0.572272    0.199953    1.013551    11.00000    0.04768    0.03290 =
         0.03904    0.00670   -0.01622   -0.01191
C10   1    0.518231    0.254172    1.070389    11.00000    0.04415    0.04492 =
         0.03985    0.00725   -0.01245   -0.01080
AFIX  43
H10   2    0.506051    0.324779    1.071146    11.00000   -1.20000
AFIX   0
C11   1    0.481823    0.205355    1.126297    11.00000    0.05898    0.06702 =
         0.04265    0.01161   -0.01572   -0.01433
AFIX  43
H11   2    0.445343    0.243090    1.165218    11.00000   -1.20000
AFIX   0
C12   1    0.497432    0.104555    1.126351    11.00000    0.09985    0.06880 =
         0.05354    0.02772   -0.02895   -0.03084
AFIX  43
H12   2    0.473678    0.072009    1.165129    11.00000   -1.20000
AFIX   0
C13   1    0.547457    0.050375    1.070333    11.00000    0.14664    0.04396 =
         0.07980    0.02443   -0.03530   -0.02748
AFIX  43
H13   2    0.556254   -0.020040    1.069991    11.00000   -1.20000
AFIX   0
C14   1    0.585877    0.097708    1.013422    11.00000    0.10825    0.03700 =
         0.05509    0.00310   -0.01440   -0.01369
AFIX  43
H14   2    0.621371    0.059429    0.974642    11.00000   -1.20000
AFIX   0
C15   1    0.940547    0.323325    0.878407    11.00000    0.02972    0.03607 =
         0.03161   -0.00168   -0.00910   -0.00948
C16   1    1.061810    0.305167    0.897103    11.00000    0.02746    0.04026 =
         0.03339    0.00166   -0.00760   -0.01058
C17   1    1.072726    0.366299    0.946077    11.00000    0.03926    0.05097 =
         0.04257    0.00064   -0.01462   -0.02097
AFIX  43
H17   2    1.004681    0.418111    0.965442    11.00000   -1.20000
AFIX   0
C18   1    1.183515    0.350816    0.966202    11.00000    0.04959    0.07872 =
         0.04991    0.00679   -0.02458   -0.03396
AFIX  43
H18   2    1.191411    0.392462    0.999380    11.00000   -1.20000
AFIX   0
C19   1    1.281680    0.276085    0.938728    11.00000    0.03412    0.09265 =
         0.05218    0.02391   -0.01790   -0.02522
AFIX  43
H19   2    1.356763    0.265242    0.953357    11.00000   -1.20000
AFIX   0
C20   1    1.271675    0.216755    0.890010    11.00000    0.03336    0.07401 =
         0.04924    0.00770   -0.00629   -0.00064
AFIX  43
H20   2    1.340510    0.165531    0.870661    11.00000   -1.20000
AFIX   0
C21   1    1.162296    0.230920    0.868874    11.00000    0.03431    0.05871 =
         0.04208    0.00097   -0.01088   -0.00504
AFIX  43
H21   2    1.156188    0.189731    0.835030    11.00000   -1.20000
AFIX   0
C22   1    0.795193    0.518710    0.776792    11.00000    0.02777    0.04211 =
         0.03141    0.00156   -0.00768   -0.01105
C23   1    0.855055    0.596284    0.740028    11.00000    0.03777    0.05096 =
         0.03802    0.01096   -0.01426   -0.01823
C24   1    0.844573    0.687350    0.769713    11.00000    0.07263    0.05384 =
         0.04907    0.00803   -0.01546   -0.03136
AFIX  43
H24   2    0.797021    0.700561    0.812636    11.00000   -1.20000
AFIX   0
C25   1    0.903922    0.759788    0.736542    11.00000    0.12082    0.06969 =
         0.07890    0.02014   -0.03564   -0.05703
AFIX  43
H25   2    0.895849    0.822979    0.756680    11.00000   -1.20000
AFIX   0
C26   1    0.974183    0.740392    0.674777    11.00000    0.10369    0.09327 =
         0.07509    0.04334   -0.02926   -0.05926
AFIX  43
H26   2    1.014511    0.790101    0.652219    11.00000   -1.20000
AFIX   0
C27   1    0.985874    0.650143    0.646060    11.00000    0.07476    0.09405 =
         0.05298    0.03194   -0.00450   -0.03261
AFIX  43
H27   2    1.035570    0.636874    0.603531    11.00000   -1.20000
AFIX   0
C28   1    0.926808    0.577303    0.677576    11.00000    0.05415    0.06166 =
         0.04182    0.01646   -0.00597   -0.01517
AFIX  43
H28   2    0.935090    0.514616    0.656763    11.00000   -1.20000
AFIX   0
C29   1    0.772271    0.085898    0.644964    11.00000    0.03164    0.02644 =
         0.03289   -0.00060   -0.01333   -0.00691
C30   1    0.907583    0.044642    0.641019    11.00000    0.02978    0.02937 =
         0.03794    0.00470   -0.01467   -0.00888
C31   1    0.979946   -0.007111    0.585169    11.00000    0.03211    0.04950 =
         0.03310    0.00658   -0.00963   -0.00894
AFIX  43
H31   2    0.942401   -0.016010    0.551122    11.00000   -1.20000
AFIX   0
C32   1    1.106293   -0.045555    0.579180    11.00000    0.02967    0.06064 =
         0.04261    0.00935   -0.00478   -0.00715
AFIX  43
H32   2    1.155252   -0.080934    0.540989    11.00000   -1.20000
AFIX   0
C33   1    1.161704   -0.032993    0.628077    11.00000    0.02942    0.06022 =
         0.05572    0.02014   -0.01467   -0.01127
AFIX  43
H33   2    1.248663   -0.059537    0.623677    11.00000   -1.20000
AFIX   0
C34   1    1.090851    0.018107    0.683361    11.00000    0.04327    0.06547 =
         0.05850    0.00383   -0.03153   -0.01085
AFIX  43
H34   2    1.129630    0.027208    0.716902    11.00000   -1.20000
AFIX   0
C35   1    0.963333    0.056616    0.690852    11.00000    0.04327    0.05337 =
         0.04662   -0.00758   -0.02459   -0.00202
AFIX  43
H35   2    0.914664    0.090743    0.729526    11.00000   -1.20000
AFIX   0
C36   1    0.475930   -0.036194    0.680824    11.00000    0.03411    0.03046 =
         0.03517    0.00578   -0.01523   -0.00758
C37   1    0.462681   -0.140705    0.695447    11.00000    0.05991    0.03352 =
         0.03824    0.00853   -0.01785   -0.01710
C38   1    0.556888   -0.217010    0.663071    11.00000    0.12877    0.03200 =
         0.06597    0.00320    0.01884   -0.01450
AFIX  43
H38   2    0.626707   -0.201551    0.632027    11.00000   -1.20000
AFIX   0
C39   1    0.549924   -0.315347    0.675641    11.00000    0.21586    0.03369 =
         0.08040   -0.00046    0.02873   -0.01800
AFIX  43
H39   2    0.615765   -0.366862    0.653750    11.00000   -1.20000
AFIX   0
C40   1    0.450309   -0.338671    0.718767    11.00000    0.16596    0.04572 =
         0.07420    0.01298   -0.02817   -0.04935
AFIX  43
H40   2    0.445684   -0.406493    0.726483    11.00000   -1.20000
AFIX   0
C41   1    0.355023   -0.264444    0.751755    11.00000    0.10253    0.07707 =
         0.07426    0.04001   -0.02843   -0.05294
AFIX  43
H41   2    0.284595   -0.281333    0.781661    11.00000   -1.20000
AFIX   0
C42   1    0.362105   -0.164581    0.741189    11.00000    0.06493    0.05782 =
         0.06149    0.02153   -0.01621   -0.02502
AFIX  43
H42   2    0.298554   -0.113383    0.765134    11.00000   -1.20000
AFIX   0
C43   1    0.291022    0.196045    0.608694    11.00000    0.02862    0.02441 =
         0.02693    0.00030   -0.00856   -0.00597
C44   1    0.180668    0.219146    0.580387    11.00000    0.02724    0.02477 =
         0.02881    0.00294   -0.00863   -0.00580
C45   1    0.199036    0.190199    0.516742    11.00000    0.03448    0.03446 =
         0.03322   -0.00477   -0.01000   -0.00212
AFIX  43
H45   2    0.279000    0.155172    0.493414    11.00000   -1.20000
AFIX   0
C46   1    0.099881    0.212815    0.487615    11.00000    0.04873    0.04961 =
         0.03448   -0.00309   -0.01921   -0.00417
AFIX  43
H46   2    0.112699    0.194962    0.443828    11.00000   -1.20000
AFIX   0
C47   1   -0.017637    0.261243    0.521966    11.00000    0.03695    0.05555 =
         0.04637    0.00391   -0.02162   -0.00319
AFIX  43
H47   2   -0.085637    0.275520    0.501949    11.00000   -1.20000
AFIX   0
C48   1   -0.036129    0.288769    0.585153    11.00000    0.02990    0.05835 =
         0.04372   -0.00056   -0.01008    0.00061
AFIX  43
H48   2   -0.117116    0.321459    0.608775    11.00000   -1.20000
AFIX   0
C49   1    0.063197    0.268890    0.614412    11.00000    0.03118    0.04717 =
         0.03025    0.00083   -0.00886   -0.00224
AFIX  43
H49   2    0.050725    0.289351    0.657733    11.00000   -1.20000
AFIX   0
C50   1    0.593133    0.312403    0.572326    11.00000    0.03039    0.02479 =
         0.03718    0.00067   -0.01384   -0.00503
C51   1    0.638493    0.390576    0.530021    11.00000    0.03091    0.02845 =
         0.04812    0.00473   -0.01143   -0.00462
C52   1    0.636309    0.385452    0.466489    11.00000    0.05442    0.04284 =
         0.05219    0.01318   -0.01434   -0.01908
AFIX  43
H52   2    0.606054    0.332492    0.450765    11.00000   -1.20000
AFIX   0
C53   1    0.678377    0.457784    0.425583    11.00000    0.07290    0.06433 =
         0.05963    0.02705   -0.01095   -0.01735
AFIX  43
H53   2    0.674043    0.455353    0.382344    11.00000   -1.20000
AFIX   0
C54   1    0.725570    0.531773    0.447296    11.00000    0.06683    0.04809 =
         0.09748    0.03360   -0.01170   -0.01962
AFIX  43
H54   2    0.755725    0.580072    0.418881    11.00000   -1.20000
AFIX   0
C55   1    0.730153    0.537478    0.510621    11.00000    0.06898    0.03689 =
         0.10511    0.01226   -0.01622   -0.02639
AFIX  43
H55   2    0.763379    0.589424    0.525491    11.00000   -1.20000
AFIX   0
C56   1    0.685957    0.466921    0.552196    11.00000    0.05486    0.03317 =
         0.06904    0.00284   -0.01477   -0.01600
AFIX  43
H56   2    0.688164    0.470835    0.595696    11.00000   -1.20000
AFIX  66
REM
REM Toluene
REM
EADP C57A > C63B
SADI 0.01 C57A C63A C57B C63B
SADI 0.02 C63A C58A C63A C62A C63B C58B C63B C62B
PART 1
FLAT 0.05 C57A > C63A
C57A  1   -0.040523    0.102271    0.052673    10.50000    0.10708
C58A  1    0.072474    0.135248    0.047322    10.50000    0.10708
AFIX  43
H58A  2    0.101008    0.176687    0.013592    10.50000   -1.20000
AFIX  65
C59A  1    0.143721    0.107595    0.091324    10.50000    0.10708
AFIX  43
H59A  2    0.220949    0.130134    0.087666    10.50000   -1.20000
AFIX  65
C60A  1    0.101971    0.046964    0.140677    10.50000    0.10708
AFIX  43
H60A  2    0.150666    0.028065    0.170750    10.50000   -1.20000
AFIX  65
C61A  1   -0.011025    0.013986    0.146029    10.50000    0.10708
AFIX  43
H61A  2   -0.039559   -0.027452    0.179760    10.50000   -1.20000
AFIX  65
C62A  1   -0.082274    0.041639    0.102027    10.50000    0.10708
AFIX  43
H62A  2   -0.159502    0.019100    0.105685    10.50000   -1.20000
AFIX   0
C63A  1   -0.111565    0.134899    0.007852    10.50000    0.10708
AFIX  33
H63A  2   -0.188403    0.106363    0.017009    10.50000   -1.50000
H63B  2   -0.134547    0.207698    0.010752    10.50000   -1.50000
H63C  2   -0.060924    0.113223   -0.035232    10.50000   -1.50000
AFIX  66
PART 2
FLAT 0.05 C57B > C63B
C57B  1   -0.024272    0.103370    0.067294    10.50000    0.10708
C58B  1    0.083513    0.143720    0.044845    10.50000    0.10708
AFIX  43
H58B  2    0.090474    0.183647    0.008527    10.50000   -1.20000
AFIX  65
C59B  1    0.181112    0.125650    0.075535    10.50000    0.10708
AFIX  43
H59B  2    0.254778    0.153227    0.060192    10.50000   -1.20000
AFIX  65
C60B  1    0.170928    0.067231    0.128674    10.50000    0.10708
AFIX  43
H60B  2    0.237633    0.054881    0.149649    10.50000   -1.20000
AFIX  65
C61B  1    0.063144    0.026881    0.151124    10.50000    0.10708
AFIX  43
H61B  2    0.056183   -0.013046    0.187442    10.50000   -1.20000
AFIX  65
C62B  1   -0.034457    0.044950    0.120434    10.50000    0.10708
AFIX  43
H62B  2   -0.108122    0.017372    0.135777    10.50000   -1.20000
AFIX   0
C63B  1   -0.128842    0.117728    0.039890    10.50000    0.10708
AFIX  33
H63D  2   -0.192990    0.082087    0.063939    10.50000   -1.50000
H63E  2   -0.164668    0.188927    0.041205    10.50000   -1.50000
H63F  2   -0.101434    0.092133   -0.004489    10.50000   -1.50000
AFIX   0
HKLF    4


REM  280524MO1_8 in P-1
REM wR2 = 0.0662, GooF = S = 1.070, Restrained GooF = 1.072 for all data
REM R1 = 0.0256 for 13417 Fo > 4sig(Fo) and 0.0361 for all 15844 data
REM 722 parameters refined using 15 restraints

END

WGHT      0.0242      5.1558

REM Highest difference peak  1.162,  deepest hole -1.236,  1-sigma level  0.105
Q1    1   0.7364  0.2635  0.8288  11.00000  0.05    1.16
Q2    1   0.0831  0.0999  0.0877  11.00000  0.05    1.16
Q3    1   0.5384  0.1989  0.6666  11.00000  0.05    1.13
Q4    1   0.6848  0.6923  0.2012  11.00000  0.05    1.03
Q5    1   0.9129  0.2304  0.8349  11.00000  0.05    0.94
Q6    1   0.0434  0.0216  0.1395  11.00000  0.05    0.93
Q7    1   0.7038  0.1669  0.6913  11.00000  0.05    0.91
Q8    1   0.0376  0.1211  0.0300  11.00000  0.05    0.81
Q9    1   0.0756  0.1920  0.6870  11.00000  0.05    0.78
Q10   1   0.2374  0.0837  0.5822  11.00000  0.05    0.77
Q11   1   0.6710  0.3078  0.8462  11.00000  0.05    0.77
Q12   1  -0.1456  0.0643  0.0803  11.00000  0.05    0.75
Q13   1   0.5140  0.3263  0.6258  11.00000  0.05    0.70
Q14   1   0.5336  0.3750  0.7831  11.00000  0.05    0.67
Q15   1   0.9595  0.4182  0.9236  11.00000  0.05    0.62
Q16   1   0.4777  0.0489  0.7352  11.00000  0.05    0.62
Q17   1   0.6007  0.2035  0.8903  11.00000  0.05    0.60
Q18   1   0.4367  0.2534  0.6924  11.00000  0.05    0.59
Q19   1   0.4453  0.2065  0.7306  11.00000  0.05    0.58
Q20   1   0.8203  0.3848  0.7468  11.00000  0.05    0.55
Q21   1   0.4811 -0.2084  0.6485  11.00000  0.05    0.55
Q22   1   0.4552  0.0650  0.7572  11.00000  0.05    0.54
Q23   1   0.6686  0.3705  0.8081  11.00000  0.05    0.52
Q24   1   0.5205  0.1450  0.6924  11.00000  0.05    0.50
Q25   1   0.6721  0.1005  1.0153  11.00000  0.05    0.49
;
_shelx_res_checksum   18917

_shelx_hkl_file
;
   1   0   0   -0.42    0.12   1
  -1   0   0   -0.42    0.11   2
  -1   0   0   -0.47    0.06   2
   1   0   0   -0.28    0.12   2
   1   0   0   -0.44    0.08   2
  -1   0   0   -0.55    0.12   1
   1   0   0   -0.40    0.09   1
  -1   0   0   -0.60    0.10   1
   2   0   0  293.50    9.24   2
   3   0   0    1.59    0.80   2
   3   0   0    3.13    0.56   2
  -3   0   0    2.65    0.61   1
   3   0   0    2.27    0.77   1
   3   0   0    4.01    0.67   1
  -3   0   0    2.37    0.76   1
  -3   0   0    1.82    0.67   2
   4   0   0 1755.34   54.88   2
  -4   0   0 1773.20   54.83   2
  -4   0   0 1772.52   54.77   2
   4   0   0 1823.93   54.81   2
   4   0   0 1731.32   56.23   1
   4   0   0 1805.70   56.31   1
  -4   0   0 1802.12   52.91   4
  -4   0   0 1868.68   56.37   1
  -5   0   0 2578.98   76.39   2
  -5   0   0 2578.72   78.52   1
   5   0   0 2527.36   78.46   1
  -5   0   0 2551.11   73.74   4
   5   0   0 2304.76   78.34   1
   5   0   0 2581.49   76.39   2
  -5   0   0 2455.85   76.31   2
   5   0   0 2412.75   76.45   2
   6   0   0    4.72    1.27   2
  -6   0   0    6.95    1.20   1
   6   0   0    5.73    1.04   2
  -6   0   0    4.48    0.77   2
  -6   0   0    6.82    1.32   4
   6   0   0    3.64    1.08   1
   6   0   0    5.32    1.27   1
  -6   0   0    6.85    1.04   2
  -7   0   0   51.91    2.86   4
   7   0   0   57.97    3.01   1
  -7   0   0   63.19    2.90   1
  -7   0   0   53.85    2.22   2
   7   0   0   49.85    2.76   2
   7   0   0   60.42    2.59   2
   7   0   0   57.25    2.73   1
  -8   0   0    5.38    1.74   4
   8   0   0    3.99    1.60   1
   8   0   0    2.03    1.60   2
   8   0   0    4.91    1.35   2
  -8   0   0    5.69    1.00   2
  -8   0   0    6.99    1.52   1
  -9   0   0  499.45   15.94   4
  -9   0   0  512.18   15.67   2
   9   0   0  492.62   16.65   1
   9   0   0  526.09   16.31   2
   9   0   0  491.77   16.42   2
  10   0   0   47.98    3.14   1
 -10   0   0   44.70    3.22   4
  10   0   0   44.53    3.51   2
  11   0   0    0.78    2.21   1
  11   0   0    2.61    2.55   2
 -11   0   0    3.97    2.24   4
  12   0   0    0.18    2.57   2
  12   0   0   -1.12    2.17   1
 -12   0   0    2.30    2.53   4
  13   0   0   19.60    2.81   1
 -13   0   0   19.31    3.58   4
  14   0   0   29.39    3.32   1
 -14   0   0   24.91    4.08   4
  14  -1   0   16.60    3.39   1
 -14   1   0    9.78    4.09   4
  13  -1   0   73.50    4.79   1
 -13   1   0   77.73    5.36   4
  12  -1   0  103.83    5.50   2
 -12   1   0   94.52    5.34   4
  12  -1   0  102.14    5.16   1
 -11   1   0   61.12    3.94   4
  11  -1   0   59.71    4.47   2
  11  -1   0   61.59    3.85   1
  10  -1   0    5.23    2.02   1
 -10   1   0    6.59    2.15   4
  10  -1   0    4.44    2.31   2
   9  -1   0  111.60    4.90   1
   9  -1   0  116.43    5.23   2
   9  -1   0  125.07    4.90   2
  -9   1   0  110.81    4.81   4
   8  -1   0  361.00   12.09   1
  -8   1   0  370.18   11.45   2
  -8   1   0  350.16   11.52   4
   8  -1   0  336.59   11.91   2
   8  -1   0  360.18   11.80   2
  -8   1   0  375.02   12.34   1
   7  -1   0   75.34    3.25   2
   7  -1   0   76.74    3.47   1
  -7   1   0   76.06    2.95   2
  -7   1   0   79.03    3.42   4
  -7   1   0   77.90    3.53   1
   7  -1   0   71.36    3.56   2
  -6   1   0   23.14    1.90   2
   6  -1   0   20.72    1.80   1
  -6   1   0   21.92    1.74   1
   6  -1   0   22.11    1.66   2
   6  -1   0   21.00    1.69   2
   5  -1   0   13.90    1.36   2
   5  -1   0   14.63    1.48   1
  -5   1   0   13.91    1.43   1
   5  -1   0   12.26    1.28   1
   5  -1   0   15.01    1.20   2
  -5   1   0   13.18    1.30   2
  -4   1   0  974.07   31.11   1
   4  -1   0  959.85   30.27   2
   4  -1   0  948.91   30.97   1
   4  -1   0  985.87   30.20   2
  -4   1   0  969.07   30.24   2
   4  -1   0 1048.26   31.12   1
   3  -1   0  125.63    4.14   2
   3  -1   0  122.83    4.28   1
   3  -1   0  119.29    4.24   2
   3  -1   0  127.27    4.36   1
  -3   1   0  123.70    4.10   2
  -3   1   0  129.06    4.41   1
  -3   1   0  124.70    4.25   1
  -3   1   0  124.61    4.24   2
  -2   1   0 6920.24  203.87   2
   2  -1   0 6968.65  203.91   2
  -2   1   0 6963.08  209.15   1
   2  -1   0 6302.42  208.96   1
   2  -1   0 6251.38  203.65   2
   1  -1   0   -0.92    0.25   1
  -1   1   0   -0.98    0.22   1
  -1   1   0   -1.06    0.20   2
   1  -1   0   -1.07    0.17   1
   1  -1   0   -1.00    0.19   2
   0   1   0   -0.18    0.11   2
   0  -1   0    0.09    0.10   1
   0   1   0    0.15    0.31   3
   1   1   0   -0.14    0.16   4
  -1  -1   0   -0.17    0.15   4
   2   1   0  182.27    5.36   4
   2   1   0  183.46    5.57   2
   2   1   0  157.10    5.49   2
  -3  -1   0  708.28   22.92   1
   3   1   0  743.07   22.97   1
   3   1   0  737.50   22.44   2
   3   1   0  726.93   22.38   2
  -3  -1   0  719.49   22.96   2
   3   1   0  739.70   23.00   1
  -3  -1   0  718.81   21.66   4
   4   1   0  218.81    6.97   1
  -4  -1   0  213.02    6.67   2
   4   1   0  208.02    6.83   2
   4   1   0  215.75    6.75   2
   4   1   0  213.56    7.04   1
  -4  -1   0  215.08    6.69   2
  -4  -1   0  209.35    6.70   4
   5   1   0  328.49   10.55   2
   5   1   0  350.50   10.96   1
   5   1   0  335.49   10.64   2
   5   1   0  334.71   10.85   1
  -5  -1   0  332.59   10.39   2
  -5  -1   0  340.98   10.41   4
  -5  -1   0  329.95   10.41   2
   6   1   0   40.02    2.04   1
   6   1   0   39.30    2.18   2
  -6  -1   0   43.25    1.54   2
   6   1   0   42.06    2.22   1
  -6  -1   0   42.12    2.20   4
  -6  -1   0   42.81    1.59   2
   6   1   0   39.99    1.94   2
   7   1   0  297.45    9.63   1
  -7  -1   0  279.80    9.14   4
   7   1   0  272.14    9.30   2
   7   1   0  288.48    9.19   2
   7   1   0  279.45    9.45   1
   8   1   0  476.00   15.76   1
   8   1   0  489.12   15.37   2
   8   1   0  458.86   15.45   2
   8   1   0  502.35   15.96   1
  -8  -1   0  490.38   15.14   4
   9   1   0   48.95    3.06   1
   9   1   0   49.63    3.16   2
  -9  -1   0   45.62    3.23   4
   9   1   0   50.98    2.88   2
 -10  -1   0   90.73    4.29   4
  10   1   0   82.65    4.14   2
  10   1   0   90.35    4.12   1
  11   1   0  107.33    5.15   2
  11   1   0  106.23    4.99   1
 -11  -1   0  108.09    5.00   4
  12   1   0  150.25    6.50   2
  12   1   0  143.49    6.12   1
 -12  -1   0  147.58    6.31   4
  13   1   0   77.14    4.43   1
 -13  -1   0   80.62    5.16   4
  14   1   0   -1.97    2.47   1
 -14  -1   0   -3.91    3.47   4
 -13   2   0   61.50    4.79   4
  13  -2   0   58.93    4.38   1
  12  -2   0    0.06    2.36   1
  12  -2   0    3.21    2.99   2
 -12   2   0   -0.14    2.60   4
  11  -2   0   17.19    3.02   2
 -11   2   0   17.82    3.00   4
  11  -2   0   16.93    2.61   1
  10  -2   0  534.12   18.13   1
  10  -2   0  552.13   17.96   2
 -10   2   0  542.47   17.28   4
  -9   2   0 1039.19   34.10   1
  -9   2   0 1023.13   31.97   4
   9  -2   0 1066.38   33.84   1
   9  -2   0 1022.74   33.15   2
   9  -2   0 1107.01   33.07   2
  -8   2   0    0.98    1.32   2
   8  -2   0    2.97    1.77   2
  -8   2   0    3.26    1.80   1
   8  -2   0    1.14    1.68   1
  -8   2   0    1.49    1.66   4
   8  -2   0    0.92    2.04   2
   7  -2   0   15.13    1.62   1
   7  -2   0   18.07    1.80   2
  -7   2   0   15.87    1.94   1
   7  -2   0   17.56    1.94   2
   6  -2   0  278.39    9.62   2
   6  -2   0  303.21    9.52   2
  -6   2   0  282.07    9.57   2
  -6   2   0  282.42    9.95   1
   6  -2   0  298.76    9.77   1
  -5   2   0 1538.78   45.64   2
   5  -2   0 1453.18   46.72   1
   5  -2   0 1523.27   45.56   2
   5  -2   0 1416.01   45.63   2
  -5   2   0 1460.49   45.48   2
  -5   2   0 1488.31   46.92   1
  -4   2   0  903.49   27.64   2
   4  -2   0  938.14   28.44   1
  -4   2   0  904.50   28.44   1
   4  -2   0  861.18   27.63   2
  -4   2   0  905.09   27.54   2
   4  -2   0  851.81   27.54   2
   4  -2   0  882.41   28.27   1
  -3   2   0    8.66    1.05   2
  -3   2   0    9.20    1.15   1
   3  -2   0    5.98    1.05   2
   3  -2   0    7.00    0.87   2
   3  -2   0    7.20    1.03   1
  -3   2   0    8.44    0.85   2
   3  -2   0    9.94    0.99   1
  -2   2   0  683.25   22.17   1
   2  -2   0  683.37   22.16   1
   2  -2   0  703.87   21.59   2
  -2   2   0  684.61   21.52   2
   2  -2   0  711.50   21.53   2
  -2   2   0  724.13   21.59   2
  -2   2   0  713.90   22.09   1
   2  -2   0  672.21   22.08   1
  -1   2   0 2102.03   63.28   1
   1  -2   0 2057.61   63.32   1
  -1   2   0 1994.33   61.73   2
   1  -2   0 1891.83   63.28   1
   1  -2   0 2044.36   61.77   2
  -1  -2   0   -0.12    0.47   3
   1   2   0    4.17    0.86   3
  -1  -2   0   -0.08    0.31   4
   1   2   0   -0.04    0.20   1
  -2  -2   0   33.65    1.36   4
   2   2   0   29.73    1.15   1
   2   2   0   32.33    1.37   4
   2   2   0   31.06    1.15   1
  -3  -2   0  226.09    7.13   4
   3   2   0  229.05    7.42   1
   3   2   0  232.36    7.14   4
   3   2   0  225.54    7.28   2
  -3  -2   0  233.47    7.54   1
   3   2   0  233.11    7.40   1
   3   2   0  229.70    7.25   2
   4   2   0 1128.77   33.99   1
  -4  -2   0 1092.91   34.06   1
   4   2   0 1068.29   33.09   2
   4   2   0 1054.48   32.04   4
  -4  -2   0 1062.49   32.05   4
   4   2   0 1080.27   33.96   1
   4   2   0 1078.87   33.15   2
  -4  -2   0 1066.20   33.95   1
   5   2   0  242.84    7.87   1
   5   2   0  238.72    7.62   2
  -5  -2   0  241.80    7.80   1
   5   2   0  235.31    7.79   1
  -5  -2   0  238.15    7.58   4
   5   2   0  233.40    7.55   2
  -6  -2   0  128.36    4.73   4
  -6  -2   0  136.83    4.70   1
   6   2   0  136.64    4.55   2
   6   2   0  128.57    4.71   1
   6   2   0  147.11    4.88   1
   6   2   0  133.43    4.66   2
   7   2   0   22.78    1.76   1
   7   2   0   19.94    1.52   2
   7   2   0   17.92    1.60   2
  -7  -2   0   17.69    1.74   4
  -7  -2   0   21.83    1.59   1
   7   2   0   19.54    1.75   1
  -8  -2   0   63.27    2.72   1
   8   2   0   56.03    2.87   1
  -8  -2   0   55.94    3.04   4
   8   2   0   58.54    2.75   2
   8   2   0   57.63    2.92   2
  -9  -2   0  266.27    9.06   4
   9   2   0  258.73    9.15   2
   9   2   0  265.97    8.97   2
   9   2   0  292.79    9.42   1
   9   2   0  262.22    9.25   1
  10   2   0  101.80    4.38   1
 -10  -2   0   92.46    4.48   4
  10   2   0   97.77    4.40   2
 -11  -2   0  297.57   10.87   4
  11   2   0  328.22   11.09   2
  11   2   0  334.56   11.22   1
  12   2   0   74.10    4.22   1
 -12  -2   0   73.45    4.48   4
  12   2   0   80.94    4.51   2
 -13  -2   0   13.32    3.02   4
  13   2   0    9.43    2.54   1
 -14  -2   0    3.21    3.55   4
  14   2   0    1.49    2.65   1
 -13   3   0   66.93    5.26   4
  13  -3   0   67.22    4.76   1
  12  -3   0    1.20    3.46   2
 -12   3   0   -2.07    3.06   4
  12  -3   0    1.17    2.40   1
  11  -3   0  103.27    5.88   2
  11  -3   0   99.82    5.11   1
 -11   3   0  107.90    5.49   4
 -10   3   0   41.11    3.38   4
  10  -3   0   34.58    3.01   1
  10  -3   0   27.66    3.23   2
   9  -3   0  268.64    9.82   1
  -9   3   0  275.32    9.41   4
   9  -3   0  276.93    9.85   2
   9  -3   0  272.96    9.69   2
  -9   3   0  267.60   10.23   1
   8  -3   0  106.49    4.87   2
   8  -3   0  106.61    4.70   1
  -8   3   0  103.44    5.04   1
   8  -3   0  104.40    4.63   2
  -7   3   0  124.68    5.25   1
   7  -3   0  119.57    4.87   1
   7  -3   0  118.49    5.10   2
   7  -3   0  127.99    4.90   2
  -7   3   0  124.56    4.64   2
  -6   3   0  286.96    9.56   2
   6  -3   0  292.19    9.98   1
   6  -3   0  299.82    9.91   2
   6  -3   0  292.79    9.72   2
  -6   3   0  296.08   10.23   1
   5  -3   0   92.03    3.89   1
   5  -3   0   90.56    3.73   2
  -5   3   0   97.63    4.13   1
  -5   3   0   97.34    3.92   2
  -5   3   0   93.60    3.63   2
   5  -3   0  101.88    3.98   2
   4  -3   0    3.23    1.17   1
  -4   3   0    4.03    0.97   2
   4  -3   0    5.71    1.04   2
  -4   3   0    4.88    1.31   1
  -4   3   0    5.19    1.22   2
   4  -3   0    3.74    1.24   2
   3  -3   0  166.62    5.75   2
  -3   3   0  173.51    5.76   2
   3  -3   0  179.88    5.67   2
  -3   3   0  164.78    5.97   1
   3  -3   0  163.74    5.81   1
  -3   3   0  167.00    5.63   2
   2  -3   0   32.98    1.82   2
  -2   3   0   34.33    1.81   1
  -2   3   0   35.78    1.72   2
   2  -3   0   34.91    1.82   1
  -2   3   0   34.97    1.67   2
  -2   3   0   35.13    1.85   1
   2  -3   0   37.52    1.87   1
   2  -3   0   36.11    1.69   2
   1  -3   0  231.24    7.68   1
   1  -3   0  241.72    7.74   1
  -1   3   0  234.39    7.50   2
  -1   3   0  248.66    7.73   1
   1  -3   0  232.54    7.52   2
  -1   3   0  229.94    7.76   1
  -1   3   0  229.94    7.51   2
   1  -3   0  233.71    7.48   2
   0  -3   0    7.06    0.93   2
   0   3   0    6.33    0.83   2
   0   3   0    6.81    0.88   1
   0  -3   0    6.30    0.77   1
   0   3   0    4.87    0.66   2
   0   3   0    5.85    0.75   1
   0  -3   0   10.21    0.98   1
   0  -3   0   11.33    3.38   3
   0   3   0    6.58    2.87   3
   1   3   0 3472.22  104.70   4
   1   3   0 3659.38  111.72   1
   1   3   0 3540.33  111.80   1
  -1  -3   0 3663.63  184.95   3
   1   3   0 3391.04  109.29   2
   1   3   0 3571.46  185.07   3
  -1  -3   0 3590.26  111.85   1
   1   3   0 3556.18  109.54   2
  -2  -3   0   52.54    2.05   4
   2   3   0   49.20    3.61   3
   2   3   0   51.25    1.87   1
   2   3   0   47.66    2.05   4
   2   3   0   51.34    1.83   1
   3   3   0  620.12   19.09   4
  -3  -3   0  623.15   19.10   4
   3   3   0  647.07   20.18   1
   3   3   0  652.16   20.24   1
   4   3   0  198.72    6.29   1
   4   3   0  188.80    6.07   2
   4   3   0  195.53    6.05   2
   4   3   0  193.76    6.18   4
   4   3   0  192.95    6.25   1
  -4  -3   0  185.44    6.15   4
   5   3   0  132.88    4.42   2
   5   3   0  139.57    4.36   2
  -5  -3   0  131.24    4.61   4
   5   3   0  131.76    4.55   1
   6   3   0 1715.94   53.41   2
  -6  -3   0 1778.20   51.76   4
   6   3   0 1725.30   53.35   2
   6   3   0 1758.05   54.78   1
  -7  -3   0 1571.33   46.56   4
   7   3   0 1521.45   49.18   1
  -7  -3   0 1567.15   49.23   1
   7   3   0 1543.99   47.90   2
   7   3   0 1543.52   47.97   2
   7   3   0 1627.69   49.27   1
   8   3   0  233.80    8.35   1
   8   3   0  254.06    8.11   2
   8   3   0  255.81    8.52   1
  -8  -3   0  245.23    8.30   4
   8   3   0  249.72    8.24   2
   9   3   0  102.72    4.30   2
  -9  -3   0  110.94    4.75   4
   9   3   0  105.94    4.37   1
   9   3   0  110.57    4.17   2
   9   3   0  108.76    4.57   1
  10   3   0    8.08    1.71   2
  10   3   0    6.86    1.85   2
 -10  -3   0    3.41    2.07   4
  10   3   0    6.60    1.79   1
  11   3   0  170.05    6.42   1
  11   3   0  164.95    6.36   2
 -11  -3   0  156.63    6.52   4
 -12  -3   0  135.66    5.95   4
  12   3   0  130.11    5.56   1
  12   3   0  135.75    5.78   2
 -13  -3   0    2.26    2.80   4
  13   3   0    3.88    2.33   1
  14   3   0   55.91    4.15   1
 -14  -3   0   46.93    4.27   4
 -13   4   0    3.40    3.98   4
  13  -4   0    1.35    3.01   1
  12  -4   0   26.19    3.23   1
 -12   4   0   26.59    3.92   4
  12  -4   0   26.08    4.03   2
  11  -4   0   60.43    4.07   1
 -11   4   0   70.39    4.57   4
  11  -4   0   80.74    5.18   2
 -10   4   0  644.17   20.25   4
  10  -4   0  630.76   21.18   1
  10  -4   0  630.24   20.97   2
   9  -4   0  316.23   11.19   1
   9  -4   0  323.04   11.31   2
  -9   4   0  303.00   11.58   1
  -8   4   0    8.20    2.25   1
   8  -4   0    7.08    2.11   1
   8  -4   0    9.71    2.15   2
  -8   4   0    7.57    1.79   2
   8  -4   0    9.75    2.46   2
  -7   4   0   21.26    1.95   2
   7  -4   0   21.04    2.43   2
   7  -4   0   17.81    2.19   1
  -7   4   0   19.40    2.37   1
   7  -4   0   22.61    2.19   2
  -6   4   0  668.98   21.04   1
   6  -4   0  629.82   20.73   1
  -6   4   0  630.50   20.12   2
   6  -4   0  633.85   20.22   2
   6  -4   0  630.44   20.36   2
  -5   4   0 2184.83   67.51   2
   5  -4   0 2165.33   67.53   2
   5  -4   0 2229.44   67.42   2
  -5   4   0 2179.98   69.38   1
  -5   4   0 2223.84   67.39   2
   5  -4   0 2185.36   69.16   1
   4  -4   0  472.07   15.31   2
  -4   4   0  473.70   15.17   2
   4  -4   0  493.52   15.20   2
  -4   4   0  493.10   15.32   2
  -4   4   0  468.23   15.79   1
   4  -4   0  474.81   15.59   1
  -3   4   0   15.44    1.47   2
  -3   4   0   14.59    1.27   2
  -3   4   0   14.37    1.59   1
   3  -4   0   14.08    1.30   1
   3  -4   0   14.07    1.18   2
   3  -4   0   14.24    1.31   2
   2  -4   0   10.80    1.07   2
  -2   4   0    8.50    1.19   1
  -2   4   0   11.22    1.18   2
   2  -4   0   10.43    1.19   1
   2  -4   0   10.99    1.20   2
  -2   4   0    9.31    0.96   2
   1  -4   0  726.91   22.64   2
  -1   4   0  739.48   22.67   2
   1  -4   0  793.15   39.00   3
   1  -4   0  725.77   22.62   2
  -1   4   0  736.08   22.64   2
  -1   4   0  696.02   23.29   1
   1  -4   0  710.59   23.22   1
  -1   4   0  731.84   23.24   1
   0   4   0  463.21   15.06   2
   0  -4   0  481.62   15.50   1
   0  -4   0  495.92   15.56   1
   0   4   0  525.71   15.23   2
   0   4   0  446.03   26.74   3
   0   4   0  481.48   15.54   1
   0   4   0  482.50   15.54   1
   0  -4   0  494.14   15.21   2
   0  -4   0  460.04   26.72   3
  -1  -4   0 1532.07   47.00   2
  -1  -4   0 1482.19   47.73   1
   1   4   0 1495.05   45.04   4
   1   4   0 1475.39   46.54   2
   1   4   0 1548.73   47.84   1
   1   4   0 1433.14   79.60   3
  -1  -4   0 1575.86   79.64   3
   1   4   0 1532.25   47.82   1
  -1  -4   0 1519.07   46.99   2
   1   4   0 1607.33   46.76   2
   2   4   0   55.14    2.18   1
  -2  -4   0   59.12    4.19   3
   2   4   0   57.84    2.34   4
   2   4   0   54.53    1.94   2
   2   4   0   59.29    2.17   1
   2   4   0   57.31    1.97   2
  -2  -4   0   59.49    2.39   4
   2   4   0   60.56    4.40   3
   3   4   0  128.49    4.38   4
  -3  -4   0  128.47    4.32   4
   3   4   0  127.98    4.33   1
   3   4   0  128.12    7.71   3
   3   4   0  133.36    4.27   1
   4   4   0   33.64    1.44   1
   4   4   0   34.55    1.44   1
  -4  -4   0   32.69    1.77   4
   4   4   0   34.28    1.94   4
   5   4   0  656.55   20.22   1
  -5  -4   0  626.02   19.30   4
   5   4   0  627.73   19.68   2
   5   4   0  630.85   20.21   1
   5   4   0  645.75   19.67   2
  -6  -4   0  737.20   22.98   4
   6   4   0  777.83   24.07   1
   6   4   0  761.75   23.40   2
   6   4   0  746.33   23.44   2
   6   4   0  773.60   24.10   1
   7   4   0    7.99    0.98   2
   7   4   0    4.68    1.18   2
   7   4   0    7.98    1.23   1
   7   4   0    7.36    1.17   1
  -7  -4   0    7.67    1.56   4
   8   4   0   22.09    1.65   2
   8   4   0   25.34    2.05   1
   8   4   0   19.78    1.69   2
  -8  -4   0   23.37    2.09   4
   8   4   0   19.87    1.65   1
   9   4   0   39.01    2.59   1
   9   4   0   34.35    2.44   2
   9   4   0   37.91    2.25   2
   9   4   0   37.51    2.38   1
  -9  -4   0   31.18    2.76   4
 -10  -4   0  470.13   15.15   4
  10   4   0  456.46   15.50   1
  10   4   0  489.57   15.15   2
  10   4   0  469.94   15.20   2
 -11  -4   0  208.57    7.91   4
  11   4   0  218.29    7.74   1
  11   4   0  210.16    7.70   2
  12   4   0    3.01    2.05   1
  12   4   0    1.58    2.33   2
 -12  -4   0   -0.85    2.70   4
  13   4   0    0.21    2.25   1
 -13  -4   0    2.93    2.88   4
 -14  -4   0  103.95    6.25   4
  14   4   0  105.51    5.34   1
 -12   5   0   52.29    4.99   4
  12  -5   0   60.25    5.04   2
  12  -5   0   57.71    4.59   1
 -11   5   0   44.63    4.15   4
  11  -5   0   44.08    4.23   2
  11  -5   0   40.05    3.59   1
  10  -5   0    3.18    2.99   2
  10  -5   0   -0.29    2.45   1
  -9   5   0    3.08    2.53   1
   9  -5   0    0.02    2.73   2
   9  -5   0    0.18    2.33   1
   8  -5   0  324.23   11.52   1
   8  -5   0  328.50   11.32   2
   8  -5   0  328.49   11.51   2
  -8   5   0  329.15   11.89   1
  -7   5   0  725.77   24.08   1
   7  -5   0  713.00   23.37   2
  -7   5   0  728.76   23.04   2
   7  -5   0  707.42   23.75   1
   7  -5   0  768.64   23.24   2
   6  -5   0  319.05   10.94   1
  -6   5   0  332.82   10.62   2
   6  -5   0  317.69   10.85   2
   6  -5   0  311.96   10.60   2
  -6   5   0  306.88   11.19   1
  -5   5   0   -0.12    1.62   2
   5  -5   0   -0.69    1.36   1
  -5   5   0   -0.80    1.69   1
   5  -5   0    1.34    1.25   2
   5  -5   0   -0.31    1.67   2
  -5   5   0    0.86    1.32   2
   4  -5   0    8.20    1.65   1
  -4   5   0    9.84    1.81   1
   4  -5   0   13.16    1.53   2
   4  -5   0    8.65    1.67   2
  -4   5   0   13.08    1.76   2
  -4   5   0   10.90    1.44   2
   3  -5   0 1486.59   47.74   1
   3  -5   0 1555.82   46.62   2
  -3   5   0 1486.13   47.91   1
   3  -5   0 1513.67   46.53   2
  -3   5   0 1463.82   46.54   2
  -3   5   0 1561.03   46.63   2
  -2   5   0  812.35   24.52   2
  -2   5   0  797.01   25.24   1
   2  -5   0  779.07   25.08   1
   2  -5   0  779.71   24.48   2
   2  -5   0  781.09   24.44   2
  -2   5   0  769.77   24.48   2
  -1   5   0    4.49    1.01   1
   1  -5   0    7.12    2.99   3
  -1   5   0    6.06    1.02   1
   1  -5   0    7.50    1.01   2
  -1   5   0    4.96    0.99   2
   1  -5   0    5.69    1.09   1
   1  -5   0    5.49    0.96   2
  -1   5   0    3.90    0.97   2
   0   5   0  184.98    6.43   2
   0   5   0  188.84    6.29   2
   0  -5   0  202.50   12.66   3
   0  -5   0  195.92    6.59   1
   0   5   0  189.94    6.56   1
   0   5   0  205.51   12.50   3
   1   5   0  263.33    8.42   1
   1   5   0  249.04    7.99   2
   1   5   0  253.03    8.22   2
  -1  -5   0  253.17    7.89   2
   1   5   0  234.85   14.55   3
   1   5   0  247.94    8.30   1
  -1  -5   0  245.33    8.01   2
  -1  -5   0  273.37   14.64   3
   2   5   0 2233.13   71.80   1
   2   5   0 2304.65  119.35   3
  -2  -5   0 2325.63   71.96   1
   2   5   0 2265.72   69.95   2
  -2  -5   0 2290.42   71.86   1
  -2  -5   0 2326.03  119.26   3
   2   5   0 2235.52   67.54   4
   2   5   0 2207.41   70.01   2
   2   5   0 2383.73   71.78   1
  -3  -5   0 1191.01   36.46   4
   3   5   0 1294.41   38.56   1
   3   5   0 1183.56   38.65   1
   3   5   0 1269.50   64.44   3
   3   5   0 1207.02   37.91   2
   3   5   0 1228.91   37.89   2
   3   5   0 1203.69   36.47   4
   4   5   0    0.20    0.64   1
   4   5   0    0.22    1.78   3
  -4  -5   0   -0.28    1.11   4
   4   5   0    1.26    0.70   1
   5   5   0   58.17    2.26   1
  -5  -5   0   57.39    2.74   4
   5   5   0   59.40    2.23   1
   5   5   0   55.38    1.99   2
   5   5   0   56.76    4.65   3
   5   5   0   57.40    2.02   2
   6   5   0 1533.49   45.56   2
   6   5   0 1544.54   46.77   1
   6   5   0 1451.97   45.56   2
   6   5   0 1446.28   46.76   1
  -6  -5   0 1456.89   44.31   4
   7   5   0  701.13   21.85   1
  -7  -5   0  672.08   20.96   4
   7   5   0  681.03   21.22   2
   7   5   0  702.16   21.19   2
   7   5   0  668.77   21.80   1
   8   5   0   16.95    1.67   1
   8   5   0   16.48    1.49   2
   8   5   0   17.69    1.52   2
  -8  -5   0   16.50    1.98   4
   8   5   0   17.89    1.53   1
   9   5   0   63.98    3.04   2
   9   5   0   64.73    3.22   1
   9   5   0   60.75    2.79   2
   9   5   0   64.06    3.01   1
  -9  -5   0   61.29    3.69   4
  10   5   0   47.33    2.90   1
  10   5   0   47.30    2.87   2
  10   5   0   52.38    2.79   2
 -10  -5   0   49.11    3.42   4
  11   5   0  112.98    4.83   2
 -11  -5   0  120.52    5.48   4
  11   5   0  111.00    4.76   1
 -12  -5   0   -0.43    2.78   4
  12   5   0    0.80    2.05   1
  12   5   0    3.40    2.09   2
 -13  -5   0  116.87    6.01   4
  13   5   0  127.40    5.56   1
  14   5   0   25.81    2.98   1
 -14  -5   0   25.56    3.80   4
 -12   6   0   12.48    4.39   4
  12  -6   0    7.06    3.11   1
  12  -6   0   11.79    4.43   2
  11  -6   0   54.72    4.69   2
  11  -6   0   49.37    4.33   1
 -11   6   0   48.99    4.66   4
  10  -6   0   14.57    3.41   2
  10  -6   0   13.02    2.83   1
   9  -6   0   10.75    3.06   2
   9  -6   0   10.68    2.70   1
  -9   6   0   13.00    2.87   1
   8  -6   0   41.30    3.52   2
  -8   6   0   37.41    3.44   1
   8  -6   0   42.81    3.64   1
  -7   6   0   46.93    3.11   2
  -7   6   0   44.61    3.75   1
   7  -6   0   50.39    3.77   2
   7  -6   0   50.02    3.57   1
   6  -6   0   92.99    4.23   2
   6  -6   0   90.79    4.18   1
   6  -6   0   87.63    4.45   2
  -6   6   0   91.39    4.01   2
  -6   6   0   87.11    4.40   1
  -5   6   0   -2.69    1.40   2
   5  -6   0    0.47    1.38   2
   5  -6   0   -2.89    1.76   2
   5  -6   0   -0.30    1.52   1
  -5   6   0   -2.01    1.84   2
  -5   6   0   -1.33    1.63   1
   4  -6   0  492.49   16.80   1
  -4   6   0  501.36   17.03   1
   4  -6   0  530.67   16.52   2
  -4   6   0  530.62   16.55   2
   4  -6   0  530.52   16.41   2
  -4   6   0  491.81   16.38   2
  -3   6   0  280.13    9.62   1
   3  -6   0  271.32    9.13   2
   3  -6   0  282.34    9.36   1
  -3   6   0  265.43    9.15   2
   3  -6   0  277.39    9.21   2
  -3   6   0  271.85    9.23   2
   2  -6   0   58.81    5.52   3
   2  -6   0   49.95    2.48   1
  -2   6   0   46.86    2.60   1
  -2   6   0   49.88    2.56   2
   2  -6   0   46.75    2.45   2
  -2   6   0   47.14    2.37   2
   2  -6   0   48.07    2.43   2
  -1   6   0   10.56    1.29   1
   1  -6   0    9.03    1.29   2
  -1   6   0   10.97    1.34   2
   1  -6   0    9.89    3.60   3
   1  -6   0   10.94    1.34   1
  -1   6   0    9.34    1.27   1
  -1   6   0   10.80    1.22   2
   1  -6   0   11.34    1.18   2
   0   6   0  309.38   10.60   2
   0   6   0  341.71   10.91   1
   0  -6   0  349.19   19.53   3
   0   6   0  319.45   10.45   2
   0   6   0  330.68   10.88   1
   0   6   0  361.56   19.59   3
   0  -6   0  329.17   10.65   2
   0  -6   0  311.01   10.85   1
  -1  -6   0 1913.55   64.70   2
   1   6   0 2203.72   66.46   1
   1   6   0 2080.16   64.84   2
   1   6   0 2135.12   64.64   2
  -1  -6   0 2131.89   64.65   2
  -1  -6   0 2133.36  110.98   3
   1   6   0 2193.02   66.47   1
   2   6   0  548.61   17.36   1
  -2  -6   0  556.14   17.19   1
   2   6   0  548.66   16.89   2
  -2  -6   0  564.09   29.30   3
   2   6   0  527.36   17.30   1
   2   6   0  523.28   29.35   3
   2   6   0  518.59   16.73   2
   2   6   0  536.55   16.54   4
   3   6   0   14.10    1.22   1
   3   6   0   13.75    1.04   2
   3   6   0   20.68    1.17   2
   3   6   0   15.39    2.87   3
  -3  -6   0   16.17    2.50   3
   3   6   0   16.04    1.37   1
  -3  -6   0   15.12    1.61   4
   4   6   0   97.05    3.64   1
   4   6   0   99.77    6.74   3
  -4  -6   0  101.30    3.80   4
   4   6   0   98.20    3.27   2
   4   6   0   99.80    3.29   2
   4   6   0  106.58    3.53   1
   5   6   0 1624.10   87.07   3
   5   6   0 1667.56   52.19   1
  -5  -6   0 1640.31   49.35   4
   5   6   0 1641.52   50.93   2
   5   6   0 1731.25   52.11   1
   5   6   0 1643.80   50.92   2
   6   6   0 1614.23   50.90   1
   6   6   0 1608.60   49.58   2
   6   6   0 1631.27   49.59   2
   6   6   0 1618.57   85.16   3
  -6  -6   0 1580.16   48.22   4
   6   6   0 1655.30   50.86   1
   7   6   0  202.82    6.89   1
  -7  -6   0  197.15    7.06   4
   7   6   0  208.91    6.62   2
   7   6   0  197.78    6.63   2
   7   6   0  215.85    6.95   1
   8   6   0   15.07    1.46   2
   8   6   0   16.21    1.27   2
   8   6   0   15.73    1.42   1
  -8  -6   0   12.45    2.02   4
   8   6   0   15.39    1.52   1
   9   6   0  127.24    4.95   1
   9   6   0  137.09    4.80   2
   9   6   0  140.27    4.88   2
  -9  -6   0  132.28    5.56   4
  10   6   0  306.20   10.56   1
  10   6   0  327.42   10.30   2
  10   6   0  306.33   10.32   2
 -10  -6   0  315.34   10.76   4
 -11  -6   0   17.77    2.80   4
  11   6   0   19.15    2.25   2
  11   6   0   23.11    2.08   1
 -12  -6   0   -1.91    2.82   4
  12   6   0   -0.42    1.93   1
  12   6   0    2.03    2.10   2
 -13  -6   0   48.88    4.42   4
  13   6   0   57.68    3.69   1
  14   6   0  100.45    5.12   1
 -14  -6   0  103.59    6.01   4
 -12   7   0   88.20    7.03   4
  12  -7   0   85.92    5.60   1
  11  -7   0   24.24    3.46   1
  10  -7   0    9.87    3.53   2
  10  -7   0    2.90    2.76   1
   9  -7   0   42.89    3.66   1
   9  -7   0   49.45    4.12   2
  -9   7   0   44.09    3.96   1
  -8   7   0  437.28   15.33   1
   8  -7   0  420.40   14.90   1
   8  -7   0  432.92   14.80   2
   7  -7   0  233.48    8.94   2
  -7   7   0  251.82    8.66   2
  -7   7   0  234.15    9.28   1
   7  -7   0  238.75    8.86   1
  -6   7   0   11.33    1.98   2
   6  -7   0   11.37    2.02   1
   6  -7   0   11.85    2.37   2
  -6   7   0   15.80    2.46   1
  -5   7   0    1.04    1.47   2
  -5   7   0   -0.22    2.02   1
   5  -7   0   -0.09    1.63   1
   5  -7   0    1.12    1.97   2
  -4   7   0  577.92   18.78   1
   4  -7   0  546.38   18.11   2
   4  -7   0  559.39   18.04   2
   4  -7   0  561.71   18.52   1
  -4   7   0  562.23   18.08   2
  -4   7   0  576.31   18.19   2
  -3   7   0 2538.80   75.30   2
  -3   7   0 2365.05   77.35   1
  -3   7   0 2422.97   75.28   2
   3  -7   0 2457.76   75.21   2
   3  -7   0 2428.23   75.25   2
   3  -7   0 2478.77   77.19   1
  -2   7   0  679.11   22.33   2
  -2   7   0  747.99   22.35   2
   2  -7   0  694.48   22.25   2
   2  -7   0  728.97   22.27   2
  -2   7   0  692.96   23.01   1
   2  -7   0  687.09   38.44   3
   2  -7   0  728.88   22.86   1
   1  -7   0  111.10    4.07   2
  -1   7   0  113.02    4.18   2
  -1   7   0  108.44    4.31   1
   1  -7   0   90.63    8.79   3
   1  -7   0  105.67    4.20   2
   1  -7   0  110.14    4.30   1
  -1   7   0  106.16    4.22   2
   0   7   0  111.82    9.19   3
   0   7   0   99.69    4.02   2
   0  -7   0  102.75    4.01   1
   0   7   0   94.35    4.02   1
   0   7   0   90.16    3.95   1
   0   7   0   93.85    3.76   2
   0  -7   0  111.76    9.53   3
   0  -7   0  100.76    4.06   2
  -1  -7   0 1425.80   43.48   2
   1   7   0 1395.81   43.40   2
  -1  -7   0 1476.00   43.32   2
  -1  -7   0 1323.07   75.09   3
   1   7   0 1410.68   43.64   2
   1   7   0 1423.04   44.69   1
  -2  -7   0 1291.84   66.08   3
   2   7   0 1220.67   38.46   2
   2   7   0 1255.25   38.26   2
   2   7   0 1257.24   39.44   1
   2   7   0 1178.98   66.05   3
   2   7   0 1296.93   39.43   1
  -2  -7   0 1214.67   39.29   1
   3   7   0  202.02   12.11   3
   3   7   0  188.50    6.69   1
   3   7   0  200.42    6.73   1
   3   7   0  191.75    6.40   2
  -3  -7   0  201.55   11.87   3
   3   7   0  194.94    6.32   2
   4   7   0  749.49   24.65   1
   4   7   0  758.90   23.86   2
   4   7   0  790.10   23.87   2
   4   7   0  770.90   24.55   1
   4   7   0  820.52   41.61   3
  -4  -7   0  766.82   23.52   4
   5   7   0  128.08    4.27   2
   5   7   0  140.01    4.58   1
   5   7   0  130.19    4.32   2
  -5  -7   0  127.14    4.86   4
   5   7   0  136.15    8.67   3
   5   7   0  125.14    4.63   1
   6   7   0  535.67   16.30   2
   6   7   0  503.72   28.72   3
   6   7   0  532.89   16.82   1
   6   7   0  525.70   16.77   1
   6   7   0  510.94   16.25   2
  -6  -7   0  543.01   16.40   4
   7   7   0   25.11    1.89   1
   7   7   0   18.60    3.69   3
  -7  -7   0   26.14    2.36   4
   7   7   0   24.00    1.58   2
   7   7   0   21.72    1.72   1
   7   7   0   23.55    1.54   2
   8   7   0  174.09    6.20   1
   8   7   0  182.55    6.30   1
  -8  -7   0  183.68    6.62   4
   8   7   0  185.54    5.98   2
   8   7   0  174.89    6.00   2
   8   7   0  178.21   11.89   3
  -9  -7   0  161.50    6.36   4
   9   7   0  158.13   10.98   3
   9   7   0  158.54    5.75   1
   9   7   0  165.52    5.52   2
   9   7   0  155.21    5.56   2
  10   7   0   61.65    2.91   2
  10   7   0   53.49    2.97   1
 -10  -7   0   55.64    4.02   4
  10   7   0   53.63    2.96   2
 -11  -7   0   57.47    4.32   4
  11   7   0   55.00    3.16   1
  11   7   0   57.88    3.30   2
 -12  -7   0    2.75    3.02   4
  12   7   0    5.90    2.15   2
  12   7   0    9.45    2.04   1
  13   7   0   36.60    3.17   1
 -13  -7   0   28.22    3.71   4
  14   7   0    9.70    2.52   1
 -14  -7   0    8.94    3.58   4
  11  -8   0   13.06    3.35   1
  10  -8   0    5.65    2.94   1
  -9   8   0   13.68    3.27   1
   9  -8   0   22.29    3.66   2
   9  -8   0   16.14    2.81   1
   8  -8   0   12.54    2.91   1
  -8   8   0   11.67    3.12   1
   8  -8   0   11.80    3.24   2
  -7   8   0   -0.77    2.46   1
   7  -8   0   -1.52    2.53   2
  -7   8   0   -0.89    2.18   2
   7  -8   0   -0.45    2.28   1
  -6   8   0    3.95    1.96   2
   6  -8   0    1.24    2.13   1
  -6   8   0    1.56    2.27   1
   6  -8   0    1.39    2.32   2
  -5   8   0  345.50   11.84   2
   5  -8   0  344.23   11.92   2
  -5   8   0  367.34   12.52   1
   5  -8   0  343.27   12.11   1
  -4   8   0  901.07   29.79   1
   4  -8   0  869.51   28.78   2
  -4   8   0  920.80   28.85   2
  -4   8   0  973.61   28.94   2
   4  -8   0  906.95   29.49   1
   3  -8   0  234.26    8.27   2
  -3   8   0  246.64    8.42   2
  -3   8   0  242.90    8.79   1
  -3   8   0  228.50    8.32   2
   3  -8   0  232.72    8.51   1
  -2   8   0   54.48    3.36   1
  -2   8   0   54.41    3.09   2
   2  -8   0   53.67    3.16   1
  -2   8   0   56.24    3.12   2
   2  -8   0   56.74    3.03   2
   1  -8   0  410.00   13.76   1
  -1   8   0  436.12   13.93   1
   1  -8   0  400.34   13.41   2
   1  -8   0  374.22   24.18   3
  -1   8   0  405.44   13.51   2
  -1   8   0  447.63   13.44   2
   0  -8   0 1470.31   47.56   2
   0   8   0 1540.21   47.89   2
   0  -8   0 1607.88   47.87   2
   0   8   0 1516.24   49.09   1
   0  -8   0 1591.00   49.08   1
   0   8   0 1499.49   47.69   2
   0   8   0 1622.37   49.10   1
  -1  -8   0 1160.37   35.51   2
  -1  -8   0 1154.40   62.38   3
   1   8   0 1215.58   36.83   1
  -1  -8   0 1179.60   35.72   2
   1   8   0 1118.04   62.06   3
   1   8   0 1141.95   35.92   2
   1   8   0 1157.23   36.79   1
   1   8   0 1114.69   35.69   2
   2   8   0  204.24    6.81   2
   2   8   0  210.64    7.10   2
   2   8   0  197.59   13.45   3
   2   8   0  216.08    7.26   1
  -2  -8   0  189.73    7.08   1
  -2  -8   0  210.95   13.43   3
   2   8   0  211.72    7.21   1
   3   8   0   26.98    2.32   1
   3   8   0   27.68    2.08   2
   3   8   0   22.33    1.64   2
   3   8   0   33.22    4.69   3
   3   8   0   24.85    1.86   1
   4   8   0  552.23   17.10   2
   4   8   0  575.11   30.34   3
   4   8   0  552.74   17.68   1
   4   8   0  524.60   17.71   1
   4   8   0  547.35   17.07   2
   5   8   0  709.87   39.20   3
   5   8   0  728.58   23.08   1
   5   8   0  746.18   22.43   2
   5   8   0  738.48   23.20   1
   5   8   0  700.44   22.39   2
  -5  -8   0  728.70   22.27   4
   6   8   0   13.45    1.34   1
   6   8   0   13.58    1.41   1
   6   8   0    8.98    1.15   2
   6   8   0   10.06    1.09   2
  -6  -8   0   14.45    2.16   4
   6   8   0   12.48    3.80   3
   7   8   0   55.60    5.90   3
   7   8   0   57.67    2.48   2
  -7  -8   0   52.35    3.28   4
   7   8   0   57.43    2.66   1
   7   8   0   57.78    2.65   1
   7   8   0   57.58    2.41   2
  -8  -8   0   88.86    4.45   4
   8   8   0   92.21    3.44   2
   8   8   0   85.53    3.45   2
   8   8   0   86.78    3.60   1
   8   8   0   93.93    3.73   1
   8   8   0   86.29    7.89   3
   9   8   0  486.51   28.38   3
  -9  -8   0  500.39   16.20   4
   9   8   0  526.92   15.90   2
   9   8   0  498.07   16.34   1
   9   8   0  499.89   15.86   2
 -10  -8   0  354.83   12.00   4
  10   8   0  360.44   11.81   1
  10   8   0  345.32   21.05   3
  10   8   0  353.98   11.50   2
  11   8   0   10.77    5.04   3
 -11  -8   0    7.36    2.91   4
  11   8   0   11.63    1.99   2
  11   8   0    9.94    1.94   1
  12   8   0    1.07    1.87   1
 -12  -8   0    6.57    3.13   4
  12   8   0    2.37    2.14   2
  12   8   0    5.03    4.72   3
  13   8   0   36.80    3.26   1
 -13  -8   0   39.96    4.31   4
  14   8   0   19.02    2.71   1
  11  -9   0   19.65    3.65   1
  10  -9   0   -5.77    2.89   1
  -9   9   0    4.71    3.20   1
   9  -9   0   -5.47    2.85   1
   8  -9   0  177.09    7.67   1
  -8   9   0  179.93    8.09   1
  -7   9   0   89.14    5.21   1
   7  -9   0  101.53    5.38   2
   7  -9   0   90.78    5.04   1
   6  -9   0   -2.03    2.20   1
  -6   9   0   -2.34    2.42   1
  -6   9   0   -2.21    2.18   2
   6  -9   0    1.88    2.42   2
   5  -9   0   55.82    3.57   1
   5  -9   0   54.87    3.87   2
  -5   9   0   57.92    4.18   1
  -5   9   0   60.54    3.80   2
   4  -9   0  277.64   10.16   2
  -4   9   0  303.01   10.79   1
   4  -9   0  279.71   10.43   1
  -4   9   0  303.57   10.31   2
  -4   9   0  297.13   10.26   2
   3  -9   0  590.75   19.23   1
   3  -9   0  564.20   18.67   2
  -3   9   0  606.62   18.85   2
  -3   9   0  580.34   18.85   2
  -3   9   0  563.75   19.40   1
   2  -9   0   16.69    2.22   1
   2  -9   0   14.23    2.01   2
  -2   9   0   15.43    2.07   2
  -2   9   0   14.91    2.11   2
  -2   9   0    9.78    2.19   1
  -1   9   0   64.54    3.51   2
   1  -9   0   61.63    3.55   1
  -1   9   0   72.06    3.57   2
  -1   9   0   60.87    3.65   1
   0  -9   0   82.23    3.96   1
   0   9   0   72.91    3.72   2
   0   9   0   79.60    3.84   1
   0  -9   0   78.11    3.34   2
   0   9   0   80.71    3.55   2
   1   9   0 1132.93   60.30   3
   1   9   0 1095.84   34.80   2
   1   9   0 1043.28   35.61   1
   1   9   0 1183.04   35.69   1
  -1  -9   0 1127.90   34.34   2
   1   9   0 1117.97   34.60   2
   2   9   0   43.13    2.55   1
   2   9   0   33.25    5.54   3
   2   9   0   43.88    2.70   1
   2   9   0   45.59    2.84   2
  -2  -9   0   32.76    2.63   1
   2   9   0   39.88    2.37   2
   3   9   0  490.12   16.22   2
   3   9   0  493.79   16.60   1
   3   9   0  523.01   16.68   1
   3   9   0  481.79   28.77   3
   3   9   0  514.77   16.00   2
  -3  -9   0  528.94   16.15   1
   4   9   0  115.11    4.39   2
   4   9   0  121.63    9.51   3
   4   9   0  121.71    4.71   1
   4   9   0  109.68    4.57   1
   4   9   0  117.54    4.20   2
   5   9   0  226.29    7.29   2
   5   9   0  223.20   14.16   3
   5   9   0  224.65    7.25   2
   5   9   0  225.40    7.65   1
   5   9   0  208.30    7.67   1
   6   9   0    9.75    1.34   2
   6   9   0   10.33    1.52   1
   6   9   0    9.41    1.26   2
  -6  -9   0   10.86    2.30   4
   6   9   0   11.91    1.47   1
   6   9   0    8.39    4.15   3
   7   9   0  556.47   17.74   2
   7   9   0  571.39   18.31   1
   7   9   0  581.91   18.42   1
  -7  -9   0  581.33   18.04   4
   7   9   0  563.90   31.64   3
   7   9   0  571.26   17.82   2
   8   9   0  773.79   42.46   3
   8   9   0  794.24   24.87   1
   8   9   0  786.27   24.18   2
   8   9   0  761.71   24.10   2
  -8  -9   0  773.16   24.14   4
   9   9   0  273.24    8.79   2
   9   9   0  262.09    8.71   2
   9   9   0  277.23   16.88   3
   9   9   0  263.99    9.04   1
  -9  -9   0  258.22    9.39   4
 -10  -9   0    2.57    2.47   4
  10   9   0    4.35    1.64   2
  10   9   0    0.18    4.66   3
  10   9   0    2.98    1.58   1
  11   9   0   26.50    2.25   1
  11   9   0   26.03    5.92   3
  11   9   0   26.85    2.23   2
 -11  -9   0   30.24    3.31   4
 -12  -9   0  165.74    7.48   4
  12   9   0  161.58   12.64   3
  12   9   0  167.21    6.36   1
  12   9   0  164.65    6.36   2
 -13  -9   0   89.69    6.03   4
  13   9   0   95.08    4.50   1
  10 -10   0   16.22    3.62   1
   9 -10   0   65.95    5.08   1
  -8  10   0   19.93    3.69   1
   8 -10   0   15.81    3.33   1
   7 -10   0    1.19    2.70   1
  -7  10   0    3.56    2.96   1
   6 -10   0   77.45    4.76   1
  -6  10   0   77.64    4.83   2
  -6  10   0   84.82    5.26   1
   5 -10   0  516.83   17.55   1
  -5  10   0  521.69   17.34   2
  -5  10   0  518.78   17.92   1
   4 -10   0  443.97   15.25   1
  -4  10   0  468.40   15.11   2
   4 -10   0  446.45   14.83   2
  -4  10   0  423.60   15.45   1
   3 -10   0   17.24    2.50   2
   3 -10   0   16.42    2.59   1
  -3  10   0   14.62    2.66   1
  -3  10   0   17.87    2.64   2
  -3  10   0   19.30    2.36   2
   2 -10   0   99.60    5.08   1
  -2  10   0  102.49    4.92   1
  -2  10   0   96.12    4.90   2
  -2  10   0  115.13    4.94   2
   2 -10   0  107.62    4.61   2
  -1  10   0  520.57   16.51   2
  -1  10   0  537.10   16.73   2
   1 -10   0  485.80   16.90   1
  -1  10   0  492.36   17.07   1
   0  10   0  509.05   17.25   1
   0  10   0  514.33   16.89   2
   0 -10   0  504.43   17.13   1
   0 -10   0  502.93   16.38   2
   0  10   0  561.28   16.73   2
   1  10   0   27.73    6.34   3
   1  10   0   23.04    2.21   1
   1  10   0   25.63    2.25   2
  -1 -10   0   27.30    1.96   2
   1  10   0   27.33    2.23   2
   2  10   0   51.72    2.75   2
   2  10   0   56.39    3.16   2
   2  10   0   44.36    6.79   3
   2  10   0   49.54    3.30   1
  -2 -10   0   45.17    3.08   1
   2  10   0   46.59    2.97   1
   3  10   0  444.26   14.27   1
   3  10   0  430.04   14.19   1
   3  10   0  438.54   13.64   2
   3  10   0  363.10   24.87   3
   3  10   0  429.54   13.89   2
   4  10   0  572.40   18.14   1
   4  10   0  571.58   17.45   2
   4  10   0  521.49   17.64   2
   4  10   0  544.27   31.27   3
   4  10   0  554.17   18.08   1
   5  10   0   24.73    2.04   2
   5  10   0   29.40    5.53   3
   5  10   0   28.09    2.32   2
   5  10   0   27.67    2.20   1
   5  10   0   25.94    2.05   1
   6  10   0   69.56    3.02   2
   6  10   0   65.51    3.34   1
   6  10   0   68.38    3.02   2
   6  10   0   71.86    7.24   3
   6  10   0   67.20    3.36   1
   7  10   0   15.77    1.54   2
   7  10   0   15.87    1.64   2
  -7 -10   0   13.83    2.46   4
   7  10   0   18.79    4.42   3
   7  10   0   16.40    1.80   1
   8  10   0   38.69    5.90   3
   8  10   0   49.19    2.51   2
   8  10   0   50.16    2.66   2
  -8 -10   0   46.97    3.87   4
   8  10   0   46.94    2.69   1
   9  10   0   87.72    3.86   1
   9  10   0   86.39    8.33   3
   9  10   0   96.53    3.86   2
   9  10   0   90.71    3.74   2
  -9 -10   0   92.56    5.05   4
  10  10   0   13.59    5.45   3
  10  10   0   14.46    1.88   1
 -10 -10   0   17.11    2.85   4
  10  10   0   15.21    1.87   2
  11  10   0   91.02    4.16   1
  11  10   0   92.83    9.82   3
 -11 -10   0   92.86    5.55   4
  11  10   0   99.64    4.26   2
  12  10   0    6.31    2.00   1
 -12 -10   0    8.28    3.18   4
  12  10   0   -1.24    5.20   3
  13  10   0   34.97    2.78   1
 -13 -10   0   34.86    4.19   4
   9 -11   0   76.01    5.47   1
  -8  11   0  165.70    8.04   1
   8 -11   0  153.88    7.48   1
   7 -11   0   -0.11    2.91   1
  -7  11   0    3.26    3.25   1
   6 -11   0   92.84    5.24   1
  -6  11   0  111.82    6.13   1
  -5  11   0   -5.70    2.59   2
   5 -11   0   -4.48    2.44   1
  -5  11   0   -2.24    2.80   1
  -4  11   0   32.45    3.44   1
   4 -11   0   31.29    3.12   1
  -4  11   0   38.53    3.47   2
  -3  11   0    4.77    2.64   2
  -3  11   0    2.75    2.49   2
   3 -11   0   -0.12    2.33   1
  -3  11   0    1.43    2.52   1
  -2  11   0  177.80    7.03   2
  -2  11   0  173.85    7.11   2
  -2  11   0  180.93    7.21   1
   2 -11   0  172.31    7.11   1
   1 -11   0  155.46    6.56   1
   1 -11   0  164.56    6.14   2
  -1  11   0  163.99    6.79   1
  -1  11   0  173.05    6.50   2
  -1  11   0  161.49    6.63   2
   0 -11   0   15.09    2.37   1
   0  11   0   15.99    2.20   2
   0  11   0   12.84    2.27   1
   0 -11   0   20.55    1.94   2
   0  11   0   17.34    2.28   2
   1  11   0    4.85    1.92   2
  -1 -11   0    6.82    1.34   2
   1  11   0    6.70    2.08   2
   1  11   0    8.18    6.11   3
   1  11   0    4.52    1.87   1
   2  11   0  140.23    5.61   1
   2  11   0  130.26    5.62   1
   2  11   0  137.26    5.24   2
   2  11   0  128.94   11.71   3
   2  11   0  135.75    5.48   2
   3  11   0  230.43    8.17   1
   3  11   0  228.73    8.01   2
   3  11   0  216.76    7.66   2
   3  11   0  219.69    8.13   1
   4  11   0  388.82   12.85   1
   4  11   0  367.75   12.54   2
   4  11   0  348.51   22.99   3
   4  11   0  386.63   12.27   2
   4  11   0  387.19   12.83   1
   5  11   0  120.79    5.07   1
   5  11   0  114.23   10.29   3
   5  11   0  124.98    4.69   2
   5  11   0  136.97    5.24   1
   5  11   0  119.44    5.03   2
   6  11   0  109.22    9.89   3
   6  11   0  103.31    4.37   2
   6  11   0  110.63    4.68   1
   6  11   0  114.59    4.31   2
   7  11   0  293.89    9.54   2
   7  11   0  293.49   10.02   1
   7  11   0  283.14    9.50   2
   7  11   0  289.10   18.22   3
   8  11   0  194.49    7.20   1
   8  11   0  200.63    6.90   2
   8  11   0  200.62   13.83   3
  -8 -11   0  200.73    7.92   4
   8  11   0  193.91    6.75   2
   9  11   0    6.39    4.59   3
   9  11   0    5.13    1.72   2
  -9 -11   0    7.49    2.77   4
   9  11   0    9.38    1.77   1
  10  11   0   -2.13    4.60   3
  10  11   0    2.41    1.66   1
  10  11   0    0.22    1.76   2
 -10 -11   0    0.87    2.73   4
  11  11   0   99.90    4.51   2
  11  11   0  102.18   10.60   3
 -11 -11   0  100.83    5.70   4
  11  11   0  103.92    4.50   1
 -12 -11   0  148.60    7.15   4
  12  11   0  147.88    5.84   1
 -13 -11   0   22.97    4.38   4
  13  11   0   21.91    2.54   1
   9 -12   0   68.31    5.17   1
  -8  12   0   10.64    3.38   1
   8 -12   0    1.74    3.17   1
  -7  12   0   20.53    3.92   1
   7 -12   0   16.62    3.57   1
   6 -12   0  296.93   11.28   1
  -6  12   0  285.65   11.47   1
  -5  12   0  260.36   10.46   2
  -5  12   0  270.32   10.79   1
   5 -12   0  281.66   10.49   1
   4 -12   0   -5.53    2.46   1
  -4  12   0   -3.42    2.77   2
  -4  12   0    1.67    2.48   1
  -3  12   0   43.04    3.91   1
   3 -12   0   52.95    4.12   1
  -3  12   0   49.19    4.26   2
   2 -12   0   -4.85    2.33   1
  -2  12   0   -6.29    2.31   2
  -2  12   0   -5.05    2.34   1
  -1  12   0  106.00    5.06   2
  -1  12   0  100.13    5.11   2
  -1  12   0   98.09    5.15   1
   0  12   0  164.88    6.53   2
   0  12   0  161.37    6.66   2
   0  12   0  170.03    6.83   1
   1  12   0    0.00    6.06   3
   1  12   0   -4.28    2.10   1
   1  12   0   -1.62    2.05   2
   1  12   0   -1.67    1.87   2
   2  12   0   26.65    2.48   2
   2  12   0   33.42    2.70   2
   2  12   0   29.84    2.79   1
   3  12   0   22.73    2.53   2
   3  12   0   22.66    2.49   1
   3  12   0   23.59    2.35   2
   3  12   0   20.90    5.95   3
   4  12   0   48.81    2.96   2
   4  12   0   38.03    3.16   1
   4  12   0   38.71    6.73   3
   4  12   0   48.34    3.33   2
   5  12   0   -0.51    1.88   1
   5  12   0    2.10    1.77   2
   5  12   0   -1.97    5.42   3
   5  12   0    2.55    1.99   2
   6  12   0   57.27    8.45   3
   6  12   0   55.34    3.44   2
   6  12   0   57.68    3.42   1
   6  12   0   57.84    3.15   2
   7  12   0    3.86    1.78   2
   7  12   0    2.84    1.97   1
   7  12   0    3.36    4.84   3
   8  12   0   11.57    2.06   1
   8  12   0    7.02    5.59   3
   8  12   0   12.13    1.90   2
   9  12   0    0.12    1.77   2
   9  12   0   -2.80    4.73   3
   9  12   0    4.27    1.88   1
  10  12   0  158.50    6.01   1
  10  12   0  147.83   12.74   3
  10  12   0  153.21    5.81   2
 -10 -12   0  149.65    7.04   4
  11  12   0  142.73    5.76   1
  11  12   0  144.58   13.02   3
 -11 -12   0  153.37    7.52   4
 -12 -12   0    1.79    3.89   4
  12  12   0    2.69    1.93   1
  -8  13   0   14.05    3.91   1
  -7  13   0  146.00    7.61   1
  -6  13   0   77.09    5.89   1
  -5  13   0    4.69    3.17   1
  -5  13   0   -3.37    3.42   2
  -4  13   0    0.18    2.85   1
  -4  13   0   -0.22    3.14   2
  -3  13   0   41.42    4.03   2
  -3  13   0   43.34    3.86   1
  -2  13   0  295.97   11.10   2
  -2  13   0  297.03   11.24   1
  -1  13   0  127.38    6.16   2
  -1  13   0  134.13    6.24   1
   0  13   0   60.49    4.29   2
   0  13   0   54.17    4.04   1
   1  13   0  137.44    6.09   1
   1  13   0  136.86    5.91   2
   2  13   0  873.00   27.82   2
   2  13   0  849.93   28.53   1
   2  13   0  907.38   48.88   3
   3  13   0  644.17   37.95   3
   3  13   0  669.18   21.86   1
   3  13   0  663.70   21.29   2
   4  13   0  157.66   13.95   3
   4  13   0  200.98    7.31   2
   4  13   0  197.86    7.41   1
   5  13   0   54.65    3.63   1
   5  13   0   53.30    3.77   2
   5  13   0   45.82    7.93   3
   6  13   0  109.56    4.97   1
   6  13   0  106.42   11.32   3
   6  13   0  111.88    5.10   2
   7  13   0  251.50    8.92   1
   7  13   0  231.65   17.06   3
   7  13   0  240.41    8.67   2
   8  13   0    9.91    2.20   2
   8  13   0    5.57    2.23   1
   8  13   0    7.99    6.15   3
   9  13   0   11.19    2.29   1
   9  13   0    7.84    6.27   3
   9  13   0    3.90    2.11   2
  10  13   0   22.79    2.42   1
  10  13   0   21.74    7.11   3
  11  13   0   49.67    3.38   1
  -7  14   0   15.66    4.07   1
  -6  14   0   78.10    6.08   1
  -5  14   0   17.22    3.64   1
  -4  14   0   -8.45    3.47   2
  -4  14   0   -4.60    2.97   1
  -3  14   0   14.84    3.72   2
  -3  14   0   12.17    3.27   1
  -2  14   0   53.71    4.58   1
  -2  14   0   57.04    4.87   2
  -1  14   0   29.11    3.36   1
  -1  14   0   29.83    3.46   2
   0  14   0  130.59    6.23   1
   0  14   0  127.38    6.15   2
   1  14   0  403.97   14.03   2
   1  14   0  408.42   14.37   1
   2  14   0   82.82   10.31   3
   2  14   0   59.36    4.24   2
   2  14   0   56.34    4.37   1
   3  14   0  103.55   11.32   3
   3  14   0   94.83    5.00   2
   3  14   0   98.86    4.95   1
   4  14   0   -0.98    2.12   2
   4  14   0    1.04    2.25   1
   4  14   0   -5.76    6.28   3
   5  14   0  180.64    6.84   2
   5  14   0  137.35   14.11   3
   5  14   0  173.06    6.83   1
   6  14   0  136.60   12.91   3
   6  14   0  156.08    6.31   1
   7  14   0    7.02    2.59   2
   7  14   0   12.06    7.09   3
   7  14   0    9.96    2.42   1
   8  14   0   56.94    4.01   2
   8  14   0   51.59    3.79   1
   8  14   0   56.82    8.81   3
   9  14   0    9.59    7.03   3
   9  14   0    7.63    2.42   1
  10  14   0   80.31    4.45   1
  11  14   0   32.08    2.89   1
  -6  15   0   50.83    5.05   1
  -5  15   0   51.96    4.87   1
  -4  15   0   94.45    6.28   1
  -4  15   0   95.92    6.90   2
  -3  15   0  113.70    6.56   1
  -3  15   0  112.21    7.00   2
  -2  15   0   83.70    5.97   2
  -2  15   0   94.27    5.78   1
  -1  15   0   -0.93    3.06   2
  -1  15   0   -2.32    2.75   1
   0  15   0   26.72    3.46   2
   0  15   0   26.36    3.36   1
   1  15   0  206.30    8.56   1
   1  15   0  208.79    8.35   2
   2  15   0  215.18    8.47   2
   2  15   0  215.64    8.72   1
   3  15   0    2.70    2.44   2
   3  15   0    2.82    6.88   3
   3  15   0   -0.20    2.49   1
   4  15   0   53.53    4.01   2
   4  15   0   45.66    8.68   3
   4  15   0   46.98    3.96   1
   5  15   0   -1.08    7.11   3
   5  15   0   -3.99    2.30   2
   5  15   0   -1.72    2.38   1
   6  15   0  144.19    6.40   2
   6  15   0  162.00    6.34   1
   6  15   0  121.89   13.92   3
   7  15   0   88.93    4.77   1
   7  15   0   94.81   12.29   3
   8  15   0   -1.03    6.75   3
   8  15   0    1.84    2.37   1
   9  15   0   37.58    3.33   1
  10  15   0    2.16    2.43   1
  -4  16   0   41.65    4.57   1
  -3  16   0    2.76    3.44   1
  -3  16   0    5.52    4.63   2
  -2  16   0   11.14    3.40   1
  -2  16   0    7.83    3.96   2
  -1  16   0    3.40    3.14   1
  -1  16   0   -0.70    3.67   2
   0  16   0  118.86    6.39   1
   0  16   0  121.32    6.79   2
   1  16   0   89.63    5.41   1
   1  16   0   93.20    5.47   2
   2  16   0   -0.13    2.50   1
   2  16   0   -0.35    2.84   2
   3  16   0   16.85    7.81   3
   3  16   0   16.38    3.03   1
   3  16   0   14.40    3.05   2
   4  16   0   69.57    4.56   2
   4  16   0   66.42    4.53   1
   4  16   0   66.53   10.05   3
   5  16   0  235.75   19.45   3
   5  16   0  272.78    9.89   1
   6  16   0   89.08   13.14   3
   6  16   0  123.27    5.53   1
   7  16   0   -0.35    2.40   1
   7  16   0    3.19    8.37   3
   8  16   0   -2.79    2.55   1
   9  16   0  121.18    5.97   1
  -2  17   0   30.41    4.10   1
  -1  17   0   -0.20    3.08   1
   0  17   0   10.14    3.32   1
   1  17   0   40.07    3.91   1
   2  17   0   10.33    3.04   1
   3  17   0   52.51    4.59   1
   4  17   0   21.88    8.82   3
   4  17   0   18.91    3.19   1
   5  17   0   -0.27    2.50   1
   5  17   0   -4.53    8.20   3
   6  17   0    3.22    2.64   1
   6  17   0    4.84    8.93   3
   7  17   0   38.36    3.44   1
   0  18   0  110.37    6.43   1
   1  18   0   22.72    3.66   1
   2  18   0   -1.94    2.91   1
   3  18   0   -4.57    2.65   1
   4  18   0   40.15    3.83   1
   5  18  -1   -2.29    2.67   1
   4  18  -1    6.50    3.05   1
   3  18  -1   19.93    3.48   1
   2  18  -1   -5.04    3.03   1
   1  18  -1    7.41    3.20   1
   0  18  -1   -1.67    3.09   1
   7  17  -1    0.46    2.63   1
   6  17  -1   79.87    4.91   1
   5  17  -1  144.12   15.69   3
   5  17  -1  158.46    6.91   1
   4  17  -1   51.13    4.38   1
   4  17  -1   55.64   10.20   3
   3  17  -1    7.34    8.05   3
   3  17  -1    2.15    2.88   1
   2  17  -1   -1.11    2.77   1
   1  17  -1   79.43    5.57   1
   0  17  -1   45.41    4.19   1
  -1  17  -1   -3.98    3.03   1
  -2  17  -1   16.99    3.76   1
   9  16  -1   18.89    3.24   1
   8  16  -1    3.46    2.66   1
   7  16  -1   82.96    4.72   1
   7  16  -1   55.39   10.85   3
   6  16  -1   87.73    4.76   1
   6  16  -1   71.19   11.02   3
   5  16  -1   -0.27    7.59   3
   5  16  -1   -2.94    2.43   1
   4  16  -1   36.87    8.85   3
   4  16  -1   37.33    3.39   1
   4  16  -1   34.89    3.47   2
   3  16  -1   -0.84    2.77   2
   3  16  -1    1.69    2.72   1
   3  16  -1   -2.94    7.29   3
   2  16  -1  110.66    5.98   2
   2  16  -1  114.53    6.06   1
   1  16  -1   92.14    5.49   1
   1  16  -1   92.14    5.48   2
   0  16  -1   -5.34    3.25   2
   0  16  -1   -2.77    2.72   1
  -1  16  -1   -0.79    2.91   1
  -1  16  -1    0.00    3.43   2
  -2  16  -1   82.52    6.29   2
  -2  16  -1   83.09    5.82   1
  -3  16  -1  118.79    7.55   2
  -3  16  -1  115.71    6.86   1
  -4  16  -1   87.52    6.30   1
  10  15  -1   84.58    4.88   1
   9  15  -1   -0.61    2.56   1
   8  15  -1   24.01    2.90   1
   8  15  -1   14.10    8.37   3
   7  15  -1   -3.63    2.37   1
   7  15  -1   -5.06    7.12   3
   6  15  -1  158.89    6.70   1
   6  15  -1  140.57   14.55   3
   6  15  -1  159.47    6.77   2
   5  15  -1  130.63    5.81   2
   5  15  -1  105.88   13.15   3
   5  15  -1  131.30    5.88   1
   4  15  -1    5.04    7.18   3
   4  15  -1    1.99    2.43   1
   4  15  -1    1.45    2.39   2
   3  15  -1   78.40    4.63   2
   3  15  -1   78.30   11.08   3
   3  15  -1   69.68    4.76   1
   2  15  -1   63.94    4.40   2
   2  15  -1   59.41    4.47   1
   2  15  -1   87.92   11.17   3
   1  15  -1  317.56   11.46   2
   1  15  -1  302.69   11.70   1
   0  15  -1   59.65    4.62   1
   0  15  -1   59.07    4.73   2
  -1  15  -1   20.18    3.51   2
  -1  15  -1   16.66    3.21   1
  -2  15  -1   24.93    4.29   2
  -2  15  -1   31.67    3.73   1
  -3  15  -1   21.83    3.74   1
  -3  15  -1   21.47    4.22   2
  -4  15  -1    4.65    4.47   2
  -4  15  -1   -0.78    3.19   1
  -5  15  -1   36.95    4.37   1
  -6  15  -1  104.48    6.92   1
  11  14  -1   18.40    2.74   1
  10  14  -1    2.48    2.35   1
   9  14  -1    1.93    2.30   1
   9  14  -1    8.91    6.48   3
   8  14  -1    4.60    2.64   2
   8  14  -1    0.66    6.87   3
   8  14  -1    2.10    2.37   1
   7  14  -1  130.69    6.01   2
   7  14  -1  129.00   12.93   3
   7  14  -1  131.81    5.85   1
   6  14  -1   51.22    8.80   3
   6  14  -1   50.20    3.74   1
   5  14  -1    3.37    6.93   3
   5  14  -1   13.94    2.45   1
   4  14  -1   30.26    2.94   1
   4  14  -1   28.72    2.98   2
   4  14  -1   21.57    7.49   3
   3  14  -1  389.25   13.03   2
   3  14  -1  381.83   24.27   3
   3  14  -1  368.13   13.39   1
   2  14  -1  614.02   20.37   2
   2  14  -1  687.56   36.75   3
   2  14  -1  592.01   20.92   1
   1  14  -1  243.39    9.24   2
   1  14  -1  246.88    9.52   1
   0  14  -1   58.33    4.68   2
   0  14  -1   60.09    4.42   1
  -1  14  -1  143.14    6.66   1
  -1  14  -1  129.43    6.58   2
  -2  14  -1  243.85    9.96   1
  -2  14  -1  251.95    9.93   2
  -3  14  -1   56.27    4.84   1
  -3  14  -1   52.12    4.56   2
  -4  14  -1   -1.86    3.55   2
  -4  14  -1   -1.14    3.05   1
  -5  14  -1    2.75    3.28   1
  -6  14  -1   23.98    4.13   1
  -7  14  -1   57.24    5.20   1
 -11 -13   1  110.11    6.58   4
  11  13  -1  117.86    5.25   1
  10  13  -1  167.00    6.62   1
  10  13  -1  152.02   13.98   3
   9  13  -1   -1.65    6.10   3
   9  13  -1    2.60    2.15   2
   9  13  -1   -0.17    2.11   1
   8  13  -1   40.64    3.30   1
   8  13  -1   33.82    2.78   2
   8  13  -1   42.47    6.99   3
   7  13  -1   -1.12    2.12   1
   7  13  -1   -2.91    6.02   3
   7  13  -1   -1.69    2.22   2
   6  13  -1   61.87    4.01   2
   6  13  -1   58.84    8.73   3
   6  13  -1   54.21    3.70   1
   5  13  -1   -2.39    5.96   3
   5  13  -1   -0.78    1.94   1
   4  13  -1   81.45   10.64   3
   4  13  -1  100.21    4.78   1
   4  13  -1   96.43    4.66   2
   3  13  -1   67.87    9.71   3
   3  13  -1   67.13    4.07   2
   3  13  -1   71.43    4.31   1
   2  13  -1   15.14    6.40   3
   2  13  -1   11.03    2.46   1
   2  13  -1   13.56    2.52   2
   1  13  -1   33.04    2.93   2
   1  13  -1   39.78    3.55   1
   0  13  -1  114.46    5.51   2
   0  13  -1  115.27    5.64   1
  -1  13  -1   90.35    5.32   2
  -1  13  -1   81.94    4.73   1
  -2  13  -1   -0.44    2.60   1
  -2  13  -1   -4.00    2.98   2
  -3  13  -1   38.06    3.74   1
  -3  13  -1   32.88    3.82   2
  -4  13  -1   -0.84    3.26   2
  -4  13  -1   -0.45    2.79   1
  -5  13  -1  177.76    7.95   1
  -5  13  -1  166.09    8.38   2
  -6  13  -1  172.75    8.41   1
  -7  13  -1   10.94    3.79   1
  -8  13  -1   -2.51    3.36   1
 -12 -12   1  194.37    8.75   4
  12  12  -1  186.08    7.20   1
 -11 -12   1  131.92    7.08   4
  11  12  -1  134.33    5.58   1
  11  12  -1  126.34   11.97   3
 -10 -12   1    8.05    3.49   4
  10  12  -1    6.68    5.49   3
  10  12  -1    6.74    2.20   2
  10  12  -1    8.44    2.13   1
   9  12  -1   12.26    2.07   2
  -9 -12   1    7.83    2.99   4
   9  12  -1    8.64    5.90   3
   9  12  -1   15.89    2.18   1
   8  12  -1   58.35    3.61   1
   8  12  -1   61.42    8.68   3
   8  12  -1   56.80    3.35   2
   7  12  -1  197.90    7.39   1
   7  12  -1  194.08   14.37   3
   7  12  -1  194.16    7.04   2
   6  12  -1   19.30    2.15   2
   6  12  -1   15.81    2.28   2
   6  12  -1   11.62    6.00   3
   6  12  -1   17.41    2.26   1
   5  12  -1   59.18    3.67   2
   5  12  -1   60.36    9.03   3
   5  12  -1   61.55    3.30   2
   5  12  -1   57.36    3.65   1
   4  12  -1  237.04    8.47   1
   4  12  -1  247.03    8.08   2
   4  12  -1  221.08    8.24   2
   4  12  -1  191.53   15.96   3
   3  12  -1  652.67   21.20   2
   3  12  -1  646.03   21.75   1
   3  12  -1  679.68   21.00   2
   2  12  -1  208.06    7.88   2
   2  12  -1  217.71    7.80   2
   2  12  -1  224.82   15.84   3
   2  12  -1  219.67    8.27   1
   1  12  -1   18.23    2.64   1
   1  12  -1   17.45    6.55   3
   1  12  -1   20.32    2.32   2
  -1 -12   1   23.44    1.70   2
   1  12  -1   19.27    2.43   2
   0  12  -1   68.77    4.12   2
   0  12  -1   69.95    4.22   1
   0  12  -1   74.31    4.05   2
  -1  12  -1   95.61    5.13   1
  -1  12  -1  110.34    5.01   2
   1 -12   1   90.18    4.90   1
  -1  12  -1  100.14    5.10   2
   2 -12   1  104.84    5.32   1
  -2  12  -1  109.41    5.51   2
  -2  12  -1  103.44    5.51   1
  -3  12  -1   -3.60    2.26   1
  -3  12  -1   -1.47    2.67   2
   3 -12   1   -2.01    2.49   1
   4 -12   1   17.77    3.03   1
  -4  12  -1   19.88    3.32   2
  -4  12  -1   19.12    3.27   1
  -5  12  -1    2.23    3.10   2
   5 -12   1   -3.59    2.77   1
  -5  12  -1    0.74    2.95   1
   6 -12   1   54.61    4.79   1
  -6  12  -1   59.94    5.21   1
   7 -12   1   -6.73    3.15   1
  -7  12  -1   -6.97    3.22   1
   8 -12   1   91.90    6.19   1
  -8  12  -1  117.74    6.74   1
   9 -12   1   76.75    5.78   1
 -12 -11   1   11.68    3.48   4
  12  11  -1   10.54    2.20   1
  11  11  -1  142.32   12.81   3
 -11 -11   1  155.00    7.06   4
  11  11  -1  161.35    6.11   1
  11  11  -1  154.94    6.08   2
  10  11  -1   32.27    2.69   1
 -10 -11   1   27.59    3.33   4
  10  11  -1   26.72    2.37   2
  10  11  -1   26.39    6.43   3
   9  11  -1   66.06    3.49   1
   9  11  -1   66.09    3.38   2
  -9 -11   1   68.73    4.71   4
   9  11  -1   63.08    8.45   3
   8  11  -1   36.85    2.53   2
   8  11  -1   35.16    2.74   1
  -8 -11   1   34.02    3.46   4
   8  11  -1   32.57    6.13   3
   7  11  -1   28.37    2.22   2
   7  11  -1   31.73    2.79   1
   7  11  -1   25.62    5.66   3
   7  11  -1   31.74    2.49   2
   6  11  -1   22.83    1.98   2
   6  11  -1   20.98    2.01   2
   6  11  -1   20.50    5.63   3
   6  11  -1   19.10    2.24   1
   5  11  -1  210.18    7.44   2
   5  11  -1  210.79   14.83   3
   5  11  -1  207.51    7.19   2
   5  11  -1  204.45    7.58   1
   4  11  -1  650.26   21.77   2
   4  11  -1  685.15   21.56   2
   4  11  -1  700.54   22.34   1
   4  11  -1  645.11   38.56   3
   4  11  -1  728.28   22.39   1
   3  11  -1   54.76    3.38   2
   3  11  -1   57.10    3.41   1
   3  11  -1   39.14    7.35   3
   3  11  -1   61.08    3.58   1
   3  11  -1   52.31    3.00   2
   2  11  -1    7.29    2.04   1
   2  11  -1    4.65    1.88   1
   2  11  -1    7.01    2.02   2
   2  11  -1    4.00    5.83   3
   2  11  -1    5.06    1.81   2
   1  11  -1   15.56    5.67   3
   1  11  -1   13.52    2.17   1
  -1 -11   1   15.47    1.58   2
   1  11  -1   12.14    2.09   2
   1  11  -1   13.66    2.24   2
   0  11  -1  249.80    9.12   2
   0 -11   1  248.23    9.23   1
   0  11  -1  266.24    9.02   2
   0  11  -1  246.29    9.31   1
   0 -11   1  258.38    8.55   2
  -1  11  -1  217.92    8.08   1
   1 -11   1  202.60    7.86   1
  -1  11  -1  202.03    7.85   2
   1 -11   1  193.82    7.24   2
  -1  11  -1  215.51    7.69   2
  -2  11  -1   33.63    3.01   2
  -2  11  -1   34.79    3.04   2
   2 -11   1   32.64    3.17   1
  -2  11  -1   31.59    3.03   1
   3 -11   1    1.30    2.39   1
  -3  11  -1    1.74    2.46   1
  -3  11  -1    1.96    2.55   2
  -3  11  -1    0.12    2.32   2
  -4  11  -1  312.08   11.14   2
   4 -11   1  296.63   11.11   1
  -4  11  -1  303.45   11.40   1
   5 -11   1  371.48   13.32   1
  -5  11  -1  373.42   13.18   2
  -5  11  -1  368.25   13.64   1
   6 -11   1   56.13    4.25   1
  -6  11  -1   69.27    5.13   1
  -7  11  -1    0.47    3.15   1
   7 -11   1   -3.06    2.83   1
   8 -11   1   17.50    3.53   1
  -8  11  -1   23.45    3.97   1
   9 -11   1  118.28    6.52   1
 -13 -10   1   76.25    5.96   4
  13  10  -1   81.74    4.21   1
 -12 -10   1  122.03    6.29   4
  12  10  -1  120.83    5.24   1
  11  10  -1   -2.05    5.32   3
 -11 -10   1   -2.16    3.02   4
  11  10  -1    2.44    1.86   1
  11  10  -1    1.41    1.99   2
  10  10  -1    5.22    1.78   1
 -10 -10   1    8.77    2.94   4
  10  10  -1    7.89    4.77   3
  10  10  -1    5.69    1.92   2
   9  10  -1  126.30    4.88   2
   9  10  -1  130.01    5.04   1
   9  10  -1  123.60   10.58   3
  -9 -10   1  129.42    5.72   4
   8  10  -1  360.10   11.87   1
   8  10  -1  345.82   21.21   3
   8  10  -1  346.33   11.41   2
  -8 -10   1  344.70   11.87   4
   8  10  -1  366.25   11.51   2
   7  10  -1  131.37    5.22   1
   7  10  -1  142.97   10.58   3
   7  10  -1  129.49    4.87   2
  -7 -10   1  136.07    5.63   4
   7  10  -1  136.25    4.96   2
   6  10  -1   12.66    1.88   1
   6  10  -1   13.86    1.67   2
   6  10  -1   13.64    1.62   2
   6  10  -1   15.57    1.89   1
   6  10  -1   11.24    4.43   3
   5  10  -1    1.13    4.72   3
   5  10  -1    6.29    1.68   1
   5  10  -1    5.13    1.78   1
   5  10  -1    5.98    1.64   2
   5  10  -1    3.00    1.48   2
   4  10  -1  129.93    5.35   2
   4  10  -1  133.16    5.01   2
   4  10  -1  152.38    5.64   1
   4  10  -1  138.06    5.46   1
   4  10  -1  136.47   11.29   3
   3  10  -1  237.33    7.83   2
  -3 -10   1  225.59    7.73   1
   3  10  -1  222.87    8.21   1
   3  10  -1  254.82    8.36   1
   3  10  -1  197.74   15.49   3
   2  10  -1    0.56    1.58   1
   2  10  -1    1.76    1.75   2
   2  10  -1    0.52    1.50   2
   2  10  -1    1.84    4.63   3
   2  10  -1    2.58    1.74   1
  -1 -10   1  464.53   14.74   1
   1  10  -1  416.99   14.13   2
   1  10  -1  432.98   14.73   1
   1  10  -1  441.78   14.43   2
  -1 -10   1  423.44   13.79   2
   1  10  -1  472.45   26.03   3
   0  10  -1   12.84    1.95   2
   0  10  -1    9.30    2.02   2
   0 -10   1   11.47    1.73   2
   0  10  -1   16.32    2.12   1
   0 -10   1    9.97    2.28   1
  -1  10  -1   56.18    3.70   1
  -1  10  -1   64.09    3.68   2
   1 -10   1   55.40    3.85   1
  -1  10  -1   58.67    3.53   2
   2 -10   1   52.90    3.94   1
  -2  10  -1   53.56    3.71   2
  -2  10  -1   66.66    3.73   2
  -2  10  -1   50.85    3.84   1
   2 -10   1   52.02    3.35   2
  -3  10  -1  193.33    7.93   1
  -3  10  -1  195.66    7.64   2
   3 -10   1  205.46    7.63   1
  -3  10  -1  196.48    7.45   2
   3 -10   1  193.92    7.28   2
   4 -10   1   40.54    3.16   2
  -4  10  -1   40.26    3.35   2
  -4  10  -1   32.84    3.30   1
   4 -10   1   42.72    3.30   1
   5 -10   1   25.26    3.03   1
   5 -10   1   31.03    3.06   2
  -5  10  -1   36.13    3.44   1
  -5  10  -1   32.40    3.17   2
   6 -10   1   -0.63    2.43   1
  -6  10  -1   -0.04    2.41   1
  -6  10  -1    0.75    2.50   2
   7 -10   1  143.44    6.88   1
  -7  10  -1  162.03    7.42   1
  -8  10  -1  206.98    8.87   1
   8 -10   1  187.56    8.10   1
   9 -10   1   -6.42    2.92   1
  10 -10   1    0.07    2.86   1
  13   9  -1    5.59    2.29   1
 -13  -9   1   15.19    3.88   4
  12   9  -1   15.29    5.68   3
  12   9  -1   21.67    2.38   1
 -12  -9   1   25.48    3.73   4
  11   9  -1    1.04    1.75   1
  11   9  -1    4.42    4.66   3
 -11  -9   1    2.07    2.94   4
  11   9  -1   -0.33    1.95   2
  10   9  -1  181.84    6.55   2
  10   9  -1  183.49    6.74   1
 -10  -9   1  196.93    7.52   4
  10   9  -1  181.70   13.20   3
   9   9  -1  228.72   15.07   3
   9   9  -1  233.97    7.80   2
   9   9  -1  219.13    7.73   2
  -9  -9   1  236.93    8.56   4
   9   9  -1  234.23    7.98   1
   8   9  -1  172.75    6.05   2
   8   9  -1  170.20   12.14   3
   8   9  -1  182.98    6.16   2
  -8  -9   1  174.50    6.85   4
   8   9  -1  178.56    6.33   1
   7   9  -1   29.55    5.17   3
   7   9  -1   33.16    2.22   2
   7   9  -1   31.24    2.18   2
  -7  -9   1   31.31    2.85   4
   7   9  -1   34.23    2.39   1
   7   9  -1   33.48    2.36   1
   6   9  -1   51.37    2.49   2
   6   9  -1   45.47    6.03   3
   6   9  -1   47.60    2.72   1
   6   9  -1   54.30    2.77   1
  -6  -9   1   43.43    3.12   4
   6   9  -1   50.15    2.49   2
   5   9  -1  429.31   23.92   3
   5   9  -1  411.62   13.59   1
   5   9  -1  408.66   13.66   1
   5   9  -1  413.76   13.14   2
   5   9  -1  414.31   13.16   2
   4   9  -1  464.03   14.36   2
   4   9  -1  436.72   14.91   1
   4   9  -1  446.39   14.44   2
   4   9  -1  460.22   25.88   3
   4   9  -1  463.34   14.97   1
   3   9  -1   22.49    5.22   3
  -3  -9   1   22.52    1.66   1
   3   9  -1   24.46    2.00   1
   3   9  -1   24.13    2.02   2
   3   9  -1   20.47    1.71   2
   3   9  -1   29.51    2.56   1
   2   9  -1  152.73   13.15   3
   2   9  -1  197.99    6.98   1
   2   9  -1  201.73    7.07   1
   2   9  -1  186.78    6.52   2
   2   9  -1  194.17    6.84   2
   1   9  -1  231.59    8.52   1
   1   9  -1  257.12   16.07   3
   1   9  -1  237.80    8.09   2
   1   9  -1  229.85    8.29   2
  -1  -9   1  257.95    8.61   1
  -1  -9   1  241.15    7.76   2
   1   9  -1  225.41    8.50   1
   0  -9   1 1185.97   36.69   1
   0  -9   1 1123.65   35.39   2
   0   9  -1 1175.24   35.60   2
   0   9  -1 1124.93   35.80   2
   0   9  -1 1119.39   36.67   1
  -1   9  -1  314.49   11.05   2
   1  -9   1  321.71   11.24   1
  -1   9  -1  334.74   11.38   1
  -1   9  -1  332.86   10.90   2
  -2   9  -1   79.67    4.07   2
  -2   9  -1   82.65    4.02   2
  -2   9  -1   81.70    4.29   1
   2  -9   1   75.78    3.66   2
   2  -9   1   79.48    4.11   1
  -3   9  -1  152.47    5.93   2
  -3   9  -1  136.14    6.17   1
   3  -9   1  140.18    5.61   2
  -3   9  -1  131.84    5.83   2
   3  -9   1  140.24    5.96   1
   4  -9   1  824.37   27.97   1
  -4   9  -1  881.84   27.44   2
  -4   9  -1  886.23   27.41   2
   4  -9   1  848.60   27.25   2
  -4   9  -1  863.00   28.28   1
   5  -9   1  277.64    9.93   2
   5  -9   1  275.36   10.15   1
  -5   9  -1  285.08    9.99   2
  -5   9  -1  278.03   10.38   1
   6  -9   1   27.31    2.94   2
  -6   9  -1   30.27    2.92   2
   6  -9   1   31.87    2.76   1
  -6   9  -1   24.11    3.13   1
   7  -9   1   -0.58    2.61   1
   7  -9   1   -3.57    2.72   2
  -7   9  -1   -2.72    2.67   1
   8  -9   1   46.77    3.90   1
  -8   9  -1   53.49    4.76   1
   9  -9   1   46.60    3.97   1
  -9   9  -1   49.51    4.37   1
  10  -9   1   -0.70    2.99   1
  11  -9   1   16.66    3.56   1
 -13  -8   1   34.59    4.24   4
  13   8  -1   41.73    3.31   1
  12   8  -1    7.90    2.15   1
  12   8  -1   11.10    2.29   2
 -12  -8   1   11.28    3.31   4
  12   8  -1    6.19    4.87   3
 -11  -8   1   22.69    2.99   4
  11   8  -1   17.82    5.51   3
  11   8  -1   24.12    2.25   1
  11   8  -1   21.68    2.32   2
  10   8  -1    7.53    1.70   1
  10   8  -1    8.06    4.75   3
 -10  -8   1   10.52    2.73   4
  10   8  -1    7.34    1.78   2
   9   8  -1   51.70    2.56   2
   9   8  -1   45.89    2.73   1
   9   8  -1   41.82    2.65   2
  -9  -8   1   42.88    3.65   4
   9   8  -1   45.98    6.20   3
   8   8  -1  126.13    4.64   1
  -8  -8   1  109.83    5.11   4
   8   8  -1  117.11    4.53   1
   8   8  -1  120.27    4.33   2
   8   8  -1  117.35    8.98   3
   8   8  -1  115.50    4.35   2
   7   8  -1    0.02    3.61   3
   7   8  -1    2.88    1.36   1
   7   8  -1    2.48    1.22   2
   7   8  -1    2.95    1.28   1
   7   8  -1    2.26    1.24   2
  -7  -8   1    5.51    2.07   4
  -6  -8   1  252.31    8.50   4
   6   8  -1  246.46    8.10   2
   6   8  -1  241.87    8.03   2
   6   8  -1  258.23    8.38   1
   6   8  -1  248.30    8.41   1
   6   8  -1  255.40   15.23   3
   5   8  -1   19.92    1.66   1
   5   8  -1   24.88    1.89   1
   5   8  -1   20.94    4.13   3
  -5  -8   1   23.06    2.04   4
   5   8  -1   17.47    1.45   2
   5   8  -1   22.40    1.71   2
   4   8  -1  535.96   17.29   1
   4   8  -1  558.14   29.76   3
   4   8  -1  514.65   17.36   1
   4   8  -1  539.26   16.77   2
   4   8  -1  538.03   16.75   2
   3   8  -1   66.74    3.25   1
   3   8  -1   67.71    3.18   2
   3   8  -1   65.08    2.83   2
   3   8  -1   71.98    3.28   1
   3   8  -1   71.03    6.72   3
  -3  -8   1   72.62    2.62   1
   2   8  -1  762.68   24.03   1
   2   8  -1  739.01   23.20   2
   2   8  -1  737.31   23.98   1
   1   8  -1 1056.07   34.66   1
   1   8  -1 1072.76   33.88   2
  -1  -8   1 1141.08   34.74   1
  -1  -8   1 1117.70   59.05   3
  -1  -8   1 1061.54   33.44   2
   1   8  -1 1064.27   33.64   2
  -1  -8   1 1154.60   33.71   2
   1   8  -1 1103.36   34.72   1
   1   8  -1 1013.32   58.43   3
   0   8  -1   26.91    2.14   2
   0   8  -1   27.74    2.17   2
   0   8  -1   25.79    2.11   1
   0  -8   1   31.97    2.52   2
   0  -8   1   30.60    1.98   2
   0   8  -1   41.90    6.22   3
   0  -8   1   39.92    6.00   3
   0  -8   1   26.68    2.19   1
   1  -8   1   -0.43    1.55   1
   1  -8   1   -0.22    1.27   2
   1  -8   1   -1.11    1.58   2
  -1   8  -1   -0.39    1.39   2
  -1   8  -1   -0.75    1.47   2
  -1   8  -1   -0.50    1.34   1
   2  -8   1  699.90   22.50   2
  -2   8  -1  738.19   22.74   2
   2  -8   1  700.95   23.19   1
  -2   8  -1  752.00   22.64   2
  -2   8  -1  684.01   23.33   1
   3  -8   1 2506.69   80.70   1
   3  -8   1 2597.18   78.67   2
  -3   8  -1 2581.68   78.73   2
  -3   8  -1 2540.54   80.94   1
  -3   8  -1 2567.19   78.79   2
  -4   8  -1  585.53   18.44   2
   4  -8   1  572.70   18.33   2
   4  -8   1  547.76   18.72   1
  -4   8  -1  575.40   18.40   2
  -4   8  -1  555.58   19.05   1
  -5   8  -1   21.82    2.75   1
  -5   8  -1   25.41    2.25   2
   5  -8   1   25.07    2.61   1
   5  -8   1   21.59    2.53   2
   6  -8   1   68.28    4.19   2
  -6   8  -1   65.64    4.12   1
   6  -8   1   69.02    4.07   1
  -6   8  -1   69.41    3.91   2
   7  -8   1  374.94   12.78   2
  -7   8  -1  400.25   13.39   1
   7  -8   1  344.40   12.84   1
  -7   8  -1  352.99   12.52   2
  -8   8  -1  347.38   13.22   1
   8  -8   1  355.57   12.79   2
   8  -8   1  368.68   12.88   1
   9  -8   1   12.03    3.37   2
   9  -8   1    8.50    2.82   1
  -9   8  -1   14.86    3.20   1
  10  -8   1   -2.11    2.69   1
  11  -8   1   12.85    3.08   1
  14   7  -1   68.30    4.20   1
 -14  -7   1   57.83    5.07   4
 -13  -7   1   23.24    3.59   4
  13   7  -1   28.68    2.67   1
  12   7  -1    4.77    2.20   2
 -12  -7   1    3.56    3.00   4
  12   7  -1    3.39    2.04   1
  12   7  -1   -0.20    4.38   3
 -11  -7   1   20.91    2.88   4
  11   7  -1   21.28    2.27   2
  11   7  -1   19.49    5.25   3
  11   7  -1   21.68    2.24   1
  10   7  -1  270.11    9.17   1
  10   7  -1  267.64   16.78   3
 -10  -7   1  272.27    9.42   4
  10   7  -1  257.92    8.95   2
   9   7  -1  259.12    8.86   1
  -9  -7   1  266.47    9.17   4
   9   7  -1  264.56   16.18   3
   9   7  -1  257.26    8.57   2
   9   7  -1  259.66    8.63   2
   8   7  -1   17.29    4.33   3
  -8  -7   1   18.63    2.44   4
   8   7  -1   21.50    1.81   1
   8   7  -1   22.35    1.74   2
   8   7  -1   22.03    1.95   1
   8   7  -1   16.11    1.66   2
   7   7  -1   71.79    2.81   2
  -7  -7   1   65.40    3.44   4
   7   7  -1   73.80    3.13   1
   7   7  -1   68.76    2.84   2
   7   7  -1   66.20    2.98   1
   7   7  -1   71.07    6.70   3
   6   7  -1  863.79   26.75   2
  -6  -7   1  838.09   26.32   4
   6   7  -1  890.44   26.80   2
   6   7  -1  901.08   27.53   1
   6   7  -1  876.73   27.57   1
   6   7  -1  823.69   46.44   3
   5   7  -1 1221.20   38.44   2
   5   7  -1 1302.07   39.51   1
   5   7  -1 1285.30   66.34   3
   5   7  -1 1214.35   39.59   1
  -5  -7   1 1247.62   37.52   4
   5   7  -1 1252.47   38.49   2
   4   7  -1   48.91    2.15   2
  -4  -7   1   51.27    2.76   4
   4   7  -1   52.16    2.16   2
   4   7  -1   49.57    2.45   1
   4   7  -1   50.92    2.39   1
   4   7  -1   48.19    5.00   3
   3   7  -1  124.32    4.39   2
   3   7  -1  122.51    4.63   1
   3   7  -1  125.89    4.31   2
   3   7  -1  115.86    4.59   1
  -3  -7   1  132.24    8.63   3
   3   7  -1  126.66    8.81   3
  -3  -7   1  128.16    4.16   1
  -2  -7   1  700.34   36.23   3
   2   7  -1  664.04   21.34   1
   2   7  -1  671.45   21.32   1
   2   7  -1  655.01   20.81   2
   2   7  -1  668.29   20.60   2
   2   7  -1  616.13   36.08   3
  -1  -7   1 2029.58   61.83   1
  -1  -7   1 1766.14  103.33   3
  -1  -7   1 1940.66   60.13   2
   1   7  -1 1936.82   60.06   2
   1   7  -1 2003.44   58.16   4
   1   7  -1 1960.73   60.30   2
   1   7  -1 1987.99   61.79   1
  -1  -7   1 1918.57   59.95   2
   1   7  -1 2072.17   61.82   1
   0   7  -1  521.16   17.41   2
   0  -7   1  524.49   17.81   1
   0   7  -1  553.46   17.86   1
   0   7  -1  541.84   17.21   2
   0  -7   1  612.53   31.38   3
   0  -7   1  530.84   17.42   2
   0   7  -1  526.68   17.78   1
   0   7  -1  612.70   31.17   3
  -1   7  -1   97.95    4.16   1
   1  -7   1  102.09    4.10   1
  -1   7  -1  102.19    3.92   2
   1  -7   1  102.34    3.83   2
   1  -7   1   96.07    4.03   2
  -1   7  -1   95.69    4.02   2
   1  -7   1   83.42    8.57   3
   2  -7   1   30.91    4.74   3
  -2   7  -1   26.50    2.20   1
   2  -7   1   25.08    2.22   2
   2  -7   1   30.29    2.45   1
   2  -7   1   30.35    2.29   2
  -2   7  -1   31.13    2.33   2
  -2   7  -1   31.44    2.31   2
  -3   7  -1  238.51    8.34   2
   3  -7   1  236.33    8.25   2
   3  -7   1  237.85    8.44   1
  -3   7  -1  234.63    8.62   1
  -3   7  -1  245.15    8.32   2
   3  -7   1  244.53    8.27   2
   4  -7   1  433.96   14.46   2
   4  -7   1  440.67   14.80   1
  -4   7  -1  436.65   15.00   1
  -4   7  -1  434.83   14.44   2
  -4   7  -1  462.72   14.56   2
   4  -7   1  447.38   14.43   2
   5  -7   1   -2.55    1.61   1
  -5   7  -1   -2.49    1.54   2
   5  -7   1   -0.29    1.91   2
  -5   7  -1   -2.64    1.78   1
  -6   7  -1  121.15    5.44   1
  -6   7  -1  114.36    4.83   2
   6  -7   1  104.34    5.06   1
   6  -7   1  113.17    5.20   2
  -7   7  -1   48.94    3.88   1
   7  -7   1   38.76    3.33   2
  -7   7  -1   36.58    3.15   2
   7  -7   1   47.95    3.27   1
   8  -7   1   78.95    4.86   2
  -8   7  -1   82.06    5.02   1
   8  -7   1   68.46    4.50   1
  -9   7  -1   36.27    3.73   1
   9  -7   1   28.58    3.27   1
   9  -7   1   33.44    3.68   2
  10  -7   1    6.59    2.49   1
  10  -7   1    8.34    3.48   2
  11  -7   1   19.48    4.37   2
  11  -7   1   16.34    3.23   1
  12  -7   1    1.43    3.10   1
 -12   7  -1   -5.92    4.26   4
 -14  -6   1   20.00    3.74   4
  14   6  -1   28.49    2.95   1
 -13  -6   1   59.20    5.06   4
  13   6  -1   66.40    4.03   1
  12   6  -1    2.46    2.26   2
  12   6  -1    2.17    1.98   1
 -12  -6   1   -2.21    2.49   4
  11   6  -1  155.71    6.17   1
  11   6  -1  157.37    6.08   2
 -11  -6   1  171.16    6.84   4
 -10  -6   1   24.47    2.93   4
  10   6  -1   30.39    2.52   2
  10   6  -1   25.77    2.33   1
   9   6  -1   51.54    2.82   1
  -9  -6   1   52.76    3.59   4
   9   6  -1   54.25    2.84   2
   9   6  -1   55.35    2.70   2
  -8  -6   1   26.48    2.51   4
   8   6  -1   28.28    2.06   2
   8   6  -1   30.96    2.05   1
   8   6  -1   28.25    1.90   2
   8   6  -1   28.39    2.28   1
   7   6  -1  951.20   28.72   2
   7   6  -1  905.83   28.72   2
  -7  -6   1  914.08   28.20   4
   7   6  -1  985.05   29.57   1
   7   6  -1  912.36   49.84   3
   7   6  -1  913.30   29.52   1
   6   6  -1 1049.64   32.65   2
  -6  -6   1 1055.11   31.95   4
   6   6  -1 1110.80   33.56   1
   6   6  -1 1070.08   32.66   2
   6   6  -1 1025.89   56.36   3
   6   6  -1 1056.28   33.57   1
  -5  -6   1    2.42    1.41   4
   5   6  -1    4.96    0.85   2
   5   6  -1    6.48    1.00   1
   5   6  -1    4.12    0.86   2
   5   6  -1    4.43    0.99   1
   5   6  -1    4.57    2.68   3
   4   6  -1   32.07    1.87   1
  -4  -6   1   37.33    2.06   4
   4   6  -1   32.78    1.60   2
   4   6  -1   42.31    4.37   3
   4   6  -1   37.89    1.78   1
  -3  -6   1 1280.24   40.30   1
   3   6  -1 1266.48   40.28   1
  -3  -6   1 1292.71   67.16   3
   3   6  -1 1297.48   67.23   3
   3   6  -1 1287.16   39.13   2
  -3  -6   1 1237.72   37.97   4
   3   6  -1 1294.11   40.17   1
   3   6  -1 1245.56   39.12   2
   2   6  -1 2401.56   72.10   4
   2   6  -1 2391.54   76.67   1
   2   6  -1 2433.11   74.60   2
  -2  -6   1 2523.63  127.58   3
   2   6  -1 2530.91   76.66   1
   2   6  -1 2404.29  127.61   3
   2   6  -1 2391.43   74.70   2
  -1  -6   1  432.56   24.84   3
   1   6  -1  455.80   14.36   1
   1   6  -1  444.68   14.04   2
   1   6  -1  441.27   13.79   2
  -1  -6   1  444.01   13.67   2
  -1  -6   1  395.63   13.82   2
   1   6  -1  452.56   13.63   4
   1   6  -1  450.95   14.29   1
   0   6  -1  242.63    8.13   1
   0  -6   1  264.40   15.42   3
   0   6  -1  236.70    7.72   2
   0  -6   1  241.96    8.02   2
   0  -6   1  235.70    8.11   1
   0   6  -1  250.23   14.83   3
   0   6  -1  223.46    7.91   2
   0   6  -1  217.37    8.03   1
  -1   6  -1  118.47    4.51   1
   1  -6   1  111.24    4.16   2
   1  -6   1  118.28    4.45   1
  -1   6  -1  116.17    4.36   2
   1  -6   1  104.17    8.70   3
  -1   6  -1  122.34    4.26   2
   1  -6   1  112.21    4.34   2
   2  -6   1  992.19   31.51   2
  -2   6  -1  979.11   31.54   2
   2  -6   1 1041.11   31.55   2
   2  -6   1 1016.57   32.36   1
  -2   6  -1 1006.35   32.51   1
   2  -6   1 1035.35   54.15   3
  -2   6  -1 1044.72   31.61   2
  -3   6  -1 1462.31   47.89   1
   3  -6   1 1568.62   46.51   2
   3  -6   1 1527.24   46.55   2
  -3   6  -1 1539.73   46.57   2
   3  -6   1 1502.93   47.72   1
  -3   6  -1 1438.04   46.50   2
  -4   6  -1   10.94    1.61   2
   4  -6   1   10.98    1.67   2
  -4   6  -1   11.84    1.84   2
   4  -6   1   11.66    1.66   1
  -4   6  -1    9.94    1.96   1
   4  -6   1   11.37    1.87   2
   5  -6   1   33.51    2.56   2
   5  -6   1   32.90    2.78   1
  -5   6  -1   28.65    2.42   2
  -5   6  -1   36.12    2.68   2
   5  -6   1   32.24    2.63   2
  -5   6  -1   33.74    2.82   1
   6  -6   1  193.79    7.31   2
  -6   6  -1  188.23    7.49   1
  -6   6  -1  198.96    6.99   2
   6  -6   1  195.32    7.12   2
   6  -6   1  194.62    7.33   1
  -7   6  -1  359.74   13.14   1
   7  -6   1  375.12   12.56   2
   7  -6   1  367.92   12.74   2
  -7   6  -1  377.16   12.37   2
   7  -6   1  374.48   12.85   1
  -8   6  -1  296.21   10.88   1
   8  -6   1  289.78   10.54   2
   8  -6   1  284.08   10.49   1
  -9   6  -1    7.60    2.82   1
   9  -6   1    4.41    2.89   2
   9  -6   1    3.40    2.48   1
  10  -6   1   25.94    3.67   2
  10  -6   1   25.55    3.15   1
 -11   6  -1   33.48    4.15   4
  11  -6   1   35.70    4.15   2
  11  -6   1   27.86    3.42   1
  12  -6   1   51.94    4.66   1
  12  -6   1   60.34    5.49   2
 -12   6  -1   47.99    5.04   4
  14   5  -1  104.07    5.23   1
 -14  -5   1   99.67    6.20   4
  13   5  -1    2.59    2.31   1
 -13  -5   1    4.20    2.94   4
 -12  -5   1   -0.88    2.82   4
  12   5  -1    1.66    2.17   1
  12   5  -1    0.94    2.33   2
  11   5  -1  211.78    7.69   1
 -11  -5   1  198.88    7.87   4
  11   5  -1  217.90    7.63   2
  10   5  -1  299.05   10.02   2
  10   5  -1  298.51   10.21   1
 -10  -5   1  300.44   10.32   4
  -9  -5   1    2.87    2.10   4
   9   5  -1    8.59    1.50   2
   9   5  -1    8.65    1.60   1
   9   5  -1    8.85    1.61   2
   8   5  -1   88.07    3.75   1
   8   5  -1   83.80    3.59   1
   8   5  -1   82.43    3.53   2
   8   5  -1   95.33    3.40   2
  -8  -5   1   86.98    4.10   4
  -7  -5   1    6.23    1.61   4
   7   5  -1    7.29    1.33   1
   7   5  -1   11.62    1.29   2
   7   5  -1    7.58    1.21   1
   7   5  -1    6.89    1.05   2
   6   5  -1  601.56   19.22   1
  -6  -5   1  577.43   18.42   4
   6   5  -1  622.83   19.24   1
   6   5  -1  598.55   18.69   2
   6   5  -1  609.72   18.67   2
   5   5  -1  369.15   11.73   1
   5   5  -1  358.51   11.73   1
   5   5  -1  367.26   11.36   2
   5   5  -1  360.53   11.36   2
  -5  -5   1  358.65   11.35   4
   5   5  -1  369.17   20.10   3
   4   5  -1    5.03    0.85   1
   4   5  -1    4.18    0.71   2
   4   5  -1    2.41    1.88   3
   4   5  -1    6.26    0.86   1
  -4  -5   1    5.79    1.07   4
   4   5  -1    4.34    0.69   2
   3   5  -1    3.37    0.67   2
   3   5  -1    4.02    0.88   1
   3   5  -1    4.98    1.12   4
  -3  -5   1    4.20    0.98   4
   3   5  -1    5.88    0.79   1
   3   5  -1    5.56    2.01   3
   3   5  -1    2.78    0.69   2
  -2  -5   1  300.70   16.26   3
   2   5  -1  278.61    9.53   1
   2   5  -1  277.94    9.08   4
   2   5  -1  292.16    9.48   1
   2   5  -1  288.07    9.15   2
   2   5  -1  287.00    9.19   2
  -2  -5   1  301.05    9.38   1
   2   5  -1  298.98   16.37   3
  -1  -5   1 1410.72   43.27   2
  -1  -5   1 1464.91   74.34   3
   1   5  -1 1470.09   44.47   1
   1   5  -1 1420.75   43.19   2
  -1  -5   1 1414.96   43.18   2
   1   5  -1 1419.33   41.84   4
   1   5  -1 1284.78   74.17   3
   1   5  -1 1394.42   44.42   1
   1   5  -1 1390.09   43.38   2
   0   5  -1  144.47    4.93   2
   0   5  -1  147.56    5.26   1
   0   5  -1  139.76    5.18   1
   0  -5   1  139.42   10.49   3
   0   5  -1  142.57    5.19   2
   0   5  -1  164.01   10.22   3
   0  -5   1  146.28    5.25   2
   0  -5   1  149.65    5.29   1
   1  -5   1  593.19   18.60   2
  -1   5  -1  589.89   19.22   1
   1  -5   1  603.98   18.67   2
   1  -5   1  584.70   19.14   1
  -1   5  -1  605.24   18.63   2
  -1   5  -1  632.17   19.19   1
  -1   5  -1  595.00   18.70   2
   1  -5   1  560.90   32.27   3
  -2   5  -1   33.30    2.00   2
  -2   5  -1   37.10    1.99   2
   2  -5   1   35.68    2.03   2
   2  -5   1   36.68    1.99   2
   2  -5   1   36.39    2.12   1
  -2   5  -1   33.10    2.28   1
   3  -5   1   97.03    3.70   2
  -3   5  -1   98.44    3.77   2
   3  -5   1  103.08    3.90   2
  -3   5  -1   90.83    4.13   1
  -3   5  -1   97.16    3.90   2
   3  -5   1   95.42    3.83   1
  -4   5  -1   77.76    3.27   2
   4  -5   1   72.73    3.47   2
   4  -5   1   74.94    3.31   2
  -4   5  -1   75.46    3.62   1
  -4   5  -1   81.62    3.54   2
   4  -5   1   78.91    3.53   1
  -5   5  -1  618.34   20.77   2
  -5   5  -1  687.71   21.69   1
   5  -5   1  651.54   20.97   2
  -5   5  -1  695.78   21.00   2
   5  -5   1  679.20   20.86   2
   5  -5   1  634.09   21.35   1
   6  -5   1  341.66   11.85   2
   6  -5   1  355.11   11.69   2
  -6   5  -1  356.57   11.57   2
   6  -5   1  359.75   12.01   1
  -6   5  -1  346.07   12.28   1
  -7   5  -1   77.31    4.30   1
   7  -5   1   74.70    4.20   2
   7  -5   1   76.42    3.82   1
   7  -5   1   76.15    3.93   2
  -7   5  -1   72.70    3.68   2
   8  -5   1    0.69    2.36   2
   8  -5   1   -2.14    2.12   1
  -8   5  -1   -0.10    2.18   1
   8  -5   1   -1.02    2.16   2
   9  -5   1  286.47   10.41   1
  -9   5  -1  293.64   10.91   1
   9  -5   1  286.39   10.58   2
  10  -5   1  381.29   13.97   2
  10  -5   1  412.53   14.03   1
  11  -5   1   58.22    4.30   1
  11  -5   1   66.91    5.17   2
 -11   5  -1   58.05    4.45   4
 -12   5  -1    1.71    3.65   4
  12  -5   1    4.83    2.99   1
  12  -5   1   -0.41    3.66   2
  13  -5   1    5.13    3.19   1
 -13   5  -1   -1.08    4.22   4
  14   4  -1   46.57    3.93   1
 -14  -4   1   42.63    4.53   4
 -13  -4   1    0.62    2.84   4
  13   4  -1    1.76    2.35   1
  12   4  -1  117.40    5.22   1
  12   4  -1  118.68    5.31   2
 -12  -4   1  114.23    5.81   4
  11   4  -1  105.24    4.67   2
 -11  -4   1  110.77    5.25   4
  11   4  -1   97.37    4.61   1
 -10  -4   1   63.43    3.75   4
  10   4  -1   64.94    3.40   1
  10   4  -1   66.88    3.52   2
   9   4  -1  227.61    7.83   2
   9   4  -1  236.11    8.09   1
   9   4  -1  230.98    7.95   2
  -9  -4   1  236.74    8.20   4
   8   4  -1  193.76    6.73   2
   8   4  -1  189.26    6.88   1
   8   4  -1  199.54    6.64   2
  -8  -4   1  194.36    7.01   4
   8   4  -1  212.68    7.01   1
   7   4  -1 1247.71   40.36   1
   7   4  -1 1274.32   39.30   2
   7   4  -1 1250.33   39.34   2
  -7  -4   1 1294.95   38.31   4
   7   4  -1 1330.71   40.44   1
   6   4  -1 1801.70   56.73   2
   6   4  -1 1877.95   56.70   2
  -6  -4   1 1831.50   54.98   4
   6   4  -1 1901.34   58.24   1
   6   4  -1 1851.11   58.22   1
   5   4  -1    1.55    0.77   1
  -5  -4   1    1.20    1.07   4
   5   4  -1   -0.57    0.74   2
   5   4  -1    1.17    0.83   1
   5   4  -1    0.94    0.65   2
   4   4  -1  333.01   10.44   2
   4   4  -1  328.18   10.39   4
  -4  -4   1  337.21   10.39   4
   4   4  -1  330.03   10.43   2
   4   4  -1  335.74   10.77   1
   4   4  -1  346.79   10.76   1
  -3  -4   1 1074.53   32.07   4
   3   4  -1 1069.08   56.69   3
   3   4  -1 1066.23   32.06   4
   3   4  -1 1053.47   33.17   2
   3   4  -1 1089.44   34.03   1
   3   4  -1 1111.91   33.96   1
   3   4  -1 1083.36   33.18   2
   2   4  -1  823.20   24.79   4
   2   4  -1  838.94   43.91   3
  -2  -4   1  824.72   26.26   1
   2   4  -1  843.03   25.62   2
   2   4  -1  801.08   26.34   1
   2   4  -1  832.93   25.61   2
   2   4  -1  875.70   26.27   1
  -2  -4   1  831.64   43.85   3
  -2  -4   1  832.71   24.80   4
  -2  -4   1  818.82   26.25   1
   1   4  -1 4123.19  126.53   2
  -1  -4   1 4339.83  126.76   2
  -1  -4   1 4208.90  129.61   1
  -1  -4   1 4417.76  215.33   3
   1   4  -1 4194.20  129.65   1
   1   4  -1 4239.18  129.74   1
   1   4  -1 3831.74  215.24   3
  -1  -4   1 4054.46  126.68   2
   1   4  -1 3996.68  126.35   2
   1   4  -1 3982.53  121.73   4
   0  -4   1  178.36   11.85   3
   0   4  -1  170.15   11.75   3
   0   4  -1  185.91    6.06   2
   0   4  -1  169.71    6.07   1
   0  -4   1  182.35    6.20   1
   0  -4   1  182.47    6.14   2
   0   4  -1  176.99    6.16   1
   0   4  -1  183.84    5.86   2
   0  -4   1  177.07    6.05   1
   1  -4   1  415.08   13.32   1
   1  -4   1  435.57   22.64   3
   1  -4   1  395.39   12.93   2
   1  -4   1  398.46   12.95   2
  -1   4  -1  389.20   13.36   1
  -1   4  -1  433.55   13.34   1
  -1   4  -1  421.50   12.97   2
   2  -4   1  323.13   10.83   1
  -2   4  -1  333.57   10.98   1
  -2   4  -1  335.87   10.64   2
   2  -4   1  338.20   10.57   2
   2  -4   1  317.09   10.61   2
  -2   4  -1  341.63   10.59   2
  -3   4  -1  249.60    8.41   1
  -3   4  -1  236.95    7.98   2
  -3   4  -1  244.53    8.12   2
   3  -4   1  252.43    8.10   2
   3  -4   1  247.66    8.02   2
   3  -4   1  239.86    8.25   1
   4  -4   1    5.51    1.27   2
   4  -4   1    9.53    1.27   2
   4  -4   1    9.71    1.27   1
  -4   4  -1    7.09    1.17   2
  -4   4  -1   10.17    1.43   2
  -4   4  -1    7.77    1.55   1
   5  -4   1   30.04    2.23   2
   5  -4   1   31.44    2.46   2
  -5   4  -1   28.52    2.05   2
  -5   4  -1   34.73    2.47   2
  -5   4  -1   30.08    2.41   1
   5  -4   1   30.01    2.20   1
  -6   4  -1  291.76    9.40   2
   6  -4   1  289.04    9.53   2
  -6   4  -1  273.52   10.02   1
   6  -4   1  278.41    9.69   2
   6  -4   1  281.12    9.77   1
  -7   4  -1  122.89    4.71   2
   7  -4   1  118.81    4.98   1
   7  -4   1  131.48    5.05   2
  -7   4  -1  129.54    5.43   1
   7  -4   1  115.04    5.24   2
   8  -4   1    3.16    1.94   2
   8  -4   1    2.32    1.78   1
  -8   4  -1    4.36    1.65   2
   8  -4   1    3.08    2.31   2
  -8   4  -1    3.54    2.13   1
   9  -4   1  111.74    5.29   1
  -9   4  -1  119.66    5.86   1
   9  -4   1  135.10    5.85   2
  10  -4   1    3.27    2.47   1
  10  -4   1    7.63    2.94   2
 -10   4  -1   15.82    2.85   4
  11  -4   1   60.46    4.85   2
  11  -4   1   62.10    4.17   1
 -11   4  -1   63.45    4.31   4
  12  -4   1    1.01    3.45   2
  12  -4   1   -0.14    2.60   1
 -12   4  -1   -1.01    3.24   4
  13  -4   1  109.28    5.96   1
 -13   4  -1  104.78    6.68   4
 -14  -3   1    2.16    3.24   4
  14   3  -1    3.88    2.58   1
 -13  -3   1    4.89    2.93   4
  13   3  -1   11.44    2.59   1
  12   3  -1   48.56    3.33   1
  12   3  -1   44.45    3.75   2
 -12  -3   1   41.28    3.53   4
  11   3  -1  322.54   11.00   1
  11   3  -1  310.07   10.84   2
 -11  -3   1  313.25   10.92   4
  10   3  -1   84.23    3.89   2
  10   3  -1   78.64    3.85   1
 -10  -3   1   76.41    4.07   4
  -9  -3   1  251.63    8.62   4
   9   3  -1  245.33    8.63   1
   9   3  -1  252.35    8.54   2
   9   3  -1  249.02    8.38   2
   8   3  -1  266.40    8.77   2
   8   3  -1  255.14    8.89   1
   8   3  -1  268.96    9.05   1
   8   3  -1  269.18    8.65   2
  -8  -3   1  273.03    8.85   4
  -8  -3   1  252.54    8.64   1
   7   3  -1   63.01    2.62   2
  -7  -3   1   64.22    2.54   1
   7   3  -1   61.12    2.80   1
  -7  -3   1   60.74    3.01   4
   7   3  -1   65.77    2.96   1
   7   3  -1   57.95    2.77   2
   6   3  -1  411.32   12.82   1
   6   3  -1  392.11   12.75   1
   6   3  -1  407.73   12.38   2
  -6  -3   1  376.60   12.25   4
  -6  -3   1  387.98   12.65   1
   6   3  -1  388.03   12.42   2
   5   3  -1  241.04    8.05   1
  -5  -3   1  243.53    7.98   1
  -5  -3   1  250.98    7.86   4
   5   3  -1  245.66    7.84   2
   5   3  -1  259.21    8.13   1
   5   3  -1  239.86    7.79   2
  -4  -3   1 1040.65   32.23   1
   4   3  -1  985.88   31.33   2
  -4  -3   1 1017.67   30.38   4
   4   3  -1 1000.95   30.37   4
   4   3  -1 1010.38   31.31   2
   4   3  -1 1041.73   32.15   1
   4   3  -1 1037.91   32.16   1
  -4  -3   1 1030.97   32.16   1
  -3  -3   1  633.31   20.29   1
  -3  -3   1  648.40   19.17   4
   3   3  -1  624.69   19.74   2
   3   3  -1  630.42   19.16   4
  -3  -3   1  647.57   20.32   1
   3   3  -1  646.19   20.26   1
   3   3  -1  638.91   19.76   2
   3   3  -1  648.08   20.24   1
   2   3  -1   44.09    1.68   1
   2   3  -1   41.02    1.71   4
  -2  -3   1   41.63    1.69   4
   2   3  -1   46.70    1.70   1
   2   3  -1   39.77    1.55   2
  -2  -3   1   41.29    1.56   1
   2   3  -1   39.70    1.55   2
   2   3  -1   45.69    3.53   3
  -2  -3   1   39.74    1.60   1
   1   3  -1   53.97    2.09   2
   1   3  -1   56.13    2.20   4
  -1  -3   1   57.11    2.21   4
   1   3  -1   60.77    2.27   1
  -1  -3   1   59.94    4.26   3
  -1  -3   1   56.65    2.18   1
  -1  -3   1   55.74    2.02   2
   1   3  -1   55.92    2.30   1
   1   3  -1   59.19    2.19   2
  -1  -3   1   61.74    2.09   2
   1   3  -1   60.12    4.34   3
   0  -3   1 1127.09   34.32   1
   0   3  -1  972.77   57.39   3
   0   3  -1 1068.36   33.33   2
   0   3  -1 1071.15   33.47   2
   0   3  -1 1162.32   34.30   1
   0  -3   1 1094.19   33.50   2
   0   3  -1 1094.74   34.26   1
   0  -3   1 1081.22   34.21   1
  -1   3  -1   38.79    2.02   1
   1  -3   1   43.68    1.87   2
  -1   3  -1   46.63    1.95   1
   1  -3   1   40.54    2.03   1
   1  -3   1   43.06    1.92   2
  -1   3  -1   45.16    1.92   2
  -1   3  -1   40.32    1.87   2
   1  -3   1   43.38    1.93   1
   2  -3   1    4.16    0.97   2
   2  -3   1    5.63    0.82   2
   2  -3   1    8.47    1.00   1
  -2   3  -1    8.18    0.89   1
  -2   3  -1    3.63    0.83   2
  -2   3  -1    4.68    0.93   1
   2  -3   1    2.93    1.01   1
  -2   3  -1    4.27    0.70   2
   3  -3   1  144.83    5.01   2
  -3   3  -1  142.22    4.86   2
  -3   3  -1  145.28    4.99   2
   3  -3   1  143.44    5.04   1
  -3   3  -1  147.84    5.23   1
   3  -3   1  138.69    4.87   2
   4  -3   1  864.06   27.48   2
  -4   3  -1  885.08   27.37   2
  -4   3  -1  871.15   28.30   1
   4  -3   1  906.20   27.41   2
  -4   3  -1  862.07   27.47   2
   4  -3   1  914.87   28.13   1
  -5   3  -1 2159.22   66.00   2
   5  -3   1 2231.92   66.06   2
  -5   3  -1 2102.19   67.96   1
   5  -3   1 2189.95   66.18   2
  -5   3  -1 2124.52   66.11   2
   5  -3   1 2104.45   67.75   1
  -6   3  -1  407.24   14.01   1
   6  -3   1  416.79   13.43   2
   6  -3   1  425.82   13.59   2
  -6   3  -1  420.24   13.30   2
   6  -3   1  414.79   13.77   1
   7  -3   1    7.20    1.61   2
   7  -3   1    7.31    1.86   2
  -7   3  -1    4.29    1.86   1
   7  -3   1    7.55    1.69   1
  -8   3  -1    1.81    2.04   1
   8  -3   1    3.93    2.15   2
   8  -3   1    4.01    1.84   2
   8  -3   1    1.01    1.74   1
   9  -3   1 1428.49   45.08   2
   9  -3   1 1454.30   45.30   2
  -9   3  -1 1456.44   46.53   1
  -9   3  -1 1471.72   43.61   4
   9  -3   1 1430.94   46.21   1
 -10   3  -1  378.07   12.45   4
  10  -3   1  366.91   13.00   1
  10  -3   1  377.06   13.02   2
  11  -3   1    2.11    2.82   2
 -11   3  -1    1.71    2.72   4
  11  -3   1    1.18    2.34   1
  12  -3   1   15.05    3.71   2
 -12   3  -1   12.80    3.30   4
  12  -3   1   12.21    2.77   1
  13  -3   1   35.85    3.66   1
 -13   3  -1   43.03    4.21   4
 -14  -2   1    3.08    3.52   4
  14   2  -1   -0.49    2.42   1
  13   2  -1   43.41    3.49   1
 -13  -2   1   37.31    3.69   4
  12   2  -1  181.15    7.32   1
 -12  -2   1  186.80    7.51   4
  12   2  -1  187.74    7.31   2
  11   2  -1  113.75    5.02   1
 -11  -2   1  111.86    5.42   4
  11   2  -1  120.68    5.27   2
  10   2  -1    3.43    1.98   2
  10   2  -1    0.78    1.67   1
 -10  -2   1    0.80    2.23   4
   9   2  -1  143.86    5.12   2
   9   2  -1  133.26    5.27   2
   9   2  -1  134.44    5.28   1
  -9  -2   1  123.97    5.26   4
   8   2  -1  999.43   32.58   2
   8   2  -1 1053.26   32.53   2
   8   2  -1 1117.90   33.55   1
   8   2  -1 1027.21   33.37   1
  -8  -2   1 1060.65   31.70   4
  -8  -2   1 1044.16   33.37   1
   7   2  -1  572.75   18.78   1
   7   2  -1  600.09   18.90   1
   7   2  -1  590.48   18.37   2
   7   2  -1  599.89   18.30   2
  -7  -2   1  555.76   17.90   4
  -6  -2   1  102.15    3.85   4
   6   2  -1  100.11    3.73   2
   6   2  -1  100.55    3.62   2
   6   2  -1  108.68    3.96   1
   6   2  -1  101.56    3.80   1
   5   2  -1   93.58    3.42   1
   5   2  -1   95.53    3.53   1
   5   2  -1   92.53    3.28   2
  -5  -2   1   94.34    3.52   4
   5   2  -1   97.59    3.39   2
   4   2  -1  105.30    3.74   1
   4   2  -1  109.48    3.60   2
   4   2  -1  107.90    3.66   2
   4   2  -1  117.07    3.84   1
  -4  -2   1  107.23    3.77   4
   3   2  -1  168.98    5.54   4
   3   2  -1  176.77    5.74   1
   3   2  -1  178.45    5.59   2
   3   2  -1  181.91    5.78   1
   3   2  -1  170.62    5.55   2
  -3  -2   1  176.76    5.69   1
  -3  -2   1  173.50    5.56   4
  -2  -2   1  105.35    3.58   4
   2   2  -1  112.89    3.73   1
   2   2  -1  110.36    3.62   4
   2   2  -1  115.73    3.72   1
  -2  -2   1  114.98    3.70   1
   2   2  -1  108.27    3.58   2
   2   2  -1  106.90    3.60   2
   1   2  -1  206.40    6.47   2
   0   2  -1   -2.26    1.23   3
   0  -2   1   -0.98    0.38   1
   0   2  -1   -1.40    0.29   1
   0  -2   1   -1.44    0.41   2
   0   2  -1    0.40    0.54   2
   0   2  -1   -1.65    0.24   2
   0   2  -1   -1.31    0.36   1
   0  -2   1   -0.96    0.42   1
   0  -2   1   -2.45    1.04   3
  -1   2  -1  797.70   25.14   2
   1  -2   1  817.08   25.84   1
   1  -2   1  832.55   25.17   2
  -1   2  -1  822.05   25.78   1
   2  -2   1    7.82    0.86   1
   2  -2   1    8.71    1.00   2
  -2   2  -1    7.20    0.86   2
   2  -2   1    8.82    0.76   2
  -2   2  -1   10.93    0.93   1
   2  -2   1    9.82    1.09   1
  -2   2  -1    6.52    1.02   1
  -2   2  -1    8.90    0.80   2
   3  -2   1   25.10    1.41   2
  -3   2  -1   27.02    1.58   2
   3  -2   1   28.43    1.57   1
  -3   2  -1   24.56    1.73   1
   3  -2   1   25.60    1.64   2
  -3   2  -1   28.75    1.38   2
   3  -2   1   26.64    1.65   1
  -4   2  -1  915.16   28.78   2
   4  -2   1  952.15   29.49   1
  -4   2  -1  911.74   29.64   1
   4  -2   1  925.94   28.82   2
   4  -2   1  937.71   29.63   1
  -4   2  -1  913.94   28.68   2
   4  -2   1  952.70   28.73   2
  -5   2  -1   23.88    1.77   2
   5  -2   1   21.78    1.91   2
  -5   2  -1   21.56    1.75   1
  -5   2  -1   19.64    1.53   2
   5  -2   1   22.59    1.67   2
   5  -2   1   20.37    1.65   1
   6  -2   1  152.75    5.56   2
   6  -2   1  144.41    5.51   1
   6  -2   1  158.99    5.40   2
  -6   2  -1  149.22    5.75   1
  -6   2  -1  155.04    5.48   2
   7  -2   1  148.57    5.64   1
  -7   2  -1  155.11    5.94   1
   7  -2   1  145.49    5.67   2
   7  -2   1  154.10    5.51   2
  -8   2  -1  568.30   17.75   4
   8  -2   1  541.23   18.69   1
   8  -2   1  563.38   18.44   2
   8  -2   1  582.41   18.32   2
  -8   2  -1  600.49   19.01   1
  -8   2  -1  576.97   17.96   2
   9  -2   1  133.09    5.34   1
  -9   2  -1  131.52    5.73   1
   9  -2   1  111.72    5.38   2
  -9   2  -1  119.32    5.09   4
   9  -2   1  125.75    5.28   2
 -10   2  -1    6.21    2.40   4
  10  -2   1   -1.16    2.11   1
  10  -2   1   -1.34    2.37   2
  11  -2   1   34.84    3.36   2
 -11   2  -1   34.94    3.09   4
  11  -2   1   35.10    2.98   1
 -12   2  -1   71.19    4.58   4
  12  -2   1   73.88    5.01   2
  12  -2   1   74.08    4.39   1
  13  -2   1  101.72    5.48   1
 -13   2  -1  106.15    5.79   4
  14   1  -1   30.70    3.42   1
 -14  -1   1   24.10    4.06   4
  13   1  -1   14.56    2.83   1
 -13  -1   1   17.26    3.43   4
  12   1  -1    0.89    2.68   2
 -12  -1   1   -2.00    2.69   4
  12   1  -1   -0.61    2.08   1
  11   1  -1    1.57    2.15   1
  11   1  -1    4.00    2.28   2
 -11  -1   1    3.18    2.28   4
 -10  -1   1   93.40    4.37   4
  10   1  -1   91.65    4.37   1
  10   1  -1   89.64    4.32   2
  -9  -1   1  393.65   12.80   4
   9   1  -1  407.36   12.94   2
   9   1  -1  388.02   13.26   1
   9   1  -1  393.39   13.01   2
   8   1  -1    3.68    1.67   2
  -8  -1   1    2.88    1.57   4
   8   1  -1    2.68    1.36   2
   8   1  -1    2.72    1.39   1
  -7  -1   1    7.24    0.94   2
  -7  -1   1    6.42    0.78   2
  -7  -1   1    6.25    1.44   4
   7   1  -1    6.37    1.27   1
   7   1  -1    4.81    1.34   2
   7   1  -1    7.20    1.24   2
  -6  -1   1   48.45    2.54   4
  -6  -1   1   52.43    2.11   2
   6   1  -1   48.98    2.34   1
   6   1  -1   53.54    2.44   2
  -6  -1   1   52.03    1.92   2
   6   1  -1   50.51    2.25   2
   5   1  -1 1494.10   45.64   2
   5   1  -1 1559.08   46.93   1
   5   1  -1 1423.29   45.69   2
  -5  -1   1 1497.95   45.56   2
   5   1  -1 1461.40   46.84   1
  -5  -1   1 1454.77   44.15   4
  -5  -1   1 1527.85   45.62   2
  -4  -1   1  567.47   17.97   2
   4   1  -1  580.67   18.10   2
   4   1  -1  616.36   18.61   1
  -4  -1   1  595.48   17.56   4
   4   1  -1  560.28   18.53   1
  -4  -1   1  597.99   18.04   2
   4   1  -1  573.24   18.04   2
  -3  -1   1    2.96    0.58   2
   3   1  -1    1.70    0.67   2
  -3  -1   1    3.60    0.54   1
  -3  -1   1    3.61    0.78   4
  -3  -1   1    2.78    0.43   2
   3   1  -1    3.09    0.64   1
   3   1  -1    2.66    0.53   2
  -2  -1   1  153.73    5.15   4
   2   1  -1  165.02    5.27   2
   2   1  -1  178.10    5.32   2
   2   1  -1  173.87    5.46   1
  -2  -1   1  180.60    5.28   2
  -2  -1   1  153.17    5.28   2
  -1  -1   1    0.01    0.13   2
   1   1  -1   -0.14    0.19   4
   1   1  -1   -0.22    0.13   1
  -1  -1   1    0.09    0.12   1
   1   1  -1   -0.03    0.14   1
  -1  -1   1   -0.28    0.17   4
   1   1  -1   -0.07    0.13   2
  -1  -1   1    0.12    0.12   2
   0  -1   1   -9.40    0.11   2
   0   1  -1   -9.34    0.10   2
   0  -1   1   -9.25    0.43   3
   0   1  -1   -9.42    0.45   3
   0  -1   1   -9.17    0.15   1
   0   1  -1   -9.41    0.12   1
   0   1  -1   -9.51    0.20   2
   0  -1   1   -9.51    0.18   2
   1  -1   1   -0.10    0.20   1
   1  -1   1   -0.15    0.18   2
  -1   1  -1   -0.23    0.27   1
  -1   1  -1    0.04    0.22   2
   1  -1   1   -0.13    0.25   1
   2  -1   1   37.44    1.73   2
   2  -1   1   34.37    1.61   2
   2  -1   1   42.65    1.88   1
   2  -1   1   32.88    1.69   1
  -2   1  -1   43.79    1.88   1
  -2   1  -1   41.55    1.73   1
   3  -1   1   83.19    3.15   2
   3  -1   1   90.01    3.12   1
   3  -1   1   81.03    2.97   2
  -3   1  -1   85.76    3.25   1
   3  -1   1   88.71    3.27   1
  -3   1  -1   83.02    3.06   2
  -3   1  -1   92.11    3.08   1
   4  -1   1 3656.53  110.48   2
   4  -1   1 3819.74  113.36   1
   4  -1   1 3537.70  113.25   1
  -4   1  -1 3557.98  113.39   1
  -4   1  -1 3696.97  110.43   2
   4  -1   1 3433.85  110.35   2
   5  -1   1 2410.27   75.62   1
  -5   1  -1 2416.48   75.79   1
  -5   1  -1 2444.59   73.71   2
   5  -1   1 2468.19   75.76   1
   5  -1   1 2347.33   73.79   2
   5  -1   1 2367.10   73.68   2
   6  -1   1   15.26    1.71   1
   6  -1   1   14.43    1.28   2
   6  -1   1   13.65    1.51   2
  -6   1  -1   13.26    1.49   4
   6  -1   1   13.49    1.43   1
  -6   1  -1   15.13    1.26   2
  -6   1  -1   10.75    1.51   1
  -6   1  -1   14.16    1.35   2
   7  -1   1   64.29    3.07   1
   7  -1   1   66.50    3.19   2
  -7   1  -1   65.78    2.65   2
   7  -1   1   72.41    3.00   2
  -7   1  -1   65.21    3.29   1
  -7   1  -1   68.03    3.16   4
  -8   1  -1   10.99    1.92   4
   8  -1   1   12.40    1.63   2
  -8   1  -1   11.27    1.84   1
   8  -1   1   10.90    1.69   1
  -8   1  -1   11.92    1.26   2
   8  -1   1   10.35    1.88   2
  -9   1  -1  588.08   18.22   2
  -9   1  -1  551.89   18.18   4
   9  -1   1  603.74   18.95   2
   9  -1   1  565.76   19.20   1
   9  -1   1  614.41   18.78   2
  10  -1   1   35.92    3.02   1
 -10   1  -1   40.70    3.09   4
  10  -1   1   38.60    3.11   2
 -11   1  -1    9.34    2.66   4
  11  -1   1    3.39    2.50   2
  11  -1   1    7.00    2.18   1
 -12   1  -1   -2.44    2.45   4
  12  -1   1   -1.79    2.35   1
  12  -1   1    0.07    2.69   2
  13  -1   1   43.61    3.79   1
 -13   1  -1   38.51    4.12   4
 -14   1  -1   26.45    4.28   4
  14  -1   1   17.16    3.15   1
  14   0  -1    7.54    3.02   1
 -14   0   1    8.14    3.53   4
  13   0  -1   68.22    4.36   1
 -13   0   1   73.03    5.14   4
  12   0  -1  116.94    5.72   2
  12   0  -1  113.79    5.33   1
 -12   0   1  112.48    5.53   4
 -11   0   1   97.39    5.10   4
  11   0  -1  101.01    5.07   2
  11   0  -1  105.35    4.86   1
  10   0  -1   30.79    2.73   1
  10   0  -1   30.41    2.75   2
 -10   0   1   32.69    2.74   4
   9   0  -1  248.55    9.07   1
  -9   0   1  251.70    8.77   4
  -9   0   1  262.81    8.30   2
   9   0  -1  259.60    8.89   2
   9   0  -1  267.41    9.06   2
  -8   0   1  205.34    6.61   2
   8   0  -1  201.36    7.20   1
  -8   0   1  201.44    7.07   4
   8   0  -1  192.30    7.19   2
  -8   0   1  206.36    7.38   1
   8   0  -1  201.48    7.01   2
  -7   0   1   38.84    1.81   2
   7   0  -1   34.25    2.50   2
  -7   0   1   38.09    2.45   1
   7   0  -1   34.72    2.27   1
   7   0  -1   36.45    2.25   2
  -7   0   1   34.75    2.29   4
   6   0  -1   11.56    1.48   1
   6   0  -1    9.90    1.26   1
  -6   0   1   11.70    1.42   1
  -6   0   1   10.47    0.98   2
  -6   0   1   10.84    1.33   4
   6   0  -1    9.04    1.41   2
   6   0  -1    9.66    1.14   2
  -6   0   1   13.32    1.28   2
  -5   0   1    3.75    0.96   2
   5   0  -1    2.13    1.09   2
  -5   0   1    1.78    0.71   2
  -5   0   1    2.15    1.08   1
   5   0  -1    2.89    0.84   2
   5   0  -1    1.92    0.93   1
   5   0  -1    2.29    1.20   1
   4   0  -1  559.75   17.21   2
   4   0  -1  553.55   17.67   1
  -4   0   1  561.25   17.76   1
   4   0  -1  556.81   17.75   1
  -4   0   1  546.92   17.23   2
   4   0  -1  548.40   17.27   2
   3   0  -1  278.18    9.11   1
  -3   0   1  286.75    9.10   1
   3   0  -1  284.26    9.18   1
  -3   0   1  276.28    8.89   2
   3   0  -1  287.86    8.93   2
   3   0  -1  272.09    8.86   2
  -3   0   1  289.01    9.19   1
   2   0  -1  530.95   15.81   2
  -2   0   1  530.44   16.22   1
   2   0  -1  466.38   15.74   2
   2   0  -1  516.64   16.20   1
   1   0  -1   -0.31    0.13   2
   1   0  -1   -0.27    0.15   1
  -1   0   1   -0.37    0.12   2
  -1   0   1    0.05    0.17   1
  -1   0   1   -0.31    0.14   2
   1   0  -1   -0.22    0.15   1
   1   0   1   -0.13    0.13   1
  -1   0  -1   -0.10    0.11   4
   1   0   1   -0.12    0.11   4
  -1   0  -1   -0.06    0.08   2
  -1   0  -1   -0.20    0.07   2
  -1   0  -1   -0.10    0.08   1
   1   0   1   -0.15    0.08   2
  -1   0  -1   -0.24    0.10   1
   1   0   1   -0.06    0.08   1
   1   0   1   -0.07    0.09   2
   2   0   1  598.42   18.68   2
   3   0   1 1060.62   32.75   1
   3   0   1 1059.05   31.93   2
  -3   0  -1 1050.27   31.87   2
   3   0   1 1010.67   31.84   2
  -3   0  -1 1021.96   30.74   4
  -3   0  -1 1022.05   31.88   2
   3   0   1 1029.68   32.68   1
  -3   0  -1 1053.11   32.64   1
   4   0   1  734.38   22.41   2
   4   0   1  721.07   23.00   1
   4   0   1  780.64   23.13   1
   4   0   1  709.09   22.48   2
  -4   0  -1  729.31   22.35   2
  -4   0  -1  697.61   21.69   4
  -4   0  -1  713.22   22.38   2
  -4   0  -1  731.72   23.12   1
   5   0   1  844.69   26.08   1
   5   0   1  805.90   25.26   2
  -5   0  -1  840.84   24.52   4
   5   0   1  790.08   25.35   2
  -5   0  -1  826.70   25.20   2
  -5   0  -1  835.02   26.07   1
   5   0   1  790.50   25.92   1
  -5   0  -1  815.94   25.16   2
  -6   0  -1   55.60    2.10   2
  -6   0  -1   54.23    2.68   1
  -6   0  -1   51.22    2.63   4
  -6   0  -1   59.71    2.25   2
   6   0   1   58.02    2.57   1
   6   0   1   60.40    2.83   1
   6   0   1   56.93    2.40   2
   6   0   1   53.28    2.54   2
   7   0   1   83.16    3.58   1
  -7   0  -1   79.98    2.95   2
   7   0   1   73.27    3.45   2
   7   0   1   75.29    3.41   1
  -7   0  -1   80.13    3.46   1
  -7   0  -1   82.04    3.49   4
  -7   0  -1   83.85    2.85   2
   7   0   1   82.91    3.26   2
   8   0   1  391.17   13.13   1
  -8   0  -1  371.56   12.53   4
  -8   0  -1  416.47   12.37   2
   8   0   1  374.87   12.94   2
   8   0   1  417.33   12.82   2
   9   0   1   24.96    2.26   1
  -9   0  -1   23.90    2.28   4
   9   0   1   24.52    2.30   2
   9   0   1   23.42    2.14   2
 -10   0  -1   67.95    3.95   4
  10   0   1   65.63    3.94   2
  10   0   1   68.18    3.64   1
 -11   0  -1   91.07    4.82   4
  11   0   1   87.20    4.44   1
  11   0   1   93.25    4.84   2
  12   0   1  121.47    5.58   1
  12   0   1  130.34    5.88   2
 -12   0  -1  126.81    5.97   4
  13   0   1  100.92    5.06   1
 -13   0  -1   93.77    5.64   4
  14   0   1    2.14    2.82   1
 -14   0  -1    5.09    3.64   4
  13  -1  -1   50.41    4.05   1
 -13   1   1   49.03    4.42   4
 -12   1   1   23.16    3.33   4
  12  -1  -1   20.52    3.27   2
  12  -1  -1   21.91    2.80   1
  11  -1  -1   90.84    5.02   2
 -11   1   1   89.87    4.67   4
  11  -1  -1   92.81    4.66   1
  10  -1  -1  481.32   16.56   1
  10  -1  -1  506.28   16.41   2
 -10   1   1  496.57   15.90   4
  -9   1   1  669.41   20.78   4
   9  -1  -1  683.93   21.35   2
   9  -1  -1  650.90   21.82   1
   9  -1  -1  671.68   21.46   2
  -8   1   1    7.38    1.81   1
   8  -1  -1    5.49    1.70   2
  -8   1   1    6.66    1.73   4
  -8   1   1    6.33    1.26   2
   8  -1  -1    5.65    1.65   1
   8  -1  -1    5.26    1.85   2
  -7   1   1    2.13    1.07   2
   7  -1  -1    2.09    1.54   2
  -7   1   1    1.82    1.51   1
   7  -1  -1    1.22    1.33   1
   7  -1  -1    1.44    1.25   2
  -6   1   1  233.15    7.60   2
   6  -1  -1  234.23    7.57   2
   6  -1  -1  218.88    7.62   2
   6  -1  -1  216.45    7.71   1
  -6   1   1  225.43    7.88   1
   5  -1  -1 1720.76   54.46   1
   5  -1  -1 1640.23   53.14   2
  -5   1   1 1734.35   53.13   2
  -5   1   1 1702.41   54.60   1
   5  -1  -1 1825.72   54.60   1
   5  -1  -1 1753.23   53.09   2
  -4   1   1 1232.32   39.11   1
   4  -1  -1 1211.06   38.99   1
  -4   1   1 1263.93   38.07   2
   4  -1  -1 1284.68   39.10   1
  -4   1   1 1199.02   37.95   2
   4  -1  -1 1253.17   38.08   2
   4  -1  -1 1216.25   38.00   2
  -3   1   1  246.60    8.06   2
   3  -1  -1  254.11    8.17   2
   3  -1  -1  259.97    8.33   1
   3  -1  -1  260.04    8.42   1
   3  -1  -1  253.93    8.10   2
  -3   1   1  250.88    8.41   1
  -3   1   1  249.81    8.17   2
   2  -1  -1    3.28    0.77   1
  -2   1   1    2.75    0.75   1
  -2   1   1    2.64    0.71   2
   2  -1  -1    2.51    0.65   1
  -2   1   1    3.17    0.65   1
   2  -1  -1    2.86    0.54   2
  -2   1   1    2.71    0.53   2
   2  -1  -1    3.59    0.76   2
  -1   1   1    0.28    0.23   2
   1  -1  -1   -0.01    0.19   2
   1  -1  -1    0.06    0.21   1
   0   1   1   -0.72    0.10   2
   0  -1  -1   -0.68    0.39   3
   0   1   1   -0.54    0.09   1
   0  -1  -1   -0.49    0.11   1
   0  -1  -1   -0.64    0.07   2
   0   1   1   -0.59    0.08   2
   0   1   1   -0.78    0.31   3
   0  -1  -1   -0.66    0.09   2
  -1  -1  -1   -0.91    0.18   4
   1   1   1   -0.90    0.21   4
   2   1   1  258.10    7.79   4
   3   1   1    7.25    0.78   4
   3   1   1    7.04    0.55   2
   3   1   1    7.32    0.72   2
   3   1   1    8.05    0.75   1
  -3  -1  -1    6.20    0.58   1
   3   1   1    7.97    0.75   1
  -3  -1  -1    7.08    0.78   4
   4   1   1 2070.26   64.60   1
   4   1   1 2163.19   64.65   1
  -4  -1  -1 2113.70   64.57   1
  -4  -1  -1 1985.91   60.75   4
   4   1   1 2002.00   63.04   2
   4   1   1 2020.73   62.96   2
   5   1   1  582.79   17.43   1
   5   1   1  538.63   16.84   2
  -5  -1  -1  528.42   16.45   4
   5   1   1  524.95   16.92   2
   5   1   1  539.50   17.31   1
   6   1   1  255.41    8.54   1
  -6  -1  -1  242.66    8.11   4
   6   1   1  247.64    8.26   2
   6   1   1  267.50    8.41   1
   6   1   1  253.72    8.14   2
   7   1   1   31.27    2.04   1
   7   1   1   29.73    2.15   2
  -7  -1  -1   27.17    2.27   4
   7   1   1   33.44    1.85   2
   7   1   1   35.34    2.31   1
   8   1   1   34.64    2.28   1
   8   1   1   36.80    2.50   2
  -8  -1  -1   38.01    2.70   4
   8   1   1   40.26    2.72   1
   8   1   1   37.85    2.22   2
  -9  -1  -1  243.83    8.30   4
   9   1   1  246.49    8.49   1
   9   1   1  236.02    8.40   2
   9   1   1  241.81    8.23   2
  10   1   1  113.77    4.84   2
 -10  -1  -1  105.39    4.93   4
  10   1   1  106.92    4.74   1
  11   1   1  258.50    9.33   1
 -11  -1  -1  252.50    9.13   4
  11   1   1  263.05    9.31   2
  12   1   1  104.22    4.92   1
 -12  -1  -1  104.78    5.18   4
  12   1   1  110.41    5.36   2
 -13  -1  -1    0.82    3.04   4
  13   1   1    5.53    2.35   1
 -14  -1  -1    0.57    3.53   4
  14   1   1    0.56    2.49   1
 -13   2   1   54.25    4.72   4
  13  -2  -1   52.49    4.28   1
 -12   2   1   -0.71    2.60   4
  12  -2  -1   -0.66    3.02   2
  12  -2  -1   -0.88    2.54   1
  11  -2  -1   89.17    5.19   2
 -11   2   1   95.43    5.10   4
  11  -2  -1   89.41    4.76   1
 -10   2   1   37.82    3.20   4
  10  -2  -1   27.25    2.81   1
  10  -2  -1   27.08    3.20   2
  -9   2   1  253.01    9.50   1
   9  -2  -1  265.79    9.29   2
   9  -2  -1  254.46    9.10   2
   9  -2  -1  254.39    9.23   1
  -9   2   1  255.33    8.85   4
   8  -2  -1   95.72    4.52   2
   8  -2  -1  105.80    4.36   2
  -8   2   1   98.66    4.56   1
   8  -2  -1   95.44    4.38   1
   7  -2  -1   78.08    3.50   2
  -7   2   1   85.29    3.85   1
   7  -2  -1   75.03    3.73   2
   7  -2  -1   74.88    3.60   1
  -6   2   1  415.01   13.56   2
   6  -2  -1  433.69   14.07   1
  -6   2   1  413.31   13.75   2
   6  -2  -1  449.72   13.75   2
   6  -2  -1  413.68   13.80   2
  -6   2   1  444.24   14.28   1
  -5   2   1   40.66    2.52   1
   5  -2  -1   45.58    2.22   2
   5  -2  -1   38.07    2.38   2
  -5   2   1   42.58    2.46   2
   5  -2  -1   42.97    2.21   1
  -5   2   1   38.75    2.09   2
  -4   2   1  272.20    8.87   2
   4  -2  -1  264.43    8.85   2
  -4   2   1  271.09    8.71   2
  -4   2   1  270.69    9.14   1
   4  -2  -1  266.37    8.99   1
   4  -2  -1  282.89    8.77   2
   3  -2  -1  591.69   18.72   2
   3  -2  -1  603.04   19.15   1
  -3   2   1  597.02   18.64   2
   3  -2  -1  636.82   19.25   1
  -3   2   1  599.78   19.26   1
   3  -2  -1  605.32   18.66   2
  -3   2   1  571.30   18.69   2
   2  -2  -1 1958.61   59.87   1
   2  -2  -1 1897.38   58.36   2
   2  -2  -1 1890.16   59.82   1
  -2   2   1 1910.21   59.79   1
  -2   2   1 1927.11   59.91   1
  -2   2   1 1882.09   58.31   2
  -2   2   1 1875.99   58.34   2
   2  -2  -1 1888.70   58.30   2
  -1   2   1  188.06    6.00   2
   1  -2  -1  195.32    6.21   1
   1  -2  -1  191.97    6.03   2
  -1   2   1  169.20    6.18   1
   1  -2  -1  199.04    6.15   1
   0  -2  -1   -0.24    0.24   1
   0   2   1    0.16    0.31   2
   0  -2  -1   -0.36    0.22   2
   0   2   1    0.02    0.19   2
   0   2   1    0.11    0.23   1
   0   2   1   -0.01    0.23   1
   0  -2  -1   -0.62    0.98   3
   0   2   1   -0.72    1.04   3
  -2  -2  -1 1060.13   32.41   4
   2   2   1 1130.54   32.41   4
  -3  -2  -1  134.07    4.48   4
   3   2   1  136.72    4.55   1
   3   2   1  138.08    4.48   4
   3   2   1  137.23    4.52   1
   4   2   1   16.98    0.96   1
   4   2   1   18.85    0.79   2
   4   2   1   16.64    0.91   2
   4   2   1   19.12    1.10   1
  -4  -2  -1   15.31    1.36   4
   4   2   1   18.15    1.29   4
   5   2   1    4.46    0.88   1
  -5  -2  -1    3.97    1.02   4
  -5  -2  -1    6.61    0.61   1
   5   2   1    4.17    0.83   2
   5   2   1    5.20    0.77   1
   5   2   1    4.39    0.65   2
  -6  -2  -1  984.81   32.11   1
   6   2   1 1024.64   31.40   2
   6   2   1 1020.67   31.30   2
   6   2   1 1059.53   32.24   1
  -6  -2  -1 1020.40   30.48   4
   6   2   1 1004.16   32.15   1
   7   2   1  951.68   28.60   2
   7   2   1  912.34   28.69   2
   7   2   1  905.14   29.36   1
  -7  -2  -1  941.93   27.93   4
   7   2   1  931.57   29.47   1
  -7  -2  -1  916.68   29.27   1
   8   2   1  202.34    6.71   2
   8   2   1  204.49    7.11   1
   8   2   1  196.46    6.85   2
  -8  -2  -1  200.05    6.68   1
   8   2   1  198.68    6.91   1
  -8  -2  -1  192.73    6.86   4
   9   2   1   51.00    2.98   1
   9   2   1   42.68    2.49   2
   9   2   1   38.48    2.75   2
  -9  -2  -1   38.63    2.86   4
   9   2   1   43.50    2.74   1
 -10  -2  -1    0.27    1.92   4
  10   2   1    2.14    1.94   2
  10   2   1    3.85    1.79   2
  10   2   1    5.54    1.66   1
 -11  -2  -1  214.35    8.14   4
  11   2   1  223.50    8.04   1
  11   2   1  215.65    7.97   2
 -12  -2  -1  181.72    7.34   4
  12   2   1  180.08    7.16   2
  12   2   1  180.25    6.98   1
  13   2   1    4.62    2.39   1
 -13  -2  -1    2.17    3.03   4
 -14  -2  -1   30.88    4.18   4
  14   2   1   37.81    3.44   1
  13  -3  -1    1.96    2.85   1
 -13   3   1    1.39    3.79   4
  12  -3  -1   27.63    3.86   2
 -12   3   1   24.05    3.76   4
  12  -3  -1   25.91    3.20   1
  11  -3  -1   53.81    4.53   2
 -11   3   1   45.89    3.93   4
  11  -3  -1   48.26    3.76   1
 -10   3   1  514.45   17.19   4
  10  -3  -1  563.62   17.96   2
  10  -3  -1  527.68   17.99   1
   9  -3  -1  252.79    8.70   2
   9  -3  -1  222.96    8.56   1
  -9   3   1  229.62    8.99   1
   9  -3  -1  239.16    8.79   2
  -8   3   1   22.09    2.43   1
   8  -3  -1   27.56    2.39   2
   8  -3  -1   16.63    2.53   2
   8  -3  -1   19.52    2.30   1
   7  -3  -1   12.07    2.07   2
   7  -3  -1   19.18    1.97   2
  -7   3   1   14.78    1.58   2
   7  -3  -1   14.21    1.97   1
  -7   3   1   15.57    2.13   1
  -6   3   1 1024.23   32.77   1
  -6   3   1 1028.21   31.65   2
   6  -3  -1 1024.42   32.54   1
   6  -3  -1 1037.18   31.75   2
   6  -3  -1  981.93   31.83   2
  -5   3   1 2024.87   62.08   2
   5  -3  -1 1977.20   62.12   2
  -5   3   1 2041.15   63.93   1
  -5   3   1 2075.59   62.22   2
   5  -3  -1 2065.72   62.24   2
   5  -3  -1 1957.11   63.71   1
  -4   3   1  132.02    4.81   2
   4  -3  -1  128.11    4.80   2
   4  -3  -1  133.53    4.68   2
  -4   3   1  130.33    4.62   2
   4  -3  -1  133.42    4.83   1
  -4   3   1  135.62    4.96   1
  -3   3   1    3.48    1.05   1
   3  -3  -1    3.66    1.05   1
   3  -3  -1    7.82    1.16   2
   3  -3  -1    7.65    0.89   2
  -3   3   1    4.14    0.92   2
  -3   3   1    8.42    1.04   2
   2  -3  -1  562.79   17.27   2
   2  -3  -1  519.53   17.31   2
  -2   3   1  550.98   17.82   1
   2  -3  -1  544.71   17.80   1
  -2   3   1  587.01   17.75   1
  -2   3   1  544.32   17.27   2
  -2   3   1  556.44   17.32   2
   2  -3  -1  565.89   17.73   1
  -1   3   1  894.75   27.58   2
  -1   3   1  889.17   28.27   1
   1  -3  -1  901.18   27.55   2
   1  -3  -1  941.08   28.33   1
  -1   3   1  876.02   27.57   2
   1  -3  -1  881.19   28.28   1
  -1   3   1  891.20   28.33   1
   1  -3  -1  894.01   27.59   2
   0  -3  -1  342.25   11.10   1
   0  -3  -1  339.89   10.83   2
   0   3   1  335.62   10.83   2
   0  -3  -1  358.52   11.11   1
   0   3   1  328.68   19.20   3
   0   3   1  359.68   11.13   1
   0   3   1  332.98   10.79   2
   0   3   1  355.76   11.12   1
  -1  -3  -1 1607.39   52.37   1
  -1  -3  -1 1672.93   86.45   3
   1   3   1 1710.51   52.25   1
   1   3   1 1618.76   52.23   1
   1   3   1 1644.72   51.60   2
   1   3   1 1642.74   51.46   2
   1   3   1 1695.33   86.58   3
  -2  -3  -1   36.83    1.72   4
   2   3   1   36.51    2.92   3
   2   3   1   35.74    1.72   4
   3   3   1    2.34    0.80   4
  -3  -3  -1    3.42    0.87   4
   4   3   1    8.92    1.02   4
   4   3   1    7.81    0.63   1
  -4  -3  -1    8.25    0.98   4
   4   3   1    9.01    0.67   1
   5   3   1  407.42   12.64   2
   5   3   1  410.35   13.00   1
   5   3   1  407.02   13.04   1
  -5  -3  -1  409.70   12.58   4
   5   3   1  407.86   12.69   2
   6   3   1  438.66   14.29   1
   6   3   1  456.26   14.36   1
   6   3   1  442.80   13.93   2
  -6  -3  -1  436.55   13.82   4
   6   3   1  457.85   13.87   2
   7   3   1   44.41    1.94   2
   7   3   1   40.97    2.14   2
   7   3   1   41.67    2.09   1
  -7  -3  -1   39.33    2.48   4
   7   3   1   46.55    2.32   1
   8   3   1    8.60    1.41   1
   8   3   1   11.84    1.23   2
   8   3   1    9.15    1.49   2
   8   3   1   13.69    1.59   1
  -8  -3  -1   10.55    1.79   4
   9   3   1   83.65    3.59   1
   9   3   1   81.56    3.56   2
  -9  -3  -1   78.01    3.89   4
   9   3   1   86.49    3.45   2
  10   3   1  683.78   21.90   2
 -10  -3  -1  666.03   21.52   4
  10   3   1  728.04   21.87   2
  10   3   1  689.68   22.40   1
  11   3   1  201.22    7.41   1
 -11  -3  -1  195.45    7.65   4
  11   3   1  203.44    7.40   2
 -12  -3  -1   -2.29    2.73   4
  12   3   1   -2.35    1.99   1
  12   3   1   -3.20    2.33   2
  13   3   1    6.55    2.37   1
 -13  -3  -1    6.16    2.89   4
 -14  -3  -1   48.31    4.20   4
  14   3   1   42.70    3.55   1
  13  -4  -1    8.56    3.11   1
 -13   4   1    9.73    4.29   4
 -12   4   1   44.15    4.52   4
  12  -4  -1   47.21    4.22   1
  12  -4  -1   43.18    4.52   2
 -11   4   1   96.25    5.31   4
  11  -4  -1   93.66    5.13   1
  11  -4  -1   98.93    5.74   2
  10  -4  -1    0.05    2.38   1
  10  -4  -1   -0.65    2.87   2
   9  -4  -1   49.42    3.65   1
   9  -4  -1   46.34    4.05   2
  -9   4   1   52.56    4.05   1
   8  -4  -1  196.28    7.43   2
   8  -4  -1  180.69    7.15   1
  -8   4   1  190.92    7.61   1
   8  -4  -1  195.70    7.23   2
   7  -4  -1  566.01   18.78   2
   7  -4  -1  569.97   19.09   1
   7  -4  -1  593.43   18.66   2
  -7   4   1  592.80   19.40   1
  -7   4   1  580.97   18.47   2
  -6   4   1  652.43   21.40   1
  -6   4   1  638.75   20.55   2
   6  -4  -1  670.21   20.82   2
   6  -4  -1  654.07   20.65   2
   6  -4  -1  644.80   21.18   1
  -5   4   1  107.91    4.34   2
  -5   4   1  105.35    4.03   2
   5  -4  -1  111.21    4.15   2
   5  -4  -1   94.50    4.22   1
   5  -4  -1  101.61    4.31   2
  -5   4   1   98.12    4.50   1
   4  -4  -1  118.97    4.45   2
  -4   4   1  126.51    4.51   2
   4  -4  -1  115.96    4.67   2
   4  -4  -1  126.27    4.62   1
  -4   4   1  125.55    4.71   2
  -4   4   1  122.47    4.92   1
  -3   4   1 2511.28   76.66   1
  -3   4   1 2395.02   74.57   2
  -3   4   1 2491.25   74.62   2
   3  -4  -1 2300.31   74.60   2
   3  -4  -1 2453.36   74.55   2
   3  -4  -1 2460.43   76.49   1
   2  -4  -1  904.71   27.32   2
  -2   4   1  882.11   27.29   2
   2  -4  -1  890.22   27.26   2
   2  -4  -1  861.15   27.96   1
  -2   4   1  868.21   27.30   2
  -2   4   1  884.86   28.09   1
  -1   4   1    7.29    0.87   2
   1  -4  -1    5.58    0.91   2
   1  -4  -1    7.12    0.83   2
   1  -4  -1    8.06    0.97   1
  -1   4   1    6.14    1.01   1
  -1   4   1    5.89    0.93   2
   1  -4  -1    8.78    2.50   3
  -1   4   1    7.04    0.98   1
   0  -4  -1   10.58    1.14   1
   0   4   1    6.57    0.94   1
   0  -4  -1    8.61    0.98   1
   0   4   1    6.87    0.90   2
   0  -4  -1    9.75    1.05   2
   0   4   1    8.65    0.97   2
   0   4   1    4.58    3.58   3
   0  -4  -1   10.95    3.69   3
   0   4   1    8.89    1.00   1
   1   4   1   14.77    2.77   3
  -1  -4  -1   11.61    2.27   3
   1   4   1   12.32    1.05   1
   1   4   1    7.54    0.70   2
   1   4   1   10.78    0.82   1
  -2  -4  -1 1839.42   93.65   3
   2   4   1 1793.99   93.69   3
   2   4   1 1819.41   56.54   1
   2   4   1 1786.01   56.61   1
   2   4   1 1728.10   53.10   4
   3   4   1  620.87   18.84   4
  -3  -4  -1  609.51   18.82   4
   3   4   1  655.61   20.04   1
   3   4   1  616.79   33.13   3
   4   4   1   18.25    1.50   4
   4   4   1   18.93    0.94   1
  -4  -4  -1   19.40    1.47   4
   5   4   1    3.68    0.62   1
  -5  -4  -1    5.41    1.13   4
   6   4   1 1818.00   55.15   2
  -6  -4  -1 1855.06   53.51   4
   6   4   1 1769.30   55.20   2
   6   4   1 1770.61   56.56   1
   7   4   1  390.75   12.56   2
   7   4   1  414.52   12.51   2
  -7  -4  -1  409.82   12.62   4
   7   4   1  389.34   12.89   1
   8   4   1    4.49    1.17   1
   8   4   1    4.32    1.03   2
   8   4   1    3.10    1.30   1
  -8  -4  -1    3.69    1.65   4
   8   4   1    1.83    1.22   2
   9   4   1   16.28    1.77   1
  -9  -4  -1   14.35    2.12   4
   9   4   1   14.99    1.66   1
   9   4   1   12.74    1.71   2
   9   4   1   16.77    1.48   2
 -10  -4  -1   71.48    3.94   4
  10   4   1   70.05    3.41   2
  10   4   1   73.61    3.29   2
  10   4   1   66.44    3.43   1
 -11  -4  -1  138.09    5.75   4
  11   4   1  133.50    5.34   1
  11   4   1  132.35    5.40   2
  12   4   1   16.37    2.28   1
  12   4   1   23.13    2.58   2
 -12  -4  -1   17.12    2.90   4
 -13  -4  -1   90.48    5.20   4
  13   4   1   93.83    4.63   1
  14   4   1   62.94    4.21   1
 -14  -4  -1   70.32    5.38   4
 -12   5   1   -0.21    3.80   4
  12  -5  -1    4.00    2.92   1
  12  -5  -1    7.14    4.25   2
  11  -5  -1   73.32    4.67   1
 -11   5   1   76.11    5.06   4
  11  -5  -1   75.54    5.56   2
  10  -5  -1   96.55    5.20   1
  10  -5  -1  100.32    5.73   2
   9  -5  -1   23.35    3.16   2
   9  -5  -1   26.18    2.91   1
  -9   5   1   26.18    3.07   1
  -8   5   1   51.64    3.99   1
   8  -5  -1   57.31    3.91   2
   8  -5  -1   55.08    3.48   1
   8  -5  -1   53.52    4.03   2
   7  -5  -1    4.37    2.31   2
   7  -5  -1    1.79    2.02   1
  -7   5   1    5.15    2.25   1
  -7   5   1    3.96    1.69   2
   7  -5  -1    1.25    1.99   2
  -6   5   1   84.63    3.71   2
   6  -5  -1   78.10    3.78   2
   6  -5  -1   78.10    3.71   1
   6  -5  -1   66.90    3.94   2
  -6   5   1   85.64    4.21   1
   5  -5  -1   24.24    1.83   2
  -5   5   1   19.90    2.28   1
  -5   5   1   20.45    1.84   2
   5  -5  -1   23.04    2.12   1
   5  -5  -1   21.78    2.17   2
  -5   5   1   28.03    2.25   2
  -4   5   1  463.41   15.57   1
   4  -5  -1  469.07   15.35   1
   4  -5  -1  483.36   15.00   2
  -4   5   1  466.36   15.11   2
   4  -5  -1  473.53   15.11   2
  -4   5   1  458.25   14.98   2
   3  -5  -1  505.06   16.02   1
   3  -5  -1  480.58   15.67   2
  -3   5   1  489.45   16.20   1
   3  -5  -1  486.72   15.60   2
  -3   5   1  500.38   15.64   2
  -3   5   1  492.41   15.69   2
  -2   5   1    5.94    1.05   2
   2  -5  -1    5.31    1.15   1
  -2   5   1    4.97    1.15   2
  -2   5   1    5.21    1.14   1
   2  -5  -1    3.75    1.00   2
   2  -5  -1    3.86    1.13   2
  -1   5   1  175.55    5.92   1
   1  -5  -1  170.80    5.70   2
  -1   5   1  163.81    5.95   1
   1  -5  -1  175.46   10.54   3
  -1   5   1  168.51    5.73   2
  -1   5   1  168.23    5.72   2
   1  -5  -1  177.51    5.87   1
   1  -5  -1  167.16    5.69   2
   0   5   1  511.43   15.72   1
   0   5   1  471.39   15.31   2
   0  -5  -1  498.35   15.33   2
   0   5   1  479.03   15.24   2
   0  -5  -1  486.82   15.70   1
   0   5   1  510.21   27.17   3
   0  -5  -1  485.64   27.24   3
   0   5   1  475.63   15.71   1
  -1  -5  -1 1602.04   51.32   2
   1   5   1 1603.09   52.34   1
   1   5   1 1678.90   51.15   2
   1   5   1 1660.33   50.96   2
  -1  -5  -1 1649.83   51.32   2
  -1  -5  -1 1765.94   87.41   3
   1   5   1 1699.53   52.38   1
   2   5   1  370.07   11.55   2
   2   5   1  368.95   11.60   2
   2   5   1  356.39   11.92   1
   2   5   1  373.77   20.28   3
  -2  -5  -1  389.24   20.24   3
   2   5   1  391.12   12.02   1
   2   5   1  361.79   11.58   4
   3   5   1   64.25    2.38   1
   3   5   1   61.19    2.74   4
   3   5   1   69.82    4.72   3
   3   5   1   68.12    2.36   1
  -3  -5  -1   67.24    2.75   4
   4   5   1  144.53    8.80   3
   4   5   1  152.60    4.85   1
  -4  -5  -1  150.86    5.14   4
   4   5   1  145.56    4.92   1
  -5  -5  -1 2529.00   76.52   4
   5   5   1 2690.68   81.22   1
   5   5   1 2544.07   81.30   1
   6   5   1 1904.80   57.20   1
  -6  -5  -1 1780.64   54.13   4
   6   5   1 1776.99   57.21   1
   7   5   1  604.02   18.77   1
   7   5   1  605.18   18.18   2
   7   5   1  581.13   18.72   1
   7   5   1  572.80   18.20   2
  -7  -5  -1  574.49   18.14   4
   8   5   1  138.57    4.89   2
  -8  -5  -1  149.36    5.45   4
   8   5   1  134.91    5.02   1
   8   5   1  145.92    4.81   2
   8   5   1  148.39    5.16   1
   9   5   1  193.57    6.50   2
   9   5   1  196.88    6.76   1
  -9  -5  -1  180.33    6.89   4
   9   5   1  192.50    6.65   1
   9   5   1  188.26    6.41   2
  10   5   1  597.13   19.42   1
 -10  -5  -1  607.18   18.93   4
  10   5   1  612.94   18.92   2
  10   5   1  587.12   18.96   2
  11   5   1    9.58    2.04   2
  11   5   1   10.14    1.82   1
 -11  -5  -1    6.74    2.39   4
  12   5   1    9.76    2.03   1
 -12  -5  -1    7.50    2.68   4
  12   5   1    9.95    2.27   2
  13   5   1   26.18    2.60   1
 -13  -5  -1   21.08    3.60   4
 -14  -5  -1  140.51    6.94   4
  14   5   1  148.38    6.26   1
  12  -6  -1   94.46    5.81   1
 -12   6   1  102.34    6.99   4
  11  -6  -1   16.58    3.21   1
  11  -6  -1   15.65    3.97   2
  10  -6  -1   -2.49    2.50   1
  10  -6  -1    3.21    3.26   2
   9  -6  -1   41.88    3.79   2
  -9   6   1   44.41    3.79   1
   9  -6  -1   47.42    3.92   1
   8  -6  -1  565.24   18.77   2
  -8   6   1  596.70   19.41   1
   8  -6  -1  540.45   18.94   1
  -7   6   1  470.63   16.79   1
   7  -6  -1  496.10   16.35   2
  -7   6   1  513.50   16.06   2
   7  -6  -1  480.70   16.50   1
   6  -6  -1   20.89    2.51   2
   6  -6  -1   17.32    2.24   1
   6  -6  -1   24.02    2.28   2
  -6   6   1   21.44    2.05   2
  -6   6   1   22.95    2.34   1
  -5   6   1   -3.20    1.88   1
  -5   6   1   -1.97    1.85   2
   5  -6  -1    0.08    1.58   1
  -5   6   1   -0.18    1.47   2
   5  -6  -1   -1.75    1.83   2
   5  -6  -1   -0.98    1.60   2
  -4   6   1  448.82   14.73   2
  -4   6   1  461.55   15.37   1
  -4   6   1  489.93   14.90   2
   4  -6  -1  437.50   14.81   2
   4  -6  -1  467.68   14.74   2
   4  -6  -1  440.76   15.07   1
  -3   6   1 1970.68   58.36   2
  -3   6   1 1876.77   59.97   1
   3  -6  -1 1884.06   58.33   2
   3  -6  -1 1846.19   59.77   1
  -3   6   1 1906.91   58.32   2
   3  -6  -1 1882.02   58.26   2
   2  -6  -1  175.78   10.53   3
  -2   6   1  169.23    5.82   2
   2  -6  -1  162.36    5.71   2
  -2   6   1  163.21    5.77   2
  -2   6   1  168.18    6.09   1
   2  -6  -1  161.24    5.76   2
   2  -6  -1  161.41    5.88   1
   1  -6  -1    2.26    3.27   3
  -1   6   1   -2.57    1.00   2
   1  -6  -1   -0.50    1.09   1
  -1   6   1   -0.51    0.96   2
  -1   6   1   -1.13    1.11   1
   1  -6  -1   -1.47    0.91   2
   1  -6  -1    0.48    1.05   2
  -1   6   1   -0.75    1.12   1
   0   6   1    4.26    1.09   1
   0  -6  -1    2.40    1.24   2
   0   6   1    4.20    1.18   1
   0  -6  -1    6.69    4.06   3
   0   6   1    3.35    1.03   2
   0   6   1    5.77    3.95   3
   0  -6  -1    2.32    1.17   1
   0   6   1    4.47    0.97   2
  -1  -6  -1  793.31   24.71   2
   1   6   1  827.56   25.56   1
  -1  -6  -1  794.30   43.17   3
   1   6   1  795.71   25.52   1
   1   6   1  810.94   24.97   2
   1   6   1  796.05   24.77   2
   2   6   1 1307.34   40.59   2
   2   6   1 1293.07   40.75   2
   2   6   1 1322.86   39.58   4
  -2  -6  -1 1345.03   41.75   1
   2   6   1 1354.21   41.76   1
   2   6   1 1295.30   41.79   1
   2   6   1 1303.48   69.80   3
  -2  -6  -1 1379.56   69.71   3
   3   6   1   13.79    2.51   3
   3   6   1   15.05    0.93   2
   3   6   1   12.01    1.04   1
   3   6   1   15.08    1.13   1
   3   6   1   12.47    0.81   2
  -4  -6  -1  518.24   16.56   4
   4   6   1  531.27   29.12   3
   4   6   1  534.82   17.24   1
   4   6   1  570.99   17.15   1
   5   6   1   72.67    2.62   1
   5   6   1   68.76    2.68   1
   5   6   1   73.06    5.68   3
  -5  -6  -1   73.27    3.18   4
   6   6   1  315.66   10.07   1
   6   6   1  321.91   10.06   1
  -6  -6  -1  298.69   10.03   4
   6   6   1  302.70   17.62   3
  -7  -6  -1   40.60    2.68   4
   7   6   1   42.09    2.04   1
   7   6   1   40.17    1.68   2
   7   6   1   41.79    1.98   1
   7   6   1   38.12    1.75   2
   8   6   1  218.62    6.90   2
   8   6   1  214.95    7.18   1
   8   6   1  214.59    7.24   1
   8   6   1  209.62    6.93   2
  -8  -6  -1  206.91    7.45   4
   9   6   1  109.37    3.91   2
   9   6   1  103.30    4.12   1
   9   6   1  114.69    4.28   1
  -9  -6  -1  101.71    4.69   4
   9   6   1  105.79    4.01   2
 -10  -6  -1  155.18    6.28   4
  10   6   1  156.26    5.40   2
  10   6   1  147.63    5.46   2
  10   6   1  148.90    5.57   1
 -11  -6  -1  109.11    5.46   4
  11   6   1  109.76    4.61   2
  11   6   1  114.94    4.64   1
 -12  -6  -1   23.69    3.18   4
  12   6   1   34.22    2.95   2
  12   6   1   27.11    2.45   1
 -13  -6  -1   55.36    4.57   4
  13   6   1   61.71    3.74   1
  14   6   1    3.11    2.26   1
 -14  -6  -1   -1.46    3.21   4
  11  -7  -1   26.51    3.64   1
  10  -7  -1   -2.94    2.60   1
  10  -7  -1   -2.13    3.35   2
   9  -7  -1   42.76    3.74   1
  -9   7   1   55.04    4.63   1
   9  -7  -1   48.92    4.18   2
   8  -7  -1   46.72    3.86   2
  -8   7   1   47.33    3.87   1
   8  -7  -1   40.98    3.50   1
  -7   7   1    0.98    2.32   1
   7  -7  -1   -0.89    2.15   1
   7  -7  -1   -0.60    2.35   2
  -7   7   1   -3.46    1.88   2
   6  -7  -1    1.72    1.78   1
  -6   7   1    4.11    1.78   2
   6  -7  -1    2.02    2.23   2
  -6   7   1    1.66    1.88   1
   5  -7  -1  578.11   19.48   1
  -5   7   1  615.07   19.04   2
   5  -7  -1  586.63   19.14   2
  -5   7   1  587.18   19.74   1
   4  -7  -1  886.62   27.90   1
  -4   7   1  877.38   27.23   2
  -4   7   1  815.94   28.10   1
   4  -7  -1  865.15   27.28   2
  -4   7   1  878.06   27.32   2
   3  -7  -1   48.46    2.77   2
   3  -7  -1   48.34    2.86   1
  -3   7   1   45.99    3.17   1
  -3   7   1   44.81    2.75   2
  -3   7   1   46.23    2.99   2
   3  -7  -1   42.65    2.81   2
   2  -7  -1   65.25    6.51   3
  -2   7   1   64.78    3.24   1
   2  -7  -1   64.66    3.12   2
  -2   7   1   67.59    3.12   2
  -2   7   1   69.87    3.18   2
   2  -7  -1   65.76    3.06   1
   2  -7  -1   71.15    3.08   2
   1  -7  -1  313.61   10.59   2
  -1   7   1  333.41   10.65   2
  -1   7   1  323.95   11.04   1
  -1   7   1  331.30   10.73   2
   1  -7  -1  336.13   10.92   1
   0  -7  -1 1486.41   48.09   1
   0   7   1 1497.29   46.81   2
   0   7   1 1572.63   46.99   2
   0   7   1 1556.06   48.15   1
   0  -7  -1 1525.28   46.74   2
   0  -7  -1 1529.04   46.92   2
   0   7   1 1490.68   48.15   1
   1   7   1  986.40   30.71   2
   1   7   1 1019.99   31.66   1
  -1  -7  -1 1026.65   30.61   2
  -1  -7  -1  963.21   30.74   2
   1   7   1  998.97   30.92   2
  -1  -7  -1  973.28   53.51   3
   2   7   1   31.07    2.10   1
  -2  -7  -1   35.03    4.67   3
  -2  -7  -1   26.25    1.76   1
   2   7   1   25.97    3.96   3
   2   7   1   28.18    1.58   2
   2   7   1   33.23    1.87   1
   3   7   1    5.71    2.97   3
   3   7   1   -0.56    0.73   2
   3   7   1   -1.41    1.13   1
   3   7   1   -1.16    0.98   1
  -3  -7  -1    1.54    2.42   3
   3   7   1    0.94    0.92   2
   4   7   1  557.66   18.37   1
   4   7   1  579.91   17.77   2
   4   7   1  589.84   17.76   2
   4   7   1  573.87   31.13   3
   4   7   1  573.09   18.30   1
   5   7   1 1189.07   36.08   1
   5   7   1 1160.57   60.70   3
   5   7   1 1114.19   36.19   1
  -5  -7  -1 1115.40   34.43   4
   6   7   1    2.96    0.95   1
   6   7   1    1.96    2.98   3
   6   7   1    5.36    1.00   1
  -6  -7  -1    3.88    1.61   4
   7   7   1   77.73    3.00   1
   7   7   1   74.74    6.37   3
   7   7   1   75.64    2.93   1
   7   7   1   71.31    2.64   2
  -7  -7  -1   76.94    3.83   4
   7   7   1   74.45    2.70   2
   8   7   1   19.76    1.57   1
  -8  -7  -1   17.41    2.45   4
   8   7   1   19.88    1.46   2
   8   7   1   15.50    1.33   2
   8   7   1   16.83    1.42   1
   8   7   1   19.08    3.90   3
  -9  -7  -1  390.60   13.04   4
   9   7   1  398.23   13.05   1
   9   7   1  394.11   12.68   2
   9   7   1  415.09   12.65   2
  10   7   1  266.06    8.72   2
 -10  -7  -1  263.37    9.46   4
  10   7   1  267.94    9.01   1
  10   7   1  261.42    8.75   2
 -11  -7  -1    8.64    2.56   4
  11   7   1    6.54    1.74   1
  11   7   1    9.21    1.86   2
 -12  -7  -1    9.15    2.85   4
  12   7   1   11.46    2.13   1
  12   7   1   11.63    2.19   2
  13   7   1   90.91    4.44   1
 -13  -7  -1   83.38    5.33   4
 -14  -7  -1   29.34    4.01   4
  14   7   1   35.62    2.95   1
  11  -8  -1   33.00    3.86   1
  10  -8  -1   -0.75    2.79   1
  -9   8   1   24.89    3.68   1
   9  -8  -1   24.56    3.35   1
  -8   8   1  221.33    9.03   1
   8  -8  -1  208.34    8.52   1
   8  -8  -1  215.26    8.71   2
   7  -8  -1   41.88    3.53   2
  -7   8   1   44.33    3.64   1
   7  -8  -1   38.63    3.29   1
   6  -8  -1    7.46    2.28   1
   6  -8  -1   11.45    2.50   2
  -6   8   1    7.65    2.27   1
  -6   8   1    9.08    2.17   2
   5  -8  -1   10.35    2.22   1
  -5   8   1   11.85    2.47   1
   5  -8  -1   15.10    2.43   2
  -5   8   1    7.85    2.02   2
   4  -8  -1  287.80    9.96   2
  -4   8   1  283.67    9.91   2
   4  -8  -1  287.21   10.12   1
  -4   8   1  302.55   10.08   2
  -4   8   1  275.71   10.31   1
  -3   8   1  306.72   10.65   1
  -3   8   1  325.63   10.28   2
  -3   8   1  296.60   10.18   2
   3  -8  -1  284.60   10.34   1
   3  -8  -1  287.68   10.15   2
  -2   8   1    8.12    1.86   1
  -2   8   1    5.33    1.71   2
   2  -8  -1    6.37    1.55   2
  -2   8   1    8.68    1.64   2
   2  -8  -1    7.01    1.67   1
  -1   8   1   62.10    3.07   2
   1  -8  -1   62.10    3.20   1
  -1   8   1   66.37    3.23   1
   1  -8  -1   62.90    7.93   3
  -1   8   1   63.78    3.16   2
   0   8   1   76.18    3.58   2
   0   8   1   81.25    3.66   1
   0  -8  -1  109.86    9.28   3
   0   8   1   75.36    3.57   1
   0  -8  -1   74.60    3.60   1
   0  -8  -1   75.99    3.16   2
   0  -8  -1   76.55    3.68   2
   0   8   1   77.47    3.30   2
   1   8   1 1593.64   48.56   1
   1   8   1 1551.53   47.18   2
   1   8   1 1522.34   81.50   3
  -1  -8  -1 1470.74   47.00   2
   1   8   1 1458.23   47.35   2
  -1  -8  -1 1460.12   81.62   3
   1   8   1 1559.12   48.55   1
  -1  -8  -1 1644.41   47.21   2
   2   8   1   34.44    4.86   3
  -2  -8  -1   40.13    5.00   3
   2   8   1   40.81    2.51   1
   2   8   1   38.29    1.98   2
   2   8   1   43.23    2.34   1
   2   8   1   43.48    2.52   2
  -2  -8  -1   35.43    2.27   1
   3   8   1 1123.63   34.73   1
   3   8   1 1063.45   34.68   1
   3   8   1 1077.23   33.64   2
   3   8   1 1028.72   33.81   2
  -3  -8  -1 1174.77   58.30   3
   3   8   1 1117.14   58.44   3
   4   8   1  200.32    7.13   1
   4   8   1  211.36    6.73   2
   4   8   1  208.45    6.78   2
   4   8   1  212.24    7.18   1
   4   8   1  221.48   13.08   3
   5   8   1  230.63    7.83   1
   5   8   1  230.55    7.35   2
   5   8   1  238.30   14.10   3
  -5  -8  -1  233.20    8.06   4
   5   8   1  234.40    7.35   2
   5   8   1  231.13    7.72   1
   6   8   1  337.78   10.25   2
  -6  -8  -1  339.31   10.84   4
   6   8   1  311.36   18.73   3
   6   8   1  317.76   10.20   2
   6   8   1  318.93   10.73   1
   6   8   1  339.18   10.64   1
   7   8   1  352.14   11.15   2
   7   8   1  363.26   20.54   3
   7   8   1  362.26   11.54   1
   7   8   1  357.86   11.59   1
   7   8   1  352.66   11.11   2
  -7  -8  -1  347.87   11.68   4
   8   8   1  693.39   21.85   1
   8   8   1  690.11   37.59   3
   8   8   1  683.26   21.85   1
  -8  -8  -1  672.04   21.31   4
   8   8   1  693.70   21.24   2
   8   8   1  678.13   21.19   2
   9   8   1  198.13    6.83   1
   9   8   1  199.18    6.56   2
  -9  -8  -1  192.74    7.50   4
   9   8   1  202.53   12.95   3
   9   8   1  196.70    6.58   2
  10   8   1    7.52    4.13   3
  10   8   1    8.81    1.64   2
  10   8   1    8.72    1.55   2
 -10  -8  -1    6.54    2.69   4
  10   8   1   11.43    1.68   1
  11   8   1  112.90    4.49   2
  11   8   1  112.09    9.92   3
  11   8   1  113.34    4.53   1
 -11  -8  -1   97.91    5.30   4
  12   8   1  197.51   13.95   3
  12   8   1  197.43    7.34   1
 -12  -8  -1  201.75    8.10   4
  12   8   1  205.24    7.27   2
  13   8   1  141.34    5.82   1
 -13  -8  -1  143.68    7.14   4
 -14  -8  -1   14.45    3.72   4
  14   8   1    9.05    2.32   1
  10  -9  -1   13.79    3.41   1
   9  -9  -1   43.57    3.66   1
  -9   9   1   47.29    4.31   1
   8  -9  -1   32.93    3.47   1
  -8   9   1   36.39    3.87   1
   7  -9  -1   -0.80    2.17   1
  -7   9   1   -4.16    2.53   1
   6  -9  -1   54.94    4.06   2
  -6   9   1   51.08    3.78   2
   6  -9  -1   46.62    3.48   1
  -6   9   1   54.20    3.94   1
  -5   9   1  298.31   10.37   2
  -5   9   1  291.38   10.91   1
   5  -9  -1  290.96   10.38   2
   5  -9  -1  291.19   10.50   1
   4  -9  -1  483.24   16.57   1
  -4   9   1  506.94   16.41   2
  -4   9   1  511.10   16.34   2
  -4   9   1  494.04   16.88   1
   4  -9  -1  483.18   16.25   2
  -3   9   1  155.22    6.08   2
  -3   9   1  132.33    6.24   1
  -3   9   1  148.57    5.99   2
   3  -9  -1  148.77    6.02   1
   3  -9  -1  158.01    5.98   2
   2  -9  -1  267.62    9.33   2
  -2   9   1  267.06    9.56   2
  -2   9   1  271.19    9.91   1
  -2   9   1  299.45    9.59   2
   2  -9  -1  274.03    9.70   1
  -1   9   1 1361.46   41.64   2
  -1   9   1 1317.83   42.69   1
   1  -9  -1 1318.95   42.55   1
  -1   9   1 1349.97   41.47   2
   0   9   1 1277.93   39.45   2
   0   9   1 1237.70   40.43   1
   0  -9  -1 1285.12   39.10   2
   0  -9  -1 1259.73   40.36   1
   0   9   1 1277.27   39.28   2
   1   9   1   25.40    2.15   2
   1   9   1   32.51    5.82   3
   1   9   1   31.71    2.06   2
  -1  -9  -1   31.34    1.80   2
   1   9   1   25.23    2.08   1
  -1  -9  -1   30.61    2.05   2
   1   9   1   30.18    2.50   1
   2   9   1   92.74    3.58   2
   2   9   1   96.13    4.03   2
  -2  -9  -1   89.70    3.92   1
   2   9   1  103.85    4.13   1
   2   9   1   78.92    8.73   3
   2   9   1   81.29    3.89   1
   3   9   1  329.66   11.25   1
   3   9   1  340.27   11.19   1
   3   9   1  325.61   19.95   3
   3   9   1  337.02   10.68   2
   4   9   1 1166.97   35.34   2
   4   9   1 1141.56   36.33   1
   4   9   1 1133.30   36.32   1
   4   9   1 1175.94   61.29   3
   4   9   1 1114.01   35.19   2
   5   9   1  123.38    4.68   1
   5   9   1  122.29    4.67   1
   5   9   1  125.24    4.31   2
   5   9   1  123.04    4.26   2
   5   9   1  130.70    9.48   3
   6   9   1  214.80    7.56   1
   6   9   1  226.08    7.49   1
   6   9   1  228.45    7.13   2
   6   9   1  212.70    7.10   2
   6   9   1  233.22   14.06   3
  -6  -9  -1  217.47    7.98   4
   7   9   1  134.10    4.87   1
   7   9   1  135.57    4.97   1
   7   9   1  136.46    4.65   2
   7   9   1  138.54   10.06   3
  -7  -9  -1  139.16    5.59   4
   7   9   1  135.30    4.57   2
   8   9   1   26.31    4.85   3
  -8  -9  -1   29.70    2.72   4
   8   9   1   22.71    1.88   2
   8   9   1   24.69    1.94   1
   8   9   1   24.34    1.71   2
   8   9   1   29.17    2.03   1
   9   9   1   90.96    3.75   1
   9   9   1   89.58    3.55   2
   9   9   1   99.83    3.66   2
   9   9   1   91.84    8.53   3
  -9  -9  -1   95.93    4.68   4
  10   9   1    5.30    1.56   2
 -10  -9  -1   -0.35    2.65   4
  10   9   1    6.44    1.52   1
  10   9   1    0.24    4.60   3
  11   9   1   84.39    9.13   3
  11   9   1   84.41    3.83   2
 -11  -9  -1   86.00    5.22   4
  11   9   1   88.82    3.87   1
  12   9   1    3.61    4.92   3
  12   9   1    9.97    1.92   1
  12   9   1    7.07    2.13   2
 -12  -9  -1    8.65    3.07   4
  13   9   1    7.97    2.14   1
 -13  -9  -1   12.22    3.76   4
  10 -10  -1   -5.12    3.10   1
   9 -10  -1   42.98    4.13   1
   8 -10  -1  178.38    7.93   1
  -8  10   1  194.18    8.57   1
  -7  10   1    3.46    2.70   1
   7 -10  -1    1.67    2.37   1
  -6  10   1  129.71    6.20   2
  -6  10   1  130.22    6.62   1
   6 -10  -1  135.71    6.18   1
   5 -10  -1    1.71    2.42   1
  -5  10   1    2.04    2.68   1
  -5  10   1    4.00    2.48   2
  -4  10   1    8.03    2.39   2
  -4  10   1   11.16    2.41   1
   4 -10  -1    6.51    2.36   1
   4 -10  -1   10.76    2.57   2
  -3  10   1    4.58    2.21   1
  -3  10   1   10.91    2.29   2
   3 -10  -1   11.00    2.38   2
   3 -10  -1    8.40    2.28   1
  -3  10   1    5.19    2.30   2
  -2  10   1  639.02   20.83   1
  -2  10   1  622.14   20.24   2
   2 -10  -1  613.43   20.61   1
   2 -10  -1  608.46   19.92   2
  -2  10   1  640.48   20.14   2
   1 -10  -1  486.36   17.04   1
  -1  10   1  494.97   16.78   2
  -1  10   1  544.07   16.71   2
  -1  10   1  533.81   17.30   1
   0  10   1   33.22    2.72   2
   0  10   1   31.25    2.82   1
   0 -10  -1   33.18    2.46   2
   0 -10  -1   30.73    2.54   1
   0  10   1   30.90    2.62   2
   1  10   1    5.41    1.85   2
   1  10   1    4.32    1.65   2
   1  10   1    4.61    1.73   1
  -1 -10  -1    7.59    1.22   2
   1  10   1    8.19    1.89   1
   1  10   1   10.34    5.63   3
   2  10   1  408.61   12.78   1
   2  10   1  331.77   22.49   3
   2  10   1  364.36   12.69   1
   2  10   1  372.98   12.41   2
  -2 -10  -1  383.83   12.58   1
   2  10   1  383.50   12.19   2
   3  10   1  652.00   21.95   1
   3  10   1  677.24   21.24   2
   3  10   1  695.76   22.01   1
   3  10   1  692.62   21.49   2
   4  10   1   10.60    1.86   2
   4  10   1   17.44    1.95   1
   4  10   1   13.39    4.67   3
   4  10   1   14.02    1.77   1
   4  10   1   15.75    1.53   2
   5  10   1    1.74    1.47   2
   5  10   1    0.38    1.20   2
   5  10   1   -0.48    1.41   1
   5  10   1   -0.01    1.60   1
   5  10   1    3.35    3.98   3
   6  10   1   12.36    1.75   1
   6  10   1   13.53    1.39   2
   6  10   1   14.43    1.47   2
   6  10   1   12.06    4.19   3
   6  10   1   13.49    1.70   1
   7  10   1  442.29   13.77   1
  -7 -10  -1  406.41   13.81   4
   7  10   1  420.44   13.30   2
   7  10   1  412.94   13.24   2
   7  10   1  417.62   13.87   1
   7  10   1  427.45   24.39   3
   8  10   1  297.67   10.06   1
   8  10   1  299.95    9.70   2
  -8 -10  -1  301.75   10.57   4
   8  10   1  312.85   18.42   3
   8  10   1  296.41    9.59   2
   9  10   1   24.66    2.00   2
   9  10   1   23.19    2.08   1
  -9 -10  -1   24.06    3.22   4
   9  10   1   21.99    1.85   2
   9  10   1   23.03    5.27   3
  10  10   1    3.37    4.86   3
  10  10   1    1.30    1.52   2
  10  10   1    2.23    1.49   1
 -10 -10  -1    1.30    2.82   4
  11  10   1   82.41    8.92   3
 -11 -10  -1   90.34    5.19   4
  11  10   1   91.23    3.95   1
  11  10   1   92.53    3.91   2
 -12 -10  -1  136.19    6.54   4
  12  10   1  134.22   11.92   3
  12  10   1  131.57    5.29   1
  13  10   1   25.17    2.44   1
 -13 -10  -1   22.11    3.82   4
   9 -11  -1   78.14    5.46   1
  -8  11   1   -1.54    3.21   1
   8 -11  -1    0.06    3.09   1
  -7  11   1   28.41    3.89   1
   7 -11  -1   22.45    3.46   1
  -6  11   1  432.50   15.23   1
   6 -11  -1  400.32   14.56   1
  -5  11   1  398.73   14.24   1
   5 -11  -1  386.78   13.87   1
  -5  11   1  394.23   13.80   2
  -4  11   1   -3.99    2.41   2
  -4  11   1   -0.87    2.56   1
   4 -11  -1    5.33    2.46   1
  -3  11   1   75.32    4.64   2
  -3  11   1   72.21    4.76   1
   3 -11  -1   74.89    4.47   1
  -3  11   1   89.47    4.85   2
  -2  11   1   -5.53    2.17   2
  -2  11   1   -1.03    2.36   2
  -2  11   1   -2.33    2.35   1
   2 -11  -1   -5.20    2.37   1
  -1  11   1  298.94   10.22   2
  -1  11   1  297.69   10.39   2
  -1  11   1  297.65   10.66   1
   1 -11  -1  282.70    9.93   2
   1 -11  -1  293.98   10.49   1
   0  11   1   91.61    4.45   2
   0 -11  -1   91.33    3.93   2
   0 -11  -1   89.00    4.45   1
   0  11   1   99.12    4.60   1
   0  11   1   94.62    4.46   2
   1  11   1    8.12    1.97   1
   1  11   1    7.77    1.91   2
   1  11   1    9.05    1.82   2
   1  11   1    6.34    6.01   3
   2  11   1   -2.50    1.63   2
   2  11   1   -0.53    1.86   1
   2  11   1    0.09    1.94   1
   2  11   1    4.33    5.76   3
   2  11   1    1.64    1.83   2
   3  11   1   18.36    1.94   2
   3  11   1   18.58    6.10   3
   3  11   1   17.65    2.10   2
   3  11   1   18.94    2.24   1
   3  11   1   15.71    2.10   1
   4  11   1    5.08    1.55   2
   4  11   1    8.48    1.95   2
   4  11   1    6.95    1.84   1
   4  11   1   10.24    5.71   3
   4  11   1   11.74    2.03   1
   5  11   1    7.65    1.52   2
   5  11   1   10.30    1.92   1
   5  11   1    8.83    5.23   3
   5  11   1    5.37    1.75   1
   5  11   1   10.17    1.97   2
   6  11   1  165.37   12.26   3
   6  11   1  184.46    6.07   2
   6  11   1  169.08    6.16   2
   6  11   1  177.52    6.49   1
   7  11   1   -1.09    1.42   2
   7  11   1    0.88    1.38   2
   7  11   1    0.10    4.55   3
   7  11   1   -2.27    1.64   1
   8  11   1   16.27    1.79   2
   8  11   1   19.05    1.94   1
   8  11   1   12.05    4.59   3
   8  11   1   16.98    1.62   2
   9  11   1   -0.69    4.76   3
  -9 -11  -1    1.81    2.93   4
   9  11   1    3.09    1.55   2
   9  11   1    4.20    1.58   1
  10  11   1  106.67   10.33   3
  10  11   1  112.20    4.58   1
  10  11   1  113.58    4.47   2
 -10 -11  -1  118.55    6.09   4
  11  11   1  123.38   11.31   3
  11  11   1  122.09    4.96   1
 -11 -11  -1  124.60    6.53   4
  11  11   1  125.16    4.94   2
 -12 -11  -1   15.80    3.57   4
  12  11   1   11.66    2.00   1
  13  11   1    5.05    1.92   1
 -13 -11  -1    3.88    4.03   4
  -8  12   1    8.34    3.36   1
   8 -12  -1   14.74    3.56   1
  -7  12   1  291.52   11.64   1
   7 -12  -1  270.96   11.00   1
  -6  12   1  109.89    6.49   1
   6 -12  -1  105.34    5.93   1
  -5  12   1   -0.34    2.86   1
   5 -12  -1   -3.73    2.64   1
  -5  12   1   -5.12    2.94   2
  -4  12   1   54.76    4.52   2
  -4  12   1   43.65    3.95   1
   4 -12  -1   49.75    4.18   1
  -3  12   1  110.64    5.73   2
  -3  12   1  109.45    5.85   1
   3 -12  -1  102.52    5.70   1
  -2  12   1  528.63   16.98   2
  -2  12   1  495.07   17.36   1
   2 -12  -1  486.38   17.04   1
  -1  12   1  249.63    8.92   2
  -1  12   1  232.93    9.19   1
  -1  12   1  240.97    9.01   2
   0  12   1   24.57    2.80   2
   0  12   1   32.69    2.84   2
   0  12   1   26.02    2.70   1
   1  12   1   36.20    2.88   2
   1  12   1   30.19    2.73   1
   1  12   1   35.71    3.12   2
   2  12   1  307.67   10.26   2
   2  12   1  320.39   19.80   3
   2  12   1  307.09   10.76   1
   2  12   1  282.54   10.41   2
   3  12   1  606.18   19.26   2
   3  12   1  599.26   19.96   1
   3  12   1  610.74   19.48   2
   4  12   1  296.91   10.11   2
   4  12   1  254.24   19.04   3
   4  12   1  294.27   10.37   1
   4  12   1  315.24    9.90   2
   5  12   1  203.19   15.07   3
   5  12   1  219.00    8.06   1
   5  12   1  235.55    7.62   2
   5  12   1  215.74    7.90   2
   6  12   1  256.83    9.27   1
   6  12   1  246.51    9.03   2
   6  12   1  272.79   17.62   3
   6  12   1  282.67    8.87   2
   7  12   1  351.45   11.55   2
   7  12   1  353.68   12.03   1
   7  12   1  361.95   11.53   2
   7  12   1  344.23   21.79   3
   8  12   1   44.42    2.75   2
   8  12   1   42.47    2.96   1
   8  12   1   46.55    6.93   3
   9  12   1    4.26    4.85   3
   9  12   1    2.67    1.70   2
   9  12   1    4.10    1.79   1
  10  12   1   34.88    2.65   1
 -10 -12  -1   31.77    3.77   4
  10  12   1   23.36    6.60   3
  10  12   1   30.16    2.65   2
  11  12   1   67.69    9.67   3
 -11 -12  -1   69.65    5.70   4
  11  12   1   71.44    3.53   1
  12  12   1    8.97    1.92   1
 -12 -12  -1    7.18    3.71   4
  -8  13   1    5.05    3.65   1
  -7  13   1   27.35    4.25   1
  -6  13   1  163.19    7.85   1
  -5  13   1   10.92    3.33   1
  -5  13   1    7.01    3.88   2
  -4  13   1    0.03    3.08   2
  -4  13   1    4.04    3.00   1
  -3  13   1   36.97    3.89   2
  -3  13   1   28.36    3.58   1
  -2  13   1   83.95    4.79   1
  -2  13   1   74.85    5.06   2
  -1  13   1  112.76    5.68   2
  -1  13   1  114.50    5.71   1
   0  13   1    7.34    2.58   2
   0  13   1    5.53    2.34   1
   1  13   1  266.53    9.80   1
   1  13   1  261.06    9.63   2
   2  13   1  112.29    5.39   1
   2  13   1  137.95   11.68   3
   2  13   1  114.58    5.35   2
   3  13   1    4.51    2.20   2
   3  13   1    4.49    2.24   1
   3  13   1    4.40    5.98   3
   4  13   1   52.29    3.70   1
   4  13   1   60.32    3.64   2
   4  13   1   45.77    7.91   3
   5  13   1  223.95    8.09   1
   5  13   1  224.10    8.02   2
   5  13   1  197.03   15.78   3
   6  13   1  235.42    8.34   2
   6  13   1  218.32   16.51   3
   6  13   1  232.86    8.47   1
   7  13   1   -0.76    2.05   2
   7  13   1    0.03    1.93   1
   7  13   1   -1.18    5.94   3
   8  13   1   30.43    2.53   2
   8  13   1   34.55    7.19   3
   8  13   1   36.32    3.04   1
   9  13   1   13.32    6.27   3
   9  13   1   10.08    2.20   1
   9  13   1   12.34    2.07   2
  10  13   1   62.30    3.54   1
  10  13   1   52.84    8.18   3
  10  13   1   53.15    3.49   2
  11  13   1   10.07    2.04   1
 -12 -13  -1   13.84    4.08   4
  12  13   1   16.26    2.17   1
  -7  14   1  125.27    7.52   1
  -6  14   1   56.61    5.03   1
  -5  14   1   69.80    5.62   1
  -4  14   1   63.72    4.91   2
  -4  14   1   51.43    4.48   1
  -3  14   1  163.43    7.85   2
  -3  14   1  161.85    7.63   1
  -2  14   1  180.45    8.08   1
  -2  14   1  193.70    8.19   2
  -1  14   1    7.53    2.73   1
  -1  14   1   12.37    3.00   2
   0  14   1   18.18    2.91   1
   0  14   1   14.54    3.11   2
   1  14   1  136.62    6.38   2
   1  14   1  146.73    6.58   1
   2  14   1  317.30   11.83   1
   2  14   1  367.12   21.76   3
   2  14   1  313.76   11.47   2
   3  14   1    7.71    6.51   3
   3  14   1    5.41    2.25   2
   3  14   1    4.96    2.40   1
   4  14   1   15.91    2.46   2
   4  14   1   19.73    7.13   3
   4  14   1   19.05    2.59   1
   5  14   1   -4.42    6.21   3
   5  14   1   -6.42    2.17   2
   5  14   1   -3.34    2.05   1
   6  14   1  214.56   16.53   3
   6  14   1  228.43    8.55   1
   6  14   1  240.91    8.47   2
   7  14   1  157.62    6.37   1
   7  14   1  156.20    6.38   2
   7  14   1  149.99   13.15   3
   8  14   1    1.07    2.18   1
   8  14   1    2.29    6.62   3
   8  14   1    1.15    2.51   2
   9  14   1   23.93    2.72   2
   9  14   1   19.20    2.69   1
   9  14   1   26.01    7.67   3
  10  14   1   -4.44    6.91   3
  10  14   1   -1.59    2.12   1
  11  14   1   35.20    3.17   1
  -5  15   1   21.75    4.01   1
  -4  15   1   26.50    3.95   1
  -4  15   1   29.16    4.68   2
  -3  15   1   -1.51    3.05   1
  -3  15   1    2.55    3.79   2
  -2  15   1   10.20    3.22   1
  -2  15   1   14.16    3.73   2
  -1  15   1   22.65    3.65   2
  -1  15   1   24.70    3.39   1
   0  15   1  278.45   10.68   1
   0  15   1  272.45   10.62   2
   1  15   1  119.15    6.12   1
   1  15   1  130.78    6.24   2
   2  15   1    2.38    2.61   1
   2  15   1    3.85    2.57   2
   3  15   1    2.40    6.70   3
   3  15   1    2.84    2.47   2
   3  15   1    4.00    2.54   1
   4  15   1  186.51   15.40   3
   4  15   1  184.42    7.61   1
   4  15   1  192.86    7.48   2
   5  15   1  416.43   14.36   2
   5  15   1  437.38   14.79   1
   6  15   1  101.89    4.86   1
   6  15   1  101.48    4.94   2
   6  15   1   68.09   10.43   3
   7  15   1   44.84    3.66   1
   7  15   1   47.64    9.13   3
   7  15   1   46.67    3.99   2
   8  15   1   -3.00    7.38   3
   8  15   1   -5.51    2.26   1
   9  15   1  124.49   13.95   3
   9  15   1  142.07    6.09   1
  10  15   1  150.62    6.46   1
  -4  16   1   65.71    5.34   1
  -3  16   1  142.91    7.53   1
  -3  16   1  133.87    8.03   2
  -2  16   1   14.13    4.11   2
  -2  16   1    8.49    3.40   1
  -1  16   1   -1.31    3.37   2
  -1  16   1    1.40    3.13   1
   0  16   1   40.09    4.39   2
   0  16   1   41.76    3.94   1
   1  16   1   52.44    4.42   1
   1  16   1   49.21    4.25   2
   2  16   1    6.99    2.99   2
   2  16   1    2.44    2.65   1
   3  16   1   86.04   11.53   3
   3  16   1   73.65    4.86   1
   3  16   1   77.87    4.87   2
   4  16   1   38.44    3.43   2
   4  16   1   40.47    3.50   1
   4  16   1   38.42    8.68   3
   5  16   1    5.92    7.62   3
   5  16   1    7.11    2.67   1
   6  16   1   12.19    2.65   1
   6  16   1    9.27    8.06   3
   7  16   1   16.90    8.95   3
   7  16   1   29.56    2.96   1
   8  16   1  137.47   15.59   3
   8  16   1  168.35    6.90   1
   9  16   1   13.26    2.81   1
  -2  17   1    4.30    3.50   1
  -1  17   1   93.95    6.07   1
   0  17   1  157.59    7.61   1
   1  17   1   37.02    4.00   1
   2  17   1   16.84    3.34   1
   3  17   1   -0.68    2.81   1
   4  17   1   48.28    4.32   1
   4  17   1   53.09    9.80   3
   5  17   1   37.62    3.47   1
   5  17   1   33.33    9.36   3
   6  17   1   -1.88    8.10   3
   6  17   1   -0.36    2.37   1
   7  17   1   -1.52    2.46   1
   8  17   1   43.93    3.65   1
   0  18   1    1.64    3.44   1
   1  18   1    1.60    3.04   1
   2  18   1   -0.17    3.18   1
   3  18   1   75.72    5.34   1
   4  18   1   29.37    9.58   3
   4  18   1   20.25    3.36   1
   5  18   1    9.50    2.85   1
   5  18  -2  102.19    5.66   1
   4  18  -2   77.27    5.12   1
   3  18  -2    5.81    3.12   1
   2  18  -2   15.98    3.52   1
   1  18  -2   28.77    3.97   1
   0  18  -2    9.98    3.49   1
   7  17  -2   39.45    3.53   1
   6  17  -2   61.50    4.61   1
   5  17  -2    3.64    8.59   3
   5  17  -2    2.36    2.61   1
   4  17  -2   10.65    2.95   1
   4  17  -2   -0.52    8.25   3
   3  17  -2    5.97    7.34   3
   3  17  -2    6.55    2.92   1
   2  17  -2   54.44    4.82   1
   1  17  -2   59.11    4.89   1
   0  17  -2    0.41    3.25   1
  -1  17  -2   -2.36    3.12   1
  -2  17  -2   28.85    4.10   1
  -3  17  -2   93.27    6.46   1
   9  16  -2    2.21    2.94   1
   8  16  -2    6.09    2.83   1
   7  16  -2   -3.12    7.55   3
   7  16  -2   -2.52    2.55   1
   6  16  -2  108.92   14.03   3
   6  16  -2  128.57    5.93   1
   5  16  -2   60.07   10.46   3
   5  16  -2   78.89    4.64   1
   4  16  -2    1.44    2.72   2
   4  16  -2   -0.74    7.59   3
   4  16  -2    1.74    2.62   1
   3  16  -2   56.97    4.46   1
   3  16  -2   51.69    4.51   2
   3  16  -2   45.38    9.25   3
   2  16  -2   26.44    3.51   1
   2  16  -2   29.93    3.61   2
   1  16  -2  180.80    7.98   2
   1  16  -2  177.34    7.92   1
   0  16  -2   46.58    4.15   2
   0  16  -2   37.59    3.93   1
  -1  16  -2   26.71    4.19   2
  -1  16  -2   20.57    3.55   1
  -2  16  -2   36.10    4.14   1
  -2  16  -2   24.91    4.65   2
  -3  16  -2    2.87    3.33   1
  -3  16  -2    4.19    4.24   2
  -4  16  -2    5.05    3.45   1
  10  15  -2   -2.62    2.60   1
   9  15  -2   -5.09    2.41   1
   8  15  -2   11.32    2.78   1
   8  15  -2    6.40    7.12   3
   7  15  -2   81.43    4.72   1
   7  15  -2   73.21   10.57   3
   6  15  -2   32.29    3.10   1
   6  15  -2   31.14    3.42   2
   6  15  -2   26.40    8.53   3
   5  15  -2   -0.68    2.34   1
   5  15  -2   -1.46    7.25   3
   5  15  -2   -0.42    2.63   2
   4  15  -2    0.96    2.42   1
   4  15  -2    0.98    2.65   2
   4  15  -2   -2.63    7.11   3
   3  15  -2  264.48   18.22   3
   3  15  -2  248.76    9.70   1
   3  15  -2  242.40    9.38   2
   2  15  -2  490.02   16.64   2
   2  15  -2  495.95   17.16   1
   1  15  -2  102.19    5.54   2
   1  15  -2   99.13    5.58   1
   0  15  -2    5.34    2.96   2
   0  15  -2    9.12    2.91   1
  -1  15  -2   88.20    5.61   2
  -1  15  -2   77.44    5.30   1
  -2  15  -2  401.17   14.55   1
  -2  15  -2  379.95   14.31   2
  -3  15  -2  157.55    8.33   2
  -3  15  -2  183.77    8.27   1
  -4  15  -2   15.28    3.63   1
  -4  15  -2    2.90    4.16   2
  -5  15  -2   -0.50    3.43   1
  -6  15  -2   22.02    4.23   1
  10  14  -2   95.97    4.96   1
   9  14  -2   -0.97    6.37   3
   9  14  -2    2.09    2.34   1
   8  14  -2   11.08    2.63   1
   8  14  -2   14.51    2.92   2
   8  14  -2   17.14    7.49   3
   7  14  -2   -2.66    2.72   2
   7  14  -2    1.32    6.99   3
   7  14  -2   -2.40    2.26   1
   6  14  -2   31.23    3.03   1
   6  14  -2   35.93    3.21   2
   6  14  -2   25.56    7.86   3
   5  14  -2    1.30    2.50   2
   5  14  -2    1.02    6.14   3
   5  14  -2    0.82    2.19   1
   4  14  -2  153.51   13.99   3
   4  14  -2  176.65    7.05   2
   4  14  -2  183.06    7.21   1
   3  14  -2   63.39    9.00   3
   3  14  -2   60.36    4.13   2
   3  14  -2   55.35    4.27   1
   2  14  -2   26.41    3.22   1
   2  14  -2   38.68    7.88   3
   2  14  -2   23.76    2.89   2
   1  14  -2    0.06    2.43   2
   1  14  -2   -6.11    2.33   1
   0  14  -2  222.43    8.94   2
   0  14  -2  238.06    9.24   1
  -1  14  -2  277.83   10.81   2
  -1  14  -2  292.28   11.02   1
  -2  14  -2    6.21    2.93   1
  -2  14  -2    0.60    3.09   2
  -3  14  -2   88.89    5.63   1
  -3  14  -2   81.54    5.81   2
  -4  14  -2   -1.35    3.59   2
  -4  14  -2    0.42    3.02   1
  -5  14  -2  111.65    6.32   1
  -6  14  -2   99.05    6.61   1
  -7  14  -2   -7.09    3.44   1
  11  13  -2  126.03    5.56   1
 -11 -13   2  115.64    7.22   4
  10  13  -2   -0.05    2.18   1
  10  13  -2   -1.89    6.73   3
   9  13  -2    1.98    2.31   2
   9  13  -2    1.22    2.13   1
   9  13  -2   -0.71    5.65   3
   8  13  -2   40.43    3.50   2
   8  13  -2   48.11    3.59   1
   8  13  -2   43.46    7.31   3
   7  13  -2  187.30    7.15   1
   7  13  -2  172.31    6.99   2
   7  13  -2  169.11   14.40   3
   6  13  -2   16.60    2.67   2
   6  13  -2   17.17    2.50   1
   6  13  -2   12.25    6.78   3
   5  13  -2   10.44    2.39   1
   5  13  -2   14.68    2.47   2
   5  13  -2    9.41    5.95   3
   4  13  -2  132.55    5.75   1
   4  13  -2  141.42    5.72   2
   4  13  -2   99.07   11.92   3
   3  13  -2  296.91   10.50   2
   3  13  -2  313.19   10.78   1
   3  13  -2  270.64   19.84   3
   2  13  -2  156.25    6.36   2
   2  13  -2  155.74   12.58   3
   2  13  -2  141.28    6.41   1
   1  13  -2   14.40    2.68   2
   1  13  -2   17.85    2.65   1
   0  13  -2  120.52    5.76   1
   0  13  -2  110.35    5.57   2
  -1  13  -2  315.90   11.83   1
  -1  13  -2  321.96   11.60   2
  -2  13  -2  122.77    6.21   1
  -2  13  -2  125.23    6.47   2
  -3  13  -2   -0.56    3.00   2
  -3  13  -2   -2.05    2.37   1
  -4  13  -2   12.78    3.49   2
  -4  13  -2   14.05    2.95   1
  -5  13  -2    9.37    3.78   2
  -5  13  -2   16.85    3.22   1
  -6  13  -2   22.27    3.97   1
  -7  13  -2   -2.55    3.49   1
  -8  13  -2   34.52    4.42   1
 -12 -12   2    3.60    3.99   4
  12  12  -2    1.26    2.21   1
 -11 -12   2  118.31    6.56   4
  11  12  -2  110.71    5.06   1
 -10 -12   2   14.57    3.60   4
  10  12  -2   15.39    2.35   1
  10  12  -2   16.39    2.47   2
  10  12  -2   10.72    6.51   3
   9  12  -2   89.84   10.25   3
   9  12  -2   93.23    4.38   2
  -9 -12   2   89.11    5.21   4
   9  12  -2   95.56    4.57   1
   8  12  -2   46.00    7.39   3
   8  12  -2   52.82    3.42   1
   8  12  -2   47.08    3.27   2
   7  12  -2   67.83    3.69   2
   7  12  -2   60.50    8.28   3
   7  12  -2   64.98    3.83   1
   6  12  -2   98.06   10.45   3
   6  12  -2   97.69    4.76   1
   6  12  -2  104.01    4.64   2
   5  12  -2   59.14    3.78   2
   5  12  -2   54.71    3.35   2
   5  12  -2   56.11    8.25   3
   5  12  -2   53.21    3.50   1
   4  12  -2  583.76   17.60   2
   4  12  -2  551.62   18.23   1
   4  12  -2  480.98   31.61   3
   3  12  -2   93.00   11.13   3
   3  12  -2  117.33    5.21   2
   3  12  -2  121.85    5.40   1
   3  12  -2  120.74    4.97   2
   2  12  -2   16.15    2.42   2
   2  12  -2   15.57    2.30   2
   2  12  -2   13.43    6.51   3
   2  12  -2   15.28    2.34   1
   1  12  -2  277.77   17.57   3
   1  12  -2  233.15    9.08   1
   1  12  -2  238.36    8.85   2
   1  12  -2  242.92    8.75   2
   0  12  -2  217.86    8.66   1
   0  12  -2  236.35    8.31   2
   0  12  -2  222.68    8.45   2
   1 -12   2  157.12    6.94   1
  -1  12  -2  166.36    6.90   2
  -1  12  -2  165.36    6.72   2
  -1  12  -2  172.12    7.09   1
   2 -12   2   47.07    3.89   1
  -2  12  -2   54.93    4.13   2
  -2  12  -2   38.20    3.51   1
  -2  12  -2   45.91    3.77   2
   3 -12   2   31.51    3.20   1
  -3  12  -2   25.75    3.04   1
  -3  12  -2   25.06    3.34   2
  -4  12  -2  142.04    7.07   2
   4 -12   2  157.34    6.98   1
  -4  12  -2  156.40    6.99   1
  -5  12  -2  236.67    9.52   2
   5 -12   2  226.12    9.30   1
  -5  12  -2  229.96    9.46   1
  -6  12  -2   37.94    4.19   1
   6 -12   2   35.09    3.87   1
   7 -12   2   -3.58    2.75   1
  -7  12  -2   -3.54    3.20   1
  -8  12  -2   14.80    3.77   1
   8 -12   2   14.26    3.63   1
   9 -12   2   89.19    6.19   1
 -12 -11   2  103.19    6.44   4
  12  11  -2  108.30    4.94   1
  11  11  -2   14.07    2.28   1
  11  11  -2   10.80    6.37   3
 -11 -11   2   10.35    3.22   4
 -10 -11   2   37.90    3.85   4
  10  11  -2   35.61    6.86   3
  10  11  -2   31.97    2.71   2
  10  11  -2   45.38    3.13   1
   9  11  -2   61.56    3.45   2
   9  11  -2   64.32    3.49   1
  -9 -11   2   63.65    4.62   4
   9  11  -2   61.98    7.87   3
   8  11  -2  489.90   15.82   2
   8  11  -2  493.40   16.39   1
  -8 -11   2  503.46   16.21   4
   8  11  -2  491.36   28.62   3
  -7 -11   2  203.85    8.01   4
   7  11  -2  220.49    7.42   2
   7  11  -2  207.32    7.73   1
   7  11  -2  208.75   14.33   3
   7  11  -2  210.22    7.37   2
   6  11  -2   15.96    1.97   2
   6  11  -2   13.70    5.57   3
   6  11  -2   19.02    2.25   1
   6  11  -2   17.55    1.99   2
   5  11  -2    7.63    2.03   2
   5  11  -2   13.79    5.85   3
   5  11  -2    4.14    1.75   2
   5  11  -2    7.94    1.99   1
   4  11  -2   86.30    4.33   1
   4  11  -2   88.38    3.93   2
   4  11  -2   84.88    9.41   3
   4  11  -2  102.04    4.58   1
   4  11  -2   85.68    4.33   2
   3  11  -2  190.52   16.19   3
   3  11  -2  260.60    8.69   1
   3  11  -2  235.15    8.41   2
   3  11  -2  237.23    8.13   2
   3  11  -2  230.13    8.58   1
   2  11  -2    4.06    1.80   2
   2  11  -2    6.39    2.08   2
   2  11  -2    3.01    5.77   3
   2  11  -2    4.14    1.86   1
  -1 -11   2   66.43    3.98   1
   1  11  -2   74.30    8.87   3
  -1 -11   2   65.28    3.03   2
   1  11  -2   61.34    3.79   1
   1  11  -2   67.06    3.48   2
   1  11  -2   62.04    3.85   2
   0 -11   2   81.19    4.54   1
   0  11  -2   92.66    4.57   1
   0  11  -2   89.04    4.46   2
   0  11  -2   85.18    4.35   2
   0 -11   2   86.36    3.83   2
   1 -11   2    2.04    2.43   1
  -1  11  -2    1.01    2.14   2
  -1  11  -2    4.09    2.22   1
  -1  11  -2    7.70    2.21   2
   2 -11   2   -0.88    2.28   1
  -2  11  -2   -1.39    2.21   2
  -2  11  -2   -3.44    2.12   1
  -2  11  -2   -2.14    2.21   2
  -3  11  -2   90.66    4.86   1
  -3  11  -2   89.23    5.01   2
   3 -11   2   88.43    4.92   1
  -3  11  -2   98.22    5.02   2
  -4  11  -2   19.64    3.04   1
  -4  11  -2   17.79    3.01   2
   4 -11   2   15.03    2.84   1
   5 -11   2   -2.32    2.59   1
  -5  11  -2   -0.74    2.76   1
  -5  11  -2   -6.33    2.65   2
   6 -11   2    3.01    2.91   1
  -6  11  -2    7.48    2.88   1
   7 -11   2  108.88    5.81   1
  -7  11  -2  118.50    6.54   1
  -8  11  -2  151.64    7.54   1
   8 -11   2  134.48    7.02   1
   9 -11   2    1.72    3.38   1
  13  10  -2    3.22    2.21   1
 -13 -10   2   -0.94    3.78   4
 -12 -10   2   20.48    3.60   4
  12  10  -2   30.67    2.67   1
  11  10  -2   -2.48    5.49   3
  11  10  -2   -0.71    2.13   2
 -11 -10   2    1.66    3.16   4
  11  10  -2   -0.68    1.86   1
 -10 -10   2  216.19    8.45   4
  10  10  -2  209.98   14.70   3
  10  10  -2  222.13    7.80   1
  10  10  -2  210.68    7.63   2
  -9 -10   2  305.00   10.86   4
   9  10  -2  310.53   10.64   1
   9  10  -2  308.45   10.32   2
   9  10  -2  323.57   19.54   3
   8  10  -2   70.85    3.38   2
   8  10  -2   61.19    7.40   3
   8  10  -2   75.82    3.53   1
  -8 -10   2   67.94    4.32   4
   8  10  -2   75.17    3.52   2
   7  10  -2    5.76    1.68   1
  -7 -10   2    0.53    2.24   4
   7  10  -2    0.49    1.56   2
   7  10  -2    0.27    1.50   2
   7  10  -2    3.54    4.04   3
   6  10  -2  132.96    5.15   1
  -6 -10   2  128.58    5.36   4
   6  10  -2  124.48    5.12   1
   6  10  -2  126.32   10.51   3
   6  10  -2  129.53    4.89   2
   6  10  -2  130.49    4.90   2
   5  10  -2  673.78   21.15   2
   5  10  -2  695.75   37.70   3
   5  10  -2  694.58   21.89   1
   5  10  -2  633.47   21.19   2
   5  10  -2  679.21   21.91   1
   4  10  -2  548.77   18.24   1
   4  10  -2  549.62   17.80   2
   4  10  -2  580.53   18.28   1
   4  10  -2  553.30   17.60   2
   4  10  -2  539.00   31.71   3
   3  10  -2   44.16    3.06   1
  -3 -10   2   42.83    2.65   1
   3  10  -2   37.87    6.82   3
   3  10  -2   46.04    2.66   2
   3  10  -2   42.88    3.25   2
   3  10  -2   53.66    3.32   1
   2  10  -2   92.32   10.33   3
   2  10  -2  104.49    4.76   2
   2  10  -2  111.08    4.74   1
   2  10  -2  113.03    4.42   2
   2  10  -2  113.75    4.83   1
   1  10  -2   68.18    3.58   2
  -1 -10   2   66.03    2.92   2
  -1 -10   2   61.51    3.90   1
   1  10  -2   71.43    8.45   3
   1  10  -2   65.13    3.39   2
   1  10  -2   59.51    3.61   1
   0  10  -2  562.83   18.84   1
   0 -10   2  549.87   18.72   1
   0  10  -2  577.11   18.17   2
   0 -10   2  552.01   17.86   2
   0  10  -2  593.71   18.43   2
   1 -10   2  340.87   11.82   1
  -1  10  -2  334.24   11.64   2
  -1  10  -2  338.64   11.42   2
  -1  10  -2  340.87   11.94   1
  -2  10  -2   16.33    2.43   2
   2 -10   2   16.36    2.47   1
  -2  10  -2   14.86    2.47   2
   2 -10   2   20.27    2.20   2
  -2  10  -2   11.56    2.44   1
  -3  10  -2   74.17    4.41   2
  -3  10  -2   77.67    4.44   2
  -3  10  -2   71.26    4.60   1
   3 -10   2   85.96    4.56   1
   3 -10   2   71.09    3.96   2
  -4  10  -2  457.30   15.26   2
   4 -10   2  450.02   15.49   1
  -4  10  -2  454.47   15.76   1
   4 -10   2  439.53   14.92   2
   5 -10   2  264.47   10.19   1
   5 -10   2  283.82    9.90   2
  -5  10  -2  270.03   10.50   1
  -5  10  -2  274.60   10.12   2
  -6  10  -2   20.04    3.06   2
   6 -10   2   20.57    2.99   1
  -6  10  -2   24.92    3.35   1
   7 -10   2   -3.42    2.38   1
  -7  10  -2   -1.03    2.63   1
   8 -10   2   59.56    4.44   1
  -8  10  -2   68.87    5.25   1
   9 -10   2   53.55    4.77   1
  10 -10   2    1.53    3.36   1
  13   9  -2   39.99    3.39   1
 -13  -9   2   40.43    4.50   4
 -12  -9   2    3.93    3.28   4
  12   9  -2   -0.43    2.07   1
  12   9  -2    1.89    5.20   3
  11   9  -2   47.49    3.30   2
  11   9  -2   44.45    6.91   3
 -11  -9   2   57.75    4.53   4
  11   9  -2   49.57    3.21   1
  10   9  -2   -1.11    1.83   2
  10   9  -2   -0.12    4.78   3
 -10  -9   2    0.73    2.62   4
  10   9  -2   -0.13    1.78   1
   9   9  -2  108.39    4.58   1
   9   9  -2  116.03    9.77   3
   9   9  -2  115.70    4.51   2
  -9  -9   2  112.64    5.15   4
  -8  -9   2   26.37    2.61   4
   8   9  -2   23.35    1.92   2
   8   9  -2   24.77    2.00   1
   8   9  -2   27.05    2.26   2
   8   9  -2   20.45    4.90   3
   7   9  -2    2.13    4.23   3
   7   9  -2   -0.19    1.45   2
  -7  -9   2    1.23    2.07   4
   7   9  -2    1.49    1.41   1
   7   9  -2    1.36    1.44   2
   7   9  -2   -0.07    1.44   1
   6   9  -2  102.52    4.33   1
  -6  -9   2  104.86    4.71   4
   6   9  -2  108.84    9.00   3
   6   9  -2  107.63    4.10   2
   6   9  -2  104.33    4.08   2
   6   9  -2  108.25    4.32   1
   5   9  -2   28.43    2.30   1
   5   9  -2   33.27    2.21   2
   5   9  -2   25.96    4.67   3
   5   9  -2   25.58    2.26   1
  -5  -9   2   26.12    2.51   4
   5   9  -2   24.56    2.12   2
   4   9  -2  161.89    6.26   1
   4   9  -2  175.30    5.94   2
   4   9  -2  171.02    6.06   2
   4   9  -2  178.24   11.90   3
   4   9  -2  167.61    6.37   1
   3   9  -2   -0.52    1.24   2
   3   9  -2   -1.63    1.65   1
   3   9  -2   -0.62    1.61   2
   3   9  -2   -1.13    1.48   1
  -3  -9   2   -0.70    1.20   1
   3   9  -2   -2.84    4.03   3
   2   9  -2  476.40   15.21   2
   2   9  -2  516.56   15.91   1
   2   9  -2  464.48   15.79   1
   2   9  -2  454.63   15.45   2
   1   9  -2  506.60   17.78   1
   1   9  -2  541.98   30.99   3
   1   9  -2  573.32   17.89   1
   1   9  -2  535.52   17.17   2
  -1  -9   2  602.41   17.90   1
  -1  -9   2  521.35   16.87   2
   1   9  -2  513.39   17.39   2
   0  -9   2    0.44    1.34   2
   0   9  -2   -1.18    1.49   2
   0   9  -2   -1.31    1.71   2
   0  -9   2   -1.75    1.92   1
   0   9  -2    1.31    4.77   3
   0   9  -2   -0.10    1.66   1
  -1   9  -2   14.48    1.96   1
   1  -9   2   15.55    2.17   1
  -1   9  -2   16.09    1.98   2
  -1   9  -2   14.01    2.12   2
   2  -9   2  682.35   23.04   1
  -2   9  -2  749.29   22.47   2
  -2   9  -2  676.71   23.16   1
   2  -9   2  698.99   22.29   2
  -2   9  -2  714.65   22.62   2
  -3   9  -2 2050.70   63.62   2
   3  -9   2 2008.73   63.36   2
  -3   9  -2 2099.21   63.50   2
  -3   9  -2 2051.31   65.31   1
   3  -9   2 2058.93   65.14   1
  -4   9  -2  682.33   21.04   2
  -4   9  -2  653.41   21.75   1
  -4   9  -2  650.70   21.04   2
   4  -9   2  623.67   21.48   1
   4  -9   2  635.59   20.86   2
  -5   9  -2   49.63    4.05   1
   5  -9   2   52.37    3.66   2
   5  -9   2   53.35    3.83   1
  -5   9  -2   47.99    3.67   2
  -6   9  -2  239.35    9.17   1
  -6   9  -2  226.87    8.61   2
   6  -9   2  220.54    8.61   1
   6  -9   2  224.36    8.61   2
  -7   9  -2  498.15   17.26   1
   7  -9   2  470.79   16.81   1
   7  -9   2  499.40   16.57   2
  -8   9  -2  271.32   10.58   1
   8  -9   2  251.67   10.25   2
   8  -9   2  279.48   10.36   1
   9  -9   2    1.28    2.81   1
  10  -9   2   -1.80    3.02   1
  11  -9   2   -4.89    3.17   1
  13   8  -2   11.37    2.47   1
 -13  -8   2   14.88    3.43   4
  12   8  -2    1.06    1.92   1
 -12  -8   2    2.91    3.20   4
  12   8  -2    2.59    5.39   3
  11   8  -2   16.60    5.04   3
  11   8  -2   18.32    2.26   1
 -11  -8   2   18.52    3.14   4
  11   8  -2   15.83    2.33   2
  10   8  -2  148.85   11.53   3
  10   8  -2  153.89    5.85   1
 -10  -8   2  150.14    6.29   4
  10   8  -2  156.46    5.79   2
   9   8  -2  259.36   16.43   3
  -9  -8   2  262.49    9.16   4
   9   8  -2  250.01    8.98   1
   9   8  -2  260.74    8.76   2
   9   8  -2  275.00    8.77   2
   8   8  -2  141.83    5.28   2
   8   8  -2  155.73    5.28   2
  -8  -8   2  146.77    5.94   4
   8   8  -2  147.34    5.45   1
   8   8  -2  141.63   10.31   3
   7   8  -2  168.16    5.92   2
   7   8  -2  177.94   11.74   3
   7   8  -2  178.46    5.97   2
  -7  -8   2  165.36    6.33   4
   7   8  -2  170.91    6.16   1
   7   8  -2  175.70    6.19   1
   6   8  -2  575.40   17.87   2
   6   8  -2  577.73   18.40   1
  -6  -8   2  555.06   17.71   4
   6   8  -2  581.62   31.63   3
   6   8  -2  568.92   18.46   1
   6   8  -2  568.87   17.91   2
   5   8  -2  637.18   19.90   2
   5   8  -2  651.86   20.46   1
   5   8  -2  662.49   35.02   3
  -5  -8   2  634.28   19.59   4
   5   8  -2  622.93   19.86   2
   5   8  -2  623.10   20.55   1
  -4  -8   2   12.88    1.85   4
   4   8  -2   12.08    1.57   1
   4   8  -2   13.85    1.47   2
   4   8  -2   15.71    1.58   1
   4   8  -2   14.05    3.73   3
   4   8  -2   11.35    1.35   2
   3   8  -2   61.21    3.15   1
  -3  -8   2   63.90    2.61   1
   3   8  -2   61.81    6.49   3
   3   8  -2   63.27    2.69   2
   3   8  -2   57.89    3.04   1
   3   8  -2   58.54    3.00   2
   2   8  -2  566.01   17.64   1
   2   8  -2  527.53   17.20   2
   2   8  -2  559.53   16.99   2
   2   8  -2  549.76   17.62   1
   2   8  -2  473.89   30.00   3
   1   8  -2  918.03   52.97   3
  -1  -8   2  944.34   30.15   2
   1   8  -2 1009.52   31.39   1
   1   8  -2 1014.68   30.63   2
   1   8  -2  971.50   30.36   2
   1   8  -2  938.41   31.33   1
  -1  -8   2  997.39   30.45   2
  -1  -8   2 1029.48   31.38   1
   0  -8   2  297.49   10.57   1
   0   8  -2  304.50   10.36   2
   0   8  -2  359.24   19.64   3
   0   8  -2  291.36   10.12   2
   0  -8   2  317.95   10.42   2
   0   8  -2  302.88   10.56   1
  -1   8  -2  174.22    6.45   2
   1  -8   2  178.18    6.44   2
  -1   8  -2  165.62    6.49   1
  -1   8  -2  171.57    6.16   2
   1  -8   2  164.28    6.43   1
   1  -8   2  169.71    5.96   2
  -2   8  -2  121.04    4.77   2
  -2   8  -2  109.54    5.04   1
  -2   8  -2  113.53    4.87   2
   2  -8   2  117.41    4.98   1
   2  -8   2  112.79    4.57   2
  -3   8  -2  129.07    5.31   2
   3  -8   2  127.74    5.18   2
  -3   8  -2  126.81    5.66   1
  -3   8  -2  127.39    5.34   2
   3  -8   2  128.39    5.48   1
   4  -8   2  335.11   11.27   2
   4  -8   2  321.01   11.56   1
  -4   8  -2  342.22   11.78   1
  -4   8  -2  333.63   11.35   2
  -4   8  -2  327.90   11.31   2
   5  -8   2    4.18    1.95   1
  -5   8  -2    5.51    1.97   2
  -5   8  -2    5.35    2.27   1
   5  -8   2    2.74    2.12   2
   6  -8   2  194.44    7.74   1
  -6   8  -2  202.08    7.51   2
   6  -8   2  194.55    7.66   2
  -6   8  -2  198.46    8.06   1
  -7   8  -2   47.45    3.88   1
   7  -8   2   51.06    4.07   2
   7  -8   2   46.29    3.85   1
  -7   8  -2   46.12    3.93   2
   8  -8   2   93.89    5.38   2
   8  -8   2   86.07    5.07   1
  -8   8  -2   91.65    5.58   1
  -9   8  -2   55.59    4.79   1
   9  -8   2   52.21    4.20   2
   9  -8   2   48.17    4.21   1
  10  -8   2    2.17    2.72   1
  11  -8   2   23.03    3.66   1
 -13  -7   2   43.39    4.03   4
  13   7  -2   39.66    3.33   1
  12   7  -2    5.21    2.39   2
  12   7  -2    3.67    2.20   1
 -12  -7   2    3.40    3.09   4
  12   7  -2    5.87    5.26   3
  11   7  -2  153.32   11.70   3
 -11  -7   2  160.42    6.50   4
  11   7  -2  145.00    5.87   2
  11   7  -2  151.22    5.99   1
  10   7  -2   61.48    3.27   2
  10   7  -2   60.92    3.30   1
  10   7  -2   59.34    6.89   3
 -10  -7   2   60.84    4.16   4
   9   7  -2    7.65    1.52   2
  -9  -7   2    6.82    2.11   4
   9   7  -2    6.41    1.63   1
   9   7  -2    6.50    1.61   2
   9   7  -2    6.36    3.75   3
   8   7  -2   62.75    3.13   1
   8   7  -2   53.93    2.89   1
  -8  -7   2   57.70    3.59   4
   8   7  -2   56.90    2.89   2
   8   7  -2   62.54    2.78   2
   8   7  -2   62.86    6.68   3
   7   7  -2  525.02   29.69   3
  -7  -7   2  535.27   16.82   4
   7   7  -2  551.42   17.39   1
   7   7  -2  546.66   16.88   2
   7   7  -2  540.82   16.86   2
   7   7  -2  524.84   17.36   1
   6   7  -2  490.39   15.48   1
  -6  -7   2  472.25   14.97   4
   6   7  -2  472.47   26.59   3
   6   7  -2  468.52   14.98   2
   6   7  -2  481.04   15.48   1
   6   7  -2  484.39   15.03   2
   5   7  -2    9.67    3.46   3
  -5  -7   2   10.99    1.61   4
   5   7  -2   15.68    1.41   1
   5   7  -2   13.92    1.27   2
   5   7  -2   17.59    1.39   1
   5   7  -2   12.55    1.25   2
   4   7  -2   16.07    3.22   3
   4   7  -2   14.56    1.28   2
   4   7  -2   18.09    1.61   1
  -4  -7   2   17.78    1.71   4
   4   7  -2   13.89    1.27   2
   4   7  -2   15.81    1.48   1
  -3  -7   2  750.85   39.55   3
   3   7  -2  685.24   23.47   1
   3   7  -2  740.79   22.76   2
   3   7  -2  765.44   39.73   3
   3   7  -2  718.18   22.78   2
   3   7  -2  725.50   23.42   1
  -3  -7   2  753.70   23.22   1
  -2  -7   2 1704.10   87.63   3
   2   7  -2 1593.13   52.36   1
   2   7  -2 1664.66   51.07   2
   2   7  -2 1669.71   50.89   2
   2   7  -2 1766.01   52.39   1
   2   7  -2 1509.64   87.39   3
  -2  -7   2 1688.20   51.11   2
   1   7  -2   21.05    4.35   3
   1   7  -2   18.05    1.75   1
  -1  -7   2   22.69    1.51   2
  -1  -7   2   20.77    1.99   1
   1   7  -2   19.50    1.55   2
   1   7  -2   19.67    1.91   1
  -1  -7   2   18.95    1.90   2
   1   7  -2   25.62    1.92   4
   1   7  -2   20.16    1.95   2
  -1  -7   2   22.41    4.77   3
   0   7  -2  566.52   19.44   2
   0  -7   2  643.33   19.76   2
   0   7  -2  601.21   19.68   2
   0   7  -2  696.72   34.86   3
   0  -7   2  594.00   20.16   1
   0  -7   2  685.41   35.19   3
   0   7  -2  624.83   20.14   1
   0   7  -2  604.86   20.13   1
  -1   7  -2   73.54    3.17   2
  -1   7  -2   72.23    3.31   1
   1  -7   2   58.98    7.12   3
  -1   7  -2   73.16    3.37   2
   1  -7   2   70.05    3.07   2
   1  -7   2   69.05    3.42   1
   2  -7   2 1812.72   55.99   2
   2  -7   2 1884.04   57.48   1
   2  -7   2 1690.13   95.70   3
  -2   7  -2 1865.23   56.00   2
  -2   7  -2 1833.46   56.09   2
   2  -7   2 1785.56   55.90   2
  -2   7  -2 1833.96   57.58   1
   3  -7   2 1255.49   38.88   2
  -3   7  -2 1221.34   40.07   1
  -3   7  -2 1339.62   38.98   2
   3  -7   2 1206.00   38.86   2
  -3   7  -2 1234.84   38.95   2
   3  -7   2 1255.59   39.91   1
  -4   7  -2    1.84    1.90   2
   4  -7   2   -1.26    1.67   2
  -4   7  -2   -1.68    1.57   2
   4  -7   2   -1.62    1.81   1
  -4   7  -2   -2.17    1.89   1
   4  -7   2   -2.61    1.61   2
   5  -7   2   45.45    3.28   2
  -5   7  -2   44.83    3.54   1
  -5   7  -2   44.29    2.95   2
   5  -7   2   43.07    3.18   2
   5  -7   2   46.88    3.29   1
  -6   7  -2  199.32    7.76   1
   6  -7   2  181.30    7.27   1
  -6   7  -2  197.56    7.15   2
   6  -7   2  193.60    7.40   2
  -7   7  -2  490.54   15.98   2
  -7   7  -2  472.19   16.81   1
   7  -7   2  501.17   16.29   2
   7  -7   2  481.22   16.41   1
   8  -7   2  232.95    9.04   1
  -8   7  -2  230.43    9.27   1
   8  -7   2  244.78    9.13   2
  -9   7  -2   11.72    3.26   1
   9  -7   2   10.99    3.39   2
   9  -7   2   10.16    2.74   1
  10  -7   2    7.50    3.44   2
  10  -7   2    4.70    2.69   1
  11  -7   2   37.63    3.75   1
  11  -7   2   42.05    4.60   2
 -11   7  -2   37.40    4.45   4
  12  -7   2   63.43    4.99   1
 -12   7  -2   48.65    5.40   4
  14   6  -2  100.30    5.19   1
 -14  -6   2  105.33    6.47   4
 -13  -6   2   13.41    3.59   4
  13   6  -2   18.04    2.58   1
  12   6  -2    8.67    2.35   2
 -12  -6   2    7.56    2.77   4
  12   6  -2    7.05    2.20   1
  11   6  -2   88.18    4.33   2
 -11  -6   2   87.73    4.94   4
  11   6  -2   90.91    4.35   1
 -10  -6   2  347.86   11.60   4
  10   6  -2  341.79   11.70   1
  10   6  -2  346.76   11.44   2
   9   6  -2   58.76    3.11   2
   9   6  -2   57.42    2.97   1
   9   6  -2   61.53    2.91   2
  -9  -6   2   53.00    3.64   4
   8   6  -2    4.98    1.41   1
   8   6  -2    2.70    3.23   3
  -8  -6   2    2.45    1.96   4
   8   6  -2    4.09    1.58   1
   8   6  -2    3.59    1.48   2
   8   6  -2    2.18    1.21   2
   7   6  -2   42.96    2.17   2
   7   6  -2   39.13    4.97   3
   7   6  -2   44.45    2.43   1
   7   6  -2   43.30    2.28   2
   7   6  -2   38.69    2.30   1
  -7  -6   2   48.00    2.95   4
   6   6  -2  666.09   21.40   2
   6   6  -2  722.47   22.05   1
   6   6  -2  688.36   22.03   1
   6   6  -2  717.36   21.43   2
  -6  -6   2  672.52   21.06   4
   6   6  -2  670.50   37.22   3
   5   6  -2  145.53    5.17   1
   5   6  -2  145.77    4.93   2
   5   6  -2  150.98    9.52   3
  -5  -6   2  144.48    5.22   4
   5   6  -2  144.74    4.92   2
   5   6  -2  154.25    5.15   1
   4   6  -2   41.02    1.91   2
   4   6  -2   45.72    2.07   1
   4   6  -2   38.74    4.27   3
   4   6  -2   40.07    2.10   1
  -4  -6   2   40.74    2.29   4
   4   6  -2   39.65    1.88   2
   3   6  -2   25.82    1.59   2
   3   6  -2   23.60    1.69   1
  -3  -6   2   26.03    1.36   1
  -3  -6   2   23.52    1.86   4
   3   6  -2   24.20    1.51   2
  -3  -6   2   26.54    3.40   3
   3   6  -2   23.70    1.81   1
   3   6  -2   23.10    3.28   3
   2   6  -2  942.74   29.03   2
  -2  -6   2  975.70   50.03   3
   2   6  -2  961.98   29.82   1
   2   6  -2  926.88   28.94   2
   2   6  -2  903.58   49.98   3
  -2  -6   2  963.39   29.02   2
   2   6  -2  923.24   28.06   4
   2   6  -2  904.49   29.84   1
  -1  -6   2 2146.75   71.36   2
   1   6  -2 2427.08   73.33   1
   1   6  -2 2425.93   73.34   1
   1   6  -2 2391.32   68.87   4
  -1  -6   2 2303.22   73.33   1
   1   6  -2 2315.48   71.31   2
  -1  -6   2 2407.99   71.27   2
  -1  -6   2 2220.18  122.38   3
   1   6  -2 2321.38   71.54   2
   0   6  -2   13.81    4.17   3
   0   6  -2   16.87    1.51   2
   0  -6   2   14.23    1.81   2
   0   6  -2   11.84    1.45   1
   0  -6   2   14.25    4.87   3
   0  -6   2   15.15    1.68   1
   0   6  -2   14.52    1.63   1
   0   6  -2   11.63    1.55   2
  -1   6  -2  645.91   20.59   1
  -1   6  -2  617.23   19.92   2
   1  -6   2  637.26   20.02   2
   1  -6   2  642.45   20.54   1
  -1   6  -2  623.02   20.07   2
   1  -6   2  646.80   19.89   2
   2  -6   2  215.99    7.33   2
   2  -6   2  220.72   13.16   3
   2  -6   2  223.17    7.39   2
  -2   6  -2  213.25    7.44   2
  -2   6  -2  214.22    7.38   2
  -2   6  -2  213.76    7.68   1
   2  -6   2  215.89    7.55   1
   3  -6   2  107.34    4.41   1
  -3   6  -2  100.90    4.67   1
  -3   6  -2  114.59    4.45   2
   3  -6   2  111.42    4.39   2
   3  -6   2  111.38    4.35   2
  -3   6  -2  117.85    4.40   2
  -4   6  -2    7.44    1.79   2
  -4   6  -2    6.17    1.54   2
  -4   6  -2    7.15    1.73   1
   4  -6   2    8.98    1.64   2
   4  -6   2    7.27    1.77   1
   4  -6   2    8.56    1.74   2
  -5   6  -2  732.65   23.21   2
  -5   6  -2  708.77   23.05   2
   5  -6   2  750.37   23.69   1
  -5   6  -2  705.51   23.95   1
   5  -6   2  732.94   23.09   2
   5  -6   2  750.70   23.22   2
   6  -6   2  266.08    9.43   2
  -6   6  -2  275.98    9.83   1
   6  -6   2  275.66    9.28   2
  -6   6  -2  261.70    9.11   2
   6  -6   2  256.94    9.47   1
   7  -6   2   19.49    2.24   1
   7  -6   2   19.26    2.42   2
  -7   6  -2   15.73    2.05   2
  -7   6  -2   16.15    2.65   1
   7  -6   2   11.69    2.51   2
   8  -6   2    2.18    2.30   1
  -8   6  -2    1.56    2.50   1
   8  -6   2   -4.22    2.46   2
   9  -6   2  241.41    9.66   1
  -9   6  -2  264.50   10.16   1
   9  -6   2  272.62    9.89   2
  10  -6   2  345.16   12.55   2
  10  -6   2  342.20   12.43   1
  11  -6   2   67.55    5.46   2
  11  -6   2   57.67    4.16   1
 -11   6  -2   66.69    5.14   4
  12  -6   2   12.36    4.23   2
 -12   6  -2    5.91    3.95   4
  12  -6   2    6.21    3.06   1
 -14  -5   2   36.56    4.39   4
  14   5  -2   37.83    3.46   1
  13   5  -2    2.51    2.33   1
 -13  -5   2    0.25    3.19   4
  12   5  -2  148.16    6.27   2
 -12  -5   2  148.98    6.71   4
  12   5  -2  147.83    6.14   1
 -11  -5   2  167.60    6.92   4
  11   5  -2  182.58    6.76   2
  11   5  -2  172.27    6.69   1
  10   5  -2   90.33    4.04   1
 -10  -5   2   85.19    4.40   4
  10   5  -2   88.27    4.10   2
   9   5  -2  176.66    6.45   2
  -9  -5   2  187.27    6.86   4
   9   5  -2  178.13    6.54   1
   9   5  -2  187.06    6.39   2
   8   5  -2  150.71    5.27   2
   8   5  -2  156.04    5.61   1
  -8  -5   2  140.61    5.58   4
   8   5  -2  154.69    5.40   2
   8   5  -2  144.89    5.43   1
   7   5  -2 1037.27   33.67   1
  -7  -5   2 1034.75   32.00   4
   7   5  -2 1077.65   32.82   2
   7   5  -2 1078.64   32.78   2
   7   5  -2 1082.99   33.72   1
   6   5  -2  485.16   15.48   1
   6   5  -2  480.04   15.01   2
  -6  -5   2  476.56   14.87   4
   6   5  -2  465.78   15.44   1
   6   5  -2  490.34   14.99   2
   5   5  -2    0.33    2.27   3
   5   5  -2    1.00    0.86   2
   5   5  -2   -0.06    0.86   1
  -5  -5   2    0.97    1.25   4
   5   5  -2    0.70    0.95   1
   5   5  -2    0.78    0.77   2
   4   5  -2  180.38    6.04   1
   4   5  -2  181.31    5.83   2
  -4  -5   2  185.24    5.84   1
  -4  -5   2  171.71    5.88   4
   4   5  -2  178.31   10.69   3
   4   5  -2  174.77    5.80   2
   4   5  -2  182.76    6.06   1
  -3  -5   2 2469.70   73.67   4
   3   5  -2 2528.28  130.28   3
   3   5  -2 2383.30   78.36   1
  -3  -5   2 2575.42   78.34   1
   3   5  -2 2484.40   76.33   2
   3   5  -2 2464.54   73.65   4
   3   5  -2 2529.66   78.27   1
   3   5  -2 2534.83   76.35   2
   2   5  -2 3947.78  123.93   2
  -2  -5   2 4148.74  125.44   2
   2   5  -2 4122.58  127.23   1
  -2  -5   2 4186.49  211.15   3
   2   5  -2 3968.33  119.39   4
   2   5  -2 4058.68  211.23   3
   2   5  -2 4059.96  123.91   2
   2   5  -2 4031.25  127.07   1
  -2  -5   2 4027.24  119.46   4
  -1  -5   2  803.74   25.67   2
  -1  -5   2  768.87   26.38   1
  -1  -5   2  845.81   44.51   3
   1   5  -2  875.14   25.84   2
   1   5  -2  886.04   26.45   1
   1   5  -2  812.05   26.41   1
   1   5  -2  817.39   24.79   4
   1   5  -2  845.11   25.63   2
  -1  -5   2  819.91   25.54   2
   0   5  -2   54.63    2.66   1
   0   5  -2   56.81    2.79   2
   0  -5   2   59.35    3.03   2
   0   5  -2   58.03    2.85   1
   0  -5   2   58.77    7.12   3
   0  -5   2   62.79    3.02   1
   0   5  -2   62.36    2.50   2
   0   5  -2   61.76    6.95   3
  -1   5  -2  317.58   10.29   2
   1  -5   2  313.47   10.25   2
  -1   5  -2  318.23   10.66   1
   1  -5   2  304.06   18.39   3
   1  -5   2  319.29   10.38   2
  -1   5  -2  348.00   10.71   1
   1  -5   2  318.28   10.62   1
  -1   5  -2  322.73   10.42   2
   2  -5   2  453.39   15.03   2
  -2   5  -2  460.47   15.57   1
  -2   5  -2  488.28   15.07   2
   2  -5   2  529.89   26.17   3
   2  -5   2  450.99   15.01   2
  -2   5  -2  470.75   15.09   2
   2  -5   2  483.38   15.46   1
   3  -5   2   21.83    1.84   1
  -3   5  -2   25.55    1.90   2
   3  -5   2   26.53    1.80   2
  -3   5  -2   29.59    2.10   2
   3  -5   2   25.06    2.03   2
  -3   5  -2   28.81    2.14   1
   4  -5   2  233.02    8.04   2
  -4   5  -2  242.25    8.42   1
   4  -5   2  238.17    8.18   1
   4  -5   2  230.27    7.97   2
  -4   5  -2  233.38    7.95   2
  -4   5  -2  244.33    8.12   2
   5  -5   2    5.36    1.67   1
  -5   5  -2    4.53    1.38   2
  -5   5  -2    3.30    1.82   1
   5  -5   2    4.75    1.49   2
   5  -5   2    4.40    1.65   2
  -5   5  -2    4.34    1.67   2
   6  -5   2  122.78    5.06   1
  -6   5  -2  116.53    5.29   1
   6  -5   2  123.81    4.90   2
   6  -5   2  126.11    5.11   2
  -6   5  -2  117.13    4.66   2
  -7   5  -2   17.00    2.24   1
   7  -5   2   15.57    2.07   1
   7  -5   2   13.90    2.41   2
   7  -5   2   15.88    2.13   2
  -7   5  -2   18.63    1.89   2
   8  -5   2   27.95    3.01   2
   8  -5   2   22.23    2.67   1
  -8   5  -2   32.73    3.01   1
   8  -5   2   29.40    2.76   2
   9  -5   2   46.47    3.80   1
  -9   5  -2   41.06    3.64   1
   9  -5   2   37.30    3.58   2
  10  -5   2   11.51    3.11   2
  10  -5   2   14.86    2.86   1
 -10   5  -2   22.96    3.18   4
  11  -5   2   24.62    3.09   1
  11  -5   2   21.96    3.64   2
 -11   5  -2   24.84    3.53   4
  12  -5   2   -1.38    2.82   1
  12  -5   2    5.32    3.97   2
 -12   5  -2   -5.74    3.50   4
  13  -5   2  109.42    6.09   1
 -13   5  -2  101.82    6.87   4
  14   4  -2   -0.13    2.66   1
 -14  -4   2   -1.23    3.23   4
 -13  -4   2    7.86    3.06   4
  13   4  -2    7.08    2.46   1
  12   4  -2   41.05    3.44   1
 -12  -4   2   33.65    3.72   4
  12   4  -2   44.30    3.70   2
  11   4  -2  343.01   11.68   1
  11   4  -2  330.72   11.46   2
 -11  -4   2  339.19   11.61   4
 -10  -4   2   88.27    4.61   4
  10   4  -2   93.41    4.24   2
  10   4  -2   91.95    4.05   1
   9   4  -2  194.89    6.66   2
  -9  -4   2  193.23    7.04   4
   9   4  -2  185.76    6.75   2
   9   4  -2  190.17    6.82   1
   8   4  -2  177.38    6.41   2
   8   4  -2  189.27    6.32   2
   8   4  -2  180.02    6.54   1
   8   4  -2  191.20    6.71   1
  -8  -4   2  190.04    6.61   4
   7   4  -2   99.90    3.81   1
   7   4  -2   89.42    3.61   2
  -7  -4   2   78.68    3.76   4
   7   4  -2   91.50    3.47   2
   7   4  -2   91.58    3.64   1
  -7  -4   2   96.20    3.30   1
  -6  -4   2  600.25   18.21   4
   6   4  -2  593.80   19.06   1
   6   4  -2  614.17   19.12   1
  -6  -4   2  590.31   18.93   1
   6   4  -2  587.90   18.57   2
   6   4  -2  595.00   18.53   2
  -5  -4   2  112.20    3.80   1
   5   4  -2  112.57    3.96   1
   5   4  -2  111.16    4.02   1
   5   4  -2  112.91    3.87   2
  -5  -4   2  109.22    4.01   4
   5   4  -2  108.37    3.79   2
  -4  -4   2 1208.86   36.07   4
   4   4  -2 1203.97   37.24   2
   4   4  -2 1195.36   37.22   2
   4   4  -2 1197.29   63.79   3
   4   4  -2 1234.73   38.21   1
  -4  -4   2 1232.81   38.21   1
   4   4  -2 1223.79   38.24   1
  -3  -4   2  927.60   28.90   1
   3   4  -2  886.96   28.96   1
   3   4  -2  907.04   27.31   4
  -3  -4   2  914.16   27.31   4
   3   4  -2  914.87   28.18   2
   3   4  -2  903.63   28.19   2
   3   4  -2  910.93   48.36   3
   3   4  -2  970.08   28.94   1
  -2  -4   2    7.35    0.92   4
   2   4  -2    7.84    0.89   1
   2   4  -2    6.50    1.98   3
  -2  -4   2    6.89    0.79   1
  -2  -4   2    7.06    0.52   2
  -2  -4   2    6.92    0.52   2
   2   4  -2    7.69    0.87   1
   2   4  -2    6.04    0.76   2
   2   4  -2    8.97    0.93   4
   2   4  -2    6.85    0.83   2
  -2  -4   2    7.10    1.79   3
  -1  -4   2   63.75    2.32   2
  -1  -4   2   50.80    2.05   2
  -1  -4   2   55.11    2.30   1
   1   4  -2   50.73    2.16   2
  -1  -4   2   63.43    5.23   3
   1   4  -2   58.31    2.57   1
   1   4  -2   54.07    2.20   4
   1   4  -2   54.33    2.36   1
  -1  -4   2   54.74    2.47   1
   1   4  -2   54.50    4.97   3
   1   4  -2   57.42    2.45   2
   0   4  -2  965.87   29.21   2
   0   4  -2  937.41   29.00   2
   0  -4   2  971.37   29.81   1
   0  -4   2  917.85   29.92   1
   0   4  -2  914.79   29.84   1
   0  -4   2  893.72   50.36   3
   0   4  -2 1027.13   29.93   1
   0   4  -2  887.66   50.34   3
   0  -4   2  936.10   29.23   2
  -1   4  -2   24.30    1.68   1
   1  -4   2   25.71    1.91   1
  -1   4  -2   26.31    1.52   2
   1  -4   2   32.03    4.02   3
  -1   4  -2   28.71    1.78   2
   1  -4   2   29.20    1.78   2
   1  -4   2   29.11    1.60   2
  -1   4  -2   29.98    1.80   1
   2  -4   2   39.34    1.88   2
  -2   4  -2   35.74    1.86   2
   2  -4   2   35.26    1.91   1
   2  -4   2   34.92    1.81   2
  -2   4  -2   32.66    2.12   1
  -2   4  -2   35.30    1.92   2
  -3   4  -2  135.89    5.05   1
   3  -4   2  132.98    4.67   2
  -3   4  -2  130.92    4.77   2
   3  -4   2  136.12    4.86   1
  -3   4  -2  134.00    4.66   2
   3  -4   2  122.94    4.74   2
  -4   4  -2  457.27   15.18   1
  -4   4  -2  479.75   14.69   2
  -4   4  -2  453.68   14.54   2
   4  -4   2  452.02   14.97   1
   4  -4   2  451.37   14.68   2
   4  -4   2  460.43   14.58   2
   5  -4   2  785.65   24.52   2
  -5   4  -2  755.98   25.38   1
   5  -4   2  763.97   25.14   1
  -5   4  -2  777.66   24.47   2
   5  -4   2  797.96   24.64   2
  -5   4  -2  820.36   24.63   2
   6  -4   2  180.16    6.73   2
  -6   4  -2  196.21    7.25   1
  -6   4  -2  189.56    6.60   2
   6  -4   2  201.63    7.01   2
   6  -4   2  193.47    6.99   1
   7  -4   2  216.47    7.44   2
   7  -4   2  204.45    7.61   2
  -7   4  -2  205.93    7.21   2
  -7   4  -2  207.27    7.90   1
   7  -4   2  208.04    7.64   1
   8  -4   2  195.45    7.47   2
  -8   4  -2  195.27    7.65   1
   8  -4   2  190.62    7.19   2
   8  -4   2  191.22    7.35   1
   9  -4   2 1161.36   35.55   2
   9  -4   2 1061.61   36.32   1
   9  -4   2 1130.60   35.72   2
  -9   4  -2 1173.52   36.80   1
 -10   4  -2  342.11   11.44   4
  10  -4   2  343.80   12.06   2
  10  -4   2  315.21   11.81   1
  11  -4   2    2.23    2.35   1
 -11   4  -2    4.63    2.86   4
  11  -4   2    3.26    3.00   2
  12  -4   2    2.08    3.41   2
 -12   4  -2    1.68    3.26   4
  12  -4   2    1.95    2.71   1
  13  -4   2   36.22    3.89   1
 -13   4  -2   42.78    4.71   4
  14   3  -2    0.01    2.70   1
 -14  -3   2   -5.29    3.53   4
  13   3  -2  107.15    5.25   1
 -13  -3   2   99.68    5.53   4
  12   3  -2  230.60    8.51   1
  12   3  -2  223.64    8.52   2
 -12  -3   2  218.61    8.47   4
  11   3  -2   86.98    4.38   1
 -11  -3   2   85.39    4.53   4
  11   3  -2   90.64    4.48   2
 -10  -3   2   88.03    4.24   4
  10   3  -2   85.23    4.08   1
  10   3  -2   82.47    4.12   2
  -9  -3   2   70.47    4.02   4
   9   3  -2   82.17    3.58   2
   9   3  -2   81.35    3.62   1
   9   3  -2   82.33    3.86   2
   8   3  -2 1241.39   39.97   1
  -8  -3   2 1225.15   37.86   4
   8   3  -2 1209.80   38.99   2
  -8  -3   2 1279.51   39.90   1
   8   3  -2 1342.38   40.11   1
   8   3  -2 1266.36   38.94   2
   7   3  -2 1280.87   38.68   1
  -7  -3   2 1228.48   38.55   1
  -7  -3   2 1207.47   36.54   4
   7   3  -2 1223.58   37.64   2
   7   3  -2 1210.66   38.57   1
   7   3  -2 1167.12   37.55   2
   6   3  -2   60.55    2.69   1
   6   3  -2   63.87    2.86   1
   6   3  -2   61.81    2.69   2
  -6  -3   2   59.65    2.98   4
  -6  -3   2   64.68    2.64   1
   6   3  -2   64.11    2.57   2
  -5  -3   2   29.34    1.65   1
   5   3  -2   32.17    1.55   2
  -5  -3   2   30.29    1.98   4
   5   3  -2   32.41    1.70   1
   5   3  -2   30.84    1.84   1
   5   3  -2   30.55    1.64   2
   4   3  -2  329.43   10.14   4
   4   3  -2  333.27   10.28   2
  -4  -3   2  315.87   10.10   4
   4   3  -2  333.90   10.60   1
   4   3  -2  330.25   10.31   2
   4   3  -2  327.69   10.61   1
   3   3  -2  677.38   22.19   1
   3   3  -2  677.10   21.59   2
   3   3  -2  691.00   20.95   4
  -3  -3   2  700.91   20.96   4
  -3  -3   2  715.89   22.16   1
   3   3  -2  724.66   37.13   3
   3   3  -2  677.69   21.61   2
   3   3  -2  752.43   22.21   1
   2   3  -2  188.64    6.21   2
   2   3  -2  197.98    6.24   2
  -2  -3   2  189.75    6.09   4
  -2  -3   2  193.14    6.16   2
   2   3  -2  194.44    6.10   4
   2   3  -2  202.28   11.04   3
  -2  -3   2  198.59    6.41   1
   2   3  -2  209.92    6.44   1
  -2  -3   2  189.06    6.17   2
   2   3  -2  194.90    6.43   1
  -1  -3   2  473.48   15.14   1
   1   3  -2  490.31   25.54   3
   1   3  -2  488.82   15.14   1
  -1  -3   2  461.75   14.21   4
   1   3  -2  464.33   14.19   4
   1   3  -2  458.80   14.72   2
   1   3  -2  458.92   15.16   1
   1   3  -2  459.88   14.76   2
  -1  -3   2  495.53   25.44   3
  -1  -3   2  491.10   14.75   2
   0  -3   2   72.28    2.80   1
   0  -3   2   77.71    3.19   1
   0  -3   2   67.46    6.66   3
   0   3  -2   72.52    2.86   1
   0   3  -2   61.23    6.47   3
   0   3  -2   68.48    2.66   2
   0  -3   2   66.10    3.26   2
  -1   3  -2  260.85    8.18   1
  -1   3  -2  242.21    8.20   1
   1  -3   2  272.40   14.00   3
   1  -3   2  238.25    7.88   2
  -1   3  -2  240.95    7.94   2
  -1   3  -2  235.03    7.89   2
   1  -3   2  241.57    7.95   2
   1  -3   2  255.74    8.21   1
   1  -3   2  242.24    8.16   1
  -2   3  -2   65.21    2.64   2
  -2   3  -2   69.25    2.58   2
  -2   3  -2   67.89    2.75   1
  -2   3  -2   64.79    2.85   1
   2  -3   2   66.09    2.60   2
   2  -3   2   67.85    2.87   1
   2  -3   2   64.16    2.67   1
   2  -3   2   69.24    2.59   2
  -3   3  -2   66.40    2.95   1
   3  -3   2   71.81    2.87   2
  -3   3  -2   70.37    2.83   2
   3  -3   2   71.79    3.10   1
   3  -3   2   70.98    2.74   2
  -3   3  -2   68.33    2.67   2
   3  -3   2   70.46    2.88   1
  -4   3  -2  406.45   13.66   1
   4  -3   2  410.46   13.11   2
  -4   3  -2  436.12   13.21   2
  -4   3  -2  403.79   13.06   2
   4  -3   2  429.35   13.23   2
   4  -3   2  396.25   13.43   1
  -5   3  -2  168.00    5.84   2
   5  -3   2  177.03    5.97   2
  -5   3  -2  172.75    6.10   2
   5  -3   2  168.32    6.13   1
  -5   3  -2  172.63    6.40   1
   5  -3   2  174.23    6.13   2
   6  -3   2   10.25    1.65   2
  -6   3  -2    3.23    1.53   1
  -6   3  -2    5.87    1.12   2
   6  -3   2    4.56    1.34   2
   6  -3   2    1.58    1.46   1
   7  -3   2  116.08    4.98   2
   7  -3   2  120.75    4.89   1
   7  -3   2  121.48    4.75   2
  -7   3  -2  125.93    5.17   1
   8  -3   2  482.28   15.52   2
   8  -3   2  491.62   15.91   1
  -8   3  -2  486.84   16.20   1
   8  -3   2  448.03   15.65   2
  -9   3  -2  194.42    7.26   4
   9  -3   2  194.30    7.55   1
   9  -3   2  183.46    7.75   2
   9  -3   2  207.41    7.51   2
  -9   3  -2  203.29    8.00   1
  10  -3   2   -4.69    2.42   2
  10  -3   2   -4.86    2.15   1
 -10   3  -2   -0.84    2.31   4
 -11   3  -2   19.56    3.03   4
  11  -3   2   20.23    2.68   1
  11  -3   2   21.06    3.26   2
  12  -3   2  100.56    5.89   2
  12  -3   2  103.78    5.32   1
 -12   3  -2  103.90    5.67   4
 -13   3  -2  152.80    7.16   4
  13  -3   2  154.64    7.02   1
 -14  -2   2   28.93    3.89   4
  14   2  -2   34.87    3.52   1
 -13  -2   2   12.58    3.40   4
  13   2  -2   14.98    2.83   1
  12   2  -2   -0.62    2.06   1
 -12  -2   2   -0.08    2.42   4
  12   2  -2    0.90    2.61   2
  11   2  -2    8.52    2.26   1
  11   2  -2   10.28    2.33   2
 -11  -2   2    7.65    2.64   4
  10   2  -2   97.42    4.40   2
 -10  -2   2   92.79    4.49   4
  10   2  -2   96.98    4.46   1
   9   2  -2  500.29   16.56   1
  -9  -2   2  515.80   15.91   4
   9   2  -2  488.99   16.22   2
   9   2  -2  508.36   16.15   2
   8   2  -2   26.88    2.07   1
   8   2  -2   19.22    1.97   2
   8   2  -2   22.73    1.78   2
  -8  -2   2   22.38    2.19   4
   8   2  -2   19.93    1.82   1
   7   2  -2    4.27    1.37   1
   7   2  -2    4.90    1.09   2
  -7  -2   2    3.34    1.58   4
   7   2  -2    1.62    1.35   2
   7   2  -2    3.52    1.36   1
   6   2  -2  137.10    4.82   2
   6   2  -2  146.34    5.09   1
  -6  -2   2  133.84    4.85   4
   6   2  -2  140.42    4.74   2
  -6  -2   2  137.35    4.42   2
   6   2  -2  131.61    4.87   1
   5   2  -2 1560.29   48.07   2
   5   2  -2 1649.41   49.41   1
  -5  -2   2 1538.80   48.07   2
   5   2  -2 1538.53   49.34   1
  -5  -2   2 1549.52   46.52   4
   5   2  -2 1565.87   48.13   2
  -5  -2   2 1579.74   48.07   2
   4   2  -2  440.55   13.98   2
  -4  -2   2  450.15   13.66   4
  -4  -2   2  449.16   13.94   2
   4   2  -2  441.03   14.37   1
   4   2  -2  448.42   14.03   2
   4   2  -2  470.80   14.44   1
  -4  -2   2  452.65   13.90   2
   3   2  -2   43.62    1.78   1
   3   2  -2   40.59    1.68   1
  -3  -2   2   40.57    1.48   2
   3   2  -2   42.35    1.61   2
   3   2  -2   42.58    1.75   4
  -3  -2   2   44.65    1.67   1
  -3  -2   2   41.82    1.57   2
   3   2  -2   41.76    1.74   2
  -3  -2   2   40.78    1.77   4
  -2  -2   2   90.09    3.16   4
   2   2  -2   98.32    3.16   2
  -2  -2   2   92.89    3.12   2
   2   2  -2   91.88    5.82   3
   2   2  -2   88.30    3.21   2
   2   2  -2   95.06    3.15   4
  -2  -2   2   96.98    3.27   1
   2   2  -2   93.03    3.28   1
   2   2  -2   93.56    3.33   1
  -2  -2   2   93.28    3.17   2
   1   2  -2 2609.46   85.43   1
  -1  -2   2 2724.00   80.40   4
  -1  -2   2 2706.92   85.56   1
   1   2  -2 2781.46   80.32   4
   1   2  -2 2796.46  141.92   3
  -1  -2   2 2741.69   85.48   1
   0   2  -2 6050.36  325.73   3
   0  -2   2 6585.47  191.41   2
   0   2  -2 6138.70  196.01   1
  -1   2  -2 1264.09   37.29   2
   1  -2   2 1222.70   37.24   2
  -1   2  -2 1192.62   38.20   1
   1  -2   2 1201.98   38.22   1
  -1   2  -2 1191.02   38.25   1
   1  -2   2 1207.12   38.23   1
  -2   2  -2  168.09    5.60   2
   2  -2   2  183.20    5.96   1
   2  -2   2  168.64    5.62   2
   2  -2   2  162.83    5.68   2
  -2   2  -2  174.55    5.94   1
  -2   2  -2  172.83    5.67   2
   2  -2   2  169.07    5.81   1
  -2   2  -2  178.69    5.81   1
   3  -2   2   21.64    1.67   1
   3  -2   2   22.87    1.30   2
  -3   2  -2   18.74    1.20   2
   3  -2   2   19.46    1.45   1
  -3   2  -2   20.88    1.62   1
   3  -2   2   24.24    1.51   2
  -3   2  -2   21.10    1.40   2
  -4   2  -2 3739.63  117.68   2
   4  -2   2 4116.65  120.90   1
  -4   2  -2 3858.13  120.90   1
   4  -2   2 3635.71  117.73   2
   4  -2   2 3851.79  120.72   1
  -4   2  -2 3857.60  117.64   2
   4  -2   2 3921.35  117.65   2
   5  -2   2 2811.41   86.25   2
  -5   2  -2 2891.06   88.72   1
   5  -2   2 2865.97   86.39   2
  -5   2  -2 2840.59   86.29   2
   5  -2   2 2872.13   88.70   1
   5  -2   2 2646.41   88.47   1
   6  -2   2  199.18    7.02   1
  -6   2  -2  197.04    7.25   1
   6  -2   2  212.35    6.88   2
  -6   2  -2  204.50    6.85   2
   6  -2   2  191.88    6.97   2
  -7   2  -2   30.86    1.88   2
  -7   2  -2   31.26    2.30   4
  -7   2  -2   32.15    2.46   1
   7  -2   2   29.52    2.30   1
   7  -2   2   26.24    2.27   2
   7  -2   2   26.76    2.27   2
  -8   2  -2   55.99    3.31   1
   8  -2   2   54.00    3.34   2
  -8   2  -2   54.47    3.01   4
   8  -2   2   56.49    3.09   2
  -8   2  -2   52.78    2.62   2
   8  -2   2   52.99    3.16   1
  -9   2  -2  497.55   15.78   4
   9  -2   2  500.27   16.46   2
   9  -2   2  491.40   16.58   1
  -9   2  -2  488.73   16.84   1
   9  -2   2  515.52   16.29   2
 -10   2  -2    7.38    2.39   4
  10  -2   2    3.12    2.52   2
  10  -2   2    1.85    2.11   1
 -11   2  -2   41.01    3.42   4
  11  -2   2   34.74    3.04   1
  11  -2   2   40.16    3.45   2
  12  -2   2    1.09    3.08   2
 -12   2  -2   -0.58    2.79   4
  12  -2   2   -1.76    2.25   1
  13  -2   2   72.16    4.61   1
 -13   2  -2   68.50    5.28   4
  14  -2   2   45.77    3.98   1
 -14   2  -2   41.12    4.78   4
 -14  -1   2    0.29    3.58   4
  14   1  -2   -2.69    2.77   1
  13   1  -2   75.24    4.42   1
 -13  -1   2   64.44    4.73   4
  12   1  -2  135.01    5.96   1
 -12  -1   2  128.85    5.95   4
  12   1  -2  133.19    6.27   2
  11   1  -2   24.45    2.71   1
  11   1  -2   25.91    2.80   2
 -11  -1   2   24.97    2.83   4
  10   1  -2    0.77    2.20   2
 -10  -1   2    1.65    1.99   4
  10   1  -2    1.87    1.98   1
   9   1  -2  271.17    9.36   2
   9   1  -2  261.30    9.37   1
   9   1  -2  287.21    9.21   2
  -9  -1   2  258.51    9.11   4
  -8  -1   2  128.26    4.18   2
   8   1  -2  119.87    4.72   2
   8   1  -2  122.99    4.91   1
   8   1  -2  120.40    4.91   2
  -8  -1   2  120.06    4.78   4
  -7  -1   2   21.94    1.37   2
   7   1  -2   27.18    1.97   1
   7   1  -2   17.44    1.82   2
  -7  -1   2   22.88    1.80   1
   7   1  -2   21.16    1.63   2
  -7  -1   2   19.62    1.77   4
   7   1  -2   19.24    1.68   1
  -6  -1   2   18.70    1.18   2
  -6  -1   2   16.24    1.54   4
   6   1  -2   17.79    1.55   2
   6   1  -2   22.07    1.88   1
   6   1  -2   18.75    1.67   1
  -6  -1   2   18.06    1.37   2
   6   1  -2   16.12    1.47   2
  -6  -1   2   19.44    1.55   1
   5   1  -2   17.19    1.57   2
  -5  -1   2   19.97    1.11   2
   5   1  -2   19.53    1.39   2
  -5  -1   2   17.99    1.45   2
  -5  -1   2   17.36    1.42   4
   5   1  -2   17.06    1.47   1
   5   1  -2   21.35    1.77   1
  -5  -1   2   21.00    1.59   1
  -4  -1   2  509.36   16.16   1
   4   1  -2  526.84   16.17   1
   4   1  -2  505.63   15.67   2
   4   1  -2  497.87   15.72   2
  -4  -1   2  487.49   15.22   4
  -4  -1   2  524.04   15.68   2
  -4  -1   2  505.40   15.59   2
   4   1  -2  478.67   16.08   1
   3   1  -2   30.67    1.60   2
  -3  -1   2   32.76    1.53   4
  -3  -1   2   30.26    1.51   1
   3   1  -2   34.25    1.66   1
  -3  -1   2   31.15    1.62   1
   3   1  -2   33.70    1.45   2
  -3  -1   2   30.87    1.51   2
   3   1  -2   29.35    1.51   1
   2   1  -2  922.46   28.64   1
  -2  -1   2  918.40   27.94   2
  -2  -1   2  936.36   28.67   1
  -2  -1   2  908.68   28.61   1
   2   1  -2  911.77   27.91   2
   2   1  -2  888.52   28.64   1
  -2  -1   2  911.21   26.93   4
   2   1  -2  877.75   27.93   2
   0  -1   2   -1.64    0.17   1
   0  -1   2   -1.61    0.09   4
   0   1  -2   -1.42    0.08   4
   0  -1   2   -1.83    0.24   2
   0   1  -2   -1.54    0.22   1
   0   1  -2   -1.62    0.19   1
   0  -1   2   -1.79    0.21   1
   0   1  -2   -2.48    0.27   2
   0  -1   2   -1.68    0.61   3
   0   1  -2   -1.65    0.14   2
   0  -1   2   -1.51    0.16   2
   0   1  -2   -0.85    0.78   3
   1  -1   2    0.06    0.23   2
   1  -1   2    0.44    0.31   1
  -1   1  -2    0.00    0.21   2
   1  -1   2   -0.41    0.30   1
  -2   1  -2  319.06    9.67   1
   2  -1   2  273.47    9.66   1
   2  -1   2  293.13    9.45   2
   2  -1   2  286.60    9.41   2
   2  -1   2  306.08    9.78   1
  -2   1  -2  304.57    9.78   1
   3  -1   2 7046.27  218.27   1
  -3   1  -2 6923.49  218.38   1
   3  -1   2 7234.90  218.28   1
   3  -1   2 6946.38  212.71   2
  -3   1  -2 7040.20  218.12   1
  -3   1  -2 6824.29  212.76   2
   3  -1   2 6828.19  212.82   2
   4  -1   2 2018.57   62.90   2
   4  -1   2 2181.11   64.72   1
  -4   1  -2 2132.03   64.73   1
  -4   1  -2 1978.88   62.91   2
   4  -1   2 2032.74   63.01   2
   4  -1   2 2002.46   64.55   1
   5  -1   2  401.25   12.75   2
  -5   1  -2  405.42   13.29   1
  -5   1  -2  412.57   12.74   2
   5  -1   2  395.42   13.10   1
   5  -1   2  394.64   12.89   2
  -5   1  -2  399.22   12.37   4
   5  -1   2  426.51   13.33   1
  -6   1  -2   80.90    3.00   2
   6  -1   2   81.95    3.42   1
  -6   1  -2   86.71    3.53   1
   6  -1   2   81.60    3.50   2
  -6   1  -2   85.36    3.35   4
   6  -1   2   84.25    3.63   1
   6  -1   2   85.51    3.22   2
  -6   1  -2   83.12    3.16   2
   7  -1   2   84.28    3.78   2
  -7   1  -2   94.03    3.88   1
   7  -1   2   93.24    3.75   1
  -7   1  -2   83.64    3.59   4
  -7   1  -2   92.50    3.30   2
   7  -1   2   96.61    3.68   2
   8  -1   2  371.89   12.30   1
   8  -1   2  373.56   12.01   2
  -8   1  -2  365.33   11.75   4
  -8   1  -2  361.40   12.45   1
   8  -1   2  367.03   12.20   2
  -8   1  -2  365.73   11.59   2
   9  -1   2   18.53    2.32   2
   9  -1   2   17.20    2.29   1
  -9   1  -2   19.58    2.37   4
   9  -1   2   20.90    2.22   2
  -9   1  -2   17.96    1.40   2
  10  -1   2   -2.00    1.97   1
 -10   1  -2    1.74    1.97   4
  10  -1   2    1.90    2.27   2
  11  -1   2   87.18    4.85   2
 -11   1  -2   80.00    4.30   4
  11  -1   2   80.28    4.31   1
  12  -1   2  154.03    6.71   2
  12  -1   2  137.85    6.13   1
 -12   1  -2  140.49    6.44   4
  13  -1   2  101.13    5.09   1
 -13   1  -2   87.32    5.30   4
 -14   1  -2    2.16    3.75   4
  14  -1   2    6.30    3.05   1
 -13   0   2   19.25    3.37   4
  13   0  -2   24.37    3.17   1
  12   0  -2   36.40    3.24   1
 -12   0   2   34.00    3.56   4
  12   0  -2   35.46    3.50   2
  11   0  -2  150.22    6.50   2
  11   0  -2  138.10    6.17   1
 -11   0   2  149.19    6.32   4
 -10   0   2  490.78   16.63   4
  10   0  -2  555.53   17.29   2
  10   0  -2  525.72   17.50   1
  -9   0   2  377.84   12.45   4
   9   0  -2  383.27   12.83   2
   9   0  -2  366.06   12.94   1
   9   0  -2  403.02   12.67   2
   8   0  -2  114.04    4.77   2
  -8   0   2  121.06    4.92   1
   8   0  -2  118.10    4.75   1
  -8   0   2  111.17    4.74   4
  -8   0   2  117.03    4.18   2
   8   0  -2  123.01    4.63   2
  -7   0   2  124.18    4.68   4
   7   0  -2  110.01    4.66   2
  -7   0   2  124.88    4.89   1
   7   0  -2  129.60    4.64   2
  -7   0   2  126.24    4.24   2
   7   0  -2  113.45    4.66   1
  -6   0   2  450.76   13.80   4
  -6   0   2  469.75   14.15   2
  -6   0   2  449.27   14.62   1
   6   0  -2  436.54   14.12   2
  -6   0   2  433.65   13.94   2
   6   0  -2  433.96   14.49   1
   6   0  -2  448.51   14.21   2
   5   0  -2 1138.66   37.44   1
  -5   0   2 1180.49   36.52   2
   5   0  -2 1166.66   36.50   2
   5   0  -2 1248.37   37.57   1
   5   0  -2 1158.54   36.55   2
  -5   0   2 1218.54   37.58   1
   4   0  -2  556.38   17.60   2
   4   0  -2  584.21   18.10   1
   4   0  -2  544.38   17.99   1
  -4   0   2  578.65   18.10   1
  -4   0   2  554.45   17.57   2
   4   0  -2  570.43   17.54   2
   3   0  -2   16.33    1.06   2
   3   0  -2   18.83    1.21   1
   3   0  -2   13.26    1.23   2
  -3   0   2   15.78    1.26   1
   3   0  -2   15.54    1.33   1
  -3   0   2   16.97    1.17   2
   2   0  -2  216.09    6.91   2
  -2   0   2  225.66    6.95   2
   2   0  -2  215.94    6.96   2
  -2   0   2  217.85    7.10   1
   2   0  -2  218.82    7.11   1
   2   0  -2  222.61    7.16   1
   1   0  -2    0.11    0.20   2
   1   0  -2    0.21    0.22   1
  -1   0   2    0.09    0.22   2
   0   0  -2   -0.36    0.14   2
   0   0   2   -0.56    0.22   3
   0   0  -2   -0.39    0.14   1
   0   0  -2   -0.46    0.32   3
   0   0  -2   -0.45    0.12   1
   0   0   2   -0.40    0.10   1
   0   0   2   -0.39    0.11   1
   0   0   2   -0.40    0.14   2
   0   0  -2   -0.36    0.10   2
   0   0   2   -0.42    0.12   2
  -1   0  -2   -0.81    0.11   2
   1   0   2   -0.95    0.13   1
   1   0   2   -0.66    0.17   1
  -1   0  -2   -0.71    0.14   4
  -1   0  -2   -0.81    0.10   2
  -1   0  -2   -0.76    0.12   1
   1   0   2   -0.80    0.13   2
  -1   0  -2   -0.71    0.18   1
   1   0   2   -0.74    0.13   4
   1   0   2   -0.84    0.12   2
  -2   0  -2   57.19    2.01   2
   2   0   2   63.71    2.05   4
   2   0   2   65.98    2.07   2
   3   0   2 2405.99   76.16   2
   3   0   2 2438.44   78.13   1
  -3   0  -2 2534.38   78.08   1
  -3   0  -2 2510.88   73.39   4
  -3   0  -2 2514.89   76.42   2
   3   0   2 2548.05   78.19   1
   3   0   2 2356.07   76.22   2
  -3   0  -2 2617.61   76.43   2
  -4   0  -2 4282.10  131.41   2
  -4   0  -2 4246.79  126.43   4
   4   0   2 4400.70  131.19   2
   4   0   2 4480.70  134.67   1
   4   0   2 4236.07  131.28   2
  -4   0  -2 4300.34  131.37   2
   4   0   2 4150.29  134.58   1
   5   0   2 1736.30   52.55   2
   5   0   2 1626.76   53.91   1
   5   0   2 1714.13   52.65   2
   5   0   2 1764.03   54.07   1
  -5   0  -2 1707.20   52.49   2
  -5   0  -2 1748.02   52.50   2
  -5   0  -2 1711.43   50.78   4
  -6   0  -2  131.13    4.24   2
   6   0   2  132.98    4.53   2
  -6   0  -2  129.77    4.28   2
   6   0   2  132.75    4.93   1
  -6   0  -2  131.57    4.56   4
   6   0   2  125.34    4.65   1
   6   0   2  134.20    4.71   2
  -7   0  -2   27.29    1.32   2
  -7   0  -2   28.35    1.39   2
   7   0   2   26.84    1.85   2
   7   0   2   27.94    2.20   1
   7   0   2   26.82    2.05   1
   7   0   2   28.36    2.15   2
  -7   0  -2   24.76    1.93   4
   8   0   2  113.44    4.63   2
   8   0   2  108.88    4.48   1
  -8   0  -2  115.05    4.47   4
   8   0   2  118.32    4.39   2
   8   0   2  114.53    4.88   1
   9   0   2  162.71    6.24   1
   9   0   2  165.59    6.29   2
   9   0   2  168.62    6.09   2
  -9   0  -2  164.37    6.08   4
  10   0   2  214.97    7.98   2
  10   0   2  219.50    7.97   1
 -10   0  -2  214.53    7.85   4
 -11   0  -2  191.33    7.42   4
  11   0   2  202.89    7.76   2
  11   0   2  202.48    7.58   1
  12   0   2   68.21    4.22   1
  12   0   2   72.65    4.64   2
 -12   0  -2   70.20    4.36   4
 -13   0  -2   -1.48    2.71   4
  13   0   2   -2.08    2.50   1
  14   0   2   12.46    3.02   1
 -14   0  -2    9.68    3.44   4
  13  -1  -2   55.00    4.28   1
 -13   1   2   55.81    4.62   4
  12  -1  -2    0.32    3.11   2
  12  -1  -2   -4.16    2.39   1
 -12   1   2    1.12    2.64   4
 -11   1   2   43.00    3.53   4
  11  -1  -2   35.60    3.03   1
  11  -1  -2   35.42    3.40   2
  10  -1  -2  103.50    4.94   1
  10  -1  -2  105.18    5.15   2
 -10   1   2  111.96    5.16   4
   9  -1  -2  129.52    5.28   1
   9  -1  -2  117.89    5.37   2
  -9   1   2  121.50    5.14   4
   9  -1  -2  132.46    5.26   2
   8  -1  -2    9.47    2.01   2
  -8   1   2   10.54    1.99   1
  -8   1   2    9.84    1.95   4
   8  -1  -2   11.60    1.76   2
   8  -1  -2   13.15    1.87   1
  -8   1   2   11.10    1.41   2
   7  -1  -2   78.65    3.35   2
   7  -1  -2   71.20    3.53   2
  -7   1   2   72.45    3.58   1
   7  -1  -2   74.70    3.44   1
  -6   1   2  385.51   12.69   1
   6  -1  -2  378.75   12.21   2
   6  -1  -2  359.48   12.48   1
  -6   1   2  395.02   12.28   2
   6  -1  -2  379.57   12.29   2
   5  -1  -2    1.58    1.20   2
   5  -1  -2    1.36    1.03   2
   5  -1  -2   -0.39    1.07   1
  -5   1   2    3.81    1.15   2
  -5   1   2    1.61    1.22   1
   4  -1  -2  532.35   16.64   2
   4  -1  -2  522.54   16.56   2
  -4   1   2  550.24   16.63   2
  -4   1   2  540.16   17.11   1
  -4   1   2  510.15   16.51   2
   4  -1  -2  529.80   17.00   1
  -3   1   2    9.52    0.97   2
   3  -1  -2   10.15    1.04   2
   3  -1  -2    7.96    0.94   1
  -3   1   2    7.87    0.94   1
   3  -1  -2   13.24    1.04   2
  -3   1   2   11.51    0.95   2
   2  -1  -2  344.20   11.23   1
   2  -1  -2  356.81   10.89   2
   2  -1  -2  341.08   10.93   2
  -2   1   2  351.69   11.16   1
  -2   1   2  336.10   10.86   2
  -2   1   2  345.97   10.92   2
   2  -1  -2  351.69   11.17   1
  -2   1   2  337.67   11.23   1
   1  -1  -2 1854.11   57.24   2
   1  -1  -2 1819.93   58.65   1
  -1   1   2 1936.94   57.25   2
   0  -1  -2   -0.26    0.15   1
   0   1   2   -0.19    0.16   2
   0  -1  -2   -0.31    0.28   3
   0   1   2   -0.29    0.15   1
   0  -1  -2   -0.29    0.11   2
   0   1   2   -0.09    0.16   1
   0   1   2   -0.13    0.15   2
   0  -1  -2   -0.11    0.15   2
   0  -1  -2   -0.08    0.17   1
   1   1   2   -0.08    0.08   1
  -1  -1  -2   -0.15    0.25   4
   2   1   2 4097.32  120.47   4
   3   1   2 2091.54   65.49   1
   3   1   2 2026.11   65.05   2
   3   1   2 2059.50   65.45   1
   3   1   2 2088.63   65.00   2
  -3  -1  -2 2051.85   61.35   4
  -3  -1  -2 2156.86   66.74   1
   3   1   2 2105.39   61.31   4
  -3  -1  -2 2064.51   66.51   1
   4   1   2  350.30   11.06   1
  -4  -1  -2  348.35   10.88   1
   4   1   2  345.52   10.95   1
   4   1   2  345.23   10.64   2
   4   1   2  331.29   10.69   2
   4   1   2  340.35   10.46   4
  -4  -1  -2  340.39   10.46   4
  -4  -1  -2  339.88   10.95   1
   5   1   2    8.91    1.08   1
   5   1   2    7.51    0.80   2
  -5  -1  -2    9.44    0.91   1
   5   1   2    7.49    0.91   1
  -5  -1  -2    7.45    1.11   4
   5   1   2    8.11    1.00   2
   6   1   2  714.83   22.13   2
   6   1   2  736.11   22.26   2
   6   1   2  721.39   22.86   1
  -6  -1  -2  710.67   21.59   4
   6   1   2  704.56   22.72   1
  -6  -1  -2  706.00   22.74   1
  -7  -1  -2 1050.58   32.60   4
  -7  -1  -2 1102.31   34.44   1
   7   1   2 1075.19   34.45   1
   7   1   2 1057.24   33.66   2
   7   1   2 1137.30   33.57   2
   7   1   2 1100.60   34.60   1
   8   1   2  102.86    4.19   2
   8   1   2  101.70    4.17   1
  -8  -1  -2  100.51    3.98   1
  -8  -1  -2  105.73    4.33   4
   8   1   2  116.74    4.43   1
   8   1   2  106.94    3.98   2
  -9  -1  -2    6.87    2.06   4
   9   1   2    5.42    1.94   1
   9   1   2    7.19    1.55   2
   9   1   2    5.90    1.81   2
   9   1   2    7.89    1.62   1
  10   1   2   11.94    1.89   1
 -10  -1  -2    9.14    2.19   4
  10   1   2   13.64    1.99   2
  10   1   2   13.30    2.16   2
  11   1   2  199.29    7.43   1
 -11  -1  -2  203.96    7.53   4
  11   1   2  183.71    7.41   2
  12   1   2  120.41    5.39   1
  12   1   2  128.92    5.78   2
 -12  -1  -2  127.38    5.87   4
 -13  -1  -2   11.30    2.94   4
  13   1   2    9.77    2.57   1
 -14  -1  -2   30.70    4.11   4
  14   1   2   31.07    3.17   1
  13  -2  -2   -4.98    2.66   1
 -13   2   2   -2.62    3.44   4
 -12   2   2    3.84    3.05   4
  12  -2  -2    3.06    3.42   2
  12  -2  -2    4.42    2.53   1
 -11   2   2   50.07    3.88   4
  11  -2  -2   49.98    4.32   2
  11  -2  -2   42.04    3.59   1
 -10   2   2  440.05   14.17   4
  10  -2  -2  410.56   14.65   1
  10  -2  -2  440.49   14.62   2
  -9   2   2   88.67    4.52   4
   9  -2  -2   96.04    4.47   1
   9  -2  -2   91.98    4.50   2
   9  -2  -2   89.37    4.65   2
  -8   2   2   27.45    2.46   1
   8  -2  -2   24.86    2.26   2
   8  -2  -2   20.95    2.58   2
   8  -2  -2   24.92    2.29   1
  -7   2   2    2.30    1.78   1
   7  -2  -2    2.95    1.54   2
   7  -2  -2   -0.90    1.51   1
   7  -2  -2    0.44    1.71   2
  -6   2   2 1218.59   38.03   2
   6  -2  -2 1236.59   38.24   2
   6  -2  -2 1207.52   39.12   1
  -6   2   2 1217.08   39.31   1
   6  -2  -2 1281.90   38.17   2
  -5   2   2 3455.27  106.35   1
   5  -2  -2 3477.32  103.50   2
   5  -2  -2 3278.89  103.55   2
  -5   2   2 3388.29  103.44   2
  -5   2   2 3497.26  103.56   2
   5  -2  -2 3213.84  106.15   1
   4  -2  -2   10.51    1.09   2
  -4   2   2    7.95    1.20   2
   4  -2  -2    8.89    1.13   2
  -4   2   2    9.89    1.33   1
  -4   2   2    9.67    1.01   2
   4  -2  -2    9.91    1.20   1
  -3   2   2  276.73    8.57   2
   3  -2  -2  258.90    8.56   2
   3  -2  -2  253.66    8.68   1
  -3   2   2  266.26    8.80   1
   3  -2  -2  269.95    8.84   1
  -3   2   2  263.77    8.47   2
   3  -2  -2  267.84    8.49   2
   2  -2  -2   37.91    1.97   1
   2  -2  -2   41.60    1.85   2
  -2   2   2   41.72    1.97   1
  -2   2   2   40.48    1.85   2
   2  -2  -2   38.65    1.95   2
  -2   2   2   40.86    2.07   1
  -2   2   2   39.27    1.97   2
  -1   2   2 1542.33   49.49   1
   1  -2  -2 1562.92   48.23   2
   1  -2  -2 1529.16   48.19   2
   1  -2  -2 1574.97   49.45   1
  -1   2   2 1546.39   48.21   2
   1  -2  -2 1645.46   49.48   1
  -1   2   2 1586.42   48.23   2
  -1   2   2 1613.67   49.43   1
   0   2   2  420.35   23.54   3
   0   2   2  441.13   13.67   2
   0  -2  -2  443.13   14.01   1
  -2  -2  -2  621.88   18.63   4
   2   2   2  626.21   18.61   4
  -3  -2  -2    2.71    0.76   4
   3   2   2    4.64    0.77   4
   4   2   2   20.10    1.15   1
   4   2   2   20.92    0.97   1
   4   2   2   21.59    1.36   4
  -4  -2  -2   21.51    1.35   4
   5   2   2 1166.07   36.37   1
   5   2   2 1151.90   35.52   2
  -5  -2  -2 1136.00   34.40   4
   5   2   2 1180.64   35.45   2
   5   2   2 1142.63   36.43   1
   6   2   2  660.92   20.20   2
   6   2   2  645.08   20.77   1
   6   2   2  639.13   20.29   2
  -6  -2  -2  644.98   19.82   4
   6   2   2  681.11   20.88   1
  -7  -2  -2    8.53    1.59   4
   7   2   2    7.71    1.26   2
   7   2   2    9.68    1.32   1
   7   2   2    7.76    1.21   1
   7   2   2    8.37    1.02   2
  -7  -2  -2    9.31    0.72   1
  -8  -2  -2   65.61    3.21   4
   8   2   2   63.34    2.97   1
  -8  -2  -2   67.02    2.43   1
   8   2   2   71.87    2.83   2
   8   2   2   66.29    3.17   1
   8   2   2   63.84    3.05   2
   9   2   2   55.09    3.09   2
   9   2   2   59.29    3.24   1
  -9  -2  -2   53.00    3.20   4
   9   2   2   58.90    2.75   2
   9   2   2   52.68    2.92   1
  10   2   2  746.68   24.73   1
  10   2   2  758.81   24.24   2
  10   2   2  788.20   24.14   2
 -10  -2  -2  780.83   23.76   4
 -11  -2  -2  225.81    8.24   4
  11   2   2  218.03    8.08   2
  11   2   2  220.71    8.07   1
 -12  -2  -2    3.28    2.44   4
  12   2   2    2.26    1.98   1
  12   2   2   -0.04    2.28   2
 -13  -2  -2    5.88    3.12   4
  13   2   2    3.43    2.37   1
  13   2   2    5.78    2.77   2
 -14  -2  -2   64.10    5.27   4
  14   2   2   63.02    4.34   1
 -13   3   2   17.83    4.09   4
  13  -3  -2   15.42    3.23   1
 -12   3   2   31.29    3.63   4
  12  -3  -2   27.15    3.95   2
  12  -3  -2   22.63    3.13   1
  11  -3  -2  117.03    6.15   2
 -11   3   2  127.17    6.06   4
  11  -3  -2  116.38    5.65   1
 -10   3   2    1.36    2.57   4
  10  -3  -2    2.62    2.94   2
  10  -3  -2    0.36    2.28   1
   9  -3  -2   65.80    4.21   2
   9  -3  -2   61.32    3.84   1
  -9   3   2   65.58    4.17   1
   8  -3  -2  161.09    6.60   1
   8  -3  -2  168.02    6.72   2
  -8   3   2  180.74    6.93   1
   8  -3  -2  177.15    6.61   2
   7  -3  -2 1020.18   30.97   2
   7  -3  -2  941.41   31.03   2
  -7   3   2  997.04   30.76   2
  -7   3   2 1007.71   31.96   1
   7  -3  -2  974.77   31.69   1
  -6   3   2  866.21   27.20   2
  -6   3   2  888.07   28.23   1
   6  -3  -2  873.61   28.00   1
   6  -3  -2  875.33   27.42   2
   6  -3  -2  861.59   27.30   2
   5  -3  -2    2.14    1.33   1
  -5   3   2   -0.15    1.07   2
  -5   3   2   -0.66    1.42   1
   5  -3  -2    1.32    1.44   2
  -5   3   2    1.10    1.39   2
   5  -3  -2   -0.24    1.19   2
   4  -3  -2   71.87    2.95   2
  -4   3   2   70.52    3.08   2
  -4   3   2   70.09    3.27   1
   4  -3  -2   67.93    3.07   1
  -4   3   2   67.67    2.87   2
   4  -3  -2   71.86    3.01   2
   3  -3  -2 2578.72   80.02   1
  -3   3   2 2595.43   78.01   2
   3  -3  -2 2499.18   77.97   2
  -3   3   2 2616.04   80.15   1
  -3   3   2 2516.74   78.03   2
   3  -3  -2 2491.98   78.05   2
   2  -3  -2 2847.24   87.16   2
  -2   3   2 2811.01   87.19   2
  -2   3   2 2827.02   89.52   1
  -2   3   2 2972.06   89.43   1
  -2   3   2 2855.27   87.20   2
   2  -3  -2 2887.89   89.44   1
   2  -3  -2 2767.18   87.21   2
  -1   3   2  875.31   27.01   1
  -1   3   2  837.43   26.28   2
  -1   3   2  852.77   26.94   1
   1  -3  -2  872.82   26.26   2
   1  -3  -2  833.12   26.28   2
  -1   3   2  847.50   26.28   2
   1  -3  -2  852.96   26.95   1
   0  -3  -2  685.96   22.23   2
   0   3   2  777.27   38.49   3
   0   3   2  695.93   22.24   2
   0  -3  -2  740.22   22.83   1
   0   3   2  738.79   22.82   1
   0   3   2  727.60   22.27   2
   0   3   2  693.75   22.84   1
   0  -3  -2  717.59   22.82   1
   1   3   2  282.32   14.60   3
   1   3   2  272.47    8.45   2
   1   3   2  262.97    8.52   2
  -1  -3  -2  264.64    8.61   1
   1   3   2  262.53    8.62   1
   1   3   2  268.09    8.63   1
  -1  -3  -2  276.96   14.49   3
  -2  -3  -2  977.17   29.22   4
   2   3   2  974.01   51.38   3
   2   3   2  991.44   29.21   4
   3   3   2  135.06    4.44   4
  -3  -3  -2  132.11    4.41   4
  -4  -3  -2   40.68    1.92   4
   4   3   2   42.76    1.93   4
  -5  -3  -2   18.00    1.48   4
   5   3   2   16.95    1.10   1
   5   3   2   17.58    0.96   1
   6   3   2 1787.39   53.29   2
   6   3   2 1706.82   54.66   1
   6   3   2 1719.34   53.36   2
   6   3   2 1809.53   54.71   1
  -6  -3  -2 1677.57   51.65   4
  -7  -3  -2  528.06   16.42   4
   7   3   2  529.81   16.63   2
   7   3   2  551.48   17.12   1
   7   3   2  530.12   16.54   2
   7   3   2  526.40   17.02   1
   8   3   2    2.39    1.33   2
   8   3   2    2.54    1.37   1
   8   3   2    4.77    1.03   2
   8   3   2    2.79    1.12   1
  -8  -3  -2    7.14    1.65   4
   9   3   2    6.44    1.84   1
   9   3   2    8.59    1.61   1
   9   3   2    9.10    1.38   2
  -9  -3  -2   12.49    2.17   4
   9   3   2    8.56    1.64   2
  10   3   2   65.29    3.43   1
  10   3   2   66.35    3.48   2
 -10  -3  -2   73.61    3.85   4
  10   3   2   70.61    3.31   2
  11   3   2  161.87    6.30   1
  11   3   2  163.22    6.33   2
 -11  -3  -2  175.07    6.77   4
  12   3   2    4.32    2.16   2
  12   3   2    4.05    1.99   1
 -12  -3  -2    0.90    2.41   4
  13   3   2   57.91    3.76   1
  13   3   2   59.36    4.33   2
 -13  -3  -2   55.23    4.66   4
  14   3   2   48.95    3.91   1
 -14  -3  -2   54.22    4.34   4
 -13   4   2    9.21    3.94   4
  13  -4  -2    9.93    3.26   1
  12  -4  -2    1.96    2.83   1
  12  -4  -2    8.50    3.79   2
 -12   4   2    1.22    3.19   4
  11  -4  -2   62.97    4.06   1
 -11   4   2   65.53    4.90   4
  11  -4  -2   69.55    5.16   2
  10  -4  -2   93.50    4.94   1
  10  -4  -2   90.96    5.38   2
  -9   4   2   67.94    4.35   1
   9  -4  -2   61.01    4.00   1
   9  -4  -2   62.46    4.36   2
   8  -4  -2  108.82    5.02   1
  -8   4   2  110.34    5.29   1
   8  -4  -2  111.35    5.03   2
   8  -4  -2  106.08    5.21   2
   7  -4  -2   68.74    3.97   2
   7  -4  -2   68.54    3.71   2
   7  -4  -2   71.74    3.77   1
  -7   4   2   74.60    4.02   1
  -7   4   2   67.15    3.34   2
  -6   4   2  282.25    9.65   1
   6  -4  -2  255.82    9.26   1
   6  -4  -2  270.51    9.13   2
   6  -4  -2  266.31    9.30   2
  -6   4   2  267.58    8.99   2
   5  -4  -2   12.56    1.87   2
  -5   4   2   13.41    1.50   2
  -5   4   2   11.39    1.73   1
   5  -4  -2   13.17    1.58   2
  -5   4   2   12.88    1.83   2
   5  -4  -2   11.35    1.56   1
  -4   4   2 1733.89   53.46   2
   4  -4  -2 1698.83   53.47   2
  -4   4   2 1744.34   54.95   1
   4  -4  -2 1724.54   54.76   1
  -4   4   2 1790.03   53.41   2
   4  -4  -2 1722.22   53.37   2
  -3   4   2  585.85   18.23   1
  -3   4   2  580.51   17.67   2
  -3   4   2  568.60   17.61   2
   3  -4  -2  543.68   18.04   1
   3  -4  -2  547.11   17.66   2
   3  -4  -2  540.27   17.57   2
  -2   4   2   48.74    2.23   2
   2  -4  -2   48.08    2.13   2
   2  -4  -2   47.72    2.24   2
  -2   4   2   47.97    2.14   2
   2  -4  -2   48.71    2.24   1
  -2   4   2   47.36    2.37   1
  -1   4   2   31.60    1.63   2
  -1   4   2   32.48    1.69   1
   1  -4  -2   28.02    1.62   2
  -1   4   2   32.83    1.58   2
   1  -4  -2   29.29    1.51   2
   1  -4  -2   31.99    1.58   1
   1  -4  -2   38.77    3.57   3
  -1   4   2   27.74    1.75   1
   0  -4  -2   49.80    2.09   1
   0   4   2   52.77    2.06   2
   0  -4  -2   50.90    2.06   1
   0   4   2   49.23    2.12   1
   0   4   2   51.11    5.30   3
   0   4   2   51.54    1.99   2
   0  -4  -2   51.47    2.02   2
   0   4   2   51.49    2.10   1
   0  -4  -2   51.92    5.83   3
  -1  -4  -2 1917.58   59.91   1
   1   4   2 1888.64   59.91   1
   1   4   2 1874.19   58.57   2
   1   4   2 1880.37   59.94   1
  -1  -4  -2 1974.24   99.60   3
   1   4   2 1920.38   58.45   2
   2   4   2   67.22    2.93   4
   2   4   2   75.04    4.83   3
   2   4   2   75.89    2.63   1
  -3  -4  -2   26.73    1.65   4
   3   4   2   28.35    1.67   4
   3   4   2   26.35    2.81   3
   4   4   2  195.39    6.49   4
  -4  -4  -2  205.42    6.51   4
   5   4   2 2191.06   71.86   1
   5   4   2 2326.96   71.81   1
  -5  -4  -2 2326.48   67.50   4
   6   4   2 1901.98   59.94   1
  -6  -4  -2 1861.06   56.65   4
   6   4   2 1962.26   59.94   1
   7   4   2  491.45   15.40   2
   7   4   2  508.16   15.33   2
  -7  -4  -2  482.01   15.35   4
   7   4   2  494.44   15.86   1
   7   4   2  494.39   15.80   1
   8   4   2  413.29   13.45   1
   8   4   2  436.20   13.05   2
  -8  -4  -2  403.12   13.18   4
   8   4   2  397.54   13.13   2
   8   4   2  426.03   13.55   1
  -9  -4  -2  386.72   12.25   4
   9   4   2  367.60   12.30   1
   9   4   2  378.11   11.95   2
   9   4   2  372.72   12.03   2
  10   4   2  580.53   18.55   2
  10   4   2  584.10   18.98   1
  10   4   2  595.35   18.46   2
 -10  -4  -2  581.88   18.44   4
  11   4   2   15.28    2.10   2
 -11  -4  -2   14.43    2.73   4
  11   4   2   19.45    2.11   1
  12   4   2    1.44    2.12   2
  12   4   2   -0.60    1.99   1
 -12  -4  -2   -1.19    2.34   4
 -13  -4  -2    2.11    3.06   4
  13   4   2    3.27    2.15   1
 -14  -4  -2  129.41    6.70   4
  14   4   2  123.01    5.67   1
 -12   5   2   90.54    6.48   4
  12  -5  -2   98.75    6.63   2
  12  -5  -2   89.95    5.47   1
  11  -5  -2   20.40    3.88   2
  11  -5  -2   19.41    3.13   1
 -11   5   2   22.54    3.90   4
  10  -5  -2    8.19    2.58   1
  10  -5  -2    6.75    3.17   2
   9  -5  -2   78.81    4.90   2
   9  -5  -2   66.91    4.43   1
  -9   5   2   82.61    4.87   1
   8  -5  -2  582.74   19.51   2
   8  -5  -2  601.62   19.79   1
  -8   5   2  597.85   20.12   1
   7  -5  -2  554.53   18.15   2
  -7   5   2  548.91   18.69   1
  -7   5   2  561.61   17.85   2
   7  -5  -2  551.68   17.98   2
   7  -5  -2  553.44   18.39   1
  -6   5   2   18.60    2.32   1
   6  -5  -2   18.39    2.13   1
   6  -5  -2   18.22    2.01   2
   6  -5  -2   14.15    2.26   2
  -6   5   2   19.83    1.97   2
   5  -5  -2   -0.53    1.49   2
   5  -5  -2    1.40    1.78   2
  -5   5   2   -2.59    1.37   2
   5  -5  -2   -2.94    1.63   1
  -5   5   2    0.03    1.75   2
  -5   5   2   -0.95    1.82   1
   4  -5  -2  841.42   26.35   2
  -4   5   2  875.72   26.48   2
   4  -5  -2  820.81   27.02   1
  -4   5   2  860.08   26.39   2
   4  -5  -2  820.49   26.46   2
  -4   5   2  848.52   27.27   1
  -3   5   2 1288.41   40.63   2
   3  -5  -2 1289.77   41.65   1
  -3   5   2 1301.44   40.66   2
  -3   5   2 1345.74   41.84   1
   3  -5  -2 1352.41   40.62   2
   3  -5  -2 1318.88   40.69   2
   2  -5  -2  593.15   19.13   1
  -2   5   2  590.01   19.26   1
  -2   5   2  598.71   18.70   2
   2  -5  -2  592.02   18.69   2
  -2   5   2  596.88   18.68   2
   2  -5  -2  604.32   18.64   2
  -1   5   2  157.26    5.22   1
   1  -5  -2  142.27    5.02   2
  -1   5   2  142.75    5.26   1
   1  -5  -2  154.78    5.17   1
   1  -5  -2  145.12    4.98   2
  -1   5   2  142.95    5.04   2
  -1   5   2  145.54    5.04   2
   1  -5  -2  154.11    9.32   3
   0   5   2    5.99    0.98   1
   0  -5  -2    4.83    0.98   1
   0   5   2    5.98    0.86   2
   0  -5  -2   13.83    3.67   3
   0   5   2    5.52    1.05   1
   0   5   2    5.72    0.94   2
   0   5   2    7.14    3.35   3
   0  -5  -2    6.08    0.96   2
   1   5   2 1186.21   36.30   1
   1   5   2 1116.67   36.28   1
   1   5   2 1140.05   35.31   2
  -1  -5  -2 1177.44   60.66   3
   1   5   2 1138.58   35.44   2
  -2  -5  -2 1831.64   93.34   3
   2   5   2 1707.49   53.07   4
   2   5   2 1849.11   56.22   1
   2   5   2 1792.18   56.19   1
   2   5   2 1736.19   55.11   2
   2   5   2 1800.29   93.47   3
   2   5   2 1792.34   55.03   2
   3   5   2  152.88    5.40   4
  -3  -5  -2  153.96    5.38   4
   3   5   2  156.44    5.16   1
   3   5   2  161.07    9.26   3
   3   5   2  163.63    5.16   1
   4   5   2   39.90    3.68   3
  -4  -5  -2   38.03    2.10   4
  -5  -5  -2   30.50    2.04   4
  -6  -5  -2  107.18    4.06   4
   6   5   2  102.78    3.53   1
   7   5   2   12.76    0.90   2
   7   5   2   13.97    1.22   1
  -7  -5  -2   14.07    1.79   4
   7   5   2    9.26    0.89   2
   8   5   2   45.11    2.21   2
  -8  -5  -2   47.38    2.95   4
   8   5   2   50.18    2.30   1
   8   5   2   51.58    2.06   2
   8   5   2   50.56    2.39   1
   9   5   2   95.78    3.70   1
   9   5   2   90.19    3.63   2
   9   5   2   96.80    3.51   2
  -9  -5  -2   88.38    4.43   4
   9   5   2   95.10    3.86   1
 -10  -5  -2  108.97    5.02   4
  10   5   2  104.44    4.20   2
  10   5   2  107.73    4.27   1
  10   5   2  107.49    4.11   2
  11   5   2  101.06    4.41   1
  11   5   2  108.95    4.41   2
 -11  -5  -2  105.74    5.03   4
 -12  -5  -2   15.92    3.24   4
  12   5   2   23.56    2.33   1
  12   5   2   21.06    2.45   2
 -13  -5  -2   63.95    4.96   4
  13   5   2   66.58    3.74   1
  14   5   2   -0.78    2.32   1
 -14  -5  -2   -0.93    3.47   4
  12  -6  -2   10.28    3.22   1
 -12   6   2   13.19    4.51   4
  11  -6  -2   38.51    4.52   2
  11  -6  -2   35.50    3.67   1
  10  -6  -2    0.60    2.54   1
  10  -6  -2   -1.01    3.20   2
   9  -6  -2   79.04    4.57   1
  -9   6   2   98.37    5.43   1
   9  -6  -2   91.38    5.47   2
   8  -6  -2   50.20    4.01   1
  -8   6   2   61.75    4.44   1
   8  -6  -2   65.52    4.47   2
   7  -6  -2   -3.32    2.26   2
  -7   6   2   -1.64    2.10   1
  -7   6   2   -1.66    1.72   2
   7  -6  -2   -1.22    2.05   1
   6  -6  -2   19.18    2.28   1
   6  -6  -2   16.97    2.48   2
  -6   6   2   19.37    1.99   2
  -6   6   2   17.43    2.44   1
  -5   6   2  844.59   28.60   1
  -5   6   2  895.28   27.66   2
   5  -6  -2  870.35   28.35   1
   5  -6  -2  885.45   27.79   2
   5  -6  -2  902.27   27.66   2
   4  -6  -2 1184.86   36.58   2
  -4   6   2 1157.29   36.55   2
   4  -6  -2 1147.84   37.40   1
  -4   6   2 1200.22   36.51   2
  -4   6   2 1142.83   37.62   1
   4  -6  -2 1210.21   36.48   2
   3  -6  -2   20.33    1.84   1
   3  -6  -2   24.04    1.89   2
  -3   6   2   21.90    1.77   2
  -3   6   2   25.85    2.21   1
   3  -6  -2   21.93    1.75   2
  -3   6   2   26.97    2.21   2
   2  -6  -2    0.89    1.19   2
   2  -6  -2    0.94    1.01   2
   2  -6  -2    0.65    1.01   1
  -2   6   2    0.28    1.08   2
  -2   6   2    0.86    1.17   1
  -2   6   2    3.40    1.21   2
   2  -6  -2    0.74    2.80   3
   1  -6  -2  528.32   16.53   1
  -1   6   2  505.99   16.12   2
  -1   6   2  522.31   16.17   2
  -1   6   2  531.55   16.59   1
   1  -6  -2  512.24   16.10   2
  -1   6   2  513.08   16.65   1
   1  -6  -2  490.85   16.07   2
   1  -6  -2  486.83   28.22   3
   0  -6  -2 1498.83   47.57   2
   0   6   2 1580.54   48.89   1
   0   6   2 1571.98   47.65   2
   0  -6  -2 1515.83   47.50   2
   0  -6  -2 1529.85   48.81   1
   0   6   2 1595.98   47.56   2
   0   6   2 1550.67   48.83   1
  -1  -6  -2 1710.53   57.34   2
  -1  -6  -2 1936.41   98.04   3
   1   6   2 1817.16   57.27   2
   1   6   2 1867.74   58.70   1
   1   6   2 1903.36   57.14   2
  -1  -6  -2 1924.91   57.40   2
   1   6   2 1910.69   58.70   1
   2   6   2  679.18   21.86   1
  -2  -6  -2  694.65   21.88   1
   2   6   2  684.29   21.93   1
  -2  -6  -2  712.75   36.74   3
   2   6   2  681.42   21.22   2
   2   6   2  685.56   36.92   3
   3   6   2  309.15    9.92   1
   3   6   2  303.77    9.98   1
   3   6   2  312.52   17.16   3
   4   6   2  886.47   46.24   3
   4   6   2  872.02   27.59   1
   4   6   2  893.32   27.53   1
  -4  -6  -2  833.34   26.31   4
  -5  -6  -2 1133.97   33.17   4
   5   6   2 1082.55   58.28   3
   5   6   2 1152.61   34.81   1
   5   6   2 1048.46   34.88   1
   6   6   2  159.39    5.14   1
  -6  -6  -2  152.68    5.67   4
   6   6   2  153.52    5.15   1
   7   6   2   42.11    1.89   1
  -7  -6  -2   42.02    2.96   4
   7   6   2   42.71    1.97   1
   8   6   2   14.45    1.18   2
   8   6   2   13.09    1.31   1
   8   6   2   10.67    1.10   2
  -8  -6  -2   10.82    2.14   4
   8   6   2   12.96    1.22   1
   9   6   2  399.52   12.70   1
   9   6   2  377.56   12.27   2
  -9  -6  -2  391.78   12.73   4
   9   6   2  387.20   12.22   2
   9   6   2  387.94   12.62   1
  10   6   2  225.42    7.29   2
  10   6   2  210.91    7.31   2
  10   6   2  219.43    7.54   1
 -10  -6  -2  217.04    8.07   4
 -11  -6  -2   27.18    3.16   4
  11   6   2   22.71    2.13   2
  11   6   2   28.15    2.22   1
  12   6   2   -0.70    1.83   1
  12   6   2    1.35    2.01   2
 -12  -6  -2   -1.41    2.83   4
 -13  -6  -2   47.07    4.08   4
  13   6   2   53.44    3.44   1
 -14  -6  -2   47.81    4.43   4
  14   6   2   57.68    3.75   1
  11  -7  -2   61.16    4.95   1
  10  -7  -2    5.72    2.87   1
   9  -7  -2   73.95    5.19   2
  -9   7   2   60.34    4.98   1
   9  -7  -2   62.93    4.22   1
   8  -7  -2  389.71   13.48   1
   8  -7  -2  373.15   13.40   2
  -8   7   2  377.72   13.83   1
   7  -7  -2   77.35    4.35   1
   7  -7  -2   83.41    4.62   2
  -7   7   2   77.08    4.13   2
  -7   7   2   80.73    4.71   1
   6  -7  -2    1.37    2.27   2
  -6   7   2    1.92    1.77   2
   6  -7  -2    1.73    1.79   1
  -6   7   2    3.07    2.14   1
  -5   7   2   -1.78    1.63   2
  -5   7   2   -1.70    1.99   1
   5  -7  -2   -1.04    1.81   1
   5  -7  -2   -0.86    2.02   2
   4  -7  -2  476.01   16.16   2
  -4   7   2  513.25   16.24   2
  -4   7   2  501.40   16.12   2
  -4   7   2  499.53   16.74   1
   4  -7  -2  503.52   16.51   1
   3  -7  -2  149.67    5.66   1
   3  -7  -2  141.00    5.46   2
  -3   7   2  148.56    5.94   1
  -3   7   2  154.40    5.49   2
   3  -7  -2  144.61    5.57   2
  -3   7   2  158.15    5.67   2
   2  -7  -2    2.29    1.43   2
   2  -7  -2    2.45    3.69   3
  -2   7   2    6.84    1.44   1
  -2   7   2    2.90    1.26   2
   2  -7  -2    3.66    1.35   2
   2  -7  -2    2.52    1.32   1
  -2   7   2    3.70    1.18   2
  -1   7   2   96.16    3.93   1
   1  -7  -2   94.39    3.76   1
   1  -7  -2   90.59    3.64   2
  -1   7   2   92.57    3.67   2
  -1   7   2   94.33    3.72   2
   1  -7  -2   84.75    7.96   3
   0  -7  -2   90.11    3.75   2
   0  -7  -2   95.56    3.84   1
   0   7   2   94.07    3.86   1
   0   7   2   99.66    3.75   2
   0   7   2   96.52    3.64   2
   0   7   2   96.45    3.88   1
   0  -7  -2  117.38    9.14   3
   0  -7  -2   94.49    3.57   2
  -1  -7  -2 1384.11   41.04   2
   1   7   2 1356.76   41.06   2
  -1  -7  -2 1314.85   70.92   3
   1   7   2 1382.78   42.24   1
   1   7   2 1277.54   70.95   3
  -1  -7  -2 1357.95   41.13   2
   1   7   2 1295.10   41.21   2
   1   7   2 1303.61   42.23   1
  -2  -7  -2   57.77    2.62   1
   2   7   2   65.99    2.78   1
   2   7   2   68.92    2.94   1
   2   7   2   64.69    2.85   2
   2   7   2   65.87    6.33   3
   2   7   2   65.95    2.49   2
  -2  -7  -2   73.84    5.69   3
   3   7   2  602.59   19.18   1
  -3  -7  -2  619.48   32.30   3
   3   7   2  592.67   18.49   2
   3   7   2  601.79   32.41   3
   3   7   2  616.86   19.11   1
   3   7   2  571.62   18.58   2
   4   7   2   90.91    3.37   1
   4   7   2   98.50    6.81   3
   4   7   2   91.60    3.34   1
   5   7   2  309.79   17.49   3
   5   7   2  322.08    9.89   1
   5   7   2  297.27    9.97   1
  -5  -7  -2  299.52   10.01   4
   6   7   2  367.03   21.00   3
   6   7   2  363.85   12.03   1
   6   7   2  387.53   11.97   1
  -6  -7  -2  378.41   12.07   4
  -7  -7  -2  341.20   11.30   4
   7   7   2  366.20   11.18   1
   7   7   2  339.27   19.82   3
   7   7   2  335.94   11.16   1
   8   7   2  815.49   25.50   2
   8   7   2  853.48   25.51   2
   8   7   2  872.15   26.26   1
  -8  -7  -2  800.31   25.40   4
   8   7   2  823.53   44.72   3
   8   7   2  797.48   26.22   1
  -9  -7  -2   70.85    3.92   4
   9   7   2   72.27    3.06   1
   9   7   2   72.99    2.93   2
   9   7   2   74.59    2.83   2
   9   7   2   79.45    3.20   1
  10   7   2   36.83    2.14   2
  10   7   2   33.34    2.26   2
 -10  -7  -2   34.96    3.22   4
  10   7   2   35.56    2.32   1
 -11  -7  -2   30.10    3.16   4
  11   7   2   31.67    2.50   1
  11   7   2   33.00    2.55   2
  12   7   2  403.23   13.16   2
  12   7   2  402.59   13.42   1
 -12  -7  -2  397.57   13.78   4
 -13  -7  -2  193.58    8.08   4
  13   7   2  176.71    6.86   1
 -14  -7  -2    6.89    3.44   4
  14   7   2   11.08    2.37   1
  11  -8  -2    1.45    3.10   1
  10  -8  -2   13.61    3.24   1
  -9   8   2  173.85    7.83   1
   9  -8  -2  153.01    6.99   1
   8  -8  -2   68.12    4.66   1
   8  -8  -2   75.49    5.18   2
  -8   8   2   77.54    5.12   1
  -7   8   2   -4.81    2.26   1
   7  -8  -2   -3.36    2.54   2
   7  -8  -2   -4.91    2.14   1
   6  -8  -2   42.53    3.68   2
  -6   8   2   41.46    3.29   2
   6  -8  -2   42.10    3.17   1
  -6   8   2   42.53    3.79   1
  -5   8   2   35.66    3.03   2
   5  -8  -2   39.02    3.40   2
  -5   8   2   39.45    3.51   1
   5  -8  -2   35.51    3.14   1
  -4   8   2  197.50    7.37   2
  -4   8   2  214.27    7.62   2
   4  -8  -2  190.84    7.50   2
  -4   8   2  204.43    7.86   1
   4  -8  -2  203.08    7.52   1
  -3   8   2   89.63    4.20   1
   3  -8  -2   85.03    4.03   1
   3  -8  -2   83.44    3.98   2
  -3   8   2   87.45    3.93   2
  -3   8   2   84.41    3.82   2
  -2   8   2  244.70    8.42   1
  -2   8   2  222.78    7.97   2
  -2   8   2  235.94    8.00   2
   2  -8  -2  215.10   14.83   3
   2  -8  -2  240.87    8.15   1
   2  -8  -2  219.47    7.87   2
  -1   8   2 1274.06   38.58   2
   1  -8  -2 1146.73   66.59   3
   1  -8  -2 1335.55   39.58   1
  -1   8   2 1196.68   39.66   1
  -1   8   2 1251.93   38.65   2
   0   8   2 1708.03   54.21   1
   0  -8  -2 1731.02   54.17   1
   0  -8  -2 1715.22   52.65   2
   0   8   2 1679.45   54.25   1
   0   8   2 1716.55   52.77   2
   0   8   2 1741.12   52.92   2
   1   8   2  356.09   11.34   1
   1   8   2  324.47   11.02   2
  -1  -8  -2  338.62   20.24   3
   1   8   2  326.26   11.25   1
   1   8   2  328.25   10.84   2
   1   8   2  346.61   20.20   3
  -1  -8  -2  355.86   10.80   2
  -1  -8  -2  335.13   10.60   2
   2   8   2   24.04    4.61   3
   2   8   2   27.40    1.74   2
  -2  -8  -2   23.99    1.79   1
   2   8   2   28.92    2.20   1
  -2  -8  -2   29.97    4.28   3
   2   8   2   25.51    2.15   2
   2   8   2   26.12    1.99   1
   3   8   2  999.82   32.16   1
   3   8   2  981.26   31.34   2
   3   8   2 1026.78   54.18   3
   3   8   2  993.44   32.10   1
  -3  -8  -2 1080.16   53.98   3
   3   8   2 1010.35   31.15   2
   4   8   2 1612.35   50.56   2
   4   8   2 1679.44   51.95   1
   4   8   2 1670.84   86.91   3
   4   8   2 1678.36   50.51   2
   4   8   2 1609.96   51.92   1
   5   8   2  284.29    9.56   1
   5   8   2  297.17    9.50   1
   5   8   2  294.08   16.96   3
   6   8   2  353.79   11.87   1
  -6  -8  -2  369.79   11.99   4
   6   8   2  378.71   20.86   3
   6   8   2  369.75   11.76   1
   7   8   2  282.51    9.11   1
   7   8   2  283.23    9.16   1
  -7  -8  -2  274.47    9.57   4
   7   8   2  270.28   16.59   3
  -8  -8  -2  172.95    6.56   4
   8   8   2  174.19    5.77   1
   8   8   2  164.67    5.39   2
   8   8   2  165.02   11.10   3
   8   8   2  163.85    5.71   1
   9   8   2  154.86   10.68   3
   9   8   2  154.41    5.16   2
   9   8   2  152.26    5.39   1
  -9  -8  -2  156.64    6.18   4
   9   8   2  153.02    5.15   2
  10   8   2   31.20    2.23   1
  10   8   2   32.84    5.43   3
 -10  -8  -2   31.59    3.26   4
  10   8   2   34.20    2.20   2
  10   8   2   35.69    2.12   2
  11   8   2  201.10    7.38   1
  11   8   2  214.30    7.24   2
  11   8   2  216.81   14.48   3
 -11  -8  -2  224.30    8.42   4
  12   8   2    9.08    2.04   2
  12   8   2   12.19    1.98   1
 -12  -8  -2    6.83    3.25   4
  12   8   2   15.53    4.97   3
  13   8   2    7.43    2.06   1
  13   8   2    7.27    5.06   3
 -13  -8  -2    4.13    3.19   4
  14   8   2    6.90    2.25   1
 -14  -8  -2    8.68    3.57   4
  10  -9  -2   -3.55    3.10   1
  -9   9   2   53.39    4.58   1
   9  -9  -2   52.21    4.51   1
   8  -9  -2  163.18    7.26   1
  -8   9   2  167.14    7.79   1
  -7   9   2    3.37    2.57   1
   7  -9  -2    5.45    2.60   1
  -6   9   2   44.42    3.68   2
  -6   9   2   52.28    4.16   1
   6  -9  -2   43.55    3.64   1
   6  -9  -2   43.45    3.54   2
   5  -9  -2    1.99    2.29   2
   5  -9  -2   -0.81    2.09   1
  -5   9   2   -0.79    2.10   1
  -5   9   2   -0.44    2.07   2
  -4   9   2   18.79    2.38   2
   4  -9  -2   13.60    2.58   2
  -4   9   2   12.84    2.57   1
   4  -9  -2   15.33    2.32   1
  -4   9   2   13.94    2.61   2
  -3   9   2   16.11    2.24   2
  -3   9   2   17.20    2.32   1
   3  -9  -2   17.95    2.26   2
  -3   9   2   20.16    2.49   2
   3  -9  -2   16.75    2.22   1
   2  -9  -2  641.83   20.62   2
  -2   9   2  679.02   21.48   1
  -2   9   2  646.19   20.73   2
   2  -9  -2  641.73   21.19   1
  -2   9   2  642.60   20.79   2
  -1   9   2  640.21   20.34   2
  -1   9   2  657.33   21.06   1
   1  -9  -2  635.65   20.85   1
  -1   9   2  631.37   20.45   2
   0  -9  -2   79.78    3.73   1
   0  -9  -2   77.71    3.35   2
   0   9   2   73.82    3.85   1
   0   9   2   78.32    3.58   2
   0  -9  -2  109.16    9.94   3
   0   9   2   76.34    3.63   2
   1   9   2    0.27    1.62   1
  -1  -9  -2   -1.12    0.98   2
   1   9   2   -1.14    1.28   2
  -1  -9  -2   -3.01    1.32   2
   1   9   2   -1.00    1.36   1
   1   9   2   -0.97    1.42   2
   1   9   2    2.95    4.72   3
  -1  -9  -2   -4.08    4.91   3
   2   9   2  768.05   23.83   2
   2   9   2  707.91   24.56   1
  -2  -9  -2  780.16   24.51   1
   2   9   2  800.96   24.66   1
   2   9   2  775.82   24.06   2
   3   9   2 1210.99   35.87   2
   3   9   2 1150.16   36.06   2
   3   9   2 1155.75   36.95   1
   3   9   2 1188.71   36.99   1
   3   9   2 1102.59   62.27   3
   4   9   2   27.72    2.17   1
   4   9   2   23.90    2.02   2
   4   9   2   20.72    1.70   1
   4   9   2   24.87    1.63   2
   4   9   2   27.43    4.79   3
   5   9   2  313.16   10.35   1
   5   9   2  313.78   18.41   3
   5   9   2  314.11    9.80   2
   5   9   2  305.51    9.84   2
   5   9   2  315.68   10.32   1
   6   9   2   19.03    3.95   3
   6   9   2   19.94    1.26   2
   6   9   2   20.63    1.29   2
   6   9   2   21.02    1.80   1
   6   9   2   17.54    1.59   1
   7   9   2  587.71   33.55   3
  -7  -9  -2  626.53   19.32   4
   7   9   2  613.63   19.46   1
   7   9   2  615.86   19.58   1
   8   9   2  306.22    9.60   2
   8   9   2  315.14   18.36   3
   8   9   2  304.47   10.03   1
  -8  -9  -2  286.52   10.40   4
   8   9   2  316.71   10.02   1
   8   9   2  300.39    9.65   2
   9   9   2    8.59    3.97   3
   9   9   2   12.97    1.30   2
   9   9   2   13.83    1.44   1
   9   9   2   11.85    1.35   2
  -9  -9  -2   11.79    2.47   4
 -10  -9  -2   -0.46    2.66   4
  10   9   2    3.83    1.38   2
  10   9   2    8.50    4.64   3
  10   9   2    3.35    1.35   2
  10   9   2    0.44    1.33   1
 -11  -9  -2  114.70    5.82   4
  11   9   2  121.88    4.63   2
  11   9   2  126.57   10.55   3
  11   9   2  118.69    4.71   1
  12   9   2  297.62    9.99   2
  12   9   2  302.55   10.22   1
  12   9   2  297.90   19.26   3
 -12  -9  -2  295.73   11.12   4
 -13  -9  -2   71.62    5.62   4
  13   9   2   65.42    3.67   1
  10 -10  -2  141.77    7.24   1
   9 -10  -2   96.29    5.82   1
   8 -10  -2   17.62    3.31   1
  -8  10   2   11.21    3.46   1
   7 -10  -2   36.48    3.51   1
  -7  10   2   40.09    3.97   1
  -6  10   2  357.13   13.15   1
   6 -10  -2  351.12   12.61   1
  -6  10   2  350.35   12.51   2
   5 -10  -2  343.85   12.37   1
  -5  10   2  353.20   12.26   2
  -5  10   2  350.80   12.70   1
   4 -10  -2   20.43    2.59   1
  -4  10   2   19.65    2.61   2
  -4  10   2   17.56    2.61   1
  -3  10   2  105.60    5.51   1
   3 -10  -2  110.36    5.15   2
  -3  10   2  125.07    5.47   2
   3 -10  -2  113.83    5.21   1
  -3  10   2  108.66    5.23   2
   2 -10  -2    4.82    2.22   1
  -2  10   2    8.43    2.39   2
  -2  10   2    5.08    2.15   2
  -2  10   2    3.96    2.36   1
   1 -10  -2  337.24   11.36   2
  -1  10   2  330.61   11.68   2
  -1  10   2  363.55   11.61   2
  -1  10   2  349.91   12.06   1
   1 -10  -2  347.02   11.90   1
   0  10   2   84.78    4.09   2
   0  10   2   79.24    4.22   1
   0  10   2   86.02    3.83   2
   0 -10  -2   85.56    4.05   1
   0 -10  -2   87.00    3.65   2
   1  10   2   61.88    3.26   2
   1  10   2   65.23    3.48   1
   1  10   2   83.25    9.00   3
   1  10   2   68.40    3.40   2
   1  10   2   66.01    3.57   1
   2  10   2   89.89    9.39   3
   2  10   2   97.89    4.23   1
   2  10   2   88.13    3.75   2
   2  10   2   89.03    4.13   1
  -2 -10  -2   91.26    4.06   1
   2  10   2   92.04    4.05   2
   3  10   2  181.68    6.40   1
   3  10   2  182.41    5.97   2
   3  10   2  163.15    6.34   1
   3  10   2  148.88   12.40   3
   3  10   2  169.71    6.25   2
   4  10   2   13.54    1.67   1
   4  10   2   17.89    5.07   3
   4  10   2   21.78    2.01   1
   4  10   2   17.47    1.52   2
   4  10   2   16.15    1.87   2
   5  10   2   16.78    4.88   3
   5  10   2   15.96    1.61   2
   5  10   2   12.34    1.64   1
   5  10   2   14.26    1.35   2
   5  10   2   16.83    1.84   1
   6  10   2  170.73    6.01   1
   6  10   2  164.28    5.97   1
   6  10   2  166.11    5.51   2
   6  10   2  161.95    5.55   2
   6  10   2  168.04   11.36   3
   7  10   2   17.60    1.54   2
   7  10   2   16.25    1.32   2
   7  10   2   17.28    1.61   1
   7  10   2   15.19    1.67   1
   7  10   2   15.32    4.58   3
   8  10   2   19.76    1.65   1
  -8 -10  -2   15.96    2.92   4
   8  10   2   14.87    4.18   3
   8  10   2   14.51    1.26   2
   8  10   2   14.81    1.38   2
  -9 -10  -2   17.91    3.09   4
   9  10   2   17.97    1.62   2
   9  10   2   20.76    1.65   1
   9  10   2   11.49    4.43   3
   9  10   2   15.45    1.44   2
  10  10   2  166.95    6.01   1
 -10 -10  -2  169.94    7.27   4
  10  10   2  168.03    5.80   2
  10  10   2  175.43   12.55   3
 -11 -10  -2  181.57    7.83   4
  11  10   2  181.21    6.52   1
  11  10   2  181.54    6.36   2
  11  10   2  189.24   13.60   3
  12  10   2    0.83    1.95   2
  12  10   2    0.60    1.74   1
  12  10   2   -1.38    4.90   3
 -12 -10  -2    1.99    3.36   4
  13  10   2    5.78    1.94   1
 -13 -10  -2    5.70    3.37   4
   9 -11  -2   14.47    3.50   1
   8 -11  -2    7.51    3.21   1
  -8  11   2   14.62    3.67   1
  -7  11   2  348.00   13.05   1
   7 -11  -2  326.47   12.46   1
  -6  11   2  170.80    7.81   1
   6 -11  -2  158.16    7.19   1
  -5  11   2    6.75    2.66   1
  -5  11   2    6.84    2.78   2
   5 -11  -2    8.80    2.71   1
  -4  11   2  110.27    5.86   1
  -4  11   2  112.06    5.60   2
   4 -11  -2  111.71    5.39   1
  -3  11   2  236.29    8.70   2
   3 -11  -2  220.84    8.60   1
  -3  11   2  226.53    8.65   2
  -3  11   2  215.21    8.89   1
  -2  11   2  907.15   29.41   2
  -2  11   2  874.59   30.19   1
  -2  11   2  973.97   29.36   2
   2 -11  -2  937.06   30.00   1
   1 -11  -2  175.19    7.01   1
  -1  11   2  179.27    6.90   2
  -1  11   2  179.50    7.18   1
  -1  11   2  178.00    6.95   2
   0 -11  -2   26.68    2.51   1
   0  11   2   31.03    2.69   2
   0  11   2   31.85    2.49   2
   0 -11  -2   29.57    2.58   2
   0  11   2   28.04    2.60   1
   1  11   2    0.22    1.83   2
   1  11   2    1.44    1.91   2
   1  11   2    1.94    5.87   3
   1  11   2   -0.49    1.83   1
   2  11   2  624.58   19.67   1
   2  11   2  593.54   34.03   3
   2  11   2  603.80   19.16   2
   2  11   2  592.33   18.94   2
   2  11   2  570.87   19.60   1
   3  11   2  554.09   17.37   2
   3  11   2  556.18   18.02   1
   3  11   2  535.55   18.00   1
   3  11   2  545.45   17.59   2
   4  11   2  250.62   17.98   3
   4  11   2  290.14    9.81   1
   4  11   2  285.23    9.54   2
   4  11   2  286.93    9.27   2
   4  11   2  284.57    9.74   1
   5  11   2   67.47    8.47   3
   5  11   2   67.62    3.50   1
   5  11   2   76.15    3.60   1
   5  11   2   75.35    3.19   2
   5  11   2   71.77    3.50   2
   6  11   2  230.30    7.38   2
   6  11   2  211.84    7.83   1
   6  11   2  233.47   14.94   3
   6  11   2  228.51    7.87   1
   6  11   2  213.43    7.47   2
   7  11   2  586.41   18.87   2
   7  11   2  607.87   33.89   3
   7  11   2  608.09   19.62   1
   7  11   2  622.04   18.89   2
   8  11   2  138.73    5.06   2
   8  11   2  143.25    4.98   2
   8  11   2  147.93   10.76   3
   8  11   2  147.07    5.43   1
  -9 -11  -2   37.10    3.86   4
   9  11   2   47.91    2.70   1
   9  11   2   44.33    2.37   2
   9  11   2   44.30    6.40   3
   9  11   2   39.89    2.58   2
  10  11   2   42.33    2.55   1
  10  11   2   42.59    2.51   2
  10  11   2   37.13    6.57   3
 -10 -11  -2   40.08    3.78   4
 -11 -11  -2  104.83    6.02   4
  11  11   2   97.04   10.16   3
  11  11   2   98.83    4.10   1
  11  11   2   97.65    4.09   2
  12  11   2    2.28    1.71   1
 -12 -11  -2    4.50    3.70   4
  13  11   2   23.68    2.27   1
 -13 -11  -2   23.93    4.45   4
  -8  12   2    8.68    3.57   1
  -7  12   2   67.24    5.86   1
   6 -12  -2  263.74   10.50   1
  -6  12   2  278.15   10.89   1
  -5  12   2   31.57    3.71   2
   5 -12  -2   30.43    3.37   1
  -5  12   2   26.13    3.33   1
  -4  12   2   34.58    3.63   2
   4 -12  -2   36.20    3.43   1
  -4  12   2   36.91    3.72   1
   3 -12  -2   40.90    3.52   1
  -3  12   2   40.86    3.67   2
  -3  12   2   34.31    3.63   1
  -2  12   2  164.17    6.85   2
  -2  12   2  151.54    6.97   1
  -1  12   2  164.44    7.09   1
  -1  12   2  177.00    6.99   2
   0  12   2   58.37    4.08   1
   0  12   2   62.65    4.02   2
   0  12   2   63.18    3.77   2
   1  12   2  307.91   11.05   2
   1  12   2  333.15   10.88   2
   1  12   2  316.18   11.35   1
   2  12   2   92.81    4.42   2
   2  12   2  109.19   10.23   3
   2  12   2   91.27    4.26   2
   2  12   2   83.50    4.38   1
   3  12   2    5.13    1.81   2
   3  12   2    4.03    1.99   2
   3  12   2    1.10    5.53   3
   3  12   2    4.99    1.99   1
   4  12   2   29.04    2.38   2
   4  12   2   28.22    2.46   2
   4  12   2   24.73    2.41   1
   4  12   2   21.20    6.27   3
   5  12   2  402.24   13.37   1
   5  12   2  354.03   23.89   3
   5  12   2  415.85   12.83   2
   6  12   2  239.18    8.74   2
   6  12   2  259.84   16.99   3
   6  12   2  272.97    8.52   2
   6  12   2  245.52    8.94   1
   7  12   2   22.23    1.88   2
   7  12   2   19.53    5.77   3
   7  12   2   20.55    2.00   2
   7  12   2   23.37    2.21   1
   8  12   2    1.44    1.52   2
   8  12   2   -5.60    4.98   3
   8  12   2   -3.29    1.68   1
   8  12   2   -0.69    1.55   2
   9  12   2   90.10    3.98   1
   9  12   2   91.43    8.95   3
   9  12   2   82.98    3.62   2
  10  12   2   62.19    3.17   1
  10  12   2   59.00    8.73   3
  10  12   2   59.33    3.10   2
  11  12   2    5.32    1.67   1
  11  12   2    1.13    1.90   2
 -11 -12  -2    1.93    3.31   4
  11  12   2    1.53    5.27   3
 -12 -12  -2   23.45    4.42   4
  12  12   2   23.24    2.16   1
  -7  13   2  276.76   11.43   1
  -6  13   2  118.44    6.87   1
  -5  13   2   54.80    4.90   1
  -5  13   2   47.72    4.56   2
  -4  13   2   50.93    4.39   1
  -4  13   2   57.39    4.44   2
  -3  13   2  279.09   10.98   1
  -3  13   2  284.55   10.78   2
  -2  13   2  181.15    7.82   1
  -2  13   2  180.33    7.72   2
  -1  13   2   20.12    2.91   1
  -1  13   2   21.89    2.97   2
   0  13   2    7.16    2.45   2
   0  13   2    9.61    2.38   1
   1  13   2   75.34    4.29   2
   1  13   2   81.38    4.62   1
   2  13   2  408.44   23.14   3
   2  13   2  338.44   12.51   1
   2  13   2  354.51   12.28   2
   3  13   2    6.14    2.18   1
   3  13   2    3.57    5.96   3
   3  13   2    8.27    2.10   2
   4  13   2    1.20    2.01   1
   4  13   2    0.20    2.01   2
   4  13   2    0.62    5.80   3
   5  13   2    1.76    5.86   3
   5  13   2   -0.64    2.09   2
   5  13   2    1.02    1.99   1
   6  13   2  244.15   16.90   3
   6  13   2  235.40    8.57   1
   7  13   2  169.70    6.32   1
   7  13   2  159.09    6.21   2
   7  13   2  145.51   12.51   3
   8  13   2    1.27    1.91   2
   8  13   2   -2.70    4.96   3
   8  13   2   -3.29    1.86   1
   9  13   2    4.76    1.97   1
   9  13   2    7.07    5.39   3
   9  13   2    2.64    1.91   2
  10  13   2   -0.60    1.91   2
  10  13   2   -2.51    6.01   3
  10  13   2   -0.50    1.80   1
  11  13   2   28.88    2.30   1
  12  13   2   -1.75    1.69   1
  -6  14   2    4.44    3.57   1
  -5  14   2   27.19    3.95   1
  -4  14   2   24.20    3.71   1
  -4  14   2   23.38    4.09   2
  -3  14   2    0.40    2.91   1
  -3  14   2   -3.13    3.26   2
  -2  14   2    8.55    3.25   2
  -2  14   2    3.67    2.80   1
  -1  14   2   29.71    3.32   1
  -1  14   2   30.60    3.47   2
   0  14   2  220.80    8.80   1
   0  14   2  220.27    8.66   2
   1  14   2   70.39    4.62   2
   1  14   2   73.81    4.48   1
   2  14   2    3.33    6.36   3
   2  14   2    2.18    2.21   1
   2  14   2    0.29    2.32   2
   3  14   2   16.67    2.62   1
   3  14   2   11.48    7.02   3
   3  14   2   14.41    2.57   2
   4  14   2  324.94   11.00   2
   4  14   2  333.17   11.37   1
   4  14   2  281.97   20.83   3
   5  14   2  583.45   18.88   2
   5  14   2  583.07   19.39   1
   6  14   2   89.90   11.43   3
   6  14   2  114.02    5.00   1
   6  14   2  111.97    5.05   2
   7  14   2   24.09    7.35   3
   7  14   2   38.44    3.14   1
   8  14   2    0.03    2.06   1
   8  14   2    0.55    2.36   2
   8  14   2   -5.22    6.29   3
   9  14   2  150.63    6.08   2
   9  14   2  152.48    6.25   1
   9  14   2  153.70   13.57   3
  10  14   2  146.35    5.96   1
  10  14   2  145.10   13.03   3
  11  14   2   -1.72    1.88   1
  -5  15   2   10.59    3.76   1
  -4  15   2   41.57    4.90   2
  -4  15   2   42.21    4.41   1
  -3  15   2  133.92    7.39   2
  -3  15   2  130.45    7.03   1
  -2  15   2   24.38    3.52   1
  -2  15   2   27.90    4.06   2
  -1  15   2   16.63    3.11   1
  -1  15   2   14.63    3.45   2
   0  15   2   44.71    3.93   2
   0  15   2   43.32    3.89   1
   1  15   2   33.00    3.55   1
   1  15   2   39.80    3.46   2
   2  15   2    1.53    2.51   2
   2  15   2    5.18    2.47   1
   3  15   2  126.60   12.27   3
   3  15   2  110.41    5.54   1
   3  15   2  120.14    5.69   2
   4  15   2   46.40    8.78   3
   4  15   2   48.09    3.98   1
   4  15   2   44.05    3.78   2
   5  15   2    2.94    6.91   3
   5  15   2   -0.70    2.31   2
   5  15   2   -1.86    2.31   1
   6  15   2   21.46    7.90   3
   6  15   2   27.52    2.94   2
   6  15   2   31.04    2.87   1
   7  15   2   29.84    2.69   1
   7  15   2   22.11    2.90   2
   7  15   2   22.09    8.11   3
   8  15   2  218.34   17.92   3
   8  15   2  240.11    8.73   1
   9  15   2   38.07    3.18   1
   9  15   2   39.26    9.08   3
  10  15   2   -2.90    2.14   1
  -4  16   2  142.57    7.73   1
  -3  16   2   14.89    4.77   2
  -3  16   2   15.15    3.76   1
  -2  16   2    6.82    4.37   2
  -2  16   2   10.30    3.49   1
  -1  16   2  159.62    7.75   1
  -1  16   2  169.56    8.02   2
   0  16   2  226.57    9.60   1
   0  16   2  247.16    9.94   2
   1  16   2   40.51    3.92   1
   1  16   2   43.87    4.11   2
   2  16   2   23.04    3.16   1
   2  16   2   21.14    3.34   2
   3  16   2    1.28    7.54   3
   3  16   2    1.22    2.69   2
   3  16   2   -3.28    2.60   1
   4  16   2   82.55    4.92   1
   4  16   2   88.62   11.77   3
   4  16   2   94.31    5.01   2
   5  16   2   37.97    8.94   3
   5  16   2   50.33    3.80   1
   6  16   2    7.71    8.04   3
   6  16   2   20.19    2.71   1
   7  16   2   18.67    2.74   1
   7  16   2    3.52    8.11   3
   8  16   2   44.85    3.68   1
   8  16   2   37.82    9.54   3
   9  16   2  132.65    6.06   1
  -2  17   2   43.34    4.50   1
  -1  17   2   52.82    4.67   1
   0  17   2    2.10    3.07   1
   1  17   2   10.32    3.29   1
   2  17   2   -0.58    2.96   1
   3  17   2   73.29    5.05   1
   4  17   2    5.18    2.82   1
   4  17   2    9.86    8.13   3
   5  17   2    1.67    8.04   3
   5  17   2    1.29    2.52   1
   6  17   2   13.47    8.86   3
   6  17   2   21.15    2.91   1
   7  17   2  125.98   15.47   3
   7  17   2  153.01    6.45   1
   8  17   2  119.90    5.70   1
   1  18   2    7.37    3.23   1
   2  18   2   -0.38    3.19   1
   3  18   2   23.14    3.56   1
   4  18   2   82.12    5.32   1
   4  18   2   93.58   13.37   3
   5  18   2    5.85    2.75   1
   4  18  -3    3.65    2.91   1
   3  18  -3    3.40    3.07   1
   2  18  -3   71.29    5.13   1
   1  18  -3   58.08    5.20   1
   0  18  -3    3.06    3.25   1
   7  17  -3    8.47    2.83   1
   6  17  -3  160.82    7.20   1
   5  17  -3  105.52    5.66   1
   4  17  -3   -1.82    8.35   3
   4  17  -3    2.76    2.76   1
   3  17  -3    6.23    8.59   3
   3  17  -3    4.24    2.93   1
   2  17  -3   17.42    3.21   1
   1  17  -3   65.59    5.26   1
   0  17  -3    5.97    3.18   1
  -1  17  -3   13.41    3.55   1
  -2  17  -3    9.31    3.55   1
  -3  17  -3    0.94    3.43   1
   8  16  -3   26.95    3.43   1
   7  16  -3  103.83    5.61   1
   6  16  -3   31.34    3.41   1
   6  16  -3   25.15    8.42   3
   5  16  -3    3.79    2.57   1
   5  16  -3    5.29    8.22   3
   4  16  -3   -4.39    6.74   3
   4  16  -3    4.05    2.49   1
   3  16  -3  172.71    7.36   2
   3  16  -3  165.61   14.69   3
   3  16  -3  162.02    7.25   1
   2  16  -3  245.01    9.40   2
   2  16  -3  223.08    9.33   1
   1  16  -3   25.59    3.44   1
   1  16  -3   31.10    3.60   2
   0  16  -3    1.40    3.14   2
   0  16  -3    1.59    2.98   1
  -1  16  -3   20.02    3.64   1
  -1  16  -3   23.36    3.86   2
  -2  16  -3  196.51    9.09   2
  -2  16  -3  194.33    8.93   1
  -3  16  -3  101.56    6.50   1
  -3  16  -3   92.09    7.00   2
  -4  16  -3   13.46    3.93   1
   9  15  -3    2.22    2.74   1
   8  15  -3   -5.12    7.04   3
   8  15  -3   -5.33    2.56   1
   7  15  -3    9.05    7.30   3
   7  15  -3   13.50    2.83   1
   6  15  -3    5.31    7.78   3
   6  15  -3   11.67    2.66   1
   6  15  -3   12.06    3.21   2
   5  15  -3    4.92    7.57   3
   5  15  -3   -0.62    2.58   2
   5  15  -3    1.13    2.38   1
   4  15  -3   65.85    4.39   1
   4  15  -3   64.74    9.78   3
   4  15  -3   64.78    4.52   2
   3  15  -3   24.07    7.96   3
   3  15  -3   16.95    2.98   2
   3  15  -3   16.75    3.03   1
   2  15  -3   32.07    8.18   3
   2  15  -3   17.22    3.21   1
   2  15  -3   23.29    3.27   2
   1  15  -3   -1.00    2.71   1
   1  15  -3    0.99    2.93   2
   0  15  -3   96.35    5.61   2
   0  15  -3   98.22    5.66   1
  -1  15  -3  225.71    9.67   1
  -1  15  -3  245.10    9.70   2
  -2  15  -3    9.87    3.66   2
  -2  15  -3   12.91    3.40   1
  -3  15  -3   45.71    4.38   1
  -3  15  -3   51.29    4.84   2
  -4  15  -3    2.68    3.31   1
  -5  15  -3  124.86    7.23   1
  -6  15  -3   57.87    5.12   1
  10  14  -3   12.61    2.83   1
   9  14  -3   12.86    2.73   1
   9  14  -3    8.13    6.92   3
   8  14  -3   35.82    8.46   3
   8  14  -3   37.70    3.39   1
   7  14  -3  131.11    6.23   2
   7  14  -3  127.15   13.35   3
   7  14  -3  137.48    6.05   1
   6  14  -3   14.25    7.48   3
   6  14  -3   14.03    2.77   2
   6  14  -3   14.45    2.60   1
   5  14  -3   -1.99    2.18   1
   5  14  -3   -2.08    2.57   2
   5  14  -3   -6.07    6.59   3
   4  14  -3   11.72    2.62   1
   4  14  -3   20.73    2.96   2
   4  14  -3   14.58    6.55   3
   3  14  -3  218.13    8.75   1
   3  14  -3  227.42   16.71   3
   3  14  -3  235.57    8.71   2
   2  14  -3   64.99    4.21   2
   2  14  -3   61.51    4.59   1
   2  14  -3   72.11   10.45   3
   1  14  -3   -0.91    2.42   1
   1  14  -3    1.47    2.53   2
   0  14  -3   34.61    3.51   1
   0  14  -3   40.32    3.77   2
  -1  14  -3  334.32   12.43   1
  -1  14  -3  329.66   12.32   2
  -2  14  -3  282.14   11.32   1
  -2  14  -3  304.12   11.33   2
  -3  14  -3   10.36    3.21   1
  -3  14  -3   11.56    3.60   2
  -4  14  -3    5.81    3.79   2
  -4  14  -3    4.00    3.13   1
  -5  14  -3    0.71    3.23   1
  -6  14  -3   36.65    4.08   1
  -7  14  -3   -3.50    3.44   1
  11  13  -3   86.01    4.76   1
 -11 -13   3   84.44    6.34   4
 -10 -13   3   20.97    4.03   4
  10  13  -3   21.26    2.82   1
   9  13  -3   31.51    3.02   1
   9  13  -3   23.77    7.34   3
   9  13  -3   28.88    2.88   2
   8  13  -3   13.93    2.51   2
   8  13  -3   13.23    6.84   3
   8  13  -3   15.29    2.59   1
   7  13  -3  136.31    5.96   2
   7  13  -3  143.02    6.09   1
   7  13  -3  126.92   12.73   3
   6  13  -3  143.81    6.18   1
   6  13  -3  138.32   13.20   3
   6  13  -3  147.74    6.32   2
   5  13  -3   36.53    7.98   3
   5  13  -3   46.52    3.87   2
   5  13  -3   44.81    3.53   1
   4  13  -3  190.28    7.14   1
   4  13  -3  142.07   13.67   3
   4  13  -3  187.57    7.14   2
   3  13  -3   15.26    6.78   3
   3  13  -3    9.81    2.38   1
   3  13  -3   11.46    2.56   2
   2  13  -3   -1.63    6.18   3
   2  13  -3   -2.22    2.24   2
   2  13  -3   -2.29    2.19   1
   1  13  -3  230.42    9.30   1
   1  13  -3  279.45   17.86   3
   1  13  -3  228.10    9.01   2
   0  13  -3  736.69   23.97   2
   0  13  -3  738.80   24.63   1
  -1  13  -3  296.91   10.56   2
  -1  13  -3  268.14   10.54   1
  -2  13  -3    7.03    2.72   1
  -2  13  -3    5.08    2.91   2
  -3  13  -3   22.16    3.28   1
  -3  13  -3   22.77    3.46   2
  -4  13  -3  122.30    6.77   2
  -4  13  -3  128.40    6.64   1
  -5  13  -3  150.34    7.15   1
  -5  13  -3  139.48    7.68   2
  -6  13  -3   22.50    3.83   1
  -7  13  -3    3.59    3.13   1
  -8  13  -3    3.83    3.54   1
 -12 -12   3   99.05    6.64   4
  12  12  -3  101.78    4.95   1
 -11 -12   3    0.37    3.60   4
  11  12  -3    2.24    2.18   1
 -10 -12   3   16.37    3.34   4
  10  12  -3   10.19    5.92   3
  10  12  -3   15.90    2.51   1
  -9 -12   3   62.79    4.54   4
   9  12  -3   64.35    8.68   3
   9  12  -3   61.44    3.89   2
   9  12  -3   65.98    3.92   1
  -8 -12   3  389.94   13.05   4
   8  12  -3  394.33   13.23   1
   8  12  -3  379.00   23.59   3
   8  12  -3  371.80   12.74   2
   7  12  -3  158.12    6.45   1
   7  12  -3  157.82   12.61   3
   7  12  -3  157.17    6.22   2
   6  12  -3   12.79    2.35   2
   6  12  -3    8.73    6.17   3
   6  12  -3   12.98    2.38   1
   5  12  -3    6.61    6.13   3
   5  12  -3    5.76    2.13   1
   5  12  -3    3.69    2.39   2
   4  12  -3   67.99    4.05   2
   4  12  -3   69.42    3.69   2
   4  12  -3   51.30    8.25   3
   4  12  -3   69.55    4.01   1
   3  12  -3  141.07    5.63   2
   3  12  -3  143.36    6.02   1
   3  12  -3  108.63   12.08   3
   3  12  -3  147.04    5.92   2
   2  12  -3   45.83    7.04   3
   2  12  -3   45.47    3.17   2
   2  12  -3   41.26    3.41   1
   2  12  -3   40.61    3.27   2
   1  12  -3  125.96    5.95   1
   1  12  -3  144.68    5.87   2
   1  12  -3  165.94   12.81   3
   1  12  -3  126.78    5.79   2
   0  12  -3   -2.62    2.11   1
   0  12  -3    0.08    2.23   2
   0  12  -3   -2.15    2.38   2
   1 -12   3    6.14    2.61   1
  -1  12  -3   12.05    2.60   2
  -1  12  -3    7.83    2.53   1
  -1  12  -3    6.37    2.50   2
  -2  12  -3    0.93    2.50   2
  -2  12  -3   -1.04    2.44   1
   2 -12   3    4.30    2.41   1
  -2  12  -3    5.91    2.73   2
  -3  12  -3   21.27    3.23   2
  -3  12  -3   18.20    2.77   1
   3 -12   3   14.62    2.88   1
   4 -12   3    5.69    2.86   1
  -4  12  -3   10.47    2.92   1
  -4  12  -3    7.09    3.09   2
  -5  12  -3    0.91    2.99   1
  -5  12  -3   -0.47    3.24   2
   5 -12   3   -3.14    2.76   1
   6 -12   3    1.21    3.07   1
  -6  12  -3    1.75    3.22   1
   7 -12   3   76.76    5.53   1
  -7  12  -3   78.77    5.79   1
  -8  12  -3   75.00    5.39   1
   8 -12   3   68.88    5.54   1
   9 -12   3    8.11    3.65   1
  12  11  -3   12.43    2.40   1
 -12 -11   3   14.29    3.89   4
 -11 -11   3    4.76    3.39   4
  11  11  -3    4.77    2.15   1
  11  11  -3    4.26    6.36   3
  10  11  -3  184.86    6.83   1
  10  11  -3  159.20   13.08   3
 -10 -11   3  169.81    7.45   4
  10  11  -3  172.75    6.67   2
   9  11  -3  233.37   16.35   3
   9  11  -3  227.42    8.40   2
   9  11  -3  248.89    8.70   1
  -9 -11   3  248.35    9.10   4
   8  11  -3   57.26    3.46   1
   8  11  -3   50.27    7.26   3
   8  11  -3   50.10    3.21   2
  -8 -11   3   51.50    3.85   4
   7  11  -3   23.60    2.43   1
   7  11  -3   25.75    6.04   3
   7  11  -3   23.63    2.21   2
  -7 -11   3   18.68    2.96   4
   6  11  -3   50.13    7.09   3
   6  11  -3   57.98    3.33   2
   6  11  -3   54.93    3.59   1
   6  11  -3   58.82    3.35   2
   5  11  -3  574.92   32.96   3
   5  11  -3  570.57   18.36   2
   5  11  -3  569.56   18.85   1
   5  11  -3  565.86   18.19   2
   4  11  -3  346.98   23.30   3
   4  11  -3  365.73   12.71   2
   4  11  -3  398.03   12.42   2
   4  11  -3  380.03   12.92   1
   3  11  -3   38.22    2.98   1
   3  11  -3   37.86    2.80   2
   3  11  -3   24.27    6.40   3
   3  11  -3   37.05    2.87   1
   2  11  -3    7.88    2.20   2
   2  11  -3    8.17    1.96   2
   2  11  -3    7.11    2.04   1
   2  11  -3    8.64    6.25   3
   1  11  -3   90.47    4.14   2
  -1 -11   3   84.58    3.57   2
   1  11  -3   85.90    4.32   2
  -1 -11   3   85.74    4.49   1
   1  11  -3   84.91    4.57   1
   1  11  -3   89.84    9.70   3
   0 -11   3  411.63   13.87   1
   0  11  -3  391.96   13.94   1
   0  11  -3  425.74   13.50   2
   0  11  -3  403.21   13.62   2
   0 -11   3  386.32   13.00   2
  -1  11  -3  317.63   11.43   1
  -1  11  -3  296.05   11.10   2
   1 -11   3  310.80   11.28   1
  -1  11  -3  337.79   11.04   2
  -2  11  -3    0.35    2.27   2
   2 -11   3   -2.96    2.47   1
  -2  11  -3   -0.09    2.02   1
  -2  11  -3    0.24    2.26   2
  -3  11  -3   -1.48    2.48   2
  -3  11  -3   -1.53    2.56   2
   3 -11   3    0.61    2.42   1
  -3  11  -3   -0.37    2.42   1
   4 -11   3  128.20    6.07   1
  -4  11  -3  121.07    6.12   2
  -4  11  -3  129.93    6.28   1
  -5  11  -3  102.54    5.63   1
   5 -11   3  109.08    5.72   1
  -5  11  -3  110.04    5.93   2
   6 -11   3   14.67    3.18   1
  -6  11  -3   19.27    3.45   1
   7 -11   3    9.91    3.22   1
  -7  11  -3   14.15    3.41   1
   8 -11   3   49.16    4.41   1
  -8  11  -3   53.37    4.58   1
   9 -11   3   35.65    4.13   1
  10 -11   3    0.57    3.51   1
  12  10  -3   -0.17    2.10   1
 -12 -10   3   -0.09    3.46   4
  11  10  -3   58.38    3.65   1
  11  10  -3   65.00    9.06   3
 -11 -10   3   62.71    4.94   4
  10  10  -3   -1.13    1.89   1
  10  10  -3    0.67    4.69   3
  10  10  -3    0.85    2.03   2
 -10 -10   3   -2.16    2.85   4
  -9 -10   3  152.69    6.54   4
   9  10  -3  152.66    5.86   2
   9  10  -3  150.91   11.97   3
   9  10  -3  154.12    5.99   1
  -8 -10   3   89.23    4.58   4
   8  10  -3   77.26    3.74   2
   8  10  -3   84.37    3.96   1
   8  10  -3   88.62    8.28   3
   7  10  -3    2.55    1.67   2
   7  10  -3    0.02    4.43   3
   7  10  -3   -0.25    1.70   2
  -7 -10   3    0.21    2.21   4
   7  10  -3   -0.75    1.67   1
   6  10  -3   86.36    8.23   3
  -6 -10   3   85.69    4.32   4
   6  10  -3   71.77    3.82   1
   6  10  -3   85.76    3.78   2
   6  10  -3   81.53    3.66   2
   5  10  -3   -0.29    1.73   1
   5  10  -3   -0.44    4.95   3
   5  10  -3   -1.41    1.49   2
   5  10  -3    0.84    1.76   2
   5  10  -3   -2.99    1.73   1
   4  10  -3   20.92    1.90   2
   4  10  -3   21.46    5.40   3
   4  10  -3   17.13    2.09   1
   4  10  -3   22.72    2.38   1
   4  10  -3   21.05    2.21   2
   3  10  -3   23.65    2.02   2
  -3 -10   3   22.78    2.09   1
   3  10  -3   31.25    2.52   1
   3  10  -3   21.42    2.27   1
   3  10  -3   26.35    5.80   3
   3  10  -3   21.20    2.35   2
   2  10  -3  232.07    7.83   2
   2  10  -3  226.22    8.29   1
   2  10  -3  189.39   15.51   3
   2  10  -3  225.55    8.10   2
   2  10  -3  231.28    8.27   1
   1  10  -3  270.35    9.37   2
   1  10  -3  262.53    9.14   2
  -1 -10   3  281.77    9.62   1
  -1 -10   3  252.76    8.71   2
   1  10  -3  294.48   18.06   3
   1  10  -3  262.14    9.56   1
   0 -10   3   -0.93    1.97   1
   0 -10   3   -2.48    1.34   2
   0  10  -3   -1.02    1.77   1
   0  10  -3   -4.63    1.67   2
   0  10  -3   -2.29    1.99   2
  -1  10  -3   -1.61    1.93   1
  -1  10  -3   -2.10    1.87   2
   1 -10   3    0.25    2.14   1
  -1  10  -3   -0.22    1.97   2
  -2  10  -3  151.73    5.98   2
  -2  10  -3  150.56    6.18   1
   2 -10   3  144.37    5.62   2
  -2  10  -3  135.98    6.12   2
   2 -10   3  139.57    6.19   1
   3 -10   3  763.40   25.35   2
   3 -10   3  786.10   26.25   1
  -3  10  -3  837.03   25.59   2
  -3  10  -3  805.43   25.76   2
  -3  10  -3  808.92   26.46   1
   4 -10   3  256.18    9.33   2
  -4  10  -3  260.11    9.69   2
   4 -10   3  271.18    9.84   1
  -4  10  -3  255.67    9.99   1
  -5  10  -3   47.86    4.23   1
  -5  10  -3   45.70    3.68   2
   5 -10   3   45.79    4.01   1
   5 -10   3   52.45    4.03   2
   6 -10   3  181.79    7.97   1
  -6  10  -3  198.71    8.00   2
  -6  10  -3  201.00    8.35   1
  -7  10  -3  450.76   16.18   1
   7 -10   3  444.68   15.79   1
  -8  10  -3  230.25    9.36   1
   8 -10   3  201.33    8.66   1
   9 -10   3    2.77    3.12   1
  10 -10   3   -0.81    3.16   1
  13   9  -3    0.91    2.33   1
 -13  -9   3    0.21    3.31   4
 -12  -9   3    5.27    3.07   4
  12   9  -3    0.90    2.14   1
 -11  -9   3    7.58    3.15   4
  11   9  -3    7.49    2.14   1
  11   9  -3    6.10    2.21   2
  11   9  -3    6.29    5.50   3
  10   9  -3  266.94    9.37   2
 -10  -9   3  264.70    9.74   4
  10   9  -3  277.76    9.61   1
  10   9  -3  288.83   17.84   3
   9   9  -3  199.39    7.09   2
   9   9  -3  198.41    7.26   1
  -9  -9   3  200.41    7.68   4
   9   9  -3  206.52   13.85   3
  -8  -9   3   83.64    4.39   4
   8   9  -3   88.14    3.77   2
   8   9  -3   82.87    3.83   1
   8   9  -3   81.85    7.77   3
   8   9  -3   80.27    3.65   2
   7   9  -3   74.41    3.47   1
   7   9  -3   72.23    7.66   3
   7   9  -3   70.87    3.30   2
  -7  -9   3   67.46    3.90   4
   7   9  -3   68.18    3.34   2
   6   9  -3  625.94   21.02   1
   6   9  -3  632.18   20.35   2
   6   9  -3  655.99   20.40   2
   6   9  -3  659.24   20.98   1
   6   9  -3  665.98   36.03   3
  -6  -9   3  660.07   20.15   4
  -5  -9   3 1004.93   30.13   4
   5   9  -3 1018.63   53.81   3
   5   9  -3 1017.11   30.88   2
   5   9  -3  965.16   30.85   2
   5   9  -3  987.86   31.71   1
   5   9  -3  977.79   31.82   1
  -4  -9   3  172.75    5.58   1
   4   9  -3  170.63    5.88   2
   4   9  -3  166.28    6.00   2
   4   9  -3  167.51    6.27   1
   4   9  -3  152.93    6.19   1
   4   9  -3  156.22   11.68   3
   3   9  -3   15.12    4.68   3
   3   9  -3   12.57    1.93   2
   3   9  -3    9.66    1.54   2
   3   9  -3    9.91    1.79   1
  -3  -9   3   11.11    1.60   1
   3   9  -3   13.36    2.01   1
  -2  -9   3   85.75    2.97   2
  -2  -9   3   80.19    3.22   2
   2   9  -3   78.22    3.98   1
   2   9  -3   87.50    4.18   1
   2   9  -3   82.82    3.60   2
   2   9  -3   60.73    8.88   3
  -1  -9   3  539.34   17.06   2
   1   9  -3  539.78   17.63   2
   1   9  -3  531.54   17.99   1
   1   9  -3  515.45   30.98   3
   1   9  -3  546.53   17.35   2
  -1  -9   3  590.10   18.08   1
   0   9  -3   76.89    4.01   2
   0   9  -3   76.41    3.57   2
   0   9  -3   70.33    3.86   1
   0  -9   3   79.10    4.15   1
   0   9  -3   86.40    9.05   3
  -1   9  -3   34.39    2.94   2
  -1   9  -3   31.52    2.68   2
   1  -9   3   35.56    3.04   1
  -1   9  -3   29.97    2.61   1
   1  -9   3   31.14    2.44   2
   2  -9   3  102.28    4.40   2
  -2   9  -3   98.41    4.99   1
  -2   9  -3   96.26    4.64   2
  -2   9  -3  109.26    4.90   2
   2  -9   3  109.97    4.99   1
   3  -9   3  102.23    4.63   2
  -3   9  -3  104.84    4.91   2
  -3   9  -3   94.93    4.93   2
  -3   9  -3   98.91    5.23   1
   3  -9   3  108.71    5.14   1
  -4   9  -3  285.04   10.60   1
  -4   9  -3  280.01   10.14   2
   4  -9   3  281.80    9.94   2
   4  -9   3  288.56   10.40   1
  -5   9  -3    8.77    2.42   2
  -5   9  -3    8.63    2.36   1
   5  -9   3    9.91    2.47   1
   5  -9   3    7.78    2.29   2
  -6   9  -3  189.35    7.54   2
   6  -9   3  179.20    7.49   1
   6  -9   3  183.92    7.51   2
  -6   9  -3  206.85    8.12   1
  -7   9  -3   21.06    3.36   1
   7  -9   3   19.17    3.15   1
   7  -9   3   25.76    3.23   2
   8  -9   3   47.84    4.18   2
  -8   9  -3   57.74    4.83   1
   8  -9   3   53.31    4.48   1
   9  -9   3   20.74    3.28   1
  10  -9   3    8.54    3.23   1
  11  -9   3   34.95    4.15   1
 -13  -8   3   19.03    3.94   4
  13   8  -3   26.46    2.86   1
 -12  -8   3   -0.37    3.12   4
  12   8  -3   -2.00    5.59   3
  12   8  -3    0.87    2.00   1
  11   8  -3   87.39    4.32   2
  11   8  -3   85.60    4.30   1
 -11  -8   3   83.01    4.79   4
  11   8  -3   91.78    9.40   3
  10   8  -3    0.34    4.12   3
 -10  -8   3    2.23    2.55   4
  10   8  -3   -0.59    1.85   2
  10   8  -3   -1.17    1.77   1
   9   8  -3    2.00    1.55   1
   9   8  -3    0.17    4.26   3
   9   8  -3    3.07    1.72   2
  -9  -8   3    3.10    2.36   4
  -8  -8   3  117.45    5.06   4
   8   8  -3  113.59    4.44   2
   8   8  -3  111.48    4.60   1
   8   8  -3  117.80    4.45   2
   8   8  -3  112.24    9.20   3
   7   8  -3  676.67   20.89   2
  -7  -8   3  664.81   20.58   4
   7   8  -3  639.32   36.49   3
   7   8  -3  687.29   21.46   1
   7   8  -3  651.05   20.85   2
   7   8  -3  670.85   21.46   1
   6   8  -3  544.57   30.80   3
   6   8  -3  548.53   17.43   2
   6   8  -3  561.75   17.49   2
   6   8  -3  561.75   18.02   1
  -6  -8   3  555.08   17.28   4
   6   8  -3  555.04   17.96   1
   5   8  -3    3.48    1.40   1
   5   8  -3    4.85    1.37   1
  -5  -8   3    4.42    1.70   4
   5   8  -3    3.83    1.29   2
   5   8  -3    4.82    1.38   2
   5   8  -3    2.75    3.77   3
   4   8  -3   43.80    2.64   1
   4   8  -3   49.14    2.70   1
   4   8  -3   51.11    2.60   2
   4   8  -3   51.73    6.47   3
  -4  -8   3   44.88    2.77   4
   4   8  -3   42.19    2.41   2
  -4  -8   3   49.40    2.02   1
   3   8  -3  374.36   12.14   2
   3   8  -3  374.01   12.00   2
  -3  -8   3  388.33   12.20   1
   3   8  -3  362.01   12.46   1
   3   8  -3  366.59   21.64   3
   3   8  -3  370.47   12.48   1
   2   8  -3 1084.50   34.53   1
  -2  -8   3 1109.35   33.28   2
   2   8  -3  991.36   58.10   3
   2   8  -3 1082.72   33.48   2
  -2  -8   3 1119.20   33.20   2
   2   8  -3 1068.97   33.69   2
   1   8  -3    7.32    4.36   3
   1   8  -3   10.20    1.84   1
  -1  -8   3    7.11    1.87   2
  -1  -8   3    9.87    1.18   2
   1   8  -3    6.88    1.65   1
   1   8  -3    8.20    1.52   2
   1   8  -3    8.60    1.84   2
  -1  -8   3    5.50    1.75   1
   0   8  -3  221.98    8.11   2
   0  -8   3  231.58    8.32   1
   0   8  -3  216.70    7.83   2
   0  -8   3  252.12    8.27   2
   0   8  -3  216.66    8.16   1
   0   8  -3  278.45   16.06   3
  -1   8  -3  436.62   14.12   2
   1  -8   3  430.84   14.63   1
  -1   8  -3  448.37   14.72   1
   1  -8   3  440.63   13.99   2
  -1   8  -3  419.23   14.33   2
   1  -8   3  440.11   14.36   2
  -2   8  -3 2159.06   74.62   1
   2  -8   3 2460.13   72.57   2
  -2   8  -3 2388.94   72.65   2
   2  -8   3 2473.92   74.64   1
  -2   8  -3 2315.55   72.79   2
  -3   8  -3 1169.03   36.88   2
  -3   8  -3 1147.25   37.01   2
  -3   8  -3 1193.27   38.09   1
   3  -8   3 1212.23   37.92   1
   3  -8   3 1186.76   36.82   2
   4  -8   3    0.26    2.15   1
  -4   8  -3    3.33    2.09   2
   4  -8   3   -1.75    1.80   2
  -4   8  -3   -0.06    1.85   2
  -4   8  -3   -0.53    2.14   1
   5  -8   3   -1.56    2.03   2
   5  -8   3    1.35    2.09   1
  -5   8  -3   -0.91    1.95   2
  -5   8  -3   -1.67    2.17   1
   6  -8   3  277.20   10.01   2
   6  -8   3  270.80   10.10   1
  -6   8  -3  292.97    9.95   2
  -6   8  -3  276.12   10.41   1
   7  -8   3  678.48   22.84   1
   7  -8   3  690.67   22.38   2
  -7   8  -3  693.36   23.22   1
   8  -8   3  191.16    8.11   1
  -8   8  -3  200.19    8.33   1
   8  -8   3  201.31    8.18   2
  -9   8  -3   16.91    3.43   1
   9  -8   3   19.11    2.87   1
  10  -8   3   -0.72    3.41   2
  10  -8   3   -3.86    2.69   1
  11  -8   3   63.51    5.01   1
 -11   8  -3   51.65    5.17   4
 -13  -7   3   22.13    3.89   4
  13   7  -3   20.27    2.90   1
  12   7  -3   32.65    2.85   1
  12   7  -3   32.68    6.03   3
 -12  -7   3   37.51    3.89   4
  11   7  -3   68.58    3.83   2
 -11  -7   3   69.81    4.36   4
  11   7  -3   72.41    3.80   1
  11   7  -3   72.35    8.45   3
 -10  -7   3  197.95    7.52   4
  10   7  -3  189.49    7.10   1
  10   7  -3  193.15    7.03   2
  10   7  -3  200.05   13.49   3
   9   7  -3   61.34    3.05   2
   9   7  -3   58.03    3.11   2
  -9  -7   3   55.89    3.78   4
   9   7  -3   55.46    3.15   1
   9   7  -3   54.61    6.84   3
   8   7  -3    4.21    1.60   2
   8   7  -3    3.06    3.48   3
   8   7  -3    7.63    1.45   2
  -8  -7   3    5.74    2.15   4
   8   7  -3    6.06    1.49   1
  -7  -7   3    2.76    1.66   4
   7   7  -3    3.22    1.46   1
   7   7  -3    2.30    1.46   2
   7   7  -3    2.77    1.40   1
   7   7  -3    2.49    1.23   2
   7   7  -3    1.66    3.46   3
   6   7  -3  342.90   11.59   1
   6   7  -3  341.26   20.04   3
   6   7  -3  355.92   11.27   2
   6   7  -3  362.83   11.64   1
  -6  -7   3  356.00   11.29   4
   6   7  -3  350.12   11.25   2
   5   7  -3   73.49    6.36   3
   5   7  -3   76.20    3.25   1
   5   7  -3   76.55    3.19   1
   5   7  -3   75.78    3.06   2
  -5  -7   3   71.22    3.37   4
   5   7  -3   73.44    3.04   2
   4   7  -3   53.58    2.66   1
   4   7  -3   54.96    2.52   2
   4   7  -3   52.85    2.43   2
  -4  -7   3   57.15    2.62   4
   4   7  -3   51.43    2.62   1
  -4  -7   3   57.26    2.18   1
   4   7  -3   51.14    5.41   3
   3   7  -3    7.08    1.37   1
  -3  -7   3    8.15    1.09   1
   3   7  -3    6.38    1.23   1
   3   7  -3    7.31    1.25   2
   3   7  -3    3.76    1.16   2
  -3  -7   3    6.70    1.42   4
   3   7  -3    7.83    3.20   3
   2   7  -3  773.62   24.48   1
   2   7  -3  766.89   22.96   4
   2   7  -3  732.45   23.84   2
   2   7  -3  766.91   23.70   2
  -2  -7   3  782.56   23.53   2
   2   7  -3  696.87   41.21   3
   2   7  -3  770.62   24.47   1
  -2  -7   3  800.41   41.55   3
  -2  -7   3  755.65   23.45   2
   1   7  -3  611.71   19.45   2
  -1  -7   3  608.67   34.66   3
  -1  -7   3  611.14   20.16   1
   1   7  -3  662.93   20.22   1
   1   7  -3  609.68   20.12   1
   1   7  -3  632.46   18.85   4
   1   7  -3  640.61   19.71   2
  -1  -7   3  602.51   19.55   2
  -1  -7   3  604.06   19.26   2
   0   7  -3    5.15    1.28   2
   0   7  -3    3.98    1.57   2
   0   7  -3    4.90    1.45   1
   0  -7   3    3.87    1.79   1
   0  -7   3    8.23    4.61   3
   0   7  -3    4.95    4.71   3
   0  -7   3    4.89    1.90   2
   1  -7   3  369.83   12.35   2
  -1   7  -3  397.33   13.01   1
   1  -7   3  346.66   22.57   3
   1  -7   3  409.93   13.01   1
  -1   7  -3  395.17   12.72   2
  -1   7  -3  373.48   12.46   2
   1  -7   3  401.67   12.75   2
   2  -7   3  198.12    6.98   2
   2  -7   3  209.32    7.35   1
  -2   7  -3  204.67    7.11   2
  -2   7  -3  193.99    7.22   2
   2  -7   3  196.62    7.17   2
  -2   7  -3  206.20    7.53   1
   3  -7   3  291.84    9.81   2
  -3   7  -3  283.16    9.92   2
  -3   7  -3  291.30   10.35   1
   3  -7   3  295.66    9.89   2
   3  -7   3  297.58   10.19   1
  -3   7  -3  290.52    9.83   2
  -4   7  -3   11.17    2.22   1
   4  -7   3    7.74    1.89   2
  -4   7  -3    9.86    1.83   2
   4  -7   3   12.48    2.13   1
   4  -7   3   11.54    1.94   2
  -4   7  -3   12.76    2.06   2
  -5   7  -3  421.91   13.53   2
   5  -7   3  398.39   13.55   2
  -5   7  -3  420.87   14.20   1
   5  -7   3  408.97   13.52   2
   5  -7   3  392.27   13.86   1
   6  -7   3  437.14   14.40   2
   6  -7   3  429.16   14.67   1
  -6   7  -3  407.71   14.90   1
  -6   7  -3  442.69   14.27   2
   7  -7   3    2.50    2.28   1
   7  -7   3    5.67    2.47   2
  -7   7  -3    7.74    2.11   2
  -7   7  -3    2.19    2.38   1
   8  -7   3    9.47    2.65   1
  -8   7  -3    8.70    2.87   1
   8  -7   3    8.72    2.81   2
  -9   7  -3  124.41    6.38   1
   9  -7   3  119.70    6.24   2
   9  -7   3  124.55    6.00   1
  10  -7   3  200.05    8.34   2
  10  -7   3  177.92    7.68   1
  11  -7   3   73.23    5.12   1
  11  -7   3   88.83    6.39   2
 -11   7  -3   73.81    5.61   4
 -12   7  -3   12.95    4.47   4
  12  -7   3   19.86    3.52   1
  13   6  -3    1.57    2.53   1
 -13  -6   3   -1.31    2.97   4
 -12  -6   3   84.67    5.18   4
  12   6  -3   81.55    4.36   1
  12   6  -3   80.43    4.68   2
  11   6  -3  100.53    4.69   1
  11   6  -3  103.52    4.78   2
 -11  -6   3  103.12    5.28   4
  10   6  -3   14.90    2.16   2
 -10  -6   3   14.85    2.46   4
  10   6  -3   18.02    2.08   1
  -9  -6   3   52.07    3.34   4
   9   6  -3   55.38    3.07   2
   9   6  -3   57.18    3.00   2
   9   6  -3   55.60    6.63   3
   9   6  -3   52.40    2.99   1
   8   6  -3  119.66    4.59   1
  -8  -6   3  109.17    4.76   4
   8   6  -3  110.54    4.38   1
   8   6  -3  105.70    8.36   3
   8   6  -3  115.89    4.26   2
   8   6  -3  103.64    4.35   2
   7   6  -3  397.87   22.17   3
   7   6  -3  373.06   12.79   1
   7   6  -3  402.43   12.86   1
  -7  -6   3  394.91   12.42   4
   7   6  -3  373.81   12.43   2
   7   6  -3  401.91   12.43   2
   6   6  -3   91.77    6.93   3
   6   6  -3   98.00    3.68   1
  -6  -6   3   87.38    3.86   4
   6   6  -3   87.97    3.50   2
   6   6  -3   91.33    3.43   2
   6   6  -3   93.46    3.76   1
   5   6  -3  159.71    5.28   2
   5   6  -3  156.05    5.51   1
   5   6  -3  151.51    5.29   2
  -5  -6   3  155.89    5.15   1
  -5  -6   3  154.30    5.40   4
   5   6  -3  153.09   10.02   3
   5   6  -3  162.97    5.51   1
   4   6  -3  201.08    6.99   1
   4   6  -3  203.60    6.73   2
  -4  -6   3  207.23    6.73   1
   4   6  -3  199.37    6.72   2
  -4  -6   3  205.68    6.75   4
   4   6  -3  214.09    6.96   1
   4   6  -3  207.86   12.37   3
   3   6  -3 1478.40   75.61   3
   3   6  -3 1386.60   45.27   1
   3   6  -3 1423.14   45.19   1
   3   6  -3 1436.80   42.58   4
  -3  -6   3 1409.43   42.56   4
   3   6  -3 1399.55   44.03   2
   3   6  -3 1445.68   44.05   2
  -3  -6   3 1497.64   75.55   3
  -2  -6   3 5016.11  153.68   2
   2   6  -3 4973.42  157.68   1
   2   6  -3 4787.38  153.62   2
   2   6  -3 4793.10  261.88   3
   2   6  -3 5174.67  157.58   1
  -2  -6   3 5291.48  261.97   3
   2   6  -3 4926.60  147.97   4
  -2  -6   3 5247.26  153.70   2
   2   6  -3 5088.12  153.56   2
  -1  -6   3  288.09   10.21   2
   1   6  -3  315.72   10.11   2
  -1  -6   3  314.01   18.87   3
   1   6  -3  329.50   10.58   1
   1   6  -3  333.16    9.81   4
  -1  -6   3  310.04   10.56   1
  -1  -6   3  308.89    9.93   2
   1   6  -3  314.85   10.37   2
   1   6  -3  310.52   10.55   1
   0  -6   3   78.97    3.72   2
   0   6  -3   71.91    3.07   2
   0   6  -3   70.10    3.35   1
   0  -6   3   70.20    3.65   1
   0   6  -3   87.44    7.71   3
   0  -6   3   83.98    8.54   3
   0   6  -3   76.50    3.48   2
   0   6  -3   81.19    3.58   1
   1  -6   3 1175.09   38.82   1
  -1   6  -3 1273.62   37.95   2
   1  -6   3 1207.54   37.67   2
  -1   6  -3 1226.46   37.73   2
  -1   6  -3 1222.11   38.87   1
  -2   6  -3 1715.30   52.16   2
  -2   6  -3 1713.95   52.06   2
   2  -6   3 1728.10   52.02   2
  -2   6  -3 1677.84   53.56   1
   2  -6   3 1672.74   53.44   1
   2  -6   3 1639.33   52.06   2
   2  -6   3 1675.86   89.04   3
   3  -6   3  227.67    8.11   2
   3  -6   3  238.22    8.39   1
  -3   6  -3  242.72    8.17   2
   3  -6   3  242.38    8.14   2
  -3   6  -3  235.20    8.16   2
  -3   6  -3  248.22    8.53   1
  -4   6  -3  525.81   17.53   2
  -4   6  -3  569.82   17.66   2
   4  -6   3  536.42   17.54   2
   4  -6   3  546.17   18.05   1
  -4   6  -3  573.74   18.31   1
   4  -6   3  550.44   17.57   2
  -5   6  -3    0.89    1.92   1
   5  -6   3    0.79    1.75   2
   5  -6   3    0.95    1.61   1
  -5   6  -3   -0.37    1.45   2
  -5   6  -3    1.10    1.84   2
   5  -6   3   -0.90    1.62   2
   6  -6   3  128.54    5.57   2
   6  -6   3  131.79    5.45   1
   6  -6   3  138.96    5.44   2
  -6   6  -3  133.73    5.87   1
  -6   6  -3  137.39    5.32   2
  -7   6  -3   87.82    4.78   1
   7  -6   3   86.70    4.59   2
   7  -6   3   86.51    4.36   2
   7  -6   3   84.15    4.44   1
  -7   6  -3   90.05    4.18   2
  -8   6  -3   58.44    4.29   1
   8  -6   3   60.01    4.19   2
   8  -6   3   54.92    3.99   2
   8  -6   3   49.48    3.59   1
   9  -6   3   68.35    4.25   1
   9  -6   3   76.67    4.93   2
  -9   6  -3   77.92    4.99   1
  10  -6   3    4.89    2.72   1
  10  -6   3    2.70    3.10   2
 -10   6  -3   16.13    2.84   4
 -11   6  -3   21.70    3.39   4
  11  -6   3   21.43    2.93   1
  11  -6   3   27.55    3.94   2
  12  -6   3    1.32    3.85   2
  12  -6   3    1.21    2.99   1
 -12   6  -3    0.91    3.84   4
 -13  -5   3    2.93    3.35   4
  13   5  -3    2.35    2.50   1
  12   5  -3   24.60    2.91   2
  12   5  -3   25.06    2.73   1
 -12  -5   3   28.82    3.58   4
  11   5  -3  267.44    9.12   2
 -11  -5   3  247.85    9.31   4
  11   5  -3  250.47    9.17   1
  10   5  -3  162.84    6.11   1
  10   5  -3  150.81    6.01   2
 -10  -5   3  161.78    6.48   4
  -9  -5   3   79.69    4.03   4
   9   5  -3   81.33    3.80   1
   9   5  -3   88.72    3.66   2
   9   5  -3   82.48    3.87   2
   8   5  -3   65.78    3.31   1
  -8  -5   3   58.67    3.46   4
   8   5  -3   59.84    3.02   2
   8   5  -3   60.98    3.02   1
   8   5  -3   59.04    2.81   2
   7   5  -3   96.80    3.51   2
   7   5  -3   89.43    3.69   2
   7   5  -3   94.85    3.90   1
  -7  -5   3   89.02    4.02   4
   7   5  -3   88.23    3.70   1
   6   5  -3  354.22   20.36   3
  -6  -5   3  356.10   11.46   4
  -6  -5   3  368.44   11.64   1
   6   5  -3  352.73   11.53   2
   6   5  -3  370.21   11.90   1
   6   5  -3  370.53   11.86   1
   6   5  -3  360.87   11.50   2
   5   5  -3  175.06    5.83   1
  -5  -5   3  165.82    5.55   1
  -5  -5   3  164.51    5.61   4
   5   5  -3  164.66   10.13   3
   5   5  -3  158.14    5.55   2
   5   5  -3  166.48    5.52   2
   5   5  -3  170.80    5.75   1
   4   5  -3 1481.13   44.18   2
   4   5  -3 1397.56   44.16   2
   4   5  -3 1429.43   45.38   1
  -4  -5   3 1446.95   42.75   4
  -4  -5   3 1443.42   45.27   1
   4   5  -3 1449.86   45.34   1
   4   5  -3 1431.46   75.65   3
   3   5  -3 1410.75   44.22   2
   3   5  -3 1435.20   75.74   3
   3   5  -3 1422.94   45.45   1
   3   5  -3 1471.35   45.39   1
   3   5  -3 1443.62   44.23   2
  -3  -5   3 1453.54   42.74   4
   3   5  -3 1454.11   42.74   4
  -2  -5   3  200.80    6.41   4
   2   5  -3  204.67   11.89   3
   2   5  -3  196.33    6.80   1
   2   5  -3  221.31    6.83   1
  -2  -5   3  188.49    6.37   2
  -2  -5   3  208.56   11.80   3
   2   5  -3  200.30    6.61   2
   2   5  -3  190.46    6.53   2
  -2  -5   3  212.80    6.43   2
   2   5  -3  193.23    6.38   4
   1   5  -3  334.54   10.83   2
  -1  -5   3  346.99   19.53   3
   1   5  -3  359.71   11.30   1
   1   5  -3  350.01   10.47   4
   1   5  -3  343.89   11.02   2
   1   5  -3  335.40   11.23   1
  -1  -5   3  337.40   11.26   1
   1   5  -3  307.10   19.26   3
  -1  -5   3  347.72   10.93   2
   0   5  -3 1797.73   54.81   2
   0   5  -3 1778.75   56.13   1
   0   5  -3 1707.65   56.10   1
   0   5  -3 1821.43   93.97   3
   0  -5   3 1812.80   56.20   1
   0   5  -3 1794.42   54.58   2
   0  -5   3 1869.22   94.15   3
   0  -5   3 1685.74   54.50   2
   0  -5   3 1765.79   54.82   2
   1  -5   3  648.41   20.82   2
   1  -5   3  652.85   20.65   2
  -1   5  -3  677.16   21.36   1
  -1   5  -3  669.22   20.69   2
   1  -5   3  601.69   35.86   3
   1  -5   3  678.81   21.37   1
  -1   5  -3  654.40   20.85   2
  -1   5  -3  709.35   21.41   1
   2  -5   3   68.70    5.74   3
  -2   5  -3   60.97    2.91   1
   2  -5   3   54.26    2.73   2
  -2   5  -3   62.04    2.81   2
   2  -5   3   61.21    2.95   1
  -2   5  -3   62.26    2.66   2
   2  -5   3   57.97    2.66   2
   3  -5   3   21.63    1.78   1
   3  -5   3   17.48    1.55   2
  -3   5  -3   16.81    1.83   1
  -3   5  -3   19.53    1.56   2
   3  -5   3   20.31    1.66   2
  -3   5  -3   16.94    1.67   2
  -4   5  -3  430.67   13.84   2
   4  -5   3  412.23   14.12   1
   4  -5   3  418.32   13.81   2
  -4   5  -3  422.38   13.71   2
   4  -5   3  440.00   13.76   2
  -4   5  -3  443.76   14.39   1
   5  -5   3  488.07   16.13   2
  -5   5  -3  481.20   15.94   2
   5  -5   3  495.27   16.42   1
  -5   5  -3  514.47   16.76   1
   5  -5   3  494.39   16.03   2
  -5   5  -3  532.57   16.18   2
   6  -5   3   24.35    2.06   1
  -6   5  -3   20.55    1.83   2
   6  -5   3   23.39    1.91   2
  -6   5  -3   21.62    2.39   1
   6  -5   3   22.70    2.30   2
  -7   5  -3   36.02    2.49   2
   7  -5   3   38.23    2.81   1
   7  -5   3   39.14    2.96   2
   7  -5   3   32.32    2.79   2
  -7   5  -3   30.71    2.84   1
   8  -5   3  273.01   10.12   2
   8  -5   3  281.74   10.20   1
   8  -5   3  292.54   10.01   2
  -8   5  -3  283.42   10.52   1
   9  -5   3  759.05   25.92   1
   9  -5   3  809.45   25.58   2
  -9   5  -3  806.22   26.32   1
  10  -5   3  262.05   10.09   2
  10  -5   3  252.84    9.88   1
 -10   5  -3  279.96    9.62   4
  11  -5   3   32.28    3.83   2
 -11   5  -3   31.30    3.55   4
  11  -5   3   28.16    3.26   1
  12  -5   3    4.90    2.86   1
  12  -5   3   10.17    3.75   2
 -12   5  -3    2.63    3.09   4
 -13   5  -3   53.98    5.12   4
  13  -5   3   50.50    4.37   1
  14   4  -3   -0.24    2.65   1
 -14  -4   3    2.84    3.71   4
  13   4  -3  137.47    6.11   1
 -13  -4   3  144.57    6.88   4
  12   4  -3  322.16   11.65   2
 -12  -4   3  322.27   11.70   4
  12   4  -3  351.52   11.82   1
  11   4  -3   64.41    3.86   2
 -11  -4   3   54.39    4.18   4
  11   4  -3   57.45    3.52   1
 -10  -4   3  184.06    6.84   4
  10   4  -3  173.05    6.55   2
  10   4  -3  165.39    6.57   1
   9   4  -3   35.99    2.50   2
   9   4  -3   38.23    2.67   1
  -9  -4   3   29.87    2.62   4
   9   4  -3   33.62    2.72   2
   8   4  -3  795.75   25.56   2
  -8  -4   3  819.84   24.97   4
   8   4  -3  784.65   26.20   1
   8   4  -3  850.85   26.32   1
   8   4  -3  841.87   25.53   2
   7   4  -3  724.54   23.38   2
  -7  -4   3  743.77   22.85   4
   7   4  -3  782.41   24.08   1
  -7  -4   3  770.28   23.88   1
   7   4  -3  726.20   23.95   1
   7   4  -3  752.54   23.35   2
   6   4  -3  197.54    6.71   2
  -6  -4   3  185.09    6.73   4
   6   4  -3  208.77    6.87   1
   6   4  -3  203.55    6.62   2
  -6  -4   3  199.08    6.74   1
   6   4  -3  206.62    6.96   1
   5   4  -3  664.13   20.97   2
   5   4  -3  706.74   21.58   1
   5   4  -3  651.21   21.53   1
  -5  -4   3  682.03   21.47   1
   5   4  -3  674.35   20.94   2
  -5  -4   3  679.20   20.43   4
   4   4  -3  372.51   20.32   3
   4   4  -3  361.32   12.00   1
   4   4  -3  389.24   12.03   1
  -4  -4   3  356.92   11.40   4
   4   4  -3  369.64   11.66   2
   4   4  -3  379.26   11.66   2
   3   4  -3 2194.96   67.29   2
   3   4  -3 2123.84   67.29   2
   3   4  -3 2195.02   69.09   1
   3   4  -3 2205.53   64.92   4
  -3  -4   3 2137.00   67.69   2
  -3  -4   3 2193.61   64.92   4
  -3  -4   3 2216.94   67.71   2
   3   4  -3 2325.06   69.06   1
   3   4  -3 2212.06  114.85   3
  -2  -4   3  577.77   30.28   3
   2   4  -3  596.35   18.07   1
  -2  -4   3  579.61   17.52   2
  -2  -4   3  555.28   17.51   2
  -2  -4   3  564.54   16.98   4
   2   4  -3  570.45   18.10   1
   2   4  -3  576.60   30.34   3
   2   4  -3  534.34   17.56   2
   2   4  -3  569.91   16.99   4
   2   4  -3  549.63   17.59   2
   1   4  -3  480.09   14.75   2
  -1  -4   3  459.97   15.11   1
   1   4  -3  459.29   25.65   3
   1   4  -3  452.95   14.63   2
  -1  -4   3  474.06   14.72   2
   1   4  -3  473.96   15.11   1
   1   4  -3  476.69   14.10   4
  -1  -4   3  497.25   25.66   3
  -1  -4   3  460.97   14.10   4
   1   4  -3  466.00   15.11   1
   0  -4   3   64.62    3.27   2
   0   4  -3   67.43    2.85   1
   0  -4   3   70.71    6.75   3
   0  -4   3   64.95    2.53   2
   0  -4   3   64.05    3.13   1
   0   4  -3   62.86    6.49   3
   0   4  -3   72.44    3.16   2
   0   4  -3   65.28    2.60   2
  -1   4  -3  367.47   11.89   2
  -1   4  -3  373.32   12.33   1
  -1   4  -3  361.56   12.30   1
   1  -4   3  364.56   11.86   2
   1  -4   3  402.16   12.08   2
   1  -4   3  380.03   20.92   3
   1  -4   3  386.60   12.34   1
  -1   4  -3  371.96   12.05   2
   2  -4   3   72.06    2.97   2
  -2   4  -3   75.90    3.02   2
   2  -4   3   77.52    3.02   2
  -2   4  -3   73.35    2.93   2
   2  -4   3   77.27    3.19   1
  -2   4  -3   73.50    3.18   1
   3  -4   3  148.65    5.34   1
   3  -4   3  144.74    5.21   2
  -3   4  -3  151.03    5.54   1
   3  -4   3  148.33    5.16   2
  -3   4  -3  154.82    5.23   2
  -3   4  -3  138.82    5.10   2
   4  -4   3    4.62    1.38   1
   4  -4   3    3.96    1.18   2
  -4   4  -3    6.94    1.38   2
  -4   4  -3    4.25    1.10   2
  -4   4  -3    5.80    1.36   1
   4  -4   3    5.18    1.20   2
  -5   4  -3   18.30    1.77   2
  -5   4  -3   18.00    1.96   1
   5  -4   3   15.12    1.59   2
  -5   4  -3   15.44    1.48   2
   5  -4   3   16.11    1.75   1
   5  -4   3   14.73    1.79   2
  -6   4  -3    7.35    1.85   1
  -6   4  -3    7.38    1.41   2
   6  -4   3    5.98    1.77   2
   6  -4   3    8.24    1.52   2
   6  -4   3    7.66    1.70   1
   7  -4   3   74.18    3.95   2
  -7   4  -3   77.51    4.08   1
   7  -4   3   83.20    3.72   2
  -7   4  -3   73.64    3.30   2
   7  -4   3   72.86    3.82   1
   8  -4   3  520.25   17.55   1
   8  -4   3  526.99   17.11   2
  -8   4  -3  543.72   17.93   1
   8  -4   3  518.72   17.31   2
  -9   4  -3  246.72    8.48   4
   9  -4   3  225.55    9.03   2
   9  -4   3  248.04    8.93   2
  -9   4  -3  252.50    9.51   1
   9  -4   3  239.38    9.05   1
 -10   4  -3    0.09    2.38   4
  10  -4   3   -5.72    2.49   2
  10  -4   3   -2.63    2.26   1
  11  -4   3    7.33    2.49   1
 -11   4  -3    8.06    2.85   4
  11  -4   3    6.69    3.10   2
  12  -4   3  116.07    6.45   2
 -12   4  -3  104.51    5.71   4
  12  -4   3  121.76    5.88   1
  13  -4   3  151.24    7.24   1
 -13   4  -3  164.83    7.80   4
 -14  -3   3   53.34    4.52   4
  14   3  -3   51.95    4.03   1
  13   3  -3   27.48    2.94   1
 -13  -3   3   22.01    3.73   4
  12   3  -3    9.30    2.47   1
 -12  -3   3    6.89    2.98   4
  12   3  -3   10.66    2.81   2
 -11  -3   3    3.10    2.32   4
  11   3  -3    6.10    2.18   1
  11   3  -3    7.68    2.44   2
 -10  -3   3   31.37    3.03   4
  10   3  -3   35.29    3.08   2
  10   3  -3   37.24    2.97   1
   9   3  -3  403.96   12.75   2
  -9  -3   3  397.48   12.64   4
   9   3  -3  382.15   13.03   1
   9   3  -3  377.25   12.80   2
  -8  -3   3    3.21    1.40   1
   8   3  -3    4.69    1.55   1
   8   3  -3    5.46    1.40   2
   8   3  -3    6.23    1.64   1
  -8  -3   3    3.24    1.87   4
   8   3  -3    2.93    1.63   2
   7   3  -3   22.96    1.83   2
   7   3  -3   27.28    2.00   1
   7   3  -3   20.04    1.77   2
  -7  -3   3   23.21    1.94   4
   7   3  -3   20.95    1.78   1
   6   3  -3   51.77    2.49   2
   6   3  -3   52.49    2.49   1
   6   3  -3   54.74    2.68   1
  -6  -3   3   48.62    2.72   4
   6   3  -3   51.36    2.31   2
   5   3  -3 2879.58   89.94   2
   5   3  -3 2917.19   92.32   1
   5   3  -3 2885.72   89.99   2
   5   3  -3 3034.31   92.34   1
  -5  -3   3 3008.81   86.87   4
  -4  -3   3 1155.57   33.76   4
   4   3  -3 1100.90   35.80   1
  -4  -3   3 1136.31   34.87   2
   4   3  -3 1154.15   35.82   1
   4   3  -3 1109.40   34.89   2
  -4  -3   3 1145.56   34.86   2
   4   3  -3 1147.09   34.86   2
   3   3  -3    3.17    0.78   2
   3   3  -3    3.70    0.80   4
   3   3  -3    4.22    0.68   2
  -3  -3   3    5.28    0.55   2
   3   3  -3    3.04    0.69   1
   3   3  -3    1.41    1.53   3
  -3  -3   3    1.88    0.80   4
  -3  -3   3    2.95    0.61   2
   3   3  -3    4.17    0.81   1
   2   3  -3  292.66   16.24   3
  -2  -3   3  290.04    9.05   4
   2   3  -3  300.82    9.64   1
   2   3  -3  300.79    9.07   4
  -2  -3   3  294.15    9.31   2
   2   3  -3  295.62    9.35   2
  -2  -3   3  292.45    9.61   1
   2   3  -3  313.76    9.65   1
  -2  -3   3  303.15    9.34   2
  -2  -3   3  299.96   16.24   3
   2   3  -3  285.89    9.39   2
  -1  -3   3 2135.44   65.06   2
   1   3  -3 2091.03   64.99   2
  -1  -3   3 2189.02  110.91   3
  -1  -3   3 2176.19   66.75   1
   1   3  -3 2095.90  110.94   3
   1   3  -3 2048.39   65.05   2
  -1  -3   3 2216.44   66.70   1
   1   3  -3 2081.49   62.61   4
   1   3  -3 2172.73   66.69   1
   1   3  -3 2116.37   66.74   1
  -1  -3   3 2057.19   62.65   4
   0   3  -3  260.34   17.48   3
   0  -3   3  304.02    9.94   1
   0  -3   3  300.26    9.62   2
   0   3  -3  309.97    9.22   4
   0   3  -3  309.21   10.11   1
   0   3  -3  312.32    9.63   2
   0  -3   3  288.98   17.68   3
   0  -3   3  298.57   10.12   1
   0   3  -3  311.74    9.96   1
   0  -3   3  293.83    9.98   2
   0   3  -3  305.39    9.94   2
  -1   3  -3  808.39   25.53   2
   1  -3   3  835.61   26.35   1
  -1   3  -3  828.89   25.69   2
   1  -3   3  885.37   43.95   3
   1  -3   3  828.84   26.28   1
   1  -3   3  825.05   25.67   2
   1  -3   3  822.41   25.54   2
  -1   3  -3  760.41   26.28   1
  -1   3  -3  852.44   26.34   1
   2  -3   3   48.51    2.38   1
  -2   3  -3   48.02    2.24   2
  -2   3  -3   47.13    2.46   1
  -2   3  -3   51.02    2.31   1
   2  -3   3   50.77    2.25   2
   2  -3   3   48.03    2.23   2
  -2   3  -3   51.61    2.22   2
   2  -3   3   54.82    2.45   1
   3  -3   3  311.64   10.37   2
  -3   3  -3  325.62   10.81   1
   3  -3   3  328.51   10.34   2
  -3   3  -3  313.67   10.30   2
  -3   3  -3  330.59   10.39   2
   3  -3   3  333.38   10.83   1
   3  -3   3  327.02   10.64   1
  -4   3  -3 1186.45   36.51   2
   4  -3   3 1163.78   36.53   2
  -4   3  -3 1190.78   36.60   2
   4  -3   3 1180.09   37.51   1
  -4   3  -3 1194.84   37.72   1
   4  -3   3 1194.08   36.65   2
  -5   3  -3  577.17   18.23   2
   5  -3   3  560.98   18.68   1
  -5   3  -3  581.73   18.11   2
   5  -3   3  587.59   18.32   2
  -5   3  -3  572.69   18.91   1
   5  -3   3  588.28   18.20   2
   6  -3   3  137.26    5.38   2
  -6   3  -3  139.90    5.62   1
   6  -3   3  150.30    5.22   2
  -6   3  -3  147.43    5.05   2
   6  -3   3  138.72    5.38   1
   7  -3   3   10.07    1.59   2
   7  -3   3    8.01    1.86   2
   7  -3   3    9.39    1.74   1
  -7   3  -3   11.40    1.89   1
   8  -3   3  318.47   10.53   2
   8  -3   3  310.25   10.80   2
  -8   3  -3  307.78   11.08   1
  -8   3  -3  311.50   10.20   4
   8  -3   3  305.32   10.76   1
   9  -3   3  408.69   13.34   2
   9  -3   3  394.65   13.61   1
  -9   3  -3  400.80   13.95   1
  -9   3  -3  392.05   12.84   4
   9  -3   3  395.13   13.57   2
  10  -3   3   22.79    2.70   1
  10  -3   3   29.70    3.26   2
 -10   3  -3   28.42    2.89   4
  11  -3   3   27.54    3.36   2
 -11   3  -3   33.09    3.02   4
  11  -3   3   30.24    2.96   1
 -12   3  -3    0.96    2.91   4
  12  -3   3   -1.77    2.59   1
  12  -3   3   -0.67    3.08   2
 -13   3  -3   45.97    4.54   4
  13  -3   3   48.81    4.26   1
  13   2  -3   73.99    4.50   1
 -13  -2   3   60.40    4.60   4
  12   2  -3  118.88    5.82   2
  12   2  -3  111.66    5.29   1
 -12  -2   3  113.81    5.53   4
  11   2  -3   17.01    2.32   1
  11   2  -3   19.19    2.58   2
 -11  -2   3   11.37    2.78   4
 -10  -2   3   29.76    2.73   4
  10   2  -3   24.49    2.64   2
  10   2  -3   28.11    2.41   1
  -9  -2   3  265.33    8.99   4
   9   2  -3  277.32    9.07   2
   9   2  -3  251.22    9.07   2
   9   2  -3  264.75    9.25   1
   8   2  -3  223.82    7.66   1
  -8  -2   3  219.03    7.46   4
   8   2  -3  203.94    7.48   2
   8   2  -3  216.86    7.42   2
   7   2  -3   18.96    1.82   2
   7   2  -3   23.66    1.90   1
   7   2  -3   21.09    1.62   2
  -7  -2   3   20.32    1.24   2
   7   2  -3   16.70    1.63   1
  -7  -2   3   15.64    1.81   4
  -6  -2   3   40.27    1.72   2
   6   2  -3   37.00    2.15   1
  -6  -2   3   42.74    1.97   2
  -6  -2   3   42.31    2.29   4
   6   2  -3   38.21    1.99   2
   6   2  -3   37.94    2.17   2
   6   2  -3   45.53    2.54   1
  -5  -2   3   14.96    1.03   2
   5   2  -3   17.29    1.33   2
  -5  -2   3   12.06    1.43   4
   5   2  -3   16.53    1.35   2
   5   2  -3   16.34    1.34   1
   5   2  -3   17.42    1.39   1
  -5  -2   3   15.81    1.34   2
   4   2  -3  448.07   14.41   1
  -4  -2   3  443.54   13.88   2
   4   2  -3  446.37   14.37   1
   4   2  -3  440.94   14.02   2
  -4  -2   3  439.64   14.39   1
   4   2  -3  456.64   13.99   2
  -4  -2   3  445.50   13.61   4
  -4  -2   3  465.57   13.97   2
  -3  -2   3  174.73    5.88   1
   3   2  -3  189.59    5.95   1
   3   2  -3  173.90    5.87   1
   3   2  -3  173.03    5.70   2
  -3  -2   3  184.82    5.71   2
   3   2  -3  173.53    5.75   2
  -3  -2   3  174.58    5.61   4
  -3  -2   3  170.69    5.63   2
   2   2  -3   63.37    4.38   3
   2   2  -3   64.07    2.45   2
   2   2  -3   63.83    2.29   2
   2   2  -3   62.53    2.40   1
  -2  -2   3   67.46    2.35   2
   2   2  -3   65.63    2.52   1
  -2  -2   3   64.87    2.28   4
  -2  -2   3   64.55    2.43   1
  -2  -2   3   66.55    2.39   1
  -1  -2   3 5637.88  175.56   1
   1   2  -3 5530.85  171.32   2
   1   2  -3 5712.56  175.72   1
  -1  -2   3 5796.01  171.34   2
   1   2  -3 5505.65  171.21   2
   1   2  -3 5716.61  165.12   4
   1   2  -3 5635.32  175.56   1
  -1  -2   3 5593.26  165.28   4
  -1  -2   3 5654.62  291.32   3
  -1  -2   3 5285.08  175.64   1
   1   2  -3 5661.49  291.55   3
   0  -2   3   13.71    1.44   1
   0  -2   3   16.60    2.99   3
   0   2  -3   20.54    1.47   1
   0  -2   3   17.57    0.81   4
   0  -2   3   17.04    0.96   2
   0  -2   3   15.46    1.49   2
   0   2  -3   16.81    0.76   4
   0  -2   3   17.10    1.04   1
   0   2  -3   17.71    3.13   3
   0   2  -3   16.80    0.96   2
   0   2  -3   20.95    1.60   2
   0   2  -3   16.37    1.10   1
  -1   2  -3   63.50    2.50   2
  -1   2  -3   60.78    2.30   2
   1  -2   3   65.93    2.33   2
   1  -2   3   67.05    2.59   2
   1  -2   3   64.71    2.64   1
   1  -2   3   63.04    2.45   1
  -1   2  -3   62.21    2.46   1
  -1   2  -3   64.77    2.75   1
  -2   2  -3   64.78    2.73   1
  -2   2  -3   64.98    2.53   2
   2  -2   3   67.46    2.70   1
   2  -2   3   61.69    2.55   2
   2  -2   3   63.61    2.58   2
  -2   2  -3   68.42    2.71   1
  -2   2  -3   64.72    2.51   2
   2  -2   3   69.10    2.82   1
  -3   2  -3  688.24   22.16   2
   3  -2   3  710.29   22.79   1
  -3   2  -3  704.37   22.93   1
   3  -2   3  707.14   22.20   2
  -3   2  -3  730.63   22.22   2
   3  -2   3  730.62   22.26   2
   3  -2   3  756.41   22.97   1
   4  -2   3 2586.89   80.97   2
  -4   2  -3 2542.25   83.16   1
   4  -2   3 2654.63   83.18   1
  -4   2  -3 2697.84   80.87   2
   4  -2   3 2640.67   83.02   1
  -4   2  -3 2670.02   80.91   2
   4  -2   3 2722.29   80.90   2
   5  -2   3    6.32    1.27   1
   5  -2   3    6.08    1.21   2
  -5   2  -3    9.87    1.25   2
   5  -2   3    6.52    1.57   1
   5  -2   3    5.72    1.42   2
  -5   2  -3    8.62    1.47   1
  -6   2  -3   43.87    2.74   1
  -6   2  -3   43.63    2.38   4
   6  -2   3   44.13    2.32   2
   6  -2   3   56.83    2.58   1
  -6   2  -3   45.00    2.41   2
   6  -2   3   39.01    2.51   2
   7  -2   3   85.09    3.92   2
   7  -2   3   92.97    3.78   2
  -7   2  -3   94.66    3.43   2
  -7   2  -3   85.88    3.60   4
   7  -2   3   89.18    3.85   1
  -7   2  -3   90.59    4.09   1
  -8   2  -3  757.46   24.81   1
   8  -2   3  757.97   24.58   1
  -8   2  -3  769.28   23.64   2
   8  -2   3  769.45   23.97   2
  -8   2  -3  742.44   23.17   4
   8  -2   3  765.83   24.15   2
   9  -2   3   44.33    3.20   1
   9  -2   3   45.64    3.16   2
   9  -2   3   46.81    3.47   2
  -9   2  -3   46.23    3.00   4
 -10   2  -3   15.47    2.47   4
  10  -2   3   16.02    2.25   1
  10  -2   3    9.11    2.64   2
 -11   2  -3   45.50    3.73   4
  11  -2   3   39.01    3.42   1
  11  -2   3   42.74    3.47   2
  12  -2   3   98.99    5.43   2
 -12   2  -3   93.22    4.97   4
  12  -2   3   92.09    4.86   1
  13  -2   3   63.76    4.42   1
 -13   2  -3   64.40    5.06   4
  14  -2   3    6.45    2.99   1
 -14   2  -3    6.47    3.99   4
 -13  -1   3   15.94    3.62   4
  13   1  -3   17.75    2.78   1
  12   1  -3    9.73    2.56   1
 -12  -1   3    4.00    2.66   4
  12   1  -3    9.30    3.04   2
 -11  -1   3   68.83    4.11   4
  11   1  -3   71.56    4.51   2
  11   1  -3   69.81    4.18   1
 -10  -1   3  472.45   14.77   4
  10   1  -3  434.53   15.30   1
  10   1  -3  465.11   15.12   2
   9   1  -3  283.78   10.01   2
  -9  -1   3  287.43    9.85   4
   9   1  -3  279.67   10.10   1
   9   1  -3  305.12    9.99   2
  -9  -1   3  299.81    9.27   2
  -8  -1   3  122.20    4.94   4
  -8  -1   3  126.16    4.25   2
   8   1  -3  120.06    4.86   1
   8   1  -3  126.60    4.73   2
   8   1  -3  118.38    4.98   2
  -8  -1   3  119.33    4.97   1
  -7  -1   3  383.81   12.07   2
   7   1  -3  366.85   12.68   1
  -7  -1   3  396.27   12.20   4
   7   1  -3  380.48   12.38   2
  -7  -1   3  391.64   12.82   1
   7   1  -3  389.87   12.51   2
   6   1  -3  832.49   25.25   1
  -6  -1   3  779.88   23.76   4
   6   1  -3  787.53   25.14   1
  -6  -1   3  765.69   24.28   2
   6   1  -3  756.66   24.52   2
  -6  -1   3  789.50   24.44   2
  -6  -1   3  771.27   25.20   1
   6   1  -3  818.71   24.51   2
   5   1  -3 2044.50   63.53   1
   5   1  -3 2033.69   61.91   2
  -5  -1   3 1987.13   63.54   1
   5   1  -3 2000.96   63.47   1
  -5  -1   3 2038.56   61.85   2
  -5  -1   3 1943.17   59.71   4
   5   1  -3 2087.31   61.86   2
  -5  -1   3 2012.12   61.75   2
   4   1  -3  111.69    4.01   2
  -4  -1   3  112.73    3.90   4
   4   1  -3  116.13    4.15   1
   4   1  -3  115.47    4.04   1
  -4  -1   3  114.79    4.13   1
  -4  -1   3  113.38    3.96   2
   4   1  -3  115.96    3.90   2
  -3  -1   3  154.62    5.04   2
  -3  -1   3  154.86    5.22   1
   3   1  -3  152.45    5.10   2
   3   1  -3  144.99    5.15   1
   3   1  -3  146.16    4.99   2
   3   1  -3  162.54    5.24   1
   2   1  -3  301.32    9.41   1
  -2  -1   3  293.46    9.34   1
   2   1  -3  283.67    9.14   2
  -2  -1   3  287.76    9.39   1
   2   1  -3  289.17    9.35   1
  -2  -1   3  299.84    9.14   2
   2   1  -3  281.58    9.09   2
   1   1  -3 2206.36   65.89   2
  -1  -1   3 2089.93   67.54   1
  -1  -1   3 2128.27   65.84   2
   1   1  -3 2169.72   67.50   1
  -1  -1   3 2194.24   67.49   1
   1   1  -3 2127.39  112.16   3
   0   1  -3  567.38   17.97   1
  -1   1  -3   56.54    2.14   1
  -2   1  -3   80.05    2.93   1
  -2   1  -3   76.18    2.85   1
  -2   1  -3   78.64    2.55   4
   2  -1   3   81.97    2.73   2
   2  -1   3   78.08    2.74   2
   2  -1   3   81.36    2.95   1
   2  -1   3   84.34    2.91   1
  -2   1  -3   79.85    2.71   2
   3  -1   3 1069.66   33.16   2
  -3   1  -3 1081.74   33.10   2
   3  -1   3 1114.17   34.12   1
   3  -1   3 1054.05   33.99   1
  -3   1  -3 1037.77   34.07   1
  -3   1  -3 1084.64   31.91   4
   3  -1   3 1051.85   33.10   2
  -3   1  -3 1124.75   33.95   1
   4  -1   3 7375.94  232.14   1
  -4   1  -3 7292.01  218.01   4
  -4   1  -3 7422.19  232.28   1
   4  -1   3 7091.41  226.32   2
   4  -1   3 7510.58  226.23   2
   4  -1   3 7658.90  232.22   1
  -4   1  -3 7615.81  226.29   2
   5  -1   3 1632.44   50.64   2
  -5   1  -3 1576.42   52.10   1
   5  -1   3 1692.62   50.77   2
  -5   1  -3 1645.71   48.87   4
   5  -1   3 1648.08   51.97   1
   5  -1   3 1672.92   52.17   1
  -5   1  -3 1676.51   50.58   2
  -5   1  -3 1659.46   50.56   2
  -6   1  -3   88.82    3.15   2
   6  -1   3   90.25    3.65   2
  -6   1  -3   85.41    3.47   4
  -6   1  -3   86.90    3.63   1
  -6   1  -3   91.07    3.28   2
   6  -1   3   87.58    3.37   2
   6  -1   3   88.75    3.61   1
   6  -1   3   93.82    3.83   1
   7  -1   3   44.05    2.31   2
  -7   1  -3   43.66    1.92   2
  -7   1  -3   41.62    2.35   4
   7  -1   3   41.27    2.77   1
   7  -1   3   43.68    2.68   2
  -7   1  -3   45.72    2.57   1
   7  -1   3   36.77    2.40   1
   8  -1   3  412.96   13.16   2
  -8   1  -3  408.26   13.63   1
   8  -1   3  393.42   13.32   2
  -8   1  -3  415.97   12.90   4
  -8   1  -3  411.63   12.75   2
   8  -1   3  395.87   13.49   1
   9  -1   3   89.16    4.21   1
   9  -1   3   89.61    4.46   2
  -9   1  -3   92.20    3.33   2
   9  -1   3   95.10    4.13   2
  -9   1  -3   97.42    4.29   4
  10  -1   3   90.02    4.56   2
  10  -1   3  101.45    4.44   1
 -10   1  -3   89.57    4.34   4
  11  -1   3  134.50    5.82   1
 -11   1  -3  136.65    5.75   4
  11  -1   3  142.13    6.23   2
  12  -1   3    7.00    2.38   1
  12  -1   3   10.41    3.03   2
 -12   1  -3    8.16    2.86   4
 -13   1  -3    4.83    3.24   4
  13  -1   3    2.00    2.66   1
 -14   1  -3   22.26    4.16   4
  14  -1   3   25.75    3.49   1
  13   0  -3  113.55    5.75   1
 -13   0   3  105.74    6.16   4
  12   0  -3    4.43    2.92   2
 -12   0   3    3.85    2.88   4
  12   0  -3    3.25    2.47   1
  11   0  -3   24.19    3.03   2
 -11   0   3   28.27    2.95   4
  11   0  -3   30.48    2.79   1
  10   0  -3   55.25    3.81   2
  10   0  -3   54.70    3.54   1
 -10   0   3   54.22    3.62   4
   9   0  -3  109.30    4.63   1
   9   0  -3  106.85    4.76   2
  -9   0   3  103.74    4.58   4
   9   0  -3  101.80    4.58   2
   8   0  -3   35.75    3.08   2
  -8   0   3   40.67    2.16   2
   8   0  -3   39.74    2.72   1
  -8   0   3   41.33    2.74   4
   8   0  -3   41.20    2.82   2
  -8   0   3   42.97    2.94   1
  -7   0   3   28.42    2.39   1
  -7   0   3   28.98    2.18   4
   7   0  -3   22.42    2.04   2
   7   0  -3   26.95    2.22   2
  -7   0   3   27.10    1.72   2
   7   0  -3   23.04    1.92   1
  -6   0   3  153.95    5.58   1
   6   0  -3  149.00    5.38   2
   6   0  -3  153.35    5.30   2
  -6   0   3  154.66    5.36   2
   6   0  -3  137.49    5.39   1
   5   0  -3   21.91    1.79   2
   5   0  -3   22.89    1.73   1
   5   0  -3   25.43    1.96   1
  -5   0   3   24.67    1.80   1
  -5   0   3   21.93    1.78   2
   5   0  -3   22.96    1.58   2
  -4   0   3  335.29   10.87   2
   4   0  -3  345.64   10.91   2
   4   0  -3  335.21   11.13   1
   4   0  -3  337.20   10.84   2
   4   0  -3  353.55   11.24   1
  -4   0   3  350.68   11.22   1
   3   0  -3    8.71    0.90   1
  -3   0   3   11.00    1.03   1
  -3   0   3    9.13    0.77   2
   3   0  -3    8.81    1.00   2
  -3   0   3   10.19    0.99   2
   3   0  -3    8.98    0.82   2
   3   0  -3   10.28    1.05   1
   2   0  -3  380.28   11.67   2
  -2   0   3  360.44   11.58   2
   2   0  -3  374.54   11.92   1
   2   0  -3  365.85   11.60   2
  -2   0   3  367.02   11.96   1
  -2   0   3  391.86   11.92   1
   2   0  -3  379.94   11.96   1
  -2   0   3  354.40   11.63   2
  -1   0   3 1320.63   40.21   1
  -1   0   3 1285.21   39.23   2
   1   0  -3 1261.24   40.22   1
   1   0  -3 1254.22   39.24   2
   0   0   3   -0.49    0.35   3
   0   0  -3   -0.41    0.20   1
   0   0   3   -0.21    0.21   1
   0   0   3   -0.16    0.21   2
   0   0  -3   -0.09    0.25   1
   0   0  -3   -0.35    0.69   3
   0   0  -3   -0.05    0.31   2
   0   0   3   -0.38    0.24   2
   0   0  -3   -0.38    0.18   2
   0   0   3   -0.26    0.20   1
   1   0   3   -1.11    0.32   2
  -1   0  -3   -1.02    0.16   2
  -1   0  -3   -1.00    0.23   4
   1   0   3   -0.98    0.20   1
   1   0   3   -0.58    0.37   1
   2   0   3 9158.56  290.26   2
  -2   0  -3 9471.79  297.32   1
  -2   0  -3 9997.56  292.21   2
   2   0   3 9347.23  297.15   1
   2   0   3 9516.12  290.64   2
   3   0   3 4212.93  129.54   1
  -3   0  -3 4191.77  126.83   2
   3   0   3 3869.95  126.30   2
   3   0   3 4037.65  126.26   2
  -3   0  -3 4160.35  121.60   4
   3   0   3 4171.38  121.50   4
  -3   0  -3 4050.96  126.82   2
  -3   0  -3 4270.50  129.45   1
   3   0   3 4237.20  129.53   1
   4   0   3  381.78   12.31   2
  -4   0  -3  403.55   12.18   2
   4   0   3  392.62   12.26   2
  -4   0  -3  397.43   11.93   4
   4   0   3  404.20   12.77   1
   4   0   3  385.49   12.60   1
  -4   0  -3  391.67   12.18   2
  -5   0  -3   11.20    0.88   2
   5   0   3   10.01    1.17   2
   5   0   3   13.48    1.42   1
  -5   0  -3    9.65    1.19   4
   5   0   3    8.33    1.15   1
  -5   0  -3    8.02    0.84   2
   5   0   3   11.20    1.02   2
   6   0   3  443.24   13.85   2
   6   0   3  463.05   14.45   1
   6   0   3  424.69   13.97   2
   6   0   3  436.25   14.24   1
  -6   0  -3  444.25   13.62   2
  -6   0  -3  434.40   13.54   4
  -6   0  -3  439.92   13.62   2
   7   0   3  939.71   29.10   2
   7   0   3  923.06   28.95   2
  -7   0  -3  953.93   28.70   2
  -7   0  -3  922.26   28.11   4
   7   0   3  996.87   29.96   1
   7   0   3  874.14   29.68   1
   8   0   3  156.49    6.08   2
   8   0   3  169.77    6.10   1
   8   0   3  169.34    5.88   2
  -8   0  -3  160.41    5.97   4
   8   0   3  178.54    6.42   1
   9   0   3   57.98    3.49   2
   9   0   3   58.70    3.17   2
   9   0   3   58.34    3.35   1
  -9   0  -3   66.86    3.36   4
  10   0   3   20.94    2.22   1
 -10   0  -3   19.44    2.40   4
  10   0   3   18.12    2.47   2
  11   0   3  144.06    5.96   2
 -11   0  -3  137.09    6.00   4
  11   0   3  138.68    5.93   1
 -12   0  -3  105.08    5.31   4
  12   0   3  100.93    5.19   2
  12   0   3  101.43    5.00   1
  13   0   3   10.31    2.51   1
  13   0   3    7.22    3.18   2
 -13   0  -3    8.58    3.24   4
 -14   0  -3   21.60    3.94   4
  14   0   3   19.43    3.27   1
  13  -1  -3   -0.41    2.61   1
 -13   1   3   -1.77    3.31   4
 -12   1   3   -1.72    2.91   4
  12  -1  -3   -4.87    2.21   1
  12  -1  -3    3.72    3.13   2
 -11   1   3   93.16    4.93   4
  11  -1  -3  106.30    5.37   2
  11  -1  -3   96.02    4.91   1
 -10   1   3  633.00   19.70   4
  10  -1  -3  623.99   20.36   2
  10  -1  -3  615.98   20.66   1
   9  -1  -3   87.89    4.21   1
   9  -1  -3   85.16    4.39   2
  -9   1   3   81.11    4.10   4
   9  -1  -3   89.24    4.26   2
  -8   1   3    1.72    1.81   1
  -8   1   3    3.55    1.35   2
   8  -1  -3    3.46    1.72   1
   8  -1  -3    3.80    1.80   2
  -8   1   3    4.52    1.72   4
   8  -1  -3    2.15    1.89   2
  -7   1   3   34.61    2.71   1
   7  -1  -3   30.17    2.46   2
   7  -1  -3   29.98    2.58   2
   7  -1  -3   28.28    2.41   1
   6  -1  -3  760.63   24.63   1
  -6   1   3  769.75   24.79   1
   6  -1  -3  782.95   24.03   2
   6  -1  -3  759.24   24.10   2
  -5   1   3 2010.66   61.17   2
   5  -1  -3 1973.12   62.82   1
  -5   1   3 2015.29   61.29   2
   5  -1  -3 1958.09   61.30   2
   5  -1  -3 2031.21   61.25   2
  -5   1   3 1988.45   62.94   1
   4  -1  -3    3.22    0.97   1
   4  -1  -3    3.22    0.95   2
  -4   1   3    4.64    0.83   2
   4  -1  -3    4.02    0.91   2
  -4   1   3    4.33    1.02   2
  -4   1   3    4.13    1.09   1
  -3   1   3   15.77    1.27   2
  -3   1   3    9.73    0.88   2
   3  -1  -3   14.05    1.19   1
   3  -1  -3   13.05    1.00   2
  -3   1   3   11.94    1.15   1
   3  -1  -3   11.31    1.05   1
   3  -1  -3   10.35    1.09   2
   2  -1  -3  465.24   14.61   1
   2  -1  -3  443.01   14.27   2
   2  -1  -3  464.95   14.66   1
  -2   1   3  466.90   14.59   1
  -2   1   3  451.60   14.25   2
  -2   1   3  454.94   14.21   2
   2  -1  -3  445.66   14.22   2
   1  -1  -3 1554.01   47.80   1
  -1   1   3 1395.36   46.56   2
   1  -1  -3 1545.82   47.79   1
  -1   1   3 1515.16   47.82   1
   1  -1  -3 1496.77   46.61   2
  -1   1   3 1565.06   46.60   2
  -1   1   3 1582.58   47.77   1
   2   1   3    5.11    0.47   1
   2   1   3    3.88    0.52   1
  -2  -1  -3    4.47    0.56   4
   2   1   3    6.85    0.68   4
  -3  -1  -3  385.66   11.33   4
   3   1   3  366.44   11.93   1
   3   1   3  380.36   11.91   1
   3   1   3  367.77   11.92   2
   3   1   3  372.88   11.29   4
   4   1   3  469.90   14.25   4
   4   1   3  465.01   15.00   1
   4   1   3  462.49   15.11   1
  -4  -1  -3  471.32   14.96   1
   4   1   3  472.75   14.62   2
  -4  -1  -3  489.35   14.29   4
   4   1   3  465.05   14.60   2
  -4  -1  -3  490.66   15.01   1
   5   1   3 2199.56   65.05   2
   5   1   3 2023.43   66.72   1
   5   1   3 2131.34   62.79   4
   5   1   3 2062.91   65.10   2
  -5  -1  -3 2134.67   62.84   4
  -5  -1  -3 2136.28   66.79   1
   5   1   3 2203.36   66.86   1
   6   1   3  585.51   18.67   1
   6   1   3  612.21   18.84   1
  -6  -1  -3  588.03   18.60   1
   6   1   3  577.02   18.26   2
  -6  -1  -3  562.19   17.76   4
   6   1   3  585.89   18.16   2
   7   1   3   17.35    1.45   2
  -7  -1  -3   18.28    1.82   4
   7   1   3   19.35    1.57   2
   7   1   3   23.89    1.73   1
   7   1   3   18.00    1.48   1
  -7  -1  -3   18.63    1.44   1
  -8  -1  -3  266.20    8.79   1
   8   1   3  255.12    8.95   1
  -8  -1  -3  264.17    8.77   4
   8   1   3  275.02    9.21   1
   8   1   3  267.88    8.73   2
   8   1   3  272.71    8.91   2
   9   1   3   48.50    3.19   1
  -9  -1  -3   44.61    3.25   4
   9   1   3   47.34    2.87   1
   9   1   3   50.47    2.69   2
   9   1   3   48.71    2.97   2
  10   1   3  588.31   19.80   2
  10   1   3  640.82   19.70   2
 -10  -1  -3  626.45   19.38   4
  10   1   3  619.02   20.19   1
 -11  -1  -3  148.64    6.27   4
  11   1   3  155.18    6.19   2
  11   1   3  150.85    6.12   1
  12   1   3   -1.13    2.16   1
 -12  -1  -3   -1.82    2.61   4
  12   1   3    1.62    2.47   2
  13   1   3    7.49    2.47   1
 -13  -1  -3   10.56    3.17   4
  13   1   3    7.77    2.96   2
  14   1   3   92.86    5.18   1
 -14  -1  -3   92.56    5.63   4
  13  -2  -3    4.32    2.88   1
 -13   2   3   10.07    3.80   4
  12  -2  -3   27.90    3.85   2
 -12   2   3   32.87    3.81   4
  12  -2  -3   33.96    3.31   1
 -11   2   3  121.75    5.73   4
  11  -2  -3  122.65    5.68   1
  11  -2  -3  123.93    6.14   2
 -10   2   3    5.98    2.37   4
  10  -2  -3    7.06    2.72   2
  10  -2  -3    4.54    2.20   1
   9  -2  -3   43.99    3.23   1
   9  -2  -3   41.10    3.57   2
   8  -2  -3   36.23    2.92   2
   8  -2  -3   42.29    3.07   2
  -8   2   3   44.92    3.19   1
   8  -2  -3   44.51    3.04   1
  -7   2   3  569.12   17.85   2
   7  -2  -3  563.95   18.16   2
   7  -2  -3  550.31   18.48   1
  -7   2   3  567.04   18.70   1
   7  -2  -3  573.13   18.06   2
  -6   2   3  888.61   27.96   2
  -6   2   3  943.69   29.01   1
   6  -2  -3  887.13   28.08   2
   6  -2  -3  867.55   28.16   2
   6  -2  -3  915.37   28.81   1
  -5   2   3   30.08    2.15   2
   5  -2  -3   27.21    2.20   2
   5  -2  -3   29.42    1.99   2
  -5   2   3   28.58    1.79   2
   5  -2  -3   29.43    1.97   1
  -5   2   3   24.56    2.23   1
   4  -2  -3   74.93    3.10   2
   4  -2  -3   73.28    3.06   1
  -4   2   3   68.54    2.85   2
   4  -2  -3   72.94    2.93   2
  -4   2   3   75.08    3.22   1
  -4   2   3   74.92    3.06   2
   3  -2  -3 1368.63   44.13   1
   3  -2  -3 1422.22   43.02   2
  -3   2   3 1403.29   43.06   2
   3  -2  -3 1393.18   43.07   2
  -3   2   3 1435.95   44.23   1
  -3   2   3 1380.64   43.01   2
  -2   2   3 2889.40   89.61   2
  -2   2   3 2908.34   91.99   1
   2  -2  -3 3053.18   91.97   1
   2  -2  -3 2852.20   91.92   1
   2  -2  -3 2862.20   89.64   2
   2  -2  -3 2858.68   89.58   2
  -2   2   3 3069.03   91.91   1
  -2   2   3 2971.46   89.63   2
  -1   2   3  199.26    6.31   1
  -1   2   3  188.00    6.19   2
  -1   2   3  188.21    6.14   2
   1  -2  -3  190.29    6.20   2
  -1   2   3  188.22    6.35   1
   1  -2  -3  192.54    6.13   2
   1  -2  -3  194.49    6.30   1
   1  -2  -3  196.20    6.36   1
   0   2   3  382.61   12.44   2
   0   2   3  402.78   12.75   1
   0   2   3  374.73   12.43   2
   0   2   3  394.37   12.78   1
   0  -2  -3  405.47   12.77   1
   0  -2  -3  403.57   12.43   2
   0  -2  -3  390.06   12.75   1
  -1  -2  -3 1575.60   49.16   1
   1   2   3 1538.07   48.81   1
   1   2   3 1510.89   48.61   2
   1   2   3 1562.76   81.20   3
   1   2   3 1547.87   48.60   2
  -2  -2  -3 2020.93   59.65   4
   2   2   3 2021.62   59.59   4
  -3  -2  -3  653.61   19.89   4
   3   2   3  678.26   19.89   4
  -4  -2  -3  203.78    6.52   4
   4   2   3  205.74    6.66   1
   4   2   3  207.24    6.59   1
   4   2   3  203.48    6.47   4
   5   2   3    2.39    0.45   2
  -5  -2  -3    2.99    1.01   4
   5   2   3    2.28    0.50   2
   5   2   3    1.76    0.63   1
   5   2   3    3.58    0.81   1
   6   2   3  850.69   27.39   1
   6   2   3  887.21   26.67   2
  -6  -2  -3  899.05   26.08   4
   6   2   3  867.83   27.51   1
   6   2   3  836.59   26.73   2
   7   2   3  346.37   11.45   1
   7   2   3  350.27   10.98   2
   7   2   3  349.65   11.33   1
   7   2   3  348.99   11.12   2
  -7  -2  -3  346.61   11.01   4
   8   2   3    1.04    1.17   1
   8   2   3    1.32    1.04   2
  -8  -2  -3    2.51    1.48   4
   8   2   3    1.72    1.36   2
   8   2   3    2.36    1.35   1
   9   2   3    8.27    1.80   2
   9   2   3    7.04    1.71   1
   9   2   3    7.35    1.44   2
   9   2   3    8.69    1.57   1
  -9  -2  -3    5.51    1.84   4
  10   2   3   61.23    3.45   2
  10   2   3   68.31    3.26   2
 -10  -2  -3   68.16    3.72   4
  10   2   3   61.06    3.36   1
 -11  -2  -3  296.76   10.30   4
  11   2   3  294.37   10.30   1
  11   2   3  297.27   10.20   2
  12   2   3    1.63    2.27   2
 -12  -2  -3    0.62    2.69   4
  12   2   3   -3.07    1.98   1
  13   2   3   64.32    4.01   1
 -13  -2  -3   65.79    4.43   4
  13   2   3   62.81    4.34   2
  14   2   3   41.40    3.45   1
 -14  -2  -3   33.51    3.91   4
 -13   3   3    8.55    4.02   4
  13  -3  -3    7.01    2.97   1
  12  -3  -3    9.59    3.77   2
  12  -3  -3    8.56    2.86   1
 -12   3   3   12.94    3.63   4
  11  -3  -3   83.89    5.26   2
 -11   3   3   73.90    4.68   4
  11  -3  -3   72.21    4.51   1
 -10   3   3  113.70    5.50   4
  10  -3  -3  107.22    5.67   2
  10  -3  -3  110.70    5.29   1
  -9   3   3   76.05    4.48   1
   9  -3  -3   74.14    4.16   1
   9  -3  -3   74.84    4.49   2
   8  -3  -3  143.23    5.97   1
  -8   3   3  156.45    6.28   1
   8  -3  -3  143.64    6.11   2
   8  -3  -3  148.92    5.96   2
   7  -3  -3   42.71    2.92   2
  -7   3   3   45.19    3.16   1
   7  -3  -3   45.07    2.98   1
   7  -3  -3   36.55    3.10   2
  -7   3   3   37.07    2.42   2
   6  -3  -3  641.04   19.96   2
  -6   3   3  642.11   19.85   2
   6  -3  -3  628.31   20.43   1
   6  -3  -3  621.62   20.06   2
  -6   3   3  610.37   20.63   1
  -5   3   3  124.23    4.63   2
  -5   3   3  134.40    4.99   2
   5  -3  -3  123.52    4.88   1
   5  -3  -3  126.93    4.91   2
  -5   3   3  122.18    4.95   1
   5  -3  -3  132.31    4.76   2
   4  -3  -3 1004.68   32.26   1
   4  -3  -3 1029.25   31.44   2
  -4   3   3 1009.60   31.51   2
   4  -3  -3 1014.66   31.52   2
  -4   3   3 1018.22   31.43   2
  -4   3   3 1014.34   32.40   1
   3  -3  -3  127.05    4.60   2
  -3   3   3  132.18    4.91   1
   3  -3  -3  129.33    4.72   2
  -3   3   3  141.92    4.68   2
  -3   3   3  130.66    4.60   2
   3  -3  -3  131.39    4.71   1
   2  -3  -3   52.16    2.30   2
  -2   3   3   54.65    2.21   2
  -2   3   3   48.84    2.39   1
   2  -3  -3   57.88    2.20   2
  -2   3   3   48.93    2.11   2
   2  -3  -3   52.19    2.20   1
   1  -3  -3 1188.24   38.08   2
  -1   3   3 1245.47   38.09   2
  -1   3   3 1242.04   39.05   1
  -1   3   3 1254.49   38.08   2
  -1   3   3 1228.86   39.11   1
   1  -3  -3 1282.67   38.07   2
   1  -3  -3 1242.31   39.05   1
   0   3   3  860.99   26.83   2
   0  -3  -3  852.72   26.80   2
   0  -3  -3  865.09   27.51   1
   0  -3  -3  893.06   27.51   1
   0   3   3  890.66   26.83   2
   0   3   3  906.08   27.51   1
   0   3   3  840.65   27.53   1
   1   3   3 1435.64   74.72   3
  -1  -3  -3 1368.82   44.97   1
   1   3   3 1420.70   44.03   2
   1   3   3 1460.20   44.92   1
   1   3   3 1451.90   43.99   2
   1   3   3 1425.00   44.96   1
  -1  -3  -3 1442.62   74.56   3
   2   3   3   65.10    2.64   4
  -3  -3  -3  817.59   24.63   4
   3   3   3  830.63   24.61   4
  -4  -3  -3   13.96    1.16   4
   4   3   3   13.16    1.14   4
   5   3   3 2394.08   76.63   1
  -5  -3  -3 2418.03   71.99   4
   5   3   3 2499.59   76.62   1
  -6  -3  -3 1482.83   44.63   4
   6   3   3 1514.77   46.04   2
   6   3   3 1487.57   46.10   2
   6   3   3 1509.47   47.14   1
   6   3   3 1506.52   47.20   1
   7   3   3  440.20   14.66   1
   7   3   3  490.41   14.24   2
   7   3   3  448.88   14.33   2
  -7  -3  -3  435.03   14.22   4
   7   3   3  468.30   14.78   1
   8   3   3  261.16    8.79   1
  -8  -3  -3  258.74    8.84   4
   8   3   3  259.50    8.66   2
   8   3   3  278.34    8.95   1
   8   3   3  266.39    8.50   2
  -9  -3  -3  830.98   25.37   4
   9   3   3  818.49   25.84   2
   9   3   3  838.68   25.71   2
   9   3   3  830.39   26.55   1
   9   3   3  823.43   26.42   1
  10   3   3  601.14   18.69   2
  10   3   3  594.01   19.20   1
 -10  -3  -3  584.54   18.57   4
  10   3   3  584.73   18.80   2
  11   3   3   62.24    3.39   1
  11   3   3   60.57    3.53   2
 -11  -3  -3   63.65    4.16   4
  12   3   3    3.26    2.02   1
 -12  -3  -3    5.04    2.56   4
  12   3   3   10.95    2.38   2
  13   3   3   27.35    2.72   1
 -13  -3  -3   28.99    3.35   4
  13   3   3   28.13    3.10   2
 -14  -3  -3  123.51    6.58   4
  14   3   3  127.41    5.81   1
  12  -4  -3   71.86    6.04   2
  12  -4  -3   72.07    4.91   1
 -12   4   3   83.17    5.88   4
  11  -4  -3    4.26    3.26   2
  11  -4  -3    0.65    2.47   1
 -11   4   3    1.61    2.85   4
  10  -4  -3    4.52    2.50   1
  10  -4  -3    8.51    3.05   2
   9  -4  -3   21.35    3.00   2
   9  -4  -3   19.15    2.65   1
   8  -4  -3  626.02   20.82   1
  -8   4   3  633.13   21.12   1
   8  -4  -3  647.83   20.41   2
   8  -4  -3  613.17   20.49   2
  -7   4   3  661.68   21.43   2
   7  -4  -3  689.71   22.15   1
  -7   4   3  666.53   22.38   1
   7  -4  -3  653.06   21.72   2
   7  -4  -3  713.72   21.67   2
  -6   4   3   19.52    2.24   1
   6  -4  -3   17.46    2.03   1
   6  -4  -3   17.37    1.95   2
  -6   4   3   16.17    1.74   2
   6  -4  -3   19.17    2.24   2
   5  -4  -3   -2.38    1.35   1
  -5   4   3    0.22    1.58   2
   5  -4  -3   -1.29    1.40   2
  -5   4   3    0.24    1.31   2
  -5   4   3   -1.30    1.64   1
   5  -4  -3   -4.42    1.60   2
   4  -4  -3 1064.78   34.25   1
   4  -4  -3 1041.21   33.36   2
   4  -4  -3 1095.67   33.50   2
  -4   4   3 1096.53   33.41   2
  -4   4   3 1051.36   34.39   1
  -4   4   3 1115.13   33.49   2
   3  -4  -3 2582.20   78.64   2
  -3   4   3 2565.76   78.69   2
   3  -4  -3 2530.75   78.71   2
  -3   4   3 2572.57   80.82   1
  -3   4   3 2542.65   78.66   2
   3  -4  -3 2615.57   80.69   1
   2  -4  -3  588.83   18.72   2
   2  -4  -3  607.79   18.68   2
   2  -4  -3  598.89   19.16   1
  -2   4   3  599.08   18.72   2
  -2   4   3  593.17   18.70   2
  -2   4   3  606.12   19.27   1
  -1   4   3    2.52    0.78   2
  -1   4   3    1.84    0.96   1
   1  -4  -3    2.97    0.89   2
   1  -4  -3    4.38    0.82   2
  -1   4   3    1.62    0.85   2
  -1   4   3    2.46    0.87   1
   1  -4  -3    1.44    0.74   1
   0   4   3  333.52   10.38   1
   0  -4  -3  310.58   10.05   2
   0   4   3  318.55   10.40   1
   0  -4  -3  289.11   18.01   3
   0   4   3  330.49   10.11   2
   0  -4  -3  323.59   10.35   1
   0   4   3  331.23   10.11   2
   1   4   3 1846.72   56.93   2
  -1  -4  -3 1960.83   96.87   3
  -1  -4  -3 1832.85   58.28   1
   1   4   3 1882.24   58.28   1
   1   4   3 1886.69   56.86   2
   1   4   3 1843.84   58.32   1
   1   4   3 1743.70   97.04   3
   2   4   3 2054.88   62.17   1
   2   4   3 1969.02   62.20   1
   2   4   3 1944.89  102.71   3
   2   4   3 1918.32   58.38   4
   3   4   3   -1.32    0.89   4
  -3  -4  -3   -0.26    0.98   4
   3   4   3   -1.99    1.40   3
  -4  -4  -3  225.60    7.25   4
  -5  -4  -3    4.26    1.18   4
   6   4   3   44.41    1.71   1
  -6  -4  -3   47.47    2.44   4
   6   4   3   42.03    1.82   1
  -7  -4  -3    5.15    1.48   4
   7   4   3    4.17    0.81   2
   7   4   3    4.57    0.99   1
   7   4   3    4.34    0.88   1
   7   4   3    5.04    0.64   2
   8   4   3   75.82    3.07   1
  -8  -4  -3   70.61    3.63   4
   8   4   3   69.81    2.91   2
   8   4   3   71.92    2.93   1
   8   4   3   73.86    2.69   2
   9   4   3   26.86    1.75   2
   9   4   3   26.23    2.17   1
   9   4   3   26.08    1.95   1
   9   4   3   22.27    1.78   2
  -9  -4  -3   20.15    2.45   4
  10   4   3    5.62    1.71   2
  10   4   3    6.47    1.61   1
 -10  -4  -3   11.27    2.35   4
  10   4   3    4.98    1.44   2
 -11  -4  -3   21.09    2.63   4
  11   4   3   23.33    2.06   1
  11   4   3   22.61    2.21   2
  12   4   3   40.40    3.05   1
  12   4   3   41.22    3.20   2
 -12  -4  -3   39.10    3.59   4
  13   4   3   37.17    3.12   2
 -13  -4  -3   39.98    3.63   4
  13   4   3   37.04    2.97   1
  14   4   3   -2.15    2.26   1
 -14  -4  -3    1.42    3.11   4
  12  -5  -3    9.04    4.31   2
  12  -5  -3    8.74    3.15   1
 -12   5   3    5.16    3.81   4
  11  -5  -3   46.98    4.54   2
  11  -5  -3   46.11    4.16   1
  10  -5  -3    2.23    3.05   2
  10  -5  -3    2.58    2.56   1
   9  -5  -3  178.65    7.77   2
   9  -5  -3  184.36    7.41   1
  -9   5   3  198.42    7.99   1
   8  -5  -3   24.45    3.02   2
  -8   5   3   22.04    2.91   1
   8  -5  -3   20.58    2.45   1
   7  -5  -3   65.55    4.21   2
  -7   5   3   68.43    3.60   2
  -7   5   3   68.58    4.19   1
   7  -5  -3   71.68    3.99   1
   7  -5  -3   77.52    4.04   2
  -6   5   3   24.62    2.05   2
  -6   5   3   23.96    2.49   1
   6  -5  -3   22.70    2.31   1
   6  -5  -3   28.88    2.29   2
   6  -5  -3   22.37    2.49   2
   5  -5  -3 1243.26   38.07   2
   5  -5  -3 1186.64   39.00   1
  -5   5   3 1227.72   38.04   2
  -5   5   3 1200.25   39.25   1
   5  -5  -3 1220.42   38.18   2
  -5   5   3 1272.73   38.18   2
  -4   5   3 2542.77   76.02   2
   4  -5  -3 2406.52   76.00   2
   4  -5  -3 2585.46   75.94   2
  -4   5   3 2484.00   75.94   2
   4  -5  -3 2427.00   77.87   1
  -4   5   3 2397.02   78.05   1
   3  -5  -3   19.11    1.72   2
  -3   5   3   20.41    1.57   2
   3  -5  -3   18.67    1.54   2
   3  -5  -3   16.95    1.48   1
  -3   5   3   15.36    1.75   1
  -3   5   3   22.43    1.73   2
   2  -5  -3  144.85    5.05   2
  -2   5   3  146.20    5.32   1
  -2   5   3  140.08    5.13   2
  -2   5   3  143.88    5.10   2
   2  -5  -3  149.79    5.15   2
   2  -5  -3  149.53    5.22   1
   1  -5  -3  338.02   11.27   2
   1  -5  -3  355.77   11.35   2
  -1   5   3  353.61   11.72   1
   1  -5  -3  374.05   11.64   1
   1  -5  -3  366.95   19.74   3
  -1   5   3  346.23   11.34   2
  -1   5   3  351.17   11.36   2
  -1   5   3  373.27   11.67   1
   0  -5  -3 1718.30   54.30   2
   0   5   3 1732.23   54.35   2
   0   5   3 1819.27   55.80   1
   0  -5  -3 1797.37   55.74   1
   0   5   3 1771.73   54.32   2
   0  -5  -3 1771.24   93.29   3
   0   5   3 1802.69   55.75   1
   1   5   3  737.41   23.26   1
   1   5   3  740.56   22.62   2
   1   5   3  711.37   23.26   1
   1   5   3  717.82   22.69   2
  -1  -5  -3  768.44   38.96   3
   2   5   3  173.08    5.74   2
  -2  -5  -3  183.82   10.09   3
   2   5   3  182.65    5.90   1
   2   5   3  171.07    6.15   4
   2   5   3  179.94   10.28   3
   2   5   3  178.64    5.62   2
   3   5   3  414.31   13.21   4
   3   5   3  417.22   13.56   1
   3   5   3  442.68   22.86   3
   4   5   3  794.33   41.62   3
  -4  -5  -3  778.39   23.74   4
  -5  -5  -3 1721.64   51.18   4
  -6  -5  -3  390.72   12.49   4
   6   5   3  402.22   12.66   1
   7   5   3   34.18    1.68   1
   7   5   3   33.17    1.57   1
  -7  -5  -3   31.13    2.41   4
   8   5   3   54.17    2.31   1
   8   5   3   49.88    2.20   2
  -8  -5  -3   50.75    3.04   4
   8   5   3   55.16    2.04   2
   8   5   3   53.35    2.43   1
   9   5   3  305.10    9.61   2
   9   5   3  298.42   10.05   1
  -9  -5  -3  297.29   10.18   4
   9   5   3  298.80    9.72   2
   9   5   3  308.48    9.95   1
 -10  -5  -3  196.44    6.98   4
  10   5   3  183.63    6.48   1
  10   5   3  176.14    6.34   2
  10   5   3  187.11    6.28   2
 -11  -5  -3    5.80    2.37   4
  11   5   3    4.67    1.71   1
  11   5   3    6.12    1.80   2
  12   5   3    6.28    1.95   1
  12   5   3    8.27    2.09   2
 -12  -5  -3    3.76    2.85   4
  13   5   3   36.03    2.95   2
  13   5   3   34.90    2.81   1
 -13  -5  -3   31.54    3.56   4
 -14  -5  -3   60.91    4.98   4
  14   5   3   68.07    3.90   1
  12  -6  -3  109.66    6.28   1
 -12   6   3  120.03    7.12   4
  11  -6  -3   63.33    4.72   1
  10  -6  -3   17.90    3.61   2
  10  -6  -3   16.36    3.05   1
   9  -6  -3  224.41    8.90   1
  -9   6   3  231.37    9.34   1
   9  -6  -3  223.31    9.10   2
  -8   6   3  638.67   20.95   1
   8  -6  -3  586.67   20.42   1
   8  -6  -3  624.57   20.30   2
   7  -6  -3  107.94    4.86   1
  -7   6   3  109.49    5.36   1
   7  -6  -3  110.24    5.30   2
  -7   6   3  107.43    4.79   2
   6  -6  -3   17.31    2.55   2
  -6   6   3   20.71    2.07   2
   6  -6  -3   19.95    2.13   1
  -6   6   3   18.95    2.51   1
   5  -6  -3    5.07    1.81   2
  -5   6   3    4.37    1.63   2
  -5   6   3    3.40    2.05   1
   5  -6  -3    3.04    2.08   2
   5  -6  -3    5.90    1.69   1
   4  -6  -3  539.71   18.26   1
   4  -6  -3  548.81   17.94   2
  -4   6   3  558.87   17.94   2
   4  -6  -3  589.22   17.86   2
  -4   6   3  571.46   17.87   2
  -4   6   3  546.85   18.51   1
   3  -6  -3  234.13    8.07   2
  -3   6   3  240.49    8.09   2
   3  -6  -3  246.33    7.99   2
  -3   6   3  239.00    8.01   2
  -3   6   3  216.72    8.29   1
   3  -6  -3  240.88    8.19   1
   2  -6  -3   12.53    1.46   2
   2  -6  -3   13.85    1.47   1
   2  -6  -3   19.01    3.26   3
  -2   6   3   14.10    1.65   1
  -2   6   3   13.83    1.42   2
   2  -6  -3   15.31    1.43   2
  -2   6   3   13.75    1.50   2
   1  -6  -3   70.30    2.80   2
  -1   6   3   68.00    3.10   1
   1  -6  -3   72.16    2.95   1
  -1   6   3   66.81    2.88   2
   1  -6  -3   65.94    6.54   3
   1  -6  -3   74.84    2.96   2
  -1   6   3   70.74    3.00   2
   0  -6  -3  287.56   16.40   3
   0   6   3  265.64    8.75   2
   0  -6  -3  268.68    8.91   1
   0   6   3  279.49    8.98   1
   0   6   3  264.01    8.70   2
   0  -6  -3  265.72    8.62   2
   0  -6  -3  257.74    8.66   2
   0   6   3  277.96    9.05   1
   1   6   3  483.35   15.24   1
  -1  -6  -3  490.03   25.95   3
   1   6   3  474.48   14.76   2
   1   6   3  476.54   15.23   1
   1   6   3  464.41   14.85   2
  -1  -6  -3  458.57   14.78   2
  -2  -6  -3    2.73    1.95   3
   2   6   3    1.01    0.94   2
   2   6   3   -0.82    0.75   1
   2   6   3    2.35    2.50   3
   2   6   3    0.54    0.66   2
   2   6   3    0.71    0.88   1
   3   6   3  846.09   26.33   1
   3   6   3  831.23   44.09   3
   3   6   3  820.35   26.27   1
   4   6   3  148.14    9.00   3
   5   6   3   32.55    3.61   3
  -5  -6  -3   37.39    2.36   4
  -6  -6  -3   59.49    3.02   4
  -7  -6  -3  249.27    8.43   4
   7   6   3  251.15    8.08   1
   8   6   3  727.56   23.64   1
   8   6   3  773.63   23.68   1
  -8  -6  -3  737.11   22.96   4
   9   6   3  156.88    5.47   2
  -9  -6  -3  154.82    6.22   4
   9   6   3  170.65    5.38   2
   9   6   3  166.59    5.74   1
   9   6   3  163.32    5.65   1
  10   6   3   37.73    2.31   1
  10   6   3   38.44    2.32   2
 -10  -6  -3   39.27    3.20   4
  10   6   3   39.06    2.19   2
 -11  -6  -3    0.03    2.58   4
  11   6   3    0.84    1.61   1
  11   6   3    1.73    1.63   2
  12   6   3  404.10   13.20   2
 -12  -6  -3  406.39   13.69   4
  12   6   3  402.03   13.50   1
 -13  -6  -3  162.48    7.31   4
  13   6   3  155.68    6.21   1
 -14  -6  -3   -1.20    3.56   4
  14   6   3    0.91    2.21   1
  11  -7  -3    2.27    3.04   1
  10  -7  -3   32.42    3.56   1
   9  -7  -3  263.10   10.16   2
  -9   7   3  260.15   10.37   1
   9  -7  -3  247.75    9.86   1
  -8   7   3   71.95    4.65   1
   8  -7  -3   76.50    5.05   2
[truncated: 1,351,877 more chars]
