# Supplementary material for: Multiple Dimerization Modes in Thiocarboxylate Paddlewheel Complexes: A Comprehensive View of Energy Landscapes from DFT Calculations and Statistics
Source: Chemistry. 2025 Dec 2;32(15):e03004. doi: 10.1002/chem.202503004 (PMC13107499; doi:10.1002/chem.202503004)
Supplement: Supplementary file 2 — Supporting File 2: chem70500‐sup‐0002‐DataFile.zip. [file CHEM-32-e03004-s002.zip › 1x0.875tol_140624gb3_complete.cif]

data_global

_publ_contact_author             'Cornia, Andrea'
_publ_contact_author_email       acornia@unimore.it
_publ_section_references         
; 
  Altomare, A., Cascarano, G., Giacovazzo, C., Guagliardi, A., Burla, M. C., 
  Polidori, G. & Camalli, M. (1994). J. Appl. Cryst. 27, 435--435.

  Brandenburg, K. (1999). DIAMOND. Crystal Impact GbR, Bonn, Germany. 

  Bruker (2012). APEX2, SADABS, SAINT. Bruker AXS Inc., Madison, Wisconsin, USA.

  Macrae, C. F., Edgington, P. R., McCabe, P., Pidcock, E., Shields, G. P., 
  Taylor, R., Towler, M. & van de Streek, J. (2006). J. Appl. Cryst. 39, 453--457.

  Macrae, C. F., Sovago, I., Cottrell, S. J., Galek, P. T. A., McCabe, P., 
  Pidcock, E., Platings, M., Shields, G. P., Stevens, J. S., Towler M. & 
  Wood, P. A. (2020). J. Appl. Cryst. 53, 226--235.

  Sheldrick, G. M. (2015). Acta Cryst. C71, 3--8.
;
  
data_140624GB3_work3mur
 
_audit_creation_method            'SHELXL-2018/3'
_shelx_SHELXL_version_number      '2018/3'
_chemical_compound_source         synthesis
_chemical_name_systematic         ?
_chemical_name_common             ?
_chemical_melting_point           ?
_chemical_formula_iupac           '[PtVO(C7H5OS)4].0.875(C7H8)'
_chemical_formula_moiety          'C28 H20 O5 Pt S4 V, 0.875(C7 H8)'
_chemical_formula_sum             'C34.12 H27 O5 Pt S4 V'
_chemical_formula_weight          891.33
_chemical_absolute_configuration  ?

loop_
 _atom_type_symbol
 _atom_type_description
 _atom_type_scat_dispersion_real
 _atom_type_scat_dispersion_imag
 _atom_type_scat_source
 'C'  'C'   0.0033   0.0016
 'International Tables Vol C Tables 4.2.6.8 and 6.1.1.4'
 'H'  'H'   0.0000   0.0000
 'International Tables Vol C Tables 4.2.6.8 and 6.1.1.4'
 'O'  'O'   0.0106   0.0060
 'International Tables Vol C Tables 4.2.6.8 and 6.1.1.4'
 'S'  'S'   0.1246   0.1234
 'International Tables Vol C Tables 4.2.6.8 and 6.1.1.4'
 'V'  'V'   0.3005   0.5294
 'International Tables Vol C Tables 4.2.6.8 and 6.1.1.4'
 'Pt'  'Pt'  -1.7033   8.3905
 'International Tables Vol C Tables 4.2.6.8 and 6.1.1.4'
 
_space_group_crystal_system       triclinic
_space_group_IT_number            2
_space_group_name_H-M_alt         'P -1'
_space_group_name_Hall            '-P 1'
 
_shelx_space_group_comment
;
The symmetry employed for this shelxl refinement is uniquely defined
by the following loop, which should always be used as a source of
symmetry information in preference to the above space-group names.
They are only intended as comments.
;
 
loop_
 _space_group_symop_operation_xyz
 'x, y, z'
 '-x, -y, -z'
 
_cell_length_a                    11.1670(7)
_cell_length_b                    23.5720(19)
_cell_length_c                    26.303(2)
_cell_angle_alpha                 81.433(3)
_cell_angle_beta                  88.573(3)
_cell_angle_gamma                 79.106(3)
_cell_volume                      6722.9(9)
_cell_formula_units_Z             8
_cell_measurement_temperature     200(2)
_cell_measurement_reflns_used     5025
_cell_measurement_theta_min       3.08
_cell_measurement_theta_max       22.79
 
_exptl_crystal_preparation        
;
prepared by concentrating a saturated toluene solution 
(ca. 70 mg of the complex in 1.5 mL of toluene), 
followed by heating-cooling cycles (60� C / RT)
;
_exptl_crystal_description        needle
_exptl_crystal_colour             green-yellow
_exptl_crystal_density_meas       ?
_exptl_crystal_density_method     'not measured'
_exptl_crystal_density_diffrn     1.761          
_exptl_crystal_F_000              3494
_exptl_transmission_factor_min    ?
_exptl_transmission_factor_max    ?
_exptl_crystal_size_max           0.210
_exptl_crystal_size_mid           0.070
_exptl_crystal_size_min           0.010
_exptl_absorpt_coefficient_mu     4.724
_shelx_estimated_absorpt_T_min    0.437
_shelx_estimated_absorpt_T_max    0.954
_exptl_absorpt_correction_type    multi-scan
_exptl_absorpt_correction_T_min   0.662
_exptl_absorpt_correction_T_max   0.954
_exptl_absorpt_process_details    'SADABS v2.10 (Bruker, 2012)'
_exptl_absorpt_special_details    
;
(Intensity/sigma) threshold = 3.000
Restraint esd for equal adjacent scale factors =  0.0050
Maximum odd and even orders for spherical harmonics =   3   6
Additional spherical absorption correction applied with mu*r = 0.0945
Lambda/2 correction factor = 0.0015
;
_diffrn_ambient_temperature       200(2)
_diffrn_radiation_wavelength      0.71073
_diffrn_radiation_type            MoK\a
_diffrn_measurement_device_type   'Bruker X8APEX four-circle diffractometer'
_diffrn_source                    'fine-focus sealed tube'
_diffrn_radiation_monochromator   graphite
_diffrn_measurement_method        'phi and omega scans'
_diffrn_detector_area_resol_mean  66
_diffrn_standards_number         'not measured'
_diffrn_standards_interval_count 'not measured'
_diffrn_standards_interval_time  'not measured'
_diffrn_standards_decay_%        'not measured'

_diffrn_reflns_number             86117
_diffrn_reflns_av_unetI/netI      0.1177
_diffrn_reflns_av_R_equivalents   0.0819
_diffrn_reflns_limit_h_min        -13
_diffrn_reflns_limit_h_max        13
_diffrn_reflns_limit_k_min        -29
_diffrn_reflns_limit_k_max        29
_diffrn_reflns_limit_l_min        -32
_diffrn_reflns_limit_l_max        32
_diffrn_reflns_theta_min          1.857
_diffrn_reflns_theta_max          26.064
_diffrn_reflns_theta_full         25.242
_diffrn_measured_fraction_theta_max   0.988
_diffrn_measured_fraction_theta_full  0.994
_diffrn_reflns_Laue_measured_fraction_max    0.988
_diffrn_reflns_Laue_measured_fraction_full   0.994
_diffrn_reflns_point_group_measured_fraction_max   0.988
_diffrn_reflns_point_group_measured_fraction_full  0.994
_reflns_number_total              26285
_reflns_number_gt                 15482
_reflns_threshold_expression      'I > 2\s(I)'
_reflns_Friedel_coverage          0.000
_reflns_Friedel_fraction_max      .
_reflns_Friedel_fraction_full     .
 
_reflns_special_details
;
 Reflections were merged by SHELXL according to the crystal
 class for the calculation of statistics and refinement.
 
 _reflns_Friedel_fraction is defined as the number of unique
 Friedel pairs measured divided by the number that would be
 possible theoretically, ignoring centric projections and
 systematic absences.
;
 
_computing_data_collection        'APEX2 v1.0-22 (Bruker, 2012)'
_computing_cell_refinement        'APEX2 v1.0-22 (Bruker, 2012)'
_computing_data_reduction         'SAINT v7.06A (Bruker, 2012)'
_computing_structure_solution     'SIR92 (Altomare et al., 1994)'
_computing_structure_refinement   'SHELXL-2018/3 (Sheldrick, 2015)'
_computing_molecular_graphics
;
 Mercury 2025.1.1, Build 448738 (Macrae et al., 2006, 2020)
 Diamond 3.2k (Brandenburg, 1999)
;
_computing_publication_material   
;
 Mercury 2025.1.1, Build 448738 (Macrae et al., 2006, 2020)
 Diamond 3.2k (Brandenburg, 1999)
;

_refine_special_details
;
 The disordered S atoms bonded to Pt3 and Pt4 were refined using a split-atom model with 
 anisotropic displacement parameters (ADPs), which were restrained to behave approximately 
 isotropically (ISOR) and to be similar in the two positions (SIMU). Rigid bond restraints (RIGU) 
 were applied to the ADPs of two neighboring C atoms in a Ph ring (C67 and C68).
 The non-disordered toluene molecule with the best geometry was used as a reference (SAME) for the 
 geometry of the two remaining non-disordered molecules. RIGU restraints were applied to all 
 the C atoms of these solvent molecules. The last toluene molecule lies with the phenyl 
 ring centroid on an inversion centre and was freely refined with half occupancy for its methyl group.
;

_refine_ls_structure_factor_coef  Fsqd
_refine_ls_matrix_type            full
_refine_ls_weighting_scheme       calc
_refine_ls_weighting_details
'w=1/[\s^2^(Fo^2^)+(0.0431P)^2^] where P=(Fo^2^+2Fc^2^)/3'
_atom_sites_solution_primary      direct
_atom_sites_solution_secondary    difmap
_atom_sites_solution_hydrogens    geom
_refine_ls_hydrogen_treatment     constr
_refine_ls_extinction_method      none
_refine_ls_extinction_coef        .
_refine_ls_number_reflns          26285
_refine_ls_number_parameters      1699
_refine_ls_number_restraints      327
_refine_ls_R_factor_all           0.1144
_refine_ls_R_factor_gt            0.0472
_refine_ls_wR_factor_ref          0.1130
_refine_ls_wR_factor_gt           0.0876
_refine_ls_goodness_of_fit_ref    1.008
_refine_ls_restrained_S_all       1.004
_refine_ls_shift/su_max           0.002
_refine_ls_shift/su_mean          0.000
 
# start Validation Reply Form
_vrf_PLAT241_140624GB3_work3mur
;
PROBLEM: High   'MainMol' Ueq as Compared to Neighbors of        O19 Check 
RESPONSE: Displacement ellipsoids of thiobenzoate O atoms bonded to V3 and 
V4 are elongated tangentially to the O-V bond, presumably reflecting the 
detectably disordered S atoms. No attempt was made to split these light 
atoms.
;
_vrf_PLAT331_140624GB3_work3mur
;
PROBLEM: Small Aver Phenyl C-C Dist C86      --C91      .       1.36 Ang.  
RESPONSE: The very elongated displacement ellipsoids of C87 and C88 
indicate that this alert may arise from unresolved disorder or large 
thermal vibrations of the Ph rings.
;
_vrf_PLAT919_140624GB3_work3mur
;
PROBLEM: Reflection # Likely Affected by the Beamstop ...          6 Check 
RESPONSE: 31 reflections with Fc/Fc(max) >= 0.19 and Error/esd >= 21, as 
provided in the SHELX listing, have been identified as clear outliers and 
removed from the final refinement using OMIT card. The six reflections 
quoted by the alert are weaker (Fc/Fc(max) <= 0.13), have Error/esd < 17, 
and were not added to the OMIT list. 
;
_vrf_PLAT934_140624GB3_work3mur
;
PROBLEM: Number of (Iobs-Icalc)/Sigma(W) > 10 Outliers ..         10 Check 
RESPONSE: These reflections include those already quoted in PLAT919 alert 
plus four additional reflections at theta >= 3.00, which have no such very 
large discrepancy between Iobs and Icalc to suggest partial obscuration by 
the beam stopper. Therefore, they were not omitted from the final 
refinement.  
;
# end Validation Reply Form

loop_
 _atom_site_label
 _atom_site_type_symbol
 _atom_site_fract_x
 _atom_site_fract_y
 _atom_site_fract_z
 _atom_site_U_iso_or_equiv
 _atom_site_adp_type
 _atom_site_occupancy
 _atom_site_site_symmetry_order  
 _atom_site_calc_flag
 _atom_site_refinement_flags_posn
 _atom_site_refinement_flags_adp
 _atom_site_refinement_flags_occupancy
 _atom_site_disorder_assembly
 _atom_site_disorder_group
Pt1 Pt 0.61188(3) 0.24226(2) 0.03269(2) 0.02649(9) Uani 1 1 d . . . . .
Pt2 Pt 0.58296(3) 0.19516(2) 0.15101(2) 0.02759(9) Uani 1 1 d . . . . .
Pt3 Pt 0.12141(3) 0.69141(2) 0.33616(2) 0.02855(9) Uani 1 1 d . . . . .
Pt4 Pt 0.10499(3) 0.75005(2) 0.44034(2) 0.02653(9) Uani 1 1 d . . . . .
V1 V 0.62644(13) 0.28135(6) -0.07510(5) 0.0270(3) Uani 1 1 d . . . . .
V2 V 0.56265(12) 0.16003(6) 0.25787(5) 0.0269(3) Uani 1 1 d . . . . .
V3 V 0.10802(13) 0.65718(6) 0.23776(5) 0.0298(4) Uani 1 1 d . . . . .
V4 V 0.10375(13) 0.80775(6) 0.52718(5) 0.0272(3) Uani 1 1 d . . . . .
S1 S 0.8174(2) 0.20224(11) 0.03591(9) 0.0436(6) Uani 1 1 d . . . . .
S2 S 0.5673(2) 0.15383(10) 0.01635(8) 0.0404(6) Uani 1 1 d . . . . .
S3 S 0.4061(2) 0.28331(11) 0.03005(8) 0.0398(6) Uani 1 1 d . . . . .
S4 S 0.6577(2) 0.33035(10) 0.04877(8) 0.0411(6) Uani 1 1 d . . . . .
S5 S 0.7536(2) 0.23334(11) 0.16617(8) 0.0397(6) Uani 1 1 d . . . . .
S6 S 0.7037(2) 0.10523(10) 0.14302(8) 0.0366(6) Uani 1 1 d . . . . .
S7 S 0.4117(2) 0.15708(11) 0.13625(8) 0.0418(6) Uani 1 1 d . . . . .
S8 S 0.4616(2) 0.28432(11) 0.15902(9) 0.0453(6) Uani 1 1 d . . . . .
S9A S 0.3238(5) 0.6415(4) 0.3440(2) 0.0367(16) Uani 0.637(15) 1 d . U P . .
S10A S 0.0590(8) 0.6058(4) 0.3730(3) 0.0422(17) Uani 0.637(15) 1 d . U P . .
S11A S -0.0784(5) 0.7390(4) 0.3263(3) 0.0312(15) Uani 0.637(15) 1 d . U P . .
S12A S 0.1872(8) 0.7740(3) 0.29726(16) 0.0300(15) Uani 0.637(15) 1 d . U P . .
S9B S 0.3311(8) 0.6724(7) 0.3337(4) 0.036(3) Uani 0.363(15) 1 d . U P . .
S10B S 0.1179(14) 0.5998(7) 0.3769(6) 0.048(3) Uani 0.363(15) 1 d . U P . .
S11B S -0.0955(10) 0.7145(6) 0.3403(5) 0.038(3) Uani 0.363(15) 1 d . U P . .
S12B S 0.1173(15) 0.7884(4) 0.2972(3) 0.034(3) Uani 0.363(15) 1 d . U P . .
S13A S 0.2762(10) 0.7873(6) 0.4115(4) 0.035(2) Uani 0.508(19) 1 d . U P . .
S14A S 0.2292(11) 0.6675(4) 0.4860(3) 0.037(2) Uani 0.508(19) 1 d . U P . .
S15A S -0.0642(8) 0.7127(5) 0.4739(4) 0.035(2) Uani 0.508(19) 1 d . U P . .
S16A S -0.0211(10) 0.8319(4) 0.4000(4) 0.036(2) Uani 0.508(19) 1 d . U P . .
S13B S 0.3039(9) 0.7625(5) 0.4223(4) 0.030(2) Uani 0.492(19) 1 d . U P . .
S14B S 0.1712(12) 0.6603(3) 0.4882(3) 0.037(2) Uani 0.492(19) 1 d . U P . .
S15B S -0.0959(8) 0.7377(6) 0.4564(4) 0.032(2) Uani 0.492(19) 1 d . U P . .
S16B S 0.0323(11) 0.8402(3) 0.3901(3) 0.028(2) Uani 0.492(19) 1 d . U P . .
O1 O 0.8032(5) 0.2603(3) -0.0579(2) 0.0411(16) Uani 1 1 d . . . . .
O2 O 0.6161(5) 0.1983(2) -0.0775(2) 0.0368(15) Uani 1 1 d . . . . .
O3 O 0.4449(5) 0.2974(3) -0.0696(2) 0.0463(17) Uani 1 1 d . . . . .
O4 O 0.6221(6) 0.3576(2) -0.0508(2) 0.0475(17) Uani 1 1 d . . . . .
O5 O 0.6379(5) 0.3013(2) -0.13486(19) 0.0334(14) Uani 1 1 d . . . . .
O6 O 0.7338(5) 0.1736(3) 0.2574(2) 0.0361(15) Uani 1 1 d . . . . .
O7 O 0.6231(5) 0.0818(2) 0.2363(2) 0.0358(15) Uani 1 1 d . . . . .
O8 O 0.3973(5) 0.1533(3) 0.2365(2) 0.0389(15) Uani 1 1 d . . . . .
O9 O 0.5061(5) 0.2463(2) 0.2571(2) 0.0359(15) Uani 1 1 d . . . . .
O10 O 0.5519(5) 0.1397(2) 0.31742(19) 0.0331(14) Uani 1 1 d . . . . .
O11 O 0.2843(6) 0.6363(3) 0.2480(3) 0.070(2) Uani 1 1 d . . . . .
O12 O 0.0910(8) 0.5829(3) 0.2794(3) 0.078(3) Uani 1 1 d . . . . .
O13 O -0.0671(5) 0.6859(4) 0.2468(2) 0.068(2) Uani 1 1 d . . . . .
O14 O 0.1210(7) 0.7399(3) 0.2146(2) 0.057(2) Uani 1 1 d . . . . .
O15 O 0.1034(5) 0.6371(3) 0.1839(2) 0.0394(16) Uani 1 1 d . . . . .
O16 O 0.2588(6) 0.8247(4) 0.4968(3) 0.081(3) Uani 1 1 d . . . . .
O17 O 0.1844(8) 0.7286(3) 0.5566(3) 0.079(3) Uani 1 1 d . . . . .
O18 O -0.0531(6) 0.7813(4) 0.5380(2) 0.076(3) Uani 1 1 d . . . . .
O19 O 0.0217(8) 0.8747(3) 0.4799(3) 0.080(3) Uani 1 1 d . . . . .
O20 O 0.1030(5) 0.8382(2) 0.5766(2) 0.0340(15) Uani 1 1 d . . . . .
C1 C 0.8712(8) 0.2313(4) -0.0220(3) 0.029(2) Uani 1 1 d . . . . .
C2 C 1.0051(7) 0.2183(4) -0.0304(3) 0.032(2) Uani 1 1 d . . . . .
C3 C 1.0466(8) 0.2284(4) -0.0815(3) 0.041(2) Uani 1 1 d . . . . .
H3 H 0.991144 0.245829 -0.108726 0.049 Uiso 1 1 calc R U . . .
C4 C 1.1687(9) 0.2126(5) -0.0911(4) 0.053(3) Uani 1 1 d . . . . .
H4 H 1.198686 0.218635 -0.125184 0.063 Uiso 1 1 calc R U . . .
C5 C 1.2490(9) 0.1876(5) -0.0504(5) 0.061(3) Uani 1 1 d . . . . .
H5 H 1.332608 0.174783 -0.057840 0.074 Uiso 1 1 calc R U . . .
C6 C 1.2107(9) 0.1807(5) 0.0004(4) 0.057(3) Uani 1 1 d . . . . .
H6 H 1.267894 0.166244 0.027587 0.068 Uiso 1 1 calc R U . . .
C7 C 1.0880(8) 0.1953(4) 0.0105(3) 0.038(2) Uani 1 1 d . . . . .
H7 H 1.059246 0.189963 0.044852 0.045 Uiso 1 1 calc R U . . .
C8 C 0.5883(7) 0.1556(4) -0.0482(3) 0.029(2) Uani 1 1 d . . . . .
C9 C 0.5699(7) 0.1040(4) -0.0723(3) 0.029(2) Uani 1 1 d . . . . .
C10 C 0.5367(8) 0.1140(4) -0.1229(4) 0.046(3) Uani 1 1 d . . . . .
H10 H 0.526546 0.152207 -0.141895 0.055 Uiso 1 1 calc R U . . .
C11 C 0.5183(9) 0.0678(5) -0.1459(4) 0.061(3) Uani 1 1 d . . . . .
H11 H 0.492542 0.074628 -0.180768 0.073 Uiso 1 1 calc R U . . .
C12 C 0.5363(10) 0.0116(5) -0.1195(5) 0.066(4) Uani 1 1 d . . . . .
H12 H 0.525739 -0.019989 -0.136431 0.079 Uiso 1 1 calc R U . . .
C13 C 0.5689(11) 0.0021(5) -0.0696(5) 0.069(4) Uani 1 1 d . . . . .
H13 H 0.582260 -0.036399 -0.051186 0.083 Uiso 1 1 calc R U . . .
C14 C 0.5830(9) 0.0491(4) -0.0450(4) 0.046(3) Uani 1 1 d . . . . .
H14 H 0.601770 0.042826 -0.009371 0.055 Uiso 1 1 calc R U . . .
C15 C 0.3706(8) 0.3040(4) -0.0325(3) 0.035(2) Uani 1 1 d . . . . .
C16 C 0.2430(8) 0.3327(4) -0.0470(3) 0.034(2) Uani 1 1 d . . . . .
C17 C 0.2189(8) 0.3582(4) -0.0982(3) 0.039(2) Uani 1 1 d . . . . .
H17 H 0.282942 0.357359 -0.122731 0.047 Uiso 1 1 calc R U . . .
C18 C 0.1019(9) 0.3844(5) -0.1126(4) 0.055(3) Uani 1 1 d . . . . .
H18 H 0.084082 0.400743 -0.147426 0.066 Uiso 1 1 calc R U . . .
C19 C 0.0104(9) 0.3871(5) -0.0765(5) 0.065(3) Uani 1 1 d . . . . .
H19 H -0.070016 0.405661 -0.087115 0.078 Uiso 1 1 calc R U . . .
C20 C 0.0320(9) 0.3633(5) -0.0244(4) 0.057(3) Uani 1 1 d . . . . .
H20 H -0.031777 0.366437 0.000240 0.068 Uiso 1 1 calc R U . . .
C21 C 0.1489(8) 0.3353(4) -0.0104(3) 0.043(3) Uani 1 1 d . . . . .
H21 H 0.165925 0.317619 0.024141 0.052 Uiso 1 1 calc R U . . .
C22 C 0.6470(8) 0.3737(4) -0.0087(3) 0.034(2) Uani 1 1 d . . . . .
C23 C 0.6630(7) 0.4348(3) -0.0115(3) 0.027(2) Uani 1 1 d . . . . .
C24 C 0.6088(11) 0.4743(4) -0.0512(4) 0.066(3) Uani 1 1 d . . . . .
H24 H 0.564386 0.462229 -0.076643 0.080 Uiso 1 1 calc R U . . .
C25 C 0.6192(12) 0.5318(5) -0.0539(4) 0.078(4) Uani 1 1 d . . . . .
H25 H 0.577460 0.560148 -0.080255 0.094 Uiso 1 1 calc R U . . .
C26 C 0.6888(11) 0.5484(5) -0.0192(5) 0.067(3) Uani 1 1 d . . . . .
H26 H 0.702001 0.587461 -0.022899 0.081 Uiso 1 1 calc R U . . .
C27 C 0.7398(11) 0.5083(5) 0.0212(4) 0.069(3) Uani 1 1 d . . . . .
H27 H 0.783572 0.520622 0.046748 0.083 Uiso 1 1 calc R U . . .
C28 C 0.7291(10) 0.4508(4) 0.0256(4) 0.063(3) Uani 1 1 d . . . . .
H28 H 0.765991 0.422950 0.053330 0.076 Uiso 1 1 calc R U . . .
C29 C 0.7933(7) 0.2058(4) 0.2281(3) 0.028(2) Uani 1 1 d . . . . .
C30 C 0.9027(8) 0.2215(4) 0.2498(3) 0.033(2) Uani 1 1 d . . . . .
C31 C 0.9193(8) 0.2141(4) 0.3022(3) 0.047(3) Uani 1 1 d . . . . .
H31 H 0.860680 0.198551 0.324063 0.057 Uiso 1 1 calc R U . . .
C32 C 1.0194(10) 0.2287(5) 0.3242(4) 0.061(3) Uani 1 1 d . . . . .
H32 H 1.028676 0.223134 0.360513 0.073 Uiso 1 1 calc R U . . .
C33 C 1.1054(9) 0.2515(5) 0.2926(4) 0.064(3) Uani 1 1 d . . . . .
H33 H 1.174140 0.261906 0.306861 0.077 Uiso 1 1 calc R U . . .
C34 C 1.0889(9) 0.2588(4) 0.2393(4) 0.054(3) Uani 1 1 d . . . . .
H34 H 1.147193 0.274734 0.217565 0.065 Uiso 1 1 calc R U . . .
C35 C 0.9908(8) 0.2437(4) 0.2173(4) 0.044(3) Uani 1 1 d . . . . .
H35 H 0.982839 0.248052 0.180959 0.053 Uiso 1 1 calc R U . . .
C36 C 0.6818(7) 0.0629(4) 0.1990(3) 0.028(2) Uani 1 1 d . . . . .
C37 C 0.7305(7) -0.0006(4) 0.2042(3) 0.031(2) Uani 1 1 d . . . . .
C38 C 0.7086(9) -0.0363(4) 0.2485(3) 0.044(3) Uani 1 1 d . . . . .
H38 H 0.662912 -0.019815 0.275384 0.053 Uiso 1 1 calc R U . . .
C39 C 0.7525(10) -0.0963(4) 0.2543(4) 0.063(3) Uani 1 1 d . . . . .
H39 H 0.736465 -0.120409 0.285042 0.076 Uiso 1 1 calc R U . . .
C40 C 0.8209(9) -0.1211(5) 0.2146(5) 0.064(3) Uani 1 1 d . . . . .
H40 H 0.851345 -0.161957 0.217985 0.077 Uiso 1 1 calc R U . . .
C41 C 0.8416(9) -0.0856(5) 0.1720(5) 0.065(3) Uani 1 1 d . . . . .
H41 H 0.887361 -0.101805 0.144901 0.078 Uiso 1 1 calc R U . . .
C42 C 0.7984(9) -0.0262(4) 0.1662(4) 0.051(3) Uani 1 1 d . . . . .
H42 H 0.815703 -0.002494 0.135433 0.061 Uiso 1 1 calc R U . . .
C43 C 0.3488(8) 0.1456(4) 0.1955(3) 0.031(2) Uani 1 1 d . . . . .
C44 C 0.2318(8) 0.1236(4) 0.1995(3) 0.036(2) Uani 1 1 d . . . . .
C45 C 0.1916(8) 0.1040(4) 0.2486(4) 0.044(2) Uani 1 1 d . . . . .
H45 H 0.238744 0.104404 0.278045 0.052 Uiso 1 1 calc R U . . .
C46 C 0.0803(9) 0.0835(4) 0.2541(4) 0.056(3) Uani 1 1 d . . . . .
H46 H 0.052953 0.068907 0.287050 0.067 Uiso 1 1 calc R U . . .
C47 C 0.0114(8) 0.0850(4) 0.2103(4) 0.052(3) Uani 1 1 d . . . . .
H47 H -0.064855 0.072542 0.213546 0.062 Uiso 1 1 calc R U . . .
C48 C 0.0521(9) 0.1039(5) 0.1637(4) 0.053(3) Uani 1 1 d . . . . .
H48 H 0.004464 0.103684 0.134298 0.064 Uiso 1 1 calc R U . . .
C49 C 0.1596(8) 0.1233(4) 0.1570(4) 0.046(3) Uani 1 1 d . . . . .
H49 H 0.185450 0.136769 0.123395 0.055 Uiso 1 1 calc R U . . .
C50 C 0.4675(8) 0.2882(4) 0.2242(3) 0.033(2) Uani 1 1 d . . . . .
C51 C 0.4189(8) 0.3467(4) 0.2402(3) 0.036(2) Uani 1 1 d . . . . .
C52 C 0.3760(8) 0.3487(4) 0.2889(4) 0.045(3) Uani 1 1 d . . . . .
H52 H 0.375247 0.313837 0.312184 0.054 Uiso 1 1 calc R U . . .
C53 C 0.3337(9) 0.4024(5) 0.3037(5) 0.062(3) Uani 1 1 d . . . . .
H53 H 0.301868 0.404034 0.337382 0.075 Uiso 1 1 calc R U . . .
C54 C 0.3355(10) 0.4538(5) 0.2718(5) 0.066(4) Uani 1 1 d . . . . .
H54 H 0.306155 0.490026 0.283543 0.079 Uiso 1 1 calc R U . . .
C55 C 0.3786(10) 0.4527(5) 0.2240(5) 0.068(3) Uani 1 1 d . . . . .
H55 H 0.381075 0.487951 0.201519 0.082 Uiso 1 1 calc R U . . .
C56 C 0.4193(9) 0.3993(5) 0.2081(4) 0.052(3) Uani 1 1 d . . . . .
H56 H 0.448729 0.398252 0.174011 0.062 Uiso 1 1 calc R U . . .
C57 C 0.3616(8) 0.6326(4) 0.2813(3) 0.034(2) Uani 1 1 d . . . . .
C58 C 0.4907(7) 0.6102(3) 0.2699(3) 0.028(2) Uani 1 1 d . . . . .
C59 C 0.5141(8) 0.5907(4) 0.2224(3) 0.040(2) Uani 1 1 d . . . . .
H59 H 0.449533 0.591616 0.199310 0.048 Uiso 1 1 calc R U . . .
C60 C 0.6338(9) 0.5699(4) 0.2099(4) 0.046(3) Uani 1 1 d . . . . .
H60 H 0.650867 0.555867 0.177977 0.055 Uiso 1 1 calc R U . . .
C61 C 0.7281(10) 0.5691(4) 0.2423(4) 0.055(3) Uani 1 1 d . . . . .
H61 H 0.809558 0.555081 0.232541 0.065 Uiso 1 1 calc R U . . .
C62 C 0.7053(8) 0.5888(4) 0.2898(4) 0.051(3) Uani 1 1 d . . . . .
H62 H 0.770846 0.588755 0.312078 0.061 Uiso 1 1 calc R U . . .
C63 C 0.5852(8) 0.6084(4) 0.3041(4) 0.040(2) Uani 1 1 d . . . . .
H63 H 0.567994 0.620460 0.336829 0.048 Uiso 1 1 calc R U . . .
C64 C 0.0735(8) 0.5653(4) 0.3248(4) 0.043(2) Uani 1 1 d . . . . .
C65 C 0.0519(8) 0.5029(4) 0.3392(4) 0.046(3) Uani 1 1 d . . . . .
C66 C 0.0287(9) 0.4725(5) 0.2999(5) 0.068(3) Uani 1 1 d . . . . .
H66 H 0.026760 0.490756 0.265084 0.082 Uiso 1 1 calc R U . . .
C67 C 0.0080(10) 0.4147(5) 0.3119(6) 0.086(4) Uani 1 1 d . . . . .
H67 H -0.010169 0.394810 0.284990 0.103 Uiso 1 1 calc R U . . .
C68 C 0.0136(11) 0.3869(6) 0.3615(7) 0.095(5) Uani 1 1 d . . . . .
H68 H 0.002338 0.347563 0.368720 0.114 Uiso 1 1 calc R U . . .
C69 C 0.0354(11) 0.4157(5) 0.4007(6) 0.084(4) Uani 1 1 d . . . . .
H69 H 0.038818 0.396224 0.435145 0.101 Uiso 1 1 calc R U . . .
C70 C 0.0532(10) 0.4751(5) 0.3904(5) 0.069(3) Uani 1 1 d . . . . .
H70 H 0.065645 0.495365 0.417906 0.083 Uiso 1 1 calc R U . . .
C71 C -0.1335(8) 0.7138(4) 0.2763(3) 0.030(2) Uani 1 1 d . . . . .
C72 C -0.2643(7) 0.7315(3) 0.2633(3) 0.0253(19) Uani 1 1 d . . . . .
C73 C -0.2997(7) 0.7220(4) 0.2156(3) 0.032(2) Uani 1 1 d . . . . .
H73 H -0.241001 0.704421 0.193142 0.038 Uiso 1 1 calc R U . . .
C74 C -0.4215(8) 0.7382(4) 0.2009(3) 0.035(2) Uani 1 1 d . . . . .
H74 H -0.445597 0.732293 0.168018 0.042 Uiso 1 1 calc R U . . .
C75 C -0.5070(8) 0.7627(4) 0.2334(4) 0.040(2) Uani 1 1 d . . . . .
H75 H -0.590551 0.771955 0.223636 0.048 Uiso 1 1 calc R U . . .
C76 C -0.4712(8) 0.7742(4) 0.2813(4) 0.046(3) Uani 1 1 d . . . . .
H76 H -0.529705 0.792326 0.303507 0.055 Uiso 1 1 calc R U . . .
C77 C -0.3489(7) 0.7586(4) 0.2955(3) 0.033(2) Uani 1 1 d . . . . .
H77 H -0.323444 0.766524 0.327425 0.039 Uiso 1 1 calc R U . . .
C78 C 0.1428(7) 0.7820(4) 0.2338(3) 0.027(2) Uani 1 1 d . . . . .
C79 C 0.1499(7) 0.8379(4) 0.2005(3) 0.029(2) Uani 1 1 d . . . . .
C80 C 0.1486(7) 0.8394(4) 0.1485(3) 0.036(2) Uani 1 1 d . . . . .
H80 H 0.149281 0.804625 0.134182 0.043 Uiso 1 1 calc R U . . .
C81 C 0.1462(8) 0.8918(5) 0.1169(3) 0.049(3) Uani 1 1 d . . . . .
H81 H 0.143869 0.893094 0.080684 0.058 Uiso 1 1 calc R U . . .
C82 C 0.1472(9) 0.9417(5) 0.1368(5) 0.060(3) Uani 1 1 d . . . . .
H82 H 0.144954 0.977556 0.114619 0.072 Uiso 1 1 calc R U . . .
C83 C 0.1512(10) 0.9400(5) 0.1874(5) 0.062(3) Uani 1 1 d . . . . .
H83 H 0.154695 0.974647 0.201216 0.075 Uiso 1 1 calc R U . . .
C84 C 0.1503(9) 0.8896(4) 0.2195(4) 0.049(3) Uani 1 1 d . . . . .
H84 H 0.149965 0.889646 0.255586 0.059 Uiso 1 1 calc R U . . .
C85 C 0.3257(8) 0.8139(4) 0.4604(3) 0.035(2) Uani 1 1 d . . . . .
C86 C 0.4383(8) 0.8391(4) 0.4527(3) 0.034(2) Uani 1 1 d . . . . .
C87 C 0.4501(10) 0.8846(5) 0.4769(5) 0.087(5) Uani 1 1 d . . . . .
H87 H 0.385877 0.900367 0.498016 0.105 Uiso 1 1 calc R U . . .
C88 C 0.5537(11) 0.9082(6) 0.4711(6) 0.107(6) Uani 1 1 d . . . . .
H88 H 0.562290 0.939535 0.488725 0.129 Uiso 1 1 calc R U . . .
C89 C 0.6438(10) 0.8863(6) 0.4400(5) 0.073(4) Uani 1 1 d . . . . .
H89 H 0.715198 0.902912 0.435441 0.087 Uiso 1 1 calc R U . . .
C90 C 0.6332(10) 0.8414(5) 0.4156(4) 0.068(4) Uani 1 1 d . . . . .
H90 H 0.696895 0.826002 0.394012 0.082 Uiso 1 1 calc R U . . .
C91 C 0.5319(8) 0.8183(5) 0.4220(4) 0.052(3) Uani 1 1 d . . . . .
H91 H 0.524970 0.786611 0.404498 0.062 Uiso 1 1 calc R U . . .
C92 C 0.2165(8) 0.6791(4) 0.5451(3) 0.034(2) Uani 1 1 d . . . . .
C93 C 0.2708(7) 0.6331(4) 0.5867(3) 0.033(2) Uani 1 1 d . . . . .
C94 C 0.2957(8) 0.6475(4) 0.6342(4) 0.046(3) Uani 1 1 d . . . . .
H94 H 0.278762 0.687325 0.639235 0.055 Uiso 1 1 calc R U . . .
C95 C 0.3447(9) 0.6052(5) 0.6746(4) 0.057(3) Uani 1 1 d . . . . .
H95 H 0.361551 0.615527 0.706825 0.068 Uiso 1 1 calc R U . . .
C96 C 0.3679(9) 0.5486(5) 0.6666(5) 0.066(3) Uani 1 1 d . . . . .
H96 H 0.399248 0.519114 0.694201 0.079 Uiso 1 1 calc R U . . .
C97 C 0.3467(10) 0.5322(5) 0.6183(4) 0.067(3) Uani 1 1 d . . . . .
H97 H 0.366692 0.492385 0.613299 0.080 Uiso 1 1 calc R U . . .
C98 C 0.2967(9) 0.5745(4) 0.5786(4) 0.051(3) Uani 1 1 d . . . . .
H98 H 0.280168 0.564129 0.546275 0.061 Uiso 1 1 calc R U . . .
C99 C -0.1168(7) 0.7535(4) 0.5186(3) 0.027(2) Uani 1 1 d . . . . .
C100 C -0.2365(7) 0.7490(3) 0.5425(3) 0.027(2) Uani 1 1 d . . . . .
C101 C -0.2790(9) 0.7855(5) 0.5784(4) 0.059(3) Uani 1 1 d . . . . .
H101 H -0.229842 0.811517 0.586995 0.071 Uiso 1 1 calc R U . . .
C102 C -0.3913(11) 0.7851(5) 0.6020(5) 0.078(4) Uani 1 1 d . . . . .
H102 H -0.418926 0.810240 0.626698 0.094 Uiso 1 1 calc R U . . .
C103 C -0.4611(10) 0.7478(6) 0.5890(4) 0.073(4) Uani 1 1 d . . . . .
H103 H -0.538778 0.747311 0.604466 0.088 Uiso 1 1 calc R U . . .
C104 C -0.4207(10) 0.7108(6) 0.5538(5) 0.080(4) Uani 1 1 d . . . . .
H104 H -0.470060 0.684771 0.545345 0.096 Uiso 1 1 calc R U . . .
C105 C -0.3061(9) 0.7115(5) 0.5301(4) 0.063(3) Uani 1 1 d . . . . .
H105 H -0.277769 0.685955 0.505820 0.075 Uiso 1 1 calc R U . . .
C106 C -0.0141(7) 0.8855(4) 0.4355(3) 0.029(2) Uani 1 1 d . . . . .
C107 C -0.0787(7) 0.9464(4) 0.4170(3) 0.029(2) Uani 1 1 d . . . . .
C108 C -0.1114(8) 0.9824(4) 0.4534(3) 0.036(2) Uani 1 1 d . . . . .
H108 H -0.091042 0.968850 0.488578 0.043 Uiso 1 1 calc R U . . .
C109 C -0.1739(8) 1.0380(4) 0.4386(4) 0.045(3) Uani 1 1 d . . . . .
H109 H -0.195841 1.062797 0.463951 0.054 Uiso 1 1 calc R U . . .
C110 C -0.2063(9) 1.0595(4) 0.3877(5) 0.058(3) Uani 1 1 d . . . . .
H110 H -0.251008 1.098037 0.378725 0.070 Uiso 1 1 calc R U . . .
C111 C -0.1730(9) 1.0241(4) 0.3506(4) 0.055(3) Uani 1 1 d . . . . .
H111 H -0.191690 1.038367 0.315406 0.066 Uiso 1 1 calc R U . . .
C112 C -0.1110(8) 0.9669(4) 0.3655(4) 0.047(3) Uani 1 1 d . . . . .
H112 H -0.090629 0.941614 0.340437 0.056 Uiso 1 1 calc R U . . .
C113 C 0.6578(10) 0.5429(5) 0.5075(4) 0.075(3) Uani 1 1 d D . . . .
C114 C 0.7731(10) 0.5412(5) 0.4857(4) 0.080(3) Uani 1 1 d D . . . .
H114 H 0.839311 0.511268 0.498495 0.096 Uiso 1 1 calc R U . . .
C115 C 0.7901(11) 0.5834(5) 0.4456(4) 0.082(3) Uani 1 1 d D . . . .
H115 H 0.869083 0.582199 0.431036 0.098 Uiso 1 1 calc R U . . .
C116 C 0.6963(10) 0.6273(5) 0.4256(4) 0.077(3) Uani 1 1 d D . . . .
H116 H 0.709253 0.656436 0.398092 0.092 Uiso 1 1 calc R U . . .
C117 C 0.5828(10) 0.6270(5) 0.4474(4) 0.076(3) Uani 1 1 d D . . . .
H117 H 0.515532 0.655836 0.433796 0.091 Uiso 1 1 calc R U . . .
C118 C 0.5647(10) 0.5852(5) 0.4889(4) 0.073(3) Uani 1 1 d D . . . .
H118 H 0.486236 0.586777 0.504120 0.088 Uiso 1 1 calc R U . . .
C119 C 0.6398(12) 0.4995(6) 0.5509(5) 0.107(4) Uani 1 1 d D . . . .
H11A H 0.716817 0.472208 0.559255 0.161 Uiso 1 1 calc R U . . .
H11B H 0.612335 0.518962 0.580716 0.161 Uiso 1 1 calc R U . . .
H11C H 0.578020 0.478038 0.542084 0.161 Uiso 1 1 calc R U . . .
C120 C 0.3490(11) -0.0237(5) 0.3466(4) 0.077(3) Uani 1 1 d D . . . .
C121 C 0.2362(10) -0.0233(5) 0.3686(4) 0.080(3) Uani 1 1 d D . . . .
H121 H 0.190201 -0.051617 0.362318 0.096 Uiso 1 1 calc R U . . .
C122 C 0.1889(12) 0.0174(6) 0.3996(6) 0.116(5) Uani 1 1 d D . . . .
H122 H 0.109535 0.017817 0.413564 0.139 Uiso 1 1 calc R U . . .
C123 C 0.2546(13) 0.0574(6) 0.4106(6) 0.124(6) Uani 1 1 d D . . . .
H123 H 0.222887 0.085559 0.432261 0.148 Uiso 1 1 calc R U . . .
C124 C 0.3692(12) 0.0553(6) 0.3890(5) 0.105(5) Uani 1 1 d D . . . .
H124 H 0.417010 0.082389 0.396418 0.126 Uiso 1 1 calc R U . . .
C125 C 0.4166(11) 0.0151(5) 0.3570(4) 0.088(4) Uani 1 1 d D . . . .
H125 H 0.495480 0.014787 0.342471 0.106 Uiso 1 1 calc R U . . .
C126 C 0.3949(12) -0.0678(6) 0.3130(5) 0.122(5) Uani 1 1 d D . . . .
H12A H 0.333352 -0.091771 0.310117 0.183 Uiso 1 1 calc R U . . .
H12B H 0.411984 -0.048126 0.278795 0.183 Uiso 1 1 calc R U . . .
H12C H 0.469993 -0.092752 0.327691 0.183 Uiso 1 1 calc R U . . .
C127 C 0.8747(11) 0.4079(6) 0.1542(5) 0.083(3) Uani 1 1 d D . . . .
C128 C 0.9298(11) 0.3633(5) 0.1296(4) 0.081(3) Uani 1 1 d D . . . .
H128 H 0.881442 0.338198 0.118662 0.098 Uiso 1 1 calc R U . . .
C129 C 1.0507(13) 0.3532(7) 0.1201(6) 0.118(5) Uani 1 1 d D . . . .
H129 H 1.089510 0.319685 0.105898 0.141 Uiso 1 1 calc R U . . .
C130 C 1.1147(14) 0.3938(7) 0.1319(6) 0.129(5) Uani 1 1 d D . . . .
H130 H 1.198562 0.390076 0.123117 0.155 Uiso 1 1 calc R U . . .
C131 C 1.0597(15) 0.4404(8) 0.1565(8) 0.163(8) Uani 1 1 d D . . . .
H131 H 1.105243 0.468538 0.163436 0.195 Uiso 1 1 calc R U . . .
C132 C 0.9366(14) 0.4456(7) 0.1710(7) 0.141(7) Uani 1 1 d D . . . .
H132 H 0.898988 0.473994 0.191374 0.169 Uiso 1 1 calc R U . . .
C133 C 0.7447(11) 0.4126(6) 0.1676(5) 0.116(5) Uani 1 1 d D . . . .
H13A H 0.711180 0.382945 0.153177 0.174 Uiso 1 1 calc R U . . .
H13B H 0.736260 0.406559 0.205141 0.174 Uiso 1 1 calc R U . . .
H13C H 0.700303 0.451548 0.153607 0.174 Uiso 1 1 calc R U . . .
C134 C 0.1051(12) 0.0217(6) -0.0173(5) 0.072(3) Uani 0.5 1 d . . P A 1
C135 C 0.0164(12) 0.0520(5) 0.0118(4) 0.072(4) Uani 1 1 d . . . . .
H135 H 0.027120 0.088702 0.019836 0.086 Uiso 1 1 calc R U . A 1
C136 C -0.0881(13) 0.0307(5) 0.0297(4) 0.078(4) Uani 1 1 d . . . . .
H136 H -0.146177 0.052182 0.050021 0.094 Uiso 1 1 calc R U . . .
C137 C 0.1051(12) 0.0217(6) -0.0173(5) 0.072(3) Uani 0.5 1 d . . P A 2
H137 H 0.175831 0.036983 -0.028385 0.086 Uiso 0.5 1 calc R U P A 2
C138 C 0.215(2) 0.0455(10) -0.0395(9) 0.098(9) Uiso 0.5 1 d . . P A 1
H13D H 0.216479 0.082960 -0.027731 0.147 Uiso 0.5 1 calc R U P A 1
H13E H 0.289849 0.017757 -0.028044 0.147 Uiso 0.5 1 calc R U P A 1
H13F H 0.210873 0.051318 -0.077159 0.147 Uiso 0.5 1 calc R U P A 1
 
loop_
 _atom_site_aniso_label
 _atom_site_aniso_U_11
 _atom_site_aniso_U_22
 _atom_site_aniso_U_33
 _atom_site_aniso_U_23
 _atom_site_aniso_U_13
 _atom_site_aniso_U_12
Pt1 0.0274(2) 0.0311(2) 0.02055(18) -0.00219(15) -0.00144(14) -0.00538(16)
Pt2 0.0299(2) 0.0322(2) 0.02028(18) -0.00207(15) -0.00289(14) -0.00564(16)
Pt3 0.0253(2) 0.0370(2) 0.02393(19) -0.00406(16) -0.00213(14) -0.00727(16)
Pt4 0.0266(2) 0.0294(2) 0.02515(19) -0.00710(15) 0.00207(14) -0.00687(16)
V1 0.0291(9) 0.0314(9) 0.0201(8) -0.0023(6) -0.0037(6) -0.0054(7)
V2 0.0270(8) 0.0333(9) 0.0200(8) -0.0035(7) -0.0004(6) -0.0046(7)
V3 0.0247(8) 0.0356(9) 0.0307(9) -0.0105(7) -0.0031(6) -0.0046(7)
V4 0.0288(9) 0.0327(9) 0.0222(8) -0.0053(7) 0.0006(6) -0.0100(7)
S1 0.0297(14) 0.0593(18) 0.0324(14) 0.0088(12) 0.0019(10) 0.0029(12)
S2 0.0616(17) 0.0349(14) 0.0274(13) -0.0043(11) 0.0042(11) -0.0166(13)
S3 0.0299(14) 0.0587(17) 0.0270(13) -0.0046(12) -0.0024(10) -0.0001(12)
S4 0.0633(18) 0.0371(15) 0.0263(13) -0.0026(11) -0.0086(11) -0.0188(13)
S5 0.0469(16) 0.0500(16) 0.0250(13) 0.0049(11) -0.0087(11) -0.0234(13)
S6 0.0440(15) 0.0355(14) 0.0276(13) -0.0004(11) 0.0063(10) -0.0044(12)
S7 0.0340(14) 0.0659(18) 0.0294(13) -0.0074(12) -0.0019(10) -0.0185(13)
S8 0.0573(18) 0.0424(16) 0.0299(14) -0.0032(12) -0.0066(12) 0.0056(13)
S9A 0.025(2) 0.055(4) 0.029(3) -0.005(3) -0.0014(18) -0.004(3)
S10A 0.050(4) 0.040(3) 0.038(3) -0.002(2) 0.006(3) -0.017(4)
S11A 0.018(2) 0.050(4) 0.031(3) -0.020(3) 0.000(2) -0.007(2)
S12A 0.033(4) 0.036(3) 0.023(2) -0.0078(18) -0.002(2) -0.008(3)
S9B 0.018(4) 0.055(7) 0.036(5) -0.011(5) 0.002(3) -0.011(5)
S10B 0.047(7) 0.045(5) 0.052(5) -0.002(4) 0.000(6) -0.014(7)
S11B 0.029(5) 0.049(7) 0.038(5) -0.007(5) -0.001(4) -0.012(4)
S12B 0.042(7) 0.034(5) 0.022(4) -0.003(3) 0.000(4) -0.002(5)
S13A 0.034(5) 0.050(6) 0.025(4) -0.006(4) 0.000(3) -0.013(4)
S14A 0.037(5) 0.036(4) 0.032(3) -0.003(2) 0.001(3) 0.005(3)
S15A 0.036(4) 0.038(5) 0.036(5) -0.014(4) 0.011(3) -0.015(3)
S16A 0.037(5) 0.041(4) 0.032(4) -0.011(3) -0.008(3) -0.007(3)
S13B 0.026(4) 0.036(5) 0.029(4) -0.011(4) 0.002(3) -0.002(4)
S14B 0.043(5) 0.036(3) 0.033(3) -0.003(2) -0.004(4) -0.010(4)
S15B 0.032(4) 0.049(6) 0.022(4) -0.012(3) 0.004(3) -0.021(4)
S16B 0.041(5) 0.026(3) 0.017(3) -0.008(2) 0.000(3) -0.005(3)
O1 0.029(4) 0.060(5) 0.030(4) 0.010(3) -0.008(3) -0.010(3)
O2 0.050(4) 0.036(4) 0.028(3) -0.008(3) 0.001(3) -0.016(3)
O3 0.034(4) 0.074(5) 0.023(4) -0.005(3) -0.003(3) 0.008(3)
O4 0.080(5) 0.029(4) 0.035(4) -0.005(3) 0.000(3) -0.015(4)
O5 0.038(4) 0.037(4) 0.021(3) 0.004(3) -0.005(3) -0.002(3)
O6 0.032(4) 0.046(4) 0.029(3) 0.001(3) -0.007(3) -0.007(3)
O7 0.042(4) 0.035(4) 0.026(3) 0.001(3) 0.001(3) 0.000(3)
O8 0.031(4) 0.058(4) 0.031(4) -0.011(3) 0.003(3) -0.015(3)
O9 0.047(4) 0.029(4) 0.027(3) 0.001(3) -0.007(3) 0.001(3)
O10 0.031(3) 0.048(4) 0.020(3) -0.004(3) -0.003(2) -0.008(3)
O11 0.031(4) 0.121(7) 0.058(5) -0.054(5) -0.023(3) 0.022(4)
O12 0.149(8) 0.056(5) 0.043(5) 0.000(4) -0.018(5) -0.058(5)
O13 0.026(4) 0.137(7) 0.042(4) -0.051(5) -0.003(3) 0.008(4)
O14 0.116(6) 0.035(4) 0.030(4) -0.012(3) 0.002(4) -0.030(4)
O15 0.036(4) 0.050(4) 0.038(4) -0.026(3) -0.004(3) -0.005(3)
O16 0.058(5) 0.129(7) 0.092(6) -0.078(6) 0.044(4) -0.066(5)
O17 0.143(8) 0.033(5) 0.053(5) -0.006(4) -0.061(5) 0.013(5)
O18 0.062(5) 0.150(8) 0.053(5) -0.066(5) 0.034(4) -0.075(5)
O19 0.145(8) 0.050(5) 0.031(4) -0.021(4) -0.029(4) 0.035(5)
O20 0.042(4) 0.038(4) 0.027(3) -0.012(3) 0.003(3) -0.016(3)
C1 0.031(5) 0.031(5) 0.030(5) -0.007(4) -0.003(4) -0.012(4)
C2 0.021(5) 0.039(6) 0.041(6) -0.006(4) -0.001(4) -0.018(4)
C3 0.028(6) 0.057(7) 0.045(6) -0.012(5) -0.001(4) -0.022(5)
C4 0.037(6) 0.075(8) 0.053(7) -0.013(6) 0.014(5) -0.027(6)
C5 0.019(6) 0.074(8) 0.095(10) -0.022(7) 0.008(6) -0.011(6)
C6 0.041(7) 0.068(8) 0.063(8) 0.004(6) -0.008(6) -0.025(6)
C7 0.028(5) 0.046(6) 0.039(6) 0.001(5) 0.000(4) -0.010(5)
C8 0.013(4) 0.043(6) 0.030(5) -0.006(4) -0.001(4) -0.008(4)
C9 0.033(5) 0.027(5) 0.032(5) -0.009(4) -0.002(4) -0.013(4)
C10 0.050(7) 0.036(6) 0.052(7) -0.014(5) -0.017(5) -0.004(5)
C11 0.053(7) 0.079(9) 0.060(8) -0.040(7) -0.009(6) -0.011(7)
C12 0.058(8) 0.045(8) 0.106(11) -0.042(8) 0.022(7) -0.020(6)
C13 0.091(10) 0.057(8) 0.070(9) -0.018(7) 0.013(7) -0.032(7)
C14 0.062(7) 0.043(6) 0.040(6) -0.011(5) 0.002(5) -0.024(5)
C15 0.032(6) 0.039(6) 0.036(6) -0.010(5) -0.014(4) -0.002(5)
C16 0.027(5) 0.038(6) 0.038(6) -0.011(5) -0.010(4) 0.000(4)
C17 0.030(6) 0.048(6) 0.039(6) -0.008(5) -0.011(4) -0.005(5)
C18 0.035(6) 0.080(8) 0.046(7) -0.009(6) -0.013(5) 0.002(6)
C19 0.024(6) 0.091(9) 0.081(9) -0.026(8) -0.003(6) -0.004(6)
C20 0.034(6) 0.080(9) 0.056(7) -0.024(6) -0.002(5) 0.004(6)
C21 0.028(6) 0.073(8) 0.029(5) -0.015(5) -0.002(4) -0.005(5)
C22 0.034(5) 0.037(6) 0.029(5) 0.001(4) -0.002(4) -0.006(4)
C23 0.035(5) 0.012(4) 0.032(5) -0.004(4) 0.005(4) -0.001(4)
C24 0.123(11) 0.038(7) 0.045(7) 0.005(5) -0.014(7) -0.039(7)
C25 0.108(11) 0.064(9) 0.054(8) 0.006(7) -0.006(7) -0.005(8)
C26 0.098(10) 0.043(7) 0.073(9) -0.025(7) 0.008(7) -0.033(7)
C27 0.095(10) 0.076(9) 0.045(7) -0.018(7) -0.012(6) -0.028(8)
C28 0.099(10) 0.042(7) 0.059(7) -0.010(6) -0.018(6) -0.034(7)
C29 0.028(5) 0.025(5) 0.030(5) -0.010(4) 0.001(4) 0.001(4)
C30 0.034(6) 0.035(6) 0.031(5) -0.008(4) -0.002(4) -0.007(4)
C31 0.045(6) 0.070(8) 0.033(6) -0.007(5) 0.006(5) -0.028(6)
C32 0.067(8) 0.103(9) 0.026(6) -0.011(6) -0.010(5) -0.044(7)
C33 0.049(7) 0.087(9) 0.070(8) -0.024(7) -0.001(6) -0.035(7)
C34 0.047(7) 0.074(8) 0.043(7) 0.004(6) -0.003(5) -0.029(6)
C35 0.040(6) 0.055(7) 0.043(6) -0.003(5) 0.002(5) -0.023(5)
C36 0.024(5) 0.029(5) 0.032(5) -0.007(4) -0.002(4) -0.008(4)
C37 0.028(5) 0.031(5) 0.034(5) 0.004(4) -0.011(4) -0.011(4)
C38 0.056(7) 0.042(6) 0.039(6) -0.009(5) 0.002(5) -0.017(5)
C39 0.085(9) 0.034(7) 0.070(8) 0.021(6) -0.022(7) -0.031(6)
C40 0.048(7) 0.051(8) 0.089(10) -0.022(7) -0.005(7) 0.008(6)
C41 0.054(8) 0.045(8) 0.084(9) 0.003(7) 0.020(6) 0.011(6)
C42 0.060(7) 0.034(6) 0.054(7) -0.003(5) 0.030(5) -0.002(5)
C43 0.031(5) 0.030(5) 0.030(5) -0.006(4) -0.003(4) 0.001(4)
C44 0.023(5) 0.043(6) 0.042(6) -0.009(5) 0.004(4) -0.002(4)
C45 0.040(6) 0.049(6) 0.046(6) -0.009(5) -0.002(5) -0.018(5)
C46 0.042(7) 0.046(7) 0.079(8) -0.001(6) 0.016(6) -0.013(5)
C47 0.019(5) 0.069(8) 0.069(8) -0.020(6) -0.013(5) -0.005(5)
C48 0.034(6) 0.077(8) 0.056(7) -0.025(6) -0.002(5) -0.018(6)
C49 0.032(6) 0.059(7) 0.046(6) -0.011(5) -0.010(5) -0.004(5)
C50 0.027(5) 0.040(6) 0.038(6) -0.015(5) -0.002(4) -0.013(5)
C51 0.037(6) 0.034(6) 0.039(6) -0.013(5) -0.009(4) -0.003(5)
C52 0.047(6) 0.044(7) 0.047(6) -0.017(5) 0.014(5) -0.012(5)
C53 0.041(7) 0.070(9) 0.083(9) -0.045(8) 0.009(6) -0.002(6)
C54 0.061(8) 0.039(7) 0.106(11) -0.042(8) 0.006(7) -0.004(6)
C55 0.062(8) 0.040(7) 0.104(11) -0.022(7) -0.019(7) -0.002(6)
C56 0.045(7) 0.055(8) 0.057(7) -0.009(6) -0.010(5) -0.009(6)
C57 0.023(5) 0.025(5) 0.054(6) -0.007(4) 0.007(4) -0.005(4)
C58 0.026(5) 0.019(5) 0.034(5) 0.003(4) -0.002(4) 0.000(4)
C59 0.041(6) 0.035(6) 0.043(6) -0.010(5) 0.008(5) -0.003(5)
C60 0.042(7) 0.042(6) 0.050(7) -0.012(5) 0.002(5) 0.007(5)
C61 0.047(7) 0.043(7) 0.068(8) -0.009(6) 0.019(6) 0.007(5)
C62 0.026(6) 0.040(6) 0.081(8) 0.008(6) -0.011(5) -0.002(5)
C63 0.039(6) 0.031(6) 0.047(6) 0.001(5) -0.008(5) -0.002(5)
C64 0.022(5) 0.036(6) 0.071(8) -0.005(5) 0.002(5) -0.012(5)
C65 0.016(5) 0.043(6) 0.073(8) 0.004(6) 0.003(5) -0.001(5)
C66 0.041(7) 0.064(8) 0.099(10) -0.009(7) -0.022(6) -0.008(6)
C67 0.044(7) 0.055(9) 0.166(13) -0.024(7) -0.015(8) -0.017(7)
C68 0.058(9) 0.064(10) 0.168(13) -0.020(8) -0.010(8) -0.018(8)
C69 0.065(9) 0.048(8) 0.122(12) 0.032(8) 0.028(8) -0.008(7)
C70 0.063(8) 0.049(8) 0.090(10) 0.003(7) 0.015(7) -0.012(6)
C71 0.026(5) 0.036(5) 0.027(5) 0.002(4) -0.011(4) -0.008(4)
C72 0.028(5) 0.018(5) 0.031(5) -0.003(4) 0.001(4) -0.009(4)
C73 0.024(5) 0.045(6) 0.028(5) -0.005(4) -0.005(4) -0.009(4)
C74 0.028(5) 0.046(6) 0.029(5) -0.004(4) -0.004(4) -0.001(5)
C75 0.019(5) 0.043(6) 0.056(7) -0.001(5) -0.016(5) -0.003(4)
C76 0.036(6) 0.044(6) 0.055(7) -0.006(5) 0.015(5) -0.004(5)
C77 0.025(5) 0.039(6) 0.032(5) -0.005(4) -0.008(4) 0.000(4)
C78 0.025(5) 0.035(5) 0.022(5) -0.012(4) 0.002(4) -0.003(4)
C79 0.027(5) 0.028(5) 0.030(5) -0.005(4) 0.003(4) -0.002(4)
C80 0.031(5) 0.052(6) 0.025(5) -0.006(5) 0.003(4) -0.007(5)
C81 0.038(6) 0.075(8) 0.022(5) 0.016(5) -0.003(4) -0.002(6)
C82 0.060(8) 0.040(7) 0.068(9) 0.016(6) 0.001(6) 0.001(6)
C83 0.074(9) 0.038(7) 0.075(9) -0.001(6) 0.000(7) -0.016(6)
C84 0.063(7) 0.048(7) 0.038(6) 0.000(5) -0.004(5) -0.021(6)
C85 0.037(6) 0.038(6) 0.035(5) -0.012(4) 0.008(4) -0.012(5)
C86 0.035(6) 0.035(6) 0.036(5) -0.007(4) -0.001(4) -0.017(5)
C87 0.056(8) 0.098(10) 0.138(12) -0.072(9) 0.043(8) -0.052(8)
C88 0.062(9) 0.125(12) 0.174(15) -0.086(11) 0.043(9) -0.073(9)
C89 0.034(7) 0.102(11) 0.086(9) -0.005(8) 0.016(6) -0.033(7)
C90 0.051(8) 0.098(10) 0.073(8) -0.039(7) 0.025(6) -0.042(7)
C91 0.036(6) 0.081(8) 0.053(7) -0.031(6) 0.014(5) -0.030(6)
C92 0.033(5) 0.028(6) 0.038(6) 0.003(4) 0.001(4) -0.007(4)
C93 0.025(5) 0.042(6) 0.031(5) 0.006(4) -0.003(4) -0.010(4)
C94 0.045(6) 0.032(6) 0.062(7) 0.008(5) -0.018(5) -0.018(5)
C95 0.060(8) 0.061(8) 0.053(7) 0.011(6) -0.016(6) -0.031(6)
C96 0.054(8) 0.050(8) 0.081(9) 0.031(7) -0.010(6) -0.010(6)
C97 0.092(10) 0.053(8) 0.054(8) 0.000(6) -0.018(7) -0.013(7)
C98 0.059(7) 0.044(7) 0.040(6) 0.020(5) -0.010(5) -0.004(5)
C99 0.022(5) 0.037(5) 0.024(5) -0.001(4) 0.005(4) -0.012(4)
C100 0.031(5) 0.022(5) 0.028(5) -0.003(4) 0.000(4) -0.005(4)
C101 0.055(7) 0.084(9) 0.054(7) -0.035(6) 0.032(6) -0.034(7)
C102 0.070(9) 0.094(10) 0.096(10) -0.058(8) 0.043(7) -0.051(8)
C103 0.057(8) 0.106(11) 0.051(7) -0.008(7) 0.034(6) -0.007(8)
C104 0.059(8) 0.119(11) 0.088(9) -0.043(9) 0.017(7) -0.061(8)
C105 0.058(7) 0.081(8) 0.073(8) -0.054(7) 0.039(6) -0.041(7)
C106 0.032(5) 0.028(5) 0.031(5) -0.006(4) 0.000(4) -0.012(4)
C107 0.025(5) 0.034(5) 0.030(5) -0.001(4) -0.009(4) -0.011(4)
C108 0.038(6) 0.034(6) 0.037(6) -0.011(5) 0.002(4) -0.005(5)
C109 0.047(7) 0.031(6) 0.057(7) -0.019(5) -0.003(5) 0.003(5)
C110 0.052(7) 0.032(6) 0.093(9) -0.009(6) -0.024(6) -0.008(5)
C111 0.069(8) 0.044(7) 0.049(7) 0.012(6) -0.031(6) -0.012(6)
C112 0.045(6) 0.037(6) 0.060(7) -0.012(5) -0.013(5) -0.010(5)
C113 0.073(5) 0.099(8) 0.061(7) -0.031(4) -0.001(5) -0.016(5)
C114 0.070(5) 0.120(8) 0.060(7) -0.040(5) -0.004(5) -0.020(5)
C115 0.073(6) 0.120(8) 0.063(7) -0.043(5) 0.006(5) -0.020(5)
C116 0.078(6) 0.102(8) 0.066(7) -0.045(5) -0.003(5) -0.029(5)
C117 0.071(5) 0.101(8) 0.063(7) -0.031(5) -0.011(5) -0.020(5)
C118 0.071(5) 0.093(7) 0.065(7) -0.037(4) -0.004(5) -0.019(5)
C119 0.117(10) 0.111(10) 0.092(9) -0.011(6) 0.012(7) -0.021(7)
C120 0.091(7) 0.081(7) 0.063(7) 0.000(5) -0.004(5) -0.038(5)
C121 0.091(6) 0.092(8) 0.067(8) -0.005(6) -0.005(5) -0.048(6)
C122 0.119(8) 0.127(9) 0.131(11) -0.050(8) 0.045(8) -0.080(7)
C123 0.137(9) 0.142(11) 0.130(12) -0.063(9) 0.057(8) -0.095(8)
C124 0.121(8) 0.118(9) 0.102(10) -0.034(7) 0.033(7) -0.080(7)
C125 0.099(7) 0.104(8) 0.076(8) -0.013(6) 0.010(6) -0.056(6)
C126 0.119(11) 0.135(11) 0.130(12) -0.060(9) 0.007(8) -0.039(8)
C127 0.096(6) 0.088(8) 0.065(8) -0.003(6) -0.008(6) -0.021(6)
C128 0.095(7) 0.086(7) 0.056(7) 0.007(5) -0.005(6) -0.012(6)
C129 0.098(7) 0.139(11) 0.106(11) 0.005(9) 0.010(7) -0.014(6)
C130 0.102(9) 0.159(12) 0.120(13) 0.014(9) 0.027(8) -0.041(8)
C131 0.110(8) 0.199(14) 0.200(18) -0.059(13) 0.002(9) -0.058(9)
C132 0.116(8) 0.151(12) 0.181(15) -0.078(11) 0.013(9) -0.049(8)
C133 0.104(7) 0.135(12) 0.126(12) -0.058(11) 0.019(7) -0.035(7)
C134 0.081(10) 0.050(8) 0.076(9) -0.001(7) -0.010(7) 0.006(7)
C135 0.098(11) 0.045(8) 0.066(8) -0.003(6) 0.002(7) -0.003(8)
C136 0.100(11) 0.048(8) 0.071(9) 0.006(7) 0.015(8) 0.012(7)
C137 0.081(10) 0.050(8) 0.076(9) -0.001(7) -0.010(7) 0.006(7)
 
_geom_special_details
;
 All esds (except the esd in the dihedral angle between two l.s. planes)
 are estimated using the full covariance matrix.  The cell esds are taken
 into account individually in the estimation of esds in distances, angles
 and torsion angles; correlations between esds in cell parameters are only
 used when they are defined by crystal symmetry.  An approximate (isotropic)
 treatment of cell esds is used for estimating esds involving l.s. planes.
;
 
loop_
 _geom_bond_atom_site_label_1
 _geom_bond_atom_site_label_2
 _geom_bond_distance
 _geom_bond_site_symmetry_2
 _geom_bond_publ_flag
Pt1 S1 2.310(2) . ?
Pt1 S3 2.317(2) . ?
Pt1 S4 2.329(2) . ?
Pt1 S2 2.334(2) . ?
Pt1 V1 2.8582(14) . ?
Pt1 Pt2 3.1744(5) . ?
Pt2 S8 2.311(2) . ?
Pt2 S6 2.322(2) . ?
Pt2 S5 2.322(2) . ?
Pt2 S7 2.324(2) . ?
Pt2 V2 2.8256(14) . ?
Pt3 S10B 2.271(15) . ?
Pt3 S12A 2.299(4) . ?
Pt3 S9B 2.300(9) . ?
Pt3 S11A 2.303(6) . ?
Pt3 S10A 2.326(7) . ?
Pt3 S9A 2.341(6) . ?
Pt3 S12B 2.355(8) . ?
Pt3 S11B 2.384(11) . ?
Pt3 V3 2.8389(14) . ?
Pt3 Pt4 3.2342(5) . ?
Pt4 S16A 2.295(7) . ?
Pt4 S14B 2.296(8) . ?
Pt4 S13A 2.316(9) . ?
Pt4 S13B 2.323(10) . ?
Pt4 S15A 2.332(7) . ?
Pt4 S15B 2.336(7) . ?
Pt4 S16B 2.341(7) . ?
Pt4 S14A 2.349(7) . ?
Pt4 V4 2.8256(13) . ?
V1 O5 1.582(5) . ?
V1 O4 1.987(6) . ?
V1 O1 1.989(6) . ?
V1 O2 1.992(6) . ?
V1 O3 1.996(6) . ?
V2 O10 1.577(5) . ?
V2 O8 1.984(6) . ?
V2 O6 1.996(6) . ?
V2 O7 1.999(6) . ?
V2 O9 2.009(6) . ?
V3 O15 1.566(5) . ?
V3 O11 1.952(6) . ?
V3 O12 1.961(7) . ?
V3 O13 1.965(6) . ?
V3 O14 1.985(6) . ?
V4 O20 1.575(5) . ?
V4 O19 1.950(7) . ?
V4 O17 1.966(7) . ?
V4 O18 1.967(6) . ?
V4 O16 1.973(6) . ?
S1 C1 1.718(8) . ?
S2 C8 1.704(8) . ?
S3 C15 1.680(9) . ?
S4 C22 1.687(9) . ?
S5 C29 1.698(8) . ?
S6 C36 1.692(8) . ?
S7 C43 1.700(8) . ?
S8 C50 1.733(9) . ?
S9A S9B 0.757(9) . ?
S9A C57 1.724(10) . ?
S10A S10B 0.654(11) . ?
S10A C64 1.684(12) . ?
S11A S11B 0.694(9) . ?
S11A C71 1.695(9) . ?
S12A S12B 0.791(9) . ?
S12A C78 1.727(9) . ?
S9B C57 1.771(13) . ?
S10B C64 1.818(18) . ?
S11B C71 1.750(13) . ?
S12B C78 1.708(11) . ?
S13A S13B 0.636(8) . ?
S13A C85 1.660(12) . ?
S14A S14B 0.700(6) . ?
S14A C92 1.615(11) . ?
S15A S15B 0.731(7) . ?
S15A C99 1.657(11) . ?
S16A S16B 0.694(6) . ?
S16A C106 1.692(10) . ?
S13B C85 1.737(12) . ?
S14B C92 1.735(12) . ?
S15B C99 1.733(10) . ?
S16B C106 1.724(10) . ?
O1 C1 1.257(9) . ?
O2 C8 1.257(9) . ?
O3 C15 1.273(10) . ?
O4 C22 1.278(9) . ?
O6 C29 1.266(9) . ?
O7 C36 1.258(9) . ?
O8 C43 1.270(9) . ?
O9 C50 1.231(10) . ?
O11 C57 1.228(10) . ?
O12 C64 1.227(11) . ?
O13 C71 1.234(9) . ?
O14 C78 1.243(9) . ?
O16 C85 1.227(9) . ?
O17 C92 1.233(10) . ?
O18 C99 1.221(9) . ?
O19 C106 1.219(9) . ?
C1 C2 1.486(11) . ?
C2 C3 1.412(11) . ?
C2 C7 1.413(11) . ?
C3 C4 1.371(12) . ?
C3 H3 0.9500 . ?
C4 C5 1.398(14) . ?
C4 H4 0.9500 . ?
C5 C6 1.389(13) . ?
C5 H5 0.9500 . ?
C6 C7 1.378(12) . ?
C6 H6 0.9500 . ?
C7 H7 0.9500 . ?
C8 C9 1.501(10) . ?
C9 C10 1.366(11) . ?
C9 C14 1.367(12) . ?
C10 C11 1.370(12) . ?
C10 H10 0.9500 . ?
C11 C12 1.382(14) . ?
C11 H11 0.9500 . ?
C12 C13 1.345(14) . ?
C12 H12 0.9500 . ?
C13 C14 1.398(12) . ?
C13 H13 0.9500 . ?
C14 H14 0.9500 . ?
C15 C16 1.489(11) . ?
C16 C17 1.402(11) . ?
C16 C21 1.405(11) . ?
C17 C18 1.372(12) . ?
C17 H17 0.9500 . ?
C18 C19 1.376(13) . ?
C18 H18 0.9500 . ?
C19 C20 1.411(14) . ?
C19 H19 0.9500 . ?
C20 C21 1.378(12) . ?
C20 H20 0.9500 . ?
C21 H21 0.9500 . ?
C22 C23 1.475(11) . ?
C23 C24 1.360(12) . ?
C23 C28 1.375(11) . ?
C24 C25 1.374(14) . ?
C24 H24 0.9500 . ?
C25 C26 1.361(14) . ?
C25 H25 0.9500 . ?
C26 C27 1.368(15) . ?
C26 H26 0.9500 . ?
C27 C28 1.372(13) . ?
C27 H27 0.9500 . ?
C28 H28 0.9500 . ?
C29 C30 1.491(11) . ?
C30 C31 1.378(11) . ?
C30 C35 1.410(11) . ?
C31 C32 1.393(11) . ?
C31 H31 0.9500 . ?
C32 C33 1.387(13) . ?
C32 H32 0.9500 . ?
C33 C34 1.399(13) . ?
C33 H33 0.9500 . ?
C34 C35 1.380(11) . ?
C34 H34 0.9500 . ?
C35 H35 0.9500 . ?
C36 C37 1.478(11) . ?
C37 C38 1.377(11) . ?
C37 C42 1.382(11) . ?
C38 C39 1.392(13) . ?
C38 H38 0.9500 . ?
C39 C40 1.412(14) . ?
C39 H39 0.9500 . ?
C40 C41 1.339(14) . ?
C40 H40 0.9500 . ?
C41 C42 1.378(13) . ?
C41 H41 0.9500 . ?
C42 H42 0.9500 . ?
C43 C44 1.490(11) . ?
C44 C49 1.395(11) . ?
C44 C45 1.399(12) . ?
C45 C46 1.412(12) . ?
C45 H45 0.9500 . ?
C46 C47 1.392(13) . ?
C46 H46 0.9500 . ?
C47 C48 1.340(13) . ?
C47 H47 0.9500 . ?
C48 C49 1.363(12) . ?
C48 H48 0.9500 . ?
C49 H49 0.9500 . ?
C50 C51 1.500(12) . ?
C51 C52 1.361(11) . ?
C51 C56 1.393(12) . ?
C52 C53 1.374(12) . ?
C52 H52 0.9500 . ?
C53 C54 1.369(15) . ?
C53 H53 0.9500 . ?
C54 C55 1.336(15) . ?
C54 H54 0.9500 . ?
C55 C56 1.378(13) . ?
C55 H55 0.9500 . ?
C56 H56 0.9500 . ?
C57 C58 1.478(11) . ?
C58 C63 1.393(11) . ?
C58 C59 1.397(11) . ?
C59 C60 1.383(12) . ?
C59 H59 0.9500 . ?
C60 C61 1.367(13) . ?
C60 H60 0.9500 . ?
C61 C62 1.396(13) . ?
C61 H61 0.9500 . ?
C62 C63 1.396(12) . ?
C62 H62 0.9500 . ?
C63 H63 0.9500 . ?
C64 C65 1.524(12) . ?
C65 C66 1.398(13) . ?
C65 C70 1.408(14) . ?
C66 C67 1.414(15) . ?
C66 H66 0.9500 . ?
C67 C68 1.368(18) . ?
C67 H67 0.9500 . ?
C68 C69 1.367(17) . ?
C68 H68 0.9500 . ?
C69 C70 1.436(14) . ?
C69 H69 0.9500 . ?
C70 H70 0.9500 . ?
C71 C72 1.475(11) . ?
C72 C77 1.382(11) . ?
C72 C73 1.385(10) . ?
C73 C74 1.390(11) . ?
C73 H73 0.9500 . ?
C74 C75 1.367(11) . ?
C74 H74 0.9500 . ?
C75 C76 1.410(12) . ?
C75 H75 0.9500 . ?
C76 C77 1.390(11) . ?
C76 H76 0.9500 . ?
C77 H77 0.9500 . ?
C78 C79 1.483(11) . ?
C79 C80 1.364(11) . ?
C79 C84 1.384(11) . ?
C80 C81 1.380(12) . ?
C80 H80 0.9500 . ?
C81 C82 1.357(13) . ?
C81 H81 0.9500 . ?
C82 C83 1.326(14) . ?
C82 H82 0.9500 . ?
C83 C84 1.353(13) . ?
C83 H83 0.9500 . ?
C84 H84 0.9500 . ?
C85 C86 1.486(11) . ?
C86 C87 1.354(12) . ?
C86 C91 1.367(11) . ?
C87 C88 1.372(13) . ?
C87 H87 0.9500 . ?
C88 C89 1.354(14) . ?
C88 H88 0.9500 . ?
C89 C90 1.343(14) . ?
C89 H89 0.9500 . ?
C90 C91 1.340(12) . ?
C90 H90 0.9500 . ?
C91 H91 0.9500 . ?
C92 C93 1.475(11) . ?
C93 C94 1.390(11) . ?
C93 C98 1.405(12) . ?
C94 C95 1.389(12) . ?
C94 H94 0.9500 . ?
C95 C96 1.355(13) . ?
C95 H95 0.9500 . ?
C96 C97 1.422(14) . ?
C96 H96 0.9500 . ?
C97 C98 1.379(13) . ?
C97 H97 0.9500 . ?
C98 H98 0.9500 . ?
C99 C100 1.478(10) . ?
C100 C105 1.360(11) . ?
C100 C101 1.387(11) . ?
C101 C102 1.387(13) . ?
C101 H101 0.9500 . ?
C102 C103 1.365(14) . ?
C102 H102 0.9500 . ?
C103 C104 1.376(14) . ?
C103 H103 0.9500 . ?
C104 C105 1.411(13) . ?
C104 H104 0.9500 . ?
C105 H105 0.9500 . ?
C106 C107 1.496(11) . ?
C107 C108 1.370(11) . ?
C107 C112 1.399(12) . ?
C108 C109 1.369(12) . ?
C108 H108 0.9500 . ?
C109 C110 1.389(13) . ?
C109 H109 0.9500 . ?
C110 C111 1.376(13) . ?
C110 H110 0.9500 . ?
C111 C112 1.398(12) . ?
C111 H111 0.9500 . ?
C112 H112 0.9500 . ?
C113 C118 1.342(12) . ?
C113 C114 1.393(12) . ?
C113 C119 1.453(12) . ?
C114 C115 1.374(13) . ?
C114 H114 0.9500 . ?
C115 C116 1.378(13) . ?
C115 H115 0.9500 . ?
C116 C117 1.378(12) . ?
C116 H116 0.9500 . ?
C117 C118 1.396(12) . ?
C117 H117 0.9500 . ?
C118 H118 0.9500 . ?
C119 H11A 0.9800 . ?
C119 H11B 0.9800 . ?
C119 H11C 0.9800 . ?
C120 C125 1.352(12) . ?
C120 C121 1.372(12) . ?
C120 C126 1.474(12) . ?
C121 C122 1.374(13) . ?
C121 H121 0.9500 . ?
C122 C123 1.365(12) . ?
C122 H122 0.9500 . ?
C123 C124 1.382(13) . ?
C123 H123 0.9500 . ?
C124 C125 1.384(13) . ?
C124 H124 0.9500 . ?
C125 H125 0.9500 . ?
C126 H12A 0.9800 . ?
C126 H12B 0.9800 . ?
C126 H12C 0.9800 . ?
C127 C132 1.352(13) . ?
C127 C128 1.356(12) . ?
C127 C133 1.473(13) . ?
C128 C129 1.350(13) . ?
C128 H128 0.9500 . ?
C129 C130 1.372(14) . ?
C129 H129 0.9500 . ?
C130 C131 1.391(15) . ?
C130 H130 0.9500 . ?
C131 C132 1.405(14) . ?
C131 H131 0.9500 . ?
C132 H132 0.9500 . ?
C133 H13A 0.9800 . ?
C133 H13B 0.9800 . ?
C133 H13C 0.9800 . ?
C134 C136 1.371(15) 2 ?
C134 C135 1.392(15) . ?
C134 C138 1.52(2) . ?
C135 C137 1.392(15) . ?
C135 C136 1.399(15) . ?
C135 H135 0.9500 . ?
C136 H136 0.9500 . ?
C137 H137 0.9500 . ?
C138 H13D 0.9800 . ?
C138 H13E 0.9800 . ?
C138 H13F 0.9800 . ?
 
loop_
 _geom_angle_atom_site_label_1
 _geom_angle_atom_site_label_2
 _geom_angle_atom_site_label_3
 _geom_angle
 _geom_angle_site_symmetry_1
 _geom_angle_site_symmetry_3
 _geom_angle_publ_flag
S1 Pt1 S3 179.28(9) . . ?
S1 Pt1 S4 89.44(9) . . ?
S3 Pt1 S4 89.88(9) . . ?
S1 Pt1 S2 90.21(9) . . ?
S3 Pt1 S2 90.46(9) . . ?
S4 Pt1 S2 179.62(9) . . ?
S1 Pt1 V1 91.01(6) . . ?
S3 Pt1 V1 89.24(6) . . ?
S4 Pt1 V1 89.16(6) . . ?
S2 Pt1 V1 90.68(6) . . ?
S1 Pt1 Pt2 91.01(6) . . ?
S3 Pt1 Pt2 88.77(6) . . ?
S4 Pt1 Pt2 93.56(6) . . ?
S2 Pt1 Pt2 86.61(5) . . ?
V1 Pt1 Pt2 176.62(3) . . ?
S8 Pt2 S6 179.57(9) . . ?
S8 Pt2 S5 89.26(9) . . ?
S6 Pt2 S5 91.15(9) . . ?
S8 Pt2 S7 90.57(9) . . ?
S6 Pt2 S7 89.02(9) . . ?
S5 Pt2 S7 179.69(9) . . ?
S8 Pt2 V2 89.66(7) . . ?
S6 Pt2 V2 90.23(6) . . ?
S5 Pt2 V2 89.43(6) . . ?
S7 Pt2 V2 90.31(6) . . ?
S8 Pt2 Pt1 88.04(6) . . ?
S6 Pt2 Pt1 92.09(5) . . ?
S5 Pt2 Pt1 87.42(5) . . ?
S7 Pt2 Pt1 92.84(6) . . ?
V2 Pt2 Pt1 176.12(3) . . ?
S10B Pt3 S12A 162.7(3) . . ?
S10B Pt3 S9B 91.5(3) . . ?
S12A Pt3 S9B 71.2(3) . . ?
S10B Pt3 S11A 106.8(3) . . ?
S12A Pt3 S11A 90.55(16) . . ?
S9B Pt3 S11A 161.8(3) . . ?
S10B Pt3 S10A 16.3(3) . . ?
S12A Pt3 S10A 177.7(2) . . ?
S9B Pt3 S10A 107.5(3) . . ?
S11A Pt3 S10A 90.70(19) . . ?
S10B Pt3 S9A 72.9(3) . . ?
S12A Pt3 S9A 89.85(16) . . ?
S9B Pt3 S9A 18.8(2) . . ?
S11A Pt3 S9A 178.13(19) . . ?
S10A Pt3 S9A 88.84(19) . . ?
S10B Pt3 S12B 176.9(4) . . ?
S12A Pt3 S12B 19.5(2) . . ?
S9B Pt3 S12B 90.7(3) . . ?
S11A Pt3 S12B 71.1(3) . . ?
S10A Pt3 S12B 161.8(3) . . ?
S9A Pt3 S12B 109.4(3) . . ?
S10B Pt3 S11B 89.9(3) . . ?
S12A Pt3 S11B 107.4(3) . . ?
S9B Pt3 S11B 177.7(3) . . ?
S11A Pt3 S11B 16.9(2) . . ?
S10A Pt3 S11B 73.9(3) . . ?
S9A Pt3 S11B 162.8(3) . . ?
S12B Pt3 S11B 87.9(3) . . ?
S10B Pt3 V3 92.3(4) . . ?
S12A Pt3 V3 88.86(11) . . ?
S9B Pt3 V3 91.2(2) . . ?
S11A Pt3 V3 88.64(13) . . ?
S10A Pt3 V3 89.19(19) . . ?
S9A Pt3 V3 89.54(13) . . ?
S12B Pt3 V3 89.93(19) . . ?
S11B Pt3 V3 90.6(3) . . ?
S10B Pt3 Pt4 95.1(4) . . ?
S12A Pt3 Pt4 86.03(12) . . ?
S9B Pt3 Pt4 94.9(2) . . ?
S11A Pt3 Pt4 83.24(13) . . ?
S10A Pt3 Pt4 96.08(19) . . ?
S9A Pt3 Pt4 98.61(13) . . ?
S12B Pt3 Pt4 82.52(19) . . ?
S11B Pt3 Pt4 83.2(3) . . ?
V3 Pt3 Pt4 170.35(3) . . ?
S16A Pt4 S14B 161.4(2) . . ?
S16A Pt4 S13A 91.2(2) . . ?
S14B Pt4 S13A 107.4(2) . . ?
S16A Pt4 S13B 106.9(2) . . ?
S14B Pt4 S13B 91.7(2) . . ?
S13A Pt4 S13B 15.8(2) . . ?
S16A Pt4 S15A 90.2(2) . . ?
S14B Pt4 S15A 71.2(2) . . ?
S13A Pt4 S15A 176.9(3) . . ?
S13B Pt4 S15A 162.8(2) . . ?
S16A Pt4 S15B 72.4(2) . . ?
S14B Pt4 S15B 89.0(2) . . ?
S13A Pt4 S15B 163.6(2) . . ?
S13B Pt4 S15B 178.6(3) . . ?
S15A Pt4 S15B 18.03(16) . . ?
S16A Pt4 S16B 17.18(15) . . ?
S14B Pt4 S16B 178.0(2) . . ?
S13A Pt4 S16B 74.1(2) . . ?
S13B Pt4 S16B 89.8(2) . . ?
S15A Pt4 S16B 107.4(2) . . ?
S15B Pt4 S16B 89.5(2) . . ?
S16A Pt4 S14A 176.8(3) . . ?
S14B Pt4 S14A 17.28(15) . . ?
S13A Pt4 S14A 90.3(2) . . ?
S13B Pt4 S14A 74.7(2) . . ?
S15A Pt4 S14A 88.1(2) . . ?
S15B Pt4 S14A 106.1(2) . . ?
S16B Pt4 S14A 164.4(2) . . ?
S16A Pt4 V4 88.07(18) . . ?
S14B Pt4 V4 92.10(19) . . ?
S13A Pt4 V4 88.4(2) . . ?
S13B Pt4 V4 90.2(2) . . ?
S15A Pt4 V4 88.87(19) . . ?
S15B Pt4 V4 91.01(17) . . ?
S16B Pt4 V4 89.31(16) . . ?
S14A Pt4 V4 89.1(2) . . ?
S16A Pt4 Pt3 90.51(19) . . ?
S14B Pt4 Pt3 90.76(19) . . ?
S13A Pt4 Pt3 86.9(2) . . ?
S13B Pt4 Pt3 85.7(2) . . ?
S15A Pt4 Pt3 95.86(19) . . ?
S15B Pt4 Pt3 93.06(17) . . ?
S16B Pt4 Pt3 87.94(16) . . ?
S14A Pt4 Pt3 92.43(19) . . ?
V4 Pt4 Pt3 175.06(3) . . ?
O5 V1 O4 99.1(3) . . ?
O5 V1 O1 98.4(3) . . ?
O4 V1 O1 88.8(3) . . ?
O5 V1 O2 98.0(3) . . ?
O4 V1 O2 162.6(2) . . ?
O1 V1 O2 92.0(3) . . ?
O5 V1 O3 98.7(3) . . ?
O4 V1 O3 86.8(3) . . ?
O1 V1 O3 162.8(2) . . ?
O2 V1 O3 87.4(3) . . ?
O5 V1 Pt1 178.2(2) . . ?
O4 V1 Pt1 82.11(17) . . ?
O1 V1 Pt1 80.29(17) . . ?
O2 V1 Pt1 80.91(16) . . ?
O3 V1 Pt1 82.64(17) . . ?
O10 V2 O8 98.8(3) . . ?
O10 V2 O6 97.9(3) . . ?
O8 V2 O6 163.3(2) . . ?
O10 V2 O7 98.5(3) . . ?
O8 V2 O7 87.5(2) . . ?
O6 V2 O7 89.6(2) . . ?
O10 V2 O9 98.5(3) . . ?
O8 V2 O9 89.9(2) . . ?
O6 V2 O9 88.1(2) . . ?
O7 V2 O9 163.0(2) . . ?
O10 V2 Pt2 179.3(2) . . ?
O8 V2 Pt2 81.20(17) . . ?
O6 V2 Pt2 82.07(16) . . ?
O7 V2 Pt2 80.86(16) . . ?
O9 V2 Pt2 82.16(16) . . ?
O15 V3 O11 97.6(3) . . ?
O15 V3 O12 97.2(3) . . ?
O11 V3 O12 89.2(4) . . ?
O15 V3 O13 98.9(3) . . ?
O11 V3 O13 163.4(3) . . ?
O12 V3 O13 89.0(4) . . ?
O15 V3 O14 98.8(3) . . ?
O11 V3 O14 90.5(3) . . ?
O12 V3 O14 163.9(3) . . ?
O13 V3 O14 86.7(3) . . ?
O15 V3 Pt3 178.6(2) . . ?
O11 V3 Pt3 81.18(18) . . ?
O12 V3 Pt3 82.1(2) . . ?
O13 V3 Pt3 82.25(17) . . ?
O14 V3 Pt3 82.01(17) . . ?
O20 V4 O19 98.6(3) . . ?
O20 V4 O17 98.7(3) . . ?
O19 V4 O17 162.8(3) . . ?
O20 V4 O18 98.3(3) . . ?
O19 V4 O18 88.7(4) . . ?
O17 V4 O18 88.0(4) . . ?
O20 V4 O16 99.0(3) . . ?
O19 V4 O16 87.2(4) . . ?
O17 V4 O16 90.9(4) . . ?
O18 V4 O16 162.7(3) . . ?
O20 V4 Pt4 178.4(2) . . ?
O19 V4 Pt4 82.85(18) . . ?
O17 V4 Pt4 79.92(19) . . ?
O18 V4 Pt4 80.94(17) . . ?
O16 V4 Pt4 81.86(19) . . ?
C1 S1 Pt1 103.6(3) . . ?
C8 S2 Pt1 104.2(3) . . ?
C15 S3 Pt1 105.9(3) . . ?
C22 S4 Pt1 105.5(3) . . ?
C29 S5 Pt2 104.9(3) . . ?
C36 S6 Pt2 103.8(3) . . ?
C43 S7 Pt2 103.7(3) . . ?
C50 S8 Pt2 103.7(3) . . ?
S9B S9A C57 81.0(10) . . ?
S9B S9A Pt3 77.6(10) . . ?
C57 S9A Pt3 102.5(4) . . ?
S10B S10A C64 91(2) . . ?
S10B S10A Pt3 77.1(18) . . ?
C64 S10A Pt3 103.6(5) . . ?
S11B S11A C71 82.9(12) . . ?
S11B S11A Pt3 88.2(14) . . ?
C71 S11A Pt3 105.6(4) . . ?
S12B S12A C78 75.4(8) . . ?
S12B S12A Pt3 84.2(8) . . ?
C78 S12A Pt3 104.9(3) . . ?
S9A S9B C57 74.1(10) . . ?
S9A S9B Pt3 83.7(10) . . ?
C57 S9B Pt3 102.6(5) . . ?
S10A S10B C64 67.9(18) . . ?
S10A S10B Pt3 86.6(19) . . ?
C64 S10B Pt3 101.4(7) . . ?
S11A S11B C71 73.9(12) . . ?
S11A S11B Pt3 74.9(13) . . ?
C71 S11B Pt3 100.6(6) . . ?
S12A S12B C78 78.0(9) . . ?
S12A S12B Pt3 76.2(8) . . ?
C78 S12B Pt3 103.3(5) . . ?
S13B S13A C85 86.2(17) . . ?
S13B S13A Pt4 82.8(16) . . ?
C85 S13A Pt4 106.6(5) . . ?
S14B S14A C92 87.8(12) . . ?
S14B S14A Pt4 77.0(11) . . ?
C92 S14A Pt4 103.9(5) . . ?
S15B S15A C99 83.4(11) . . ?
S15B S15A Pt4 81.3(10) . . ?
C99 S15A Pt4 104.4(4) . . ?
S16B S16A C106 80.9(11) . . ?
S16B S16A Pt4 85.2(11) . . ?
C106 S16A Pt4 105.9(4) . . ?
S13A S13B C85 72.4(16) . . ?
S13A S13B Pt4 81.5(16) . . ?
C85 S13B Pt4 103.7(5) . . ?
S14A S14B C92 68.5(11) . . ?
S14A S14B Pt4 85.7(11) . . ?
C92 S14B Pt4 102.1(5) . . ?
S15A S15B C99 71.8(10) . . ?
S15A S15B Pt4 80.6(10) . . ?
C99 S15B Pt4 101.7(4) . . ?
S16A S16B C106 75.7(11) . . ?
S16A S16B Pt4 77.6(10) . . ?
C106 S16B Pt4 102.9(4) . . ?
C1 O1 V1 138.7(5) . . ?
C8 O2 V1 138.6(5) . . ?
C15 O3 V1 134.2(5) . . ?
C22 O4 V1 135.3(6) . . ?
C29 O6 V2 134.2(6) . . ?
C36 O7 V2 136.3(5) . . ?
C43 O8 V2 136.0(5) . . ?
C50 O9 V2 135.5(5) . . ?
C57 O11 V3 140.4(6) . . ?
C64 O12 V3 137.1(7) . . ?
C71 O13 V3 137.9(6) . . ?
C78 O14 V3 138.1(6) . . ?
C85 O16 V4 139.8(6) . . ?
C92 O17 V4 141.1(6) . . ?
C99 O18 V4 140.3(6) . . ?
C106 O19 V4 138.3(6) . . ?
O1 C1 C2 119.1(7) . . ?
O1 C1 S1 123.5(6) . . ?
C2 C1 S1 117.3(6) . . ?
C3 C2 C7 120.9(8) . . ?
C3 C2 C1 117.2(8) . . ?
C7 C2 C1 121.9(8) . . ?
C4 C3 C2 118.6(9) . . ?
C4 C3 H3 120.7 . . ?
C2 C3 H3 120.7 . . ?
C3 C4 C5 119.8(9) . . ?
C3 C4 H4 120.1 . . ?
C5 C4 H4 120.1 . . ?
C6 C5 C4 122.3(9) . . ?
C6 C5 H5 118.9 . . ?
C4 C5 H5 118.9 . . ?
C7 C6 C5 118.5(9) . . ?
C7 C6 H6 120.8 . . ?
C5 C6 H6 120.8 . . ?
C6 C7 C2 119.7(8) . . ?
C6 C7 H7 120.1 . . ?
C2 C7 H7 120.1 . . ?
O2 C8 C9 117.4(7) . . ?
O2 C8 S2 123.8(6) . . ?
C9 C8 S2 118.7(6) . . ?
C10 C9 C14 120.4(8) . . ?
C10 C9 C8 117.3(8) . . ?
C14 C9 C8 122.2(8) . . ?
C9 C10 C11 118.7(9) . . ?
C9 C10 H10 120.7 . . ?
C11 C10 H10 120.7 . . ?
C10 C11 C12 121.6(10) . . ?
C10 C11 H11 119.2 . . ?
C12 C11 H11 119.2 . . ?
C13 C12 C11 119.4(10) . . ?
C13 C12 H12 120.3 . . ?
C11 C12 H12 120.3 . . ?
C12 C13 C14 119.7(11) . . ?
C12 C13 H13 120.1 . . ?
C14 C13 H13 120.1 . . ?
C9 C14 C13 120.0(9) . . ?
C9 C14 H14 120.0 . . ?
C13 C14 H14 120.0 . . ?
O3 C15 C16 116.0(8) . . ?
O3 C15 S3 125.1(7) . . ?
C16 C15 S3 118.8(7) . . ?
C17 C16 C21 120.4(8) . . ?
C17 C16 C15 118.2(8) . . ?
C21 C16 C15 121.4(8) . . ?
C18 C17 C16 119.3(9) . . ?
C18 C17 H17 120.4 . . ?
C16 C17 H17 120.4 . . ?
C17 C18 C19 120.0(10) . . ?
C17 C18 H18 120.0 . . ?
C19 C18 H18 120.0 . . ?
C18 C19 C20 122.2(10) . . ?
C18 C19 H19 118.9 . . ?
C20 C19 H19 118.9 . . ?
C21 C20 C19 117.6(9) . . ?
C21 C20 H20 121.2 . . ?
C19 C20 H20 121.2 . . ?
C20 C21 C16 120.5(9) . . ?
C20 C21 H21 119.8 . . ?
C16 C21 H21 119.8 . . ?
O4 C22 C23 116.5(7) . . ?
O4 C22 S4 124.0(7) . . ?
C23 C22 S4 119.5(6) . . ?
C24 C23 C28 121.8(8) . . ?
C24 C23 C22 117.9(8) . . ?
C28 C23 C22 120.3(8) . . ?
C23 C24 C25 119.2(10) . . ?
C23 C24 H24 120.4 . . ?
C25 C24 H24 120.4 . . ?
C26 C25 C24 120.3(11) . . ?
C26 C25 H25 119.9 . . ?
C24 C25 H25 119.9 . . ?
C25 C26 C27 119.4(10) . . ?
C25 C26 H26 120.3 . . ?
C27 C26 H26 120.3 . . ?
C26 C27 C28 121.5(10) . . ?
C26 C27 H27 119.3 . . ?
C28 C27 H27 119.3 . . ?
C27 C28 C23 117.6(10) . . ?
C27 C28 H28 121.2 . . ?
C23 C28 H28 121.2 . . ?
O6 C29 C30 117.9(7) . . ?
O6 C29 S5 123.7(6) . . ?
C30 C29 S5 118.3(6) . . ?
C31 C30 C35 119.0(8) . . ?
C31 C30 C29 120.0(8) . . ?
C35 C30 C29 121.0(8) . . ?
C30 C31 C32 122.0(8) . . ?
C30 C31 H31 119.0 . . ?
C32 C31 H31 119.0 . . ?
C33 C32 C31 119.4(9) . . ?
C33 C32 H32 120.3 . . ?
C31 C32 H32 120.3 . . ?
C32 C33 C34 118.6(9) . . ?
C32 C33 H33 120.7 . . ?
C34 C33 H33 120.7 . . ?
C35 C34 C33 122.3(9) . . ?
C35 C34 H34 118.9 . . ?
C33 C34 H34 118.9 . . ?
C34 C35 C30 118.6(9) . . ?
C34 C35 H35 120.7 . . ?
C30 C35 H35 120.7 . . ?
O7 C36 C37 117.5(7) . . ?
O7 C36 S6 123.8(7) . . ?
C37 C36 S6 118.6(6) . . ?
C38 C37 C42 117.6(9) . . ?
C38 C37 C36 119.6(8) . . ?
C42 C37 C36 122.7(8) . . ?
C37 C38 C39 121.0(9) . . ?
C37 C38 H38 119.5 . . ?
C39 C38 H38 119.5 . . ?
C38 C39 C40 119.9(10) . . ?
C38 C39 H39 120.1 . . ?
C40 C39 H39 120.1 . . ?
C41 C40 C39 118.2(11) . . ?
C41 C40 H40 120.9 . . ?
C39 C40 H40 120.9 . . ?
C40 C41 C42 121.9(11) . . ?
C40 C41 H41 119.0 . . ?
C42 C41 H41 119.0 . . ?
C41 C42 C37 121.3(9) . . ?
C41 C42 H42 119.3 . . ?
C37 C42 H42 119.3 . . ?
O8 C43 C44 118.5(7) . . ?
O8 C43 S7 123.8(6) . . ?
C44 C43 S7 117.7(6) . . ?
C49 C44 C45 119.0(8) . . ?
C49 C44 C43 123.3(8) . . ?
C45 C44 C43 117.7(8) . . ?
C44 C45 C46 119.5(9) . . ?
C44 C45 H45 120.3 . . ?
C46 C45 H45 120.3 . . ?
C47 C46 C45 118.9(10) . . ?
C47 C46 H46 120.5 . . ?
C45 C46 H46 120.5 . . ?
C48 C47 C46 120.4(9) . . ?
C48 C47 H47 119.8 . . ?
C46 C47 H47 119.8 . . ?
C47 C48 C49 122.1(9) . . ?
C47 C48 H48 118.9 . . ?
C49 C48 H48 118.9 . . ?
C48 C49 C44 120.0(9) . . ?
C48 C49 H49 120.0 . . ?
C44 C49 H49 120.0 . . ?
O9 C50 C51 119.4(8) . . ?
O9 C50 S8 124.1(7) . . ?
C51 C50 S8 116.4(7) . . ?
C52 C51 C56 118.2(9) . . ?
C52 C51 C50 118.8(9) . . ?
C56 C51 C50 123.0(9) . . ?
C51 C52 C53 118.4(10) . . ?
C51 C52 H52 120.8 . . ?
C53 C52 H52 120.8 . . ?
C54 C53 C52 122.7(11) . . ?
C54 C53 H53 118.7 . . ?
C52 C53 H53 118.7 . . ?
C55 C54 C53 119.9(11) . . ?
C55 C54 H54 120.1 . . ?
C53 C54 H54 120.1 . . ?
C54 C55 C56 118.4(12) . . ?
C54 C55 H55 120.8 . . ?
C56 C55 H55 120.8 . . ?
C55 C56 C51 122.4(10) . . ?
C55 C56 H56 118.8 . . ?
C51 C56 H56 118.8 . . ?
O11 C57 C58 119.0(8) . . ?
O11 C57 S9A 122.4(7) . . ?
C58 C57 S9A 117.8(7) . . ?
O11 C57 S9B 120.9(7) . . ?
C58 C57 S9B 117.5(7) . . ?
S9A C57 S9B 25.0(3) . . ?
C63 C58 C59 121.0(8) . . ?
C63 C58 C57 122.7(8) . . ?
C59 C58 C57 116.3(8) . . ?
C60 C59 C58 118.3(9) . . ?
C60 C59 H59 120.8 . . ?
C58 C59 H59 120.8 . . ?
C61 C60 C59 121.7(9) . . ?
C61 C60 H60 119.2 . . ?
C59 C60 H60 119.2 . . ?
C60 C61 C62 120.3(9) . . ?
C60 C61 H61 119.9 . . ?
C62 C61 H61 119.9 . . ?
C63 C62 C61 119.4(9) . . ?
C63 C62 H62 120.3 . . ?
C61 C62 H62 120.3 . . ?
C58 C63 C62 119.3(9) . . ?
C58 C63 H63 120.3 . . ?
C62 C63 H63 120.3 . . ?
O12 C64 C65 118.4(9) . . ?
O12 C64 S10A 125.6(8) . . ?
C65 C64 S10A 115.8(8) . . ?
O12 C64 S10B 122.5(8) . . ?
C65 C64 S10B 116.3(9) . . ?
S10A C64 S10B 21.1(4) . . ?
C66 C65 C70 118.8(10) . . ?
C66 C65 C64 118.6(10) . . ?
C70 C65 C64 122.6(10) . . ?
C65 C66 C67 120.0(12) . . ?
C65 C66 H66 120.0 . . ?
C67 C66 H66 120.0 . . ?
C68 C67 C66 121.1(14) . . ?
C68 C67 H67 119.4 . . ?
C66 C67 H67 119.4 . . ?
C69 C68 C67 120.1(14) . . ?
C69 C68 H68 120.0 . . ?
C67 C68 H68 120.0 . . ?
C68 C69 C70 120.6(13) . . ?
C68 C69 H69 119.7 . . ?
C70 C69 H69 119.7 . . ?
C65 C70 C69 119.2(12) . . ?
C65 C70 H70 120.4 . . ?
C69 C70 H70 120.4 . . ?
O13 C71 C72 117.7(7) . . ?
O13 C71 S11A 122.8(7) . . ?
C72 C71 S11A 119.1(7) . . ?
O13 C71 S11B 123.6(8) . . ?
C72 C71 S11B 115.7(7) . . ?
S11A C71 S11B 23.2(3) . . ?
C77 C72 C73 120.2(8) . . ?
C77 C72 C71 122.8(7) . . ?
C73 C72 C71 116.9(7) . . ?
C72 C73 C74 119.7(8) . . ?
C72 C73 H73 120.1 . . ?
C74 C73 H73 120.1 . . ?
C75 C74 C73 120.6(8) . . ?
C75 C74 H74 119.7 . . ?
C73 C74 H74 119.7 . . ?
C74 C75 C76 120.1(8) . . ?
C74 C75 H75 120.0 . . ?
C76 C75 H75 120.0 . . ?
C77 C76 C75 119.0(8) . . ?
C77 C76 H76 120.5 . . ?
C75 C76 H76 120.5 . . ?
C72 C77 C76 120.3(8) . . ?
C72 C77 H77 119.8 . . ?
C76 C77 H77 119.8 . . ?
O14 C78 C79 120.2(7) . . ?
O14 C78 S12B 122.4(7) . . ?
C79 C78 S12B 114.0(6) . . ?
O14 C78 S12A 121.1(7) . . ?
C79 C78 S12A 118.0(6) . . ?
S12B C78 S12A 26.6(3) . . ?
C80 C79 C84 118.1(8) . . ?
C80 C79 C78 118.4(7) . . ?
C84 C79 C78 123.4(8) . . ?
C79 C80 C81 119.4(9) . . ?
C79 C80 H80 120.3 . . ?
C81 C80 H80 120.3 . . ?
C82 C81 C80 121.0(9) . . ?
C82 C81 H81 119.5 . . ?
C80 C81 H81 119.5 . . ?
C83 C82 C81 119.7(10) . . ?
C83 C82 H82 120.2 . . ?
C81 C82 H82 120.2 . . ?
C82 C83 C84 120.8(10) . . ?
C82 C83 H83 119.6 . . ?
C84 C83 H83 119.6 . . ?
C83 C84 C79 121.1(9) . . ?
C83 C84 H84 119.5 . . ?
C79 C84 H84 119.5 . . ?
O16 C85 C86 119.4(7) . . ?
O16 C85 S13A 120.8(8) . . ?
C86 C85 S13A 117.8(7) . . ?
O16 C85 S13B 121.8(7) . . ?
C86 C85 S13B 118.2(7) . . ?
S13A C85 S13B 21.4(3) . . ?
C87 C86 C91 117.8(9) . . ?
C87 C86 C85 119.4(8) . . ?
C91 C86 C85 122.8(8) . . ?
C86 C87 C88 120.6(11) . . ?
C86 C87 H87 119.7 . . ?
C88 C87 H87 119.7 . . ?
C89 C88 C87 119.4(11) . . ?
C89 C88 H88 120.3 . . ?
C87 C88 H88 120.3 . . ?
C90 C89 C88 120.6(10) . . ?
C90 C89 H89 119.7 . . ?
C88 C89 H89 119.7 . . ?
C91 C90 C89 119.4(10) . . ?
C91 C90 H90 120.3 . . ?
C89 C90 H90 120.3 . . ?
C90 C91 C86 122.2(9) . . ?
C90 C91 H91 118.9 . . ?
C86 C91 H91 118.9 . . ?
O17 C92 C93 116.3(8) . . ?
O17 C92 S14A 122.1(8) . . ?
C93 C92 S14A 120.1(7) . . ?
O17 C92 S14B 122.2(7) . . ?
C93 C92 S14B 120.0(7) . . ?
S14A C92 S14B 23.8(3) . . ?
C94 C93 C98 119.8(8) . . ?
C94 C93 C92 120.2(8) . . ?
C98 C93 C92 120.0(8) . . ?
C95 C94 C93 121.7(9) . . ?
C95 C94 H94 119.2 . . ?
C93 C94 H94 119.2 . . ?
C96 C95 C94 118.2(10) . . ?
C96 C95 H95 120.9 . . ?
C94 C95 H95 120.9 . . ?
C95 C96 C97 121.9(10) . . ?
C95 C96 H96 119.0 . . ?
C97 C96 H96 119.0 . . ?
C98 C97 C96 119.5(10) . . ?
C98 C97 H97 120.3 . . ?
C96 C97 H97 120.3 . . ?
C97 C98 C93 118.9(10) . . ?
C97 C98 H98 120.5 . . ?
C93 C98 H98 120.5 . . ?
O18 C99 C100 117.5(7) . . ?
O18 C99 S15A 122.0(7) . . ?
C100 C99 S15A 119.7(6) . . ?
O18 C99 S15B 122.8(6) . . ?
C100 C99 S15B 117.0(6) . . ?
S15A C99 S15B 24.8(3) . . ?
C105 C100 C101 119.5(8) . . ?
C105 C100 C99 122.8(8) . . ?
C101 C100 C99 117.7(7) . . ?
C100 C101 C102 121.7(9) . . ?
C100 C101 H101 119.1 . . ?
C102 C101 H101 119.1 . . ?
C103 C102 C101 118.4(10) . . ?
C103 C102 H102 120.8 . . ?
C101 C102 H102 120.8 . . ?
C102 C103 C104 121.0(10) . . ?
C102 C103 H103 119.5 . . ?
C104 C103 H103 119.5 . . ?
C103 C104 C105 120.0(10) . . ?
C103 C104 H104 120.0 . . ?
C105 C104 H104 120.0 . . ?
C100 C105 C104 119.3(9) . . ?
C100 C105 H105 120.3 . . ?
C104 C105 H105 120.3 . . ?
O19 C106 C107 117.3(7) . . ?
O19 C106 S16A 121.8(7) . . ?
C107 C106 S16A 119.4(7) . . ?
O19 C106 S16B 123.5(7) . . ?
C107 C106 S16B 117.8(7) . . ?
S16A C106 S16B 23.4(2) . . ?
C108 C107 C112 119.6(8) . . ?
C108 C107 C106 117.0(8) . . ?
C112 C107 C106 123.4(8) . . ?
C109 C108 C107 119.1(9) . . ?
C109 C108 H108 120.5 . . ?
C107 C108 H108 120.5 . . ?
C108 C109 C110 122.4(9) . . ?
C108 C109 H109 118.8 . . ?
C110 C109 H109 118.8 . . ?
C111 C110 C109 119.2(10) . . ?
C111 C110 H110 120.4 . . ?
C109 C110 H110 120.4 . . ?
C110 C111 C112 118.8(10) . . ?
C110 C111 H111 120.6 . . ?
C112 C111 H111 120.6 . . ?
C111 C112 C107 120.9(9) . . ?
C111 C112 H112 119.5 . . ?
C107 C112 H112 119.5 . . ?
C118 C113 C114 119.9(11) . . ?
C118 C113 C119 120.5(11) . . ?
C114 C113 C119 119.6(11) . . ?
C115 C114 C113 119.2(11) . . ?
C115 C114 H114 120.4 . . ?
C113 C114 H114 120.4 . . ?
C114 C115 C116 122.2(12) . . ?
C114 C115 H115 118.9 . . ?
C116 C115 H115 118.9 . . ?
C117 C116 C115 117.1(12) . . ?
C117 C116 H116 121.5 . . ?
C115 C116 H116 121.5 . . ?
C116 C117 C118 121.4(11) . . ?
C116 C117 H117 119.3 . . ?
C118 C117 H117 119.3 . . ?
C113 C118 C117 120.1(11) . . ?
C113 C118 H118 119.9 . . ?
C117 C118 H118 119.9 . . ?
C113 C119 H11A 109.5 . . ?
C113 C119 H11B 109.5 . . ?
H11A C119 H11B 109.5 . . ?
C113 C119 H11C 109.5 . . ?
H11A C119 H11C 109.5 . . ?
H11B C119 H11C 109.5 . . ?
C125 C120 C121 119.7(11) . . ?
C125 C120 C126 121.4(11) . . ?
C121 C120 C126 118.8(10) . . ?
C120 C121 C122 120.9(10) . . ?
C120 C121 H121 119.6 . . ?
C122 C121 H121 119.6 . . ?
C123 C122 C121 120.8(12) . . ?
C123 C122 H122 119.6 . . ?
C121 C122 H122 119.6 . . ?
C122 C123 C124 117.3(12) . . ?
C122 C123 H123 121.4 . . ?
C124 C123 H123 121.4 . . ?
C123 C124 C125 122.3(11) . . ?
C123 C124 H124 118.8 . . ?
C125 C124 H124 118.8 . . ?
C120 C125 C124 119.0(11) . . ?
C120 C125 H125 120.5 . . ?
C124 C125 H125 120.5 . . ?
C120 C126 H12A 109.5 . . ?
C120 C126 H12B 109.5 . . ?
H12A C126 H12B 109.5 . . ?
C120 C126 H12C 109.5 . . ?
H12A C126 H12C 109.5 . . ?
H12B C126 H12C 109.5 . . ?
C132 C127 C128 122.6(12) . . ?
C132 C127 C133 117.9(12) . . ?
C128 C127 C133 119.3(11) . . ?
C129 C128 C127 122.5(13) . . ?
C129 C128 H128 118.8 . . ?
C127 C128 H128 118.8 . . ?
C128 C129 C130 116.7(14) . . ?
C128 C129 H129 121.7 . . ?
C130 C129 H129 121.7 . . ?
C129 C130 C131 121.5(14) . . ?
C129 C130 H130 119.2 . . ?
C131 C130 H130 119.2 . . ?
C130 C131 C132 119.9(14) . . ?
C130 C131 H131 120.1 . . ?
C132 C131 H131 120.1 . . ?
C127 C132 C131 116.1(13) . . ?
C127 C132 H132 121.9 . . ?
C131 C132 H132 121.9 . . ?
C127 C133 H13A 109.5 . . ?
C127 C133 H13B 109.5 . . ?
H13A C133 H13B 109.5 . . ?
C127 C133 H13C 109.5 . . ?
H13A C133 H13C 109.5 . . ?
H13B C133 H13C 109.5 . . ?
C136 C134 C135 118.4(12) 2 . ?
C136 C134 C138 117.9(15) 2 . ?
C135 C134 C138 123.5(15) . . ?
C137 C135 C136 122.8(11) . . ?
C134 C135 C136 122.8(11) . . ?
C134 C135 H135 118.6 . . ?
C136 C135 H135 118.6 . . ?
C134 C136 C135 118.8(12) 2 . ?
C134 C136 H136 120.6 2 . ?
C135 C136 H136 120.6 . . ?
C136 C137 C135 118.4(12) 2 . ?
C136 C137 H137 120.8 2 . ?
C135 C137 H137 120.8 . . ?
C134 C138 H13D 109.5 . . ?
C134 C138 H13E 109.5 . . ?
H13D C138 H13E 109.5 . . ?
C134 C138 H13F 109.5 . . ?
H13D C138 H13F 109.5 . . ?
H13E C138 H13F 109.5 . . ?
 
_refine_diff_density_max    0.925
_refine_diff_density_min   -1.134
_refine_diff_density_rms    0.177

_shelx_res_file
;
TITL 140624GB3 in P-1
    shelx.res
    created by SHELXL-2018/3 at 15:21:24 on 25-Oct-2024
CELL  0.71073   11.1670   23.5720   26.3026   81.4331   88.5726   79.1059
ZERR     8.00    0.0007    0.0019    0.0021    0.0032    0.0030    0.0031
LATT   1
SFAC    C   H   O   S   V  PT
UNIT  273 216  40  32   8   8
MERG   2
OMIT    -1   1   0
OMIT     1   2   1
OMIT     1   0   1
OMIT    -1   0   1
OMIT    -1  -1   1
OMIT     1   1   0
OMIT     1   1   1
OMIT    -1  -2   1
OMIT     1  -2   1
OMIT     0  -1   3
OMIT    -1   2   2
OMIT    -1   0   2
OMIT     1  -1   1
OMIT    -1   2   1
OMIT     1   3   1
OMIT     0  -2   1
OMIT     0   3   3
OMIT     0   0   4
OMIT    -1  -1   2
OMIT     1   0   2
OMIT     0   2   2
OMIT    -1   1   1
OMIT     1   1   2
OMIT     0  -2   2
OMIT     0   2   3
OMIT     0   3   2
OMIT     0   3   1
OMIT    -1   1   3
OMIT     0   1   3
OMIT     1   2   3
OMIT     0  -2   3
OMIT -1.4
TEMP   -73.00
SIZE 0.21 0.07 0.01
FMAP   2
L.S.  8
PLAN   -25
ACTA
BOND $H
WGHT    0.043100
FVAR       0.14907   0.63705   0.50844
PT1   6    0.611881    0.242257    0.032694    11.00000    0.02737    0.03110 =
         0.02055   -0.00219   -0.00144   -0.00538
PT2   6    0.582965    0.195161    0.151006    11.00000    0.02985    0.03215 =
         0.02028   -0.00207   -0.00289   -0.00564
PT3   6    0.121406    0.691409    0.336163    11.00000    0.02526    0.03703 =
         0.02393   -0.00406   -0.00213   -0.00727
PT4   6    0.104988    0.750054    0.440335    11.00000    0.02656    0.02939 =
         0.02515   -0.00710    0.00207   -0.00687
V1    5    0.626444    0.281355   -0.075096    11.00000    0.02915    0.03137 =
         0.02006   -0.00231   -0.00372   -0.00545
V2    5    0.562650    0.160028    0.257872    11.00000    0.02704    0.03330 =
         0.02000   -0.00350   -0.00036   -0.00464
V3    5    0.108020    0.657179    0.237762    11.00000    0.02469    0.03556 =
         0.03072   -0.01052   -0.00308   -0.00460
V4    5    0.103751    0.807747    0.527181    11.00000    0.02877    0.03268 =
         0.02222   -0.00525    0.00062   -0.01004
S1    4    0.817447    0.202238    0.035905    11.00000    0.02972    0.05935 =
         0.03241    0.00882    0.00191    0.00286
S2    4    0.567284    0.153828    0.016348    11.00000    0.06159    0.03495 =
         0.02736   -0.00430    0.00423   -0.01656
S3    4    0.406086    0.283313    0.030054    11.00000    0.02991    0.05875 =
         0.02697   -0.00462   -0.00241   -0.00010
S4    4    0.657663    0.330348    0.048771    11.00000    0.06334    0.03708 =
         0.02635   -0.00256   -0.00857   -0.01882
S5    4    0.753618    0.233342    0.166170    11.00000    0.04688    0.05003 =
         0.02498    0.00485   -0.00868   -0.02345
S6    4    0.703670    0.105227    0.143022    11.00000    0.04403    0.03545 =
         0.02755   -0.00042    0.00633   -0.00439
S7    4    0.411714    0.157078    0.136254    11.00000    0.03399    0.06591 =
         0.02940   -0.00744   -0.00186   -0.01854
S8    4    0.461600    0.284323    0.159018    11.00000    0.05731    0.04243 =
         0.02986   -0.00322   -0.00660    0.00561
ISOR 0.02 0.04 S9A > S12B
SIMU 0.02 0.04 S9A S9B
SIMU 0.02 0.04 S10A S10B
SIMU 0.02 0.04 S11A S11B
SIMU 0.02 0.04 S12A S12B
S9A   4    0.323795    0.641479    0.343951    21.00000    0.02501    0.05508 =
         0.02866   -0.00500   -0.00137   -0.00446
S10A  4    0.058996    0.605830    0.372961    21.00000    0.04983    0.04042 =
         0.03795   -0.00166    0.00594   -0.01655
S11A  4   -0.078444    0.738983    0.326262    21.00000    0.01787    0.04987 =
         0.03051   -0.01973    0.00005   -0.00744
S12A  4    0.187250    0.773987    0.297258    21.00000    0.03258    0.03618 =
         0.02323   -0.00780   -0.00221   -0.00813
S9B   4    0.331066    0.672405    0.333671   -21.00000    0.01835    0.05543 =
         0.03625   -0.01110    0.00247   -0.01077
S10B  4    0.117909    0.599770    0.376901   -21.00000    0.04698    0.04492 =
         0.05243   -0.00165   -0.00001   -0.01366
S11B  4   -0.095504    0.714463    0.340287   -21.00000    0.02863    0.04905 =
         0.03770   -0.00728   -0.00088   -0.01245
S12B  4    0.117279    0.788423    0.297162   -21.00000    0.04219    0.03448 =
         0.02204   -0.00343   -0.00006   -0.00248
ISOR 0.02 0.04 S13A > S16B
SIMU 0.02 0.04 S13A S13B
SIMU 0.02 0.04 S14A S14B
SIMU 0.02 0.04 S15A S15B
SIMU 0.02 0.04 S16A S16B
S13A  4    0.276199    0.787300    0.411550    31.00000    0.03351    0.05038 =
         0.02469   -0.00574   -0.00008   -0.01324
S14A  4    0.229241    0.667543    0.486025    31.00000    0.03677    0.03561 =
         0.03247   -0.00320    0.00145    0.00505
S15A  4   -0.064166    0.712654    0.473874    31.00000    0.03625    0.03759 =
         0.03627   -0.01444    0.01130   -0.01473
S16A  4   -0.021105    0.831933    0.400045    31.00000    0.03670    0.04086 =
         0.03224   -0.01137   -0.00849   -0.00655
S13B  4    0.303901    0.762478    0.422277   -31.00000    0.02590    0.03607 =
         0.02925   -0.01072    0.00223   -0.00227
S14B  4    0.171184    0.660308    0.488226   -31.00000    0.04288    0.03624 =
         0.03312   -0.00257   -0.00435   -0.00966
S15B  4   -0.095932    0.737739    0.456384   -31.00000    0.03173    0.04906 =
         0.02218   -0.01241    0.00395   -0.02122
S16B  4    0.032252    0.840189    0.390137   -31.00000    0.04112    0.02601 =
         0.01698   -0.00754    0.00026   -0.00500
O1    3    0.803206    0.260285   -0.057864    11.00000    0.02888    0.06015 =
         0.03013    0.00983   -0.00797   -0.00974
O2    3    0.616085    0.198348   -0.077476    11.00000    0.04986    0.03647 =
         0.02823   -0.00834    0.00119   -0.01618
O3    3    0.444912    0.297397   -0.069568    11.00000    0.03429    0.07431 =
         0.02278   -0.00484   -0.00279    0.00757
O4    3    0.622067    0.357613   -0.050829    11.00000    0.08035    0.02941 =
         0.03474   -0.00531    0.00013   -0.01460
O5    3    0.637910    0.301307   -0.134861    11.00000    0.03796    0.03677 =
         0.02117    0.00407   -0.00463   -0.00183
O6    3    0.733763    0.173632    0.257390    11.00000    0.03190    0.04573 =
         0.02903    0.00093   -0.00734   -0.00714
O7    3    0.623062    0.081842    0.236341    11.00000    0.04160    0.03502 =
         0.02618    0.00099    0.00087   -0.00023
O8    3    0.397343    0.153319    0.236497    11.00000    0.03104    0.05803 =
         0.03130   -0.01103    0.00305   -0.01459
O9    3    0.506074    0.246276    0.257122    11.00000    0.04747    0.02890 =
         0.02687    0.00141   -0.00724    0.00068
O10   3    0.551918    0.139665    0.317421    11.00000    0.03141    0.04758 =
         0.02036   -0.00443   -0.00256   -0.00767
O11   3    0.284295    0.636314    0.247973    11.00000    0.03058    0.12132 =
         0.05839   -0.05418   -0.02286    0.02156
O12   3    0.091018    0.582918    0.279434    11.00000    0.14872    0.05612 =
         0.04305    0.00000   -0.01762   -0.05787
O13   3   -0.067101    0.685853    0.246783    11.00000    0.02647    0.13670 =
         0.04245   -0.05128   -0.00257    0.00772
O14   3    0.121008    0.739865    0.214645    11.00000    0.11564    0.03537 =
         0.02963   -0.01225    0.00166   -0.03010
O15   3    0.103390    0.637076    0.183851    11.00000    0.03573    0.05012 =
         0.03759   -0.02565   -0.00417   -0.00537
O16   3    0.258761    0.824695    0.496792    11.00000    0.05830    0.12864 =
         0.09240   -0.07779    0.04427   -0.06630
O17   3    0.184424    0.728564    0.556637    11.00000    0.14299    0.03321 =
         0.05334   -0.00646   -0.06068    0.01292
O18   3   -0.053083    0.781334    0.537989    11.00000    0.06219    0.14988 =
         0.05333   -0.06645    0.03380   -0.07493
O19   3    0.021710    0.874706    0.479926    11.00000    0.14542    0.04970 =
         0.03120   -0.02147   -0.02933    0.03508
O20   3    0.102981    0.838244    0.576582    11.00000    0.04215    0.03850 =
         0.02690   -0.01215    0.00328   -0.01586
C1    1    0.871191    0.231300   -0.022022    11.00000    0.03081    0.03050 =
         0.03020   -0.00679   -0.00277   -0.01227
C2    1    1.005095    0.218323   -0.030443    11.00000    0.02127    0.03919 =
         0.04099   -0.00564   -0.00118   -0.01825
C3    1    1.046627    0.228428   -0.081528    11.00000    0.02755    0.05658 =
         0.04507   -0.01167   -0.00141   -0.02161
AFIX  43
H3    2    0.991144    0.245829   -0.108726    11.00000   -1.20000
AFIX   0
C4    1    1.168729    0.212599   -0.091066    11.00000    0.03705    0.07485 =
         0.05261   -0.01275    0.01379   -0.02652
AFIX  43
H4    2    1.198686    0.218635   -0.125184    11.00000   -1.20000
AFIX   0
C5    1    1.248998    0.187554   -0.050434    11.00000    0.01875    0.07404 =
         0.09513   -0.02246    0.00847   -0.01149
AFIX  43
H5    2    1.332608    0.174783   -0.057840    11.00000   -1.20000
AFIX   0
C6    1    1.210741    0.180692    0.000405    11.00000    0.04076    0.06798 =
         0.06274    0.00449   -0.00776   -0.02459
AFIX  43
H6    2    1.267894    0.166244    0.027587    11.00000   -1.20000
AFIX   0
C7    1    1.088017    0.195320    0.010499    11.00000    0.02763    0.04614 =
         0.03869    0.00090    0.00035   -0.01035
AFIX  43
H7    2    1.059246    0.189963    0.044852    11.00000   -1.20000
AFIX   0
C8    1    0.588275    0.155603   -0.048207    11.00000    0.01342    0.04318 =
         0.03034   -0.00596   -0.00079   -0.00824
C9    1    0.569867    0.104022   -0.072295    11.00000    0.03293    0.02684 =
         0.03158   -0.00858   -0.00214   -0.01349
C10   1    0.536676    0.114009   -0.122949    11.00000    0.05044    0.03584 =
         0.05203   -0.01407   -0.01684   -0.00364
AFIX  43
H10   2    0.526546    0.152207   -0.141895    11.00000   -1.20000
AFIX   0
C11   1    0.518294    0.067841   -0.145877    11.00000    0.05338    0.07855 =
         0.05958   -0.03986   -0.00942   -0.01098
AFIX  43
H11   2    0.492542    0.074628   -0.180768    11.00000   -1.20000
AFIX   0
C12   1    0.536294    0.011629   -0.119495    11.00000    0.05799    0.04516 =
         0.10648   -0.04170    0.02185   -0.01954
AFIX  43
H12   2    0.525739   -0.019989   -0.136431    11.00000   -1.20000
AFIX   0
C13   1    0.568890    0.002103   -0.069627    11.00000    0.09098    0.05695 =
         0.06967   -0.01814    0.01313   -0.03228
AFIX  43
H13   2    0.582260   -0.036399   -0.051186    11.00000   -1.20000
AFIX   0
C14   1    0.583021    0.049077   -0.045036    11.00000    0.06249    0.04272 =
         0.03997   -0.01141    0.00196   -0.02375
AFIX  43
H14   2    0.601770    0.042826   -0.009371    11.00000   -1.20000
AFIX   0
C15   1    0.370560    0.304001   -0.032509    11.00000    0.03188    0.03938 =
         0.03551   -0.01017   -0.01354   -0.00221
C16   1    0.242989    0.332745   -0.046963    11.00000    0.02695    0.03761 =
         0.03766   -0.01122   -0.00986   -0.00006
C17   1    0.218920    0.358235   -0.098223    11.00000    0.02978    0.04809 =
         0.03921   -0.00850   -0.01062   -0.00464
AFIX  43
H17   2    0.282942    0.357359   -0.122731    11.00000   -1.20000
AFIX   0
C18   1    0.101920    0.384445   -0.112582    11.00000    0.03517    0.07994 =
         0.04619   -0.00882   -0.01323    0.00196
AFIX  43
H18   2    0.084082    0.400743   -0.147426    11.00000   -1.20000
AFIX   0
C19   1    0.010399    0.387137   -0.076537    11.00000    0.02402    0.09140 =
         0.08103   -0.02613   -0.00260   -0.00418
AFIX  43
H19   2   -0.070016    0.405661   -0.087115    11.00000   -1.20000
AFIX   0
C20   1    0.031960    0.363302   -0.024370    11.00000    0.03390    0.07983 =
         0.05593   -0.02447   -0.00171    0.00381
AFIX  43
H20   2   -0.031777    0.366437    0.000240    11.00000   -1.20000
AFIX   0
C21   1    0.148862    0.335309   -0.010426    11.00000    0.02768    0.07283 =
         0.02924   -0.01481   -0.00191   -0.00497
AFIX  43
H21   2    0.165925    0.317619    0.024141    11.00000   -1.20000
AFIX   0
C22   1    0.646967    0.373739   -0.008674    11.00000    0.03364    0.03656 =
         0.02873    0.00126   -0.00201   -0.00608
C23   1    0.663031    0.434813   -0.011543    11.00000    0.03451    0.01229 =
         0.03245   -0.00444    0.00473   -0.00094
C24   1    0.608841    0.474286   -0.051177    11.00000    0.12255    0.03831 =
         0.04536    0.00467   -0.01406   -0.03905
AFIX  43
H24   2    0.564386    0.462229   -0.076643    11.00000   -1.20000
AFIX   0
C25   1    0.619156    0.531813   -0.053948    11.00000    0.10774    0.06426 =
         0.05369    0.00640   -0.00643   -0.00474
AFIX  43
H25   2    0.577460    0.560148   -0.080255    11.00000   -1.20000
AFIX   0
C26   1    0.688849    0.548399   -0.019173    11.00000    0.09830    0.04308 =
         0.07257   -0.02535    0.00835   -0.03292
AFIX  43
H26   2    0.702001    0.587461   -0.022899    11.00000   -1.20000
AFIX   0
C27   1    0.739802    0.508324    0.021199    11.00000    0.09523    0.07560 =
         0.04474   -0.01832   -0.01189   -0.02820
AFIX  43
H27   2    0.783572    0.520622    0.046748    11.00000   -1.20000
AFIX   0
C28   1    0.729085    0.450785    0.025601    11.00000    0.09911    0.04177 =
         0.05909   -0.00984   -0.01811   -0.03389
AFIX  43
H28   2    0.765991    0.422950    0.053330    11.00000   -1.20000
AFIX   0
C29   1    0.793266    0.205845    0.228107    11.00000    0.02818    0.02497 =
         0.02979   -0.00988    0.00056    0.00053
C30   1    0.902750    0.221521    0.249755    11.00000    0.03435    0.03526 =
         0.03081   -0.00757   -0.00163   -0.00707
C31   1    0.919313    0.214105    0.302218    11.00000    0.04484    0.07019 =
         0.03299   -0.00660    0.00628   -0.02795
AFIX  43
H31   2    0.860680    0.198551    0.324063    11.00000   -1.20000
AFIX   0
C32   1    1.019403    0.228715    0.324203    11.00000    0.06685    0.10272 =
         0.02622   -0.01094   -0.00992   -0.04424
AFIX  43
H32   2    1.028676    0.223134    0.360513    11.00000   -1.20000
AFIX   0
C33   1    1.105428    0.251488    0.292613    11.00000    0.04877    0.08729 =
         0.06964   -0.02390   -0.00112   -0.03513
AFIX  43
H33   2    1.174140    0.261906    0.306861    11.00000   -1.20000
AFIX   0
C34   1    1.088886    0.258794    0.239323    11.00000    0.04735    0.07422 =
         0.04336    0.00445   -0.00344   -0.02944
AFIX  43
H34   2    1.147193    0.274734    0.217565    11.00000   -1.20000
AFIX   0
C35   1    0.990848    0.243657    0.217276    11.00000    0.03960    0.05487 =
         0.04303   -0.00295    0.00187   -0.02289
AFIX  43
H35   2    0.982839    0.248052    0.180959    11.00000   -1.20000
AFIX   0
C36   1    0.681799    0.062875    0.199020    11.00000    0.02435    0.02930 =
         0.03223   -0.00692   -0.00200   -0.00757
C37   1    0.730527   -0.000554    0.204191    11.00000    0.02800    0.03119 =
         0.03436    0.00391   -0.01089   -0.01125
C38   1    0.708635   -0.036313    0.248458    11.00000    0.05613    0.04192 =
         0.03882   -0.00920    0.00180   -0.01747
AFIX  43
H38   2    0.662912   -0.019815    0.275384    11.00000   -1.20000
AFIX   0
C39   1    0.752499   -0.096267    0.254338    11.00000    0.08533    0.03403 =
         0.07032    0.02124   -0.02228   -0.03062
AFIX  43
H39   2    0.736465   -0.120409    0.285042    11.00000   -1.20000
AFIX   0
C40   1    0.820861   -0.121119    0.214578    11.00000    0.04812    0.05132 =
         0.08902   -0.02169   -0.00547    0.00828
AFIX  43
H40   2    0.851345   -0.161957    0.217985    11.00000   -1.20000
AFIX   0
C41   1    0.841578   -0.085608    0.171954    11.00000    0.05422    0.04467 =
         0.08416    0.00298    0.01995    0.01062
AFIX  43
H41   2    0.887361   -0.101805    0.144901    11.00000   -1.20000
AFIX   0
C42   1    0.798433   -0.026246    0.166171    11.00000    0.05981    0.03353 =
         0.05401   -0.00281    0.03007   -0.00222
AFIX  43
H42   2    0.815703   -0.002494    0.135433    11.00000   -1.20000
AFIX   0
C43   1    0.348786    0.145636    0.195523    11.00000    0.03145    0.02969 =
         0.03030   -0.00637   -0.00312    0.00071
C44   1    0.231789    0.123590    0.199459    11.00000    0.02274    0.04302 =
         0.04225   -0.00915    0.00430   -0.00211
C45   1    0.191582    0.103959    0.248591    11.00000    0.03970    0.04941 =
         0.04629   -0.00919   -0.00243   -0.01762
AFIX  43
H45   2    0.238744    0.104404    0.278045    11.00000   -1.20000
AFIX   0
C46   1    0.080346    0.083480    0.254053    11.00000    0.04179    0.04624 =
         0.07865   -0.00096    0.01557   -0.01279
AFIX  43
H46   2    0.052953    0.068907    0.287050    11.00000   -1.20000
AFIX   0
C47   1    0.011440    0.084982    0.210307    11.00000    0.01924    0.06938 =
         0.06947   -0.02040   -0.01293   -0.00504
AFIX  43
H47   2   -0.064855    0.072542    0.213546    11.00000   -1.20000
AFIX   0
C48   1    0.052128    0.103875    0.163667    11.00000    0.03421    0.07680 =
         0.05592   -0.02526   -0.00188   -0.01823
AFIX  43
H48   2    0.004464    0.103684    0.134298    11.00000   -1.20000
AFIX   0
C49   1    0.159631    0.123349    0.156990    11.00000    0.03209    0.05895 =
         0.04612   -0.01121   -0.00977   -0.00361
AFIX  43
H49   2    0.185450    0.136769    0.123395    11.00000   -1.20000
AFIX   0
C50   1    0.467518    0.288222    0.224177    11.00000    0.02717    0.04037 =
         0.03761   -0.01490   -0.00247   -0.01327
C51   1    0.418905    0.346666    0.240248    11.00000    0.03664    0.03434 =
         0.03877   -0.01282   -0.00949   -0.00290
C52   1    0.375963    0.348718    0.288935    11.00000    0.04679    0.04368 =
         0.04728   -0.01735    0.01409   -0.01184
AFIX  43
H52   2    0.375247    0.313837    0.312184    11.00000   -1.20000
AFIX   0
C53   1    0.333659    0.402437    0.303679    11.00000    0.04122    0.06993 =
         0.08279   -0.04544    0.00880   -0.00188
AFIX  43
H53   2    0.301868    0.404034    0.337382    11.00000   -1.20000
AFIX   0
C54   1    0.335474    0.453751    0.271759    11.00000    0.06068    0.03920 =
         0.10576   -0.04214    0.00583   -0.00385
AFIX  43
H54   2    0.306155    0.490026    0.283543    11.00000   -1.20000
AFIX   0
C55   1    0.378570    0.452698    0.223998    11.00000    0.06241    0.04046 =
         0.10400   -0.02165   -0.01853   -0.00221
AFIX  43
H55   2    0.381075    0.487951    0.201519    11.00000   -1.20000
AFIX   0
C56   1    0.419293    0.399266    0.208126    11.00000    0.04459    0.05492 =
         0.05699   -0.00879   -0.01013   -0.00898
AFIX  43
H56   2    0.448729    0.398252    0.174011    11.00000   -1.20000
AFIX   0
C57   1    0.361608    0.632586    0.281301    11.00000    0.02262    0.02462 =
         0.05391   -0.00686    0.00709   -0.00454
C58   1    0.490686    0.610229    0.269929    11.00000    0.02599    0.01883 =
         0.03394    0.00347   -0.00236   -0.00014
C59   1    0.514144    0.590673    0.222425    11.00000    0.04143    0.03453 =
         0.04336   -0.00977    0.00805   -0.00328
AFIX  43
H59   2    0.449533    0.591616    0.199310    11.00000   -1.20000
AFIX   0
C60   1    0.633779    0.569915    0.209910    11.00000    0.04198    0.04171 =
         0.05027   -0.01150    0.00212    0.00720
AFIX  43
H60   2    0.650867    0.555867    0.177977    11.00000   -1.20000
AFIX   0
C61   1    0.728127    0.569093    0.242335    11.00000    0.04653    0.04282 =
         0.06765   -0.00908    0.01861    0.00654
AFIX  43
H61   2    0.809558    0.555081    0.232541    11.00000   -1.20000
AFIX   0
C62   1    0.705256    0.588757    0.289758    11.00000    0.02616    0.04009 =
         0.08117    0.00769   -0.01070   -0.00195
AFIX  43
H62   2    0.770846    0.588755    0.312078    11.00000   -1.20000
AFIX   0
C63   1    0.585161    0.608423    0.304096    11.00000    0.03877    0.03140 =
         0.04700    0.00123   -0.00795   -0.00192
AFIX  43
H63   2    0.567994    0.620460    0.336829    11.00000   -1.20000
AFIX   0
C64   1    0.073469    0.565274    0.324796    11.00000    0.02216    0.03574 =
         0.07132   -0.00472    0.00226   -0.01156
C65   1    0.051892    0.502944    0.339176    11.00000    0.01560    0.04269 =
         0.07264    0.00402    0.00299   -0.00147
C66   1    0.028651    0.472544    0.299872    11.00000    0.04084    0.06439 =
         0.09880   -0.00881   -0.02186   -0.00752
AFIX  43
H66   2    0.026760    0.490756    0.265084    11.00000   -1.20000
AFIX   0
RIGU 0.001 0.001 C67 > C68
C67   1    0.007958    0.414712    0.311863    11.00000    0.04414    0.05476 =
         0.16564   -0.02369   -0.01488   -0.01745
AFIX  43
H67   2   -0.010169    0.394810    0.284990    11.00000   -1.20000
AFIX   0
C68   1    0.013591    0.386911    0.361511    11.00000    0.05766    0.06392 =
         0.16795   -0.02010   -0.01048   -0.01783
AFIX  43
H68   2    0.002338    0.347563    0.368720    11.00000   -1.20000
AFIX   0
C69   1    0.035390    0.415694    0.400737    11.00000    0.06549    0.04840 =
         0.12184    0.03249    0.02777   -0.00760
AFIX  43
H69   2    0.038818    0.396224    0.435145    11.00000   -1.20000
AFIX   0
C70   1    0.053167    0.475093    0.390445    11.00000    0.06348    0.04944 =
         0.08973    0.00301    0.01463   -0.01223
AFIX  43
H70   2    0.065645    0.495365    0.417906    11.00000   -1.20000
AFIX   0
C71   1   -0.133519    0.713794    0.276261    11.00000    0.02573    0.03639 =
         0.02662    0.00210   -0.01080   -0.00846
C72   1   -0.264275    0.731480    0.263282    11.00000    0.02840    0.01811 =
         0.03100   -0.00312    0.00134   -0.00906
C73   1   -0.299701    0.721975    0.215650    11.00000    0.02357    0.04506 =
         0.02838   -0.00466   -0.00494   -0.00855
AFIX  43
H73   2   -0.241001    0.704421    0.193142    11.00000   -1.20000
AFIX   0
C74   1   -0.421514    0.738229    0.200915    11.00000    0.02786    0.04633 =
         0.02897   -0.00350   -0.00409   -0.00080
AFIX  43
H74   2   -0.445597    0.732293    0.168018    11.00000   -1.20000
AFIX   0
C75   1   -0.506975    0.762692    0.233370    11.00000    0.01875    0.04324 =
         0.05617   -0.00120   -0.01598   -0.00310
AFIX  43
H75   2   -0.590551    0.771955    0.223636    11.00000   -1.20000
AFIX   0
C76   1   -0.471166    0.774177    0.281262    11.00000    0.03615    0.04397 =
         0.05472   -0.00599    0.01471   -0.00351
AFIX  43
H76   2   -0.529705    0.792326    0.303507    11.00000   -1.20000
AFIX   0
C77   1   -0.348913    0.758551    0.295455    11.00000    0.02494    0.03897 =
         0.03246   -0.00544   -0.00772   -0.00004
AFIX  43
H77   2   -0.323444    0.766524    0.327425    11.00000   -1.20000
AFIX   0
C78   1    0.142820    0.781986    0.233788    11.00000    0.02453    0.03482 =
         0.02171   -0.01218    0.00178   -0.00316
C79   1    0.149868    0.837880    0.200547    11.00000    0.02721    0.02800 =
         0.03011   -0.00462    0.00276   -0.00229
C80   1    0.148566    0.839372    0.148518    11.00000    0.03127    0.05166 =
         0.02493   -0.00583    0.00252   -0.00734
AFIX  43
H80   2    0.149281    0.804625    0.134182    11.00000   -1.20000
AFIX   0
C81   1    0.146200    0.891836    0.116920    11.00000    0.03845    0.07457 =
         0.02233    0.01559   -0.00307   -0.00169
AFIX  43
H81   2    0.143869    0.893094    0.080684    11.00000   -1.20000
AFIX   0
C82   1    0.147151    0.941668    0.136801    11.00000    0.05999    0.04009 =
         0.06821    0.01614    0.00136    0.00057
AFIX  43
H82   2    0.144954    0.977556    0.114619    11.00000   -1.20000
AFIX   0
C83   1    0.151165    0.940007    0.187367    11.00000    0.07396    0.03799 =
         0.07508   -0.00086    0.00027   -0.01582
AFIX  43
H83   2    0.154695    0.974647    0.201216    11.00000   -1.20000
AFIX   0
C84   1    0.150292    0.889568    0.219475    11.00000    0.06331    0.04802 =
         0.03756    0.00021   -0.00356   -0.02077
AFIX  43
H84   2    0.149965    0.889646    0.255586    11.00000   -1.20000
AFIX   0
C85   1    0.325711    0.813892    0.460387    11.00000    0.03692    0.03759 =
         0.03483   -0.01235    0.00783   -0.01165
C86   1    0.438303    0.839055    0.452732    11.00000    0.03471    0.03486 =
         0.03566   -0.00700   -0.00058   -0.01656
C87   1    0.450059    0.884585    0.476868    11.00000    0.05571    0.09829 =
         0.13766   -0.07165    0.04324   -0.05187
AFIX  43
H87   2    0.385877    0.900367    0.498016    11.00000   -1.20000
AFIX   0
C88   1    0.553744    0.908157    0.471088    11.00000    0.06207    0.12519 =
         0.17430   -0.08610    0.04283   -0.07283
AFIX  43
H88   2    0.562290    0.939535    0.488725    11.00000   -1.20000
AFIX   0
C89   1    0.643821    0.886290    0.440008    11.00000    0.03442    0.10175 =
         0.08647   -0.00477    0.01567   -0.03317
AFIX  43
H89   2    0.715198    0.902912    0.435441    11.00000   -1.20000
AFIX   0
C90   1    0.633219    0.841351    0.415591    11.00000    0.05119    0.09785 =
         0.07275   -0.03873    0.02547   -0.04175
AFIX  43
H90   2    0.696895    0.826002    0.394012    11.00000   -1.20000
AFIX   0
C91   1    0.531933    0.818347    0.421951    11.00000    0.03597    0.08051 =
         0.05330   -0.03141    0.01372   -0.03012
AFIX  43
H91   2    0.524970    0.786611    0.404498    11.00000   -1.20000
AFIX   0
C92   1    0.216512    0.679127    0.545085    11.00000    0.03272    0.02826 =
         0.03805    0.00287    0.00134   -0.00689
C93   1    0.270750    0.633111    0.586738    11.00000    0.02504    0.04223 =
         0.03056    0.00637   -0.00264   -0.00970
C94   1    0.295691    0.647505    0.634238    11.00000    0.04505    0.03157 =
         0.06183    0.00835   -0.01769   -0.01782
AFIX  43
H94   2    0.278762    0.687325    0.639235    11.00000   -1.20000
AFIX   0
C95   1    0.344719    0.605150    0.674561    11.00000    0.05960    0.06080 =
         0.05283    0.01128   -0.01589   -0.03107
AFIX  43
H95   2    0.361551    0.615527    0.706825    11.00000   -1.20000
AFIX   0
C96   1    0.367894    0.548626    0.666636    11.00000    0.05448    0.04952 =
         0.08142    0.03072   -0.01015   -0.01021
AFIX  43
H96   2    0.399248    0.519114    0.694201    11.00000   -1.20000
AFIX   0
C97   1    0.346655    0.532178    0.618254    11.00000    0.09150    0.05287 =
         0.05368    0.00011   -0.01756   -0.01322
AFIX  43
H97   2    0.366692    0.492385    0.613299    11.00000   -1.20000
AFIX   0
C98   1    0.296725    0.574475    0.578585    11.00000    0.05873    0.04392 =
         0.04048    0.02044   -0.01022   -0.00410
AFIX  43
H98   2    0.280168    0.564129    0.546275    11.00000   -1.20000
AFIX   0
C99   1   -0.116796    0.753483    0.518637    11.00000    0.02192    0.03730 =
         0.02361   -0.00117    0.00540   -0.01242
C100  1   -0.236515    0.748980    0.542503    11.00000    0.03058    0.02211 =
         0.02769   -0.00273   -0.00009   -0.00536
C101  1   -0.278978    0.785522    0.578382    11.00000    0.05498    0.08380 =
         0.05397   -0.03546    0.03178   -0.03356
AFIX  43
H101  2   -0.229842    0.811517    0.586995    11.00000   -1.20000
AFIX   0
C102  1   -0.391266    0.785124    0.602023    11.00000    0.07017    0.09407 =
         0.09604   -0.05816    0.04342   -0.05099
AFIX  43
H102  2   -0.418926    0.810240    0.626698    11.00000   -1.20000
AFIX   0
C103  1   -0.461125    0.747770    0.588986    11.00000    0.05697    0.10642 =
         0.05068   -0.00766    0.03388   -0.00659
AFIX  43
H103  2   -0.538778    0.747311    0.604466    11.00000   -1.20000
AFIX   0
C104  1   -0.420726    0.710779    0.553759    11.00000    0.05918    0.11899 =
         0.08782   -0.04263    0.01730   -0.06105
AFIX  43
H104  2   -0.470060    0.684771    0.545345    11.00000   -1.20000
AFIX   0
C105  1   -0.306084    0.711452    0.530127    11.00000    0.05752    0.08052 =
         0.07298   -0.05419    0.03923   -0.04071
AFIX  43
H105  2   -0.277769    0.685955    0.505820    11.00000   -1.20000
AFIX   0
C106  1   -0.014094    0.885497    0.435492    11.00000    0.03220    0.02792 =
         0.03086   -0.00565   -0.00007   -0.01157
C107  1   -0.078660    0.946449    0.416982    11.00000    0.02493    0.03431 =
         0.02999   -0.00103   -0.00934   -0.01146
C108  1   -0.111415    0.982366    0.453446    11.00000    0.03822    0.03387 =
         0.03692   -0.01058    0.00167   -0.00542
AFIX  43
H108  2   -0.091042    0.968850    0.488578    11.00000   -1.20000
AFIX   0
C109  1   -0.173874    1.037970    0.438565    11.00000    0.04734    0.03055 =
         0.05657   -0.01868   -0.00258    0.00299
AFIX  43
H109  2   -0.195841    1.062797    0.463951    11.00000   -1.20000
AFIX   0
C110  1   -0.206334    1.059450    0.387735    11.00000    0.05196    0.03160 =
         0.09308   -0.00921   -0.02373   -0.00786
AFIX  43
H110  2   -0.251008    1.098037    0.378725    11.00000   -1.20000
AFIX   0
C111  1   -0.172973    1.024136    0.350574    11.00000    0.06886    0.04369 =
         0.04940    0.01176   -0.03109   -0.01218
AFIX  43
H111  2   -0.191690    1.038367    0.315406    11.00000   -1.20000
AFIX   0
C112  1   -0.111031    0.966933    0.365539    11.00000    0.04535    0.03714 =
         0.06022   -0.01227   -0.01288   -0.00992
AFIX  43
H112  2   -0.090629    0.941614    0.340437    11.00000   -1.20000
AFIX   0
REM Toluene n.1 (geometria di riferimento)
SAME 0.02 0.04 C120 > C126
SAME 0.02 0.04 C127 > C133
RIGU 0.001 0.001 C113 > C119
C113  1    0.657759    0.542937    0.507503    11.00000    0.07275    0.09862 =
         0.06060   -0.03107   -0.00073   -0.01585
C114  1    0.773111    0.541229    0.485721    11.00000    0.06973    0.11968 =
         0.06038   -0.03995   -0.00416   -0.01956
AFIX  43
H114  2    0.839311    0.511268    0.498495    11.00000   -1.20000
AFIX   0
C115  1    0.790062    0.583363    0.445557    11.00000    0.07292    0.11965 =
         0.06257   -0.04268    0.00635   -0.01957
AFIX  43
H115  2    0.869083    0.582199    0.431036    11.00000   -1.20000
AFIX   0
C116  1    0.696263    0.627263    0.425625    11.00000    0.07811    0.10216 =
         0.06559   -0.04481   -0.00350   -0.02920
AFIX  43
H116  2    0.709253    0.656436    0.398092    11.00000   -1.20000
AFIX   0
C117  1    0.582832    0.626993    0.447374    11.00000    0.07145    0.10066 =
         0.06343   -0.03149   -0.01123   -0.02044
AFIX  43
H117  2    0.515532    0.655836    0.433796    11.00000   -1.20000
AFIX   0
C118  1    0.564654    0.585245    0.488939    11.00000    0.07066    0.09274 =
         0.06515   -0.03652   -0.00373   -0.01900
AFIX  43
H118  2    0.486236    0.586777    0.504120    11.00000   -1.20000
AFIX   0
C119  1    0.639769    0.499502    0.550923    11.00000    0.11744    0.11104 =
         0.09167   -0.01066    0.01241   -0.02094
AFIX  33
H11A  2    0.716817    0.472208    0.559255    11.00000   -1.50000
H11B  2    0.612335    0.518962    0.580716    11.00000   -1.50000
H11C  2    0.578020    0.478038    0.542084    11.00000   -1.50000
AFIX   0
REM Toluene n.2
RIGU 0.001 0.001 C120 > C126
C120  1    0.349010   -0.023740    0.346599    11.00000    0.09136    0.08089 =
         0.06307    0.00018   -0.00402   -0.03817
C121  1    0.236221   -0.023333    0.368603    11.00000    0.09141    0.09183 =
         0.06730   -0.00505   -0.00466   -0.04833
AFIX  43
H121  2    0.190201   -0.051617    0.362318    11.00000   -1.20000
AFIX   0
C122  1    0.188928    0.017447    0.399616    11.00000    0.11860    0.12682 =
         0.13122   -0.05006    0.04477   -0.08001
AFIX  43
H122  2    0.109535    0.017817    0.413564    11.00000   -1.20000
AFIX   0
C123  1    0.254609    0.057428    0.410629    11.00000    0.13691    0.14170 =
         0.12965   -0.06306    0.05702   -0.09495
AFIX  43
H123  2    0.222887    0.085559    0.432261    11.00000   -1.20000
AFIX   0
C124  1    0.369155    0.055299    0.389015    11.00000    0.12052    0.11765 =
         0.10240   -0.03420    0.03287   -0.07980
AFIX  43
H124  2    0.417010    0.082389    0.396418    11.00000   -1.20000
AFIX   0
C125  1    0.416623    0.015093    0.356963    11.00000    0.09874    0.10419 =
         0.07601   -0.01285    0.01028   -0.05635
AFIX  43
H125  2    0.495480    0.014787    0.342471    11.00000   -1.20000
AFIX   0
C126  1    0.394932   -0.067787    0.312984    11.00000    0.11925    0.13523 =
         0.13011   -0.06023    0.00710   -0.03915
AFIX  33
H12A  2    0.333352   -0.091771    0.310117    11.00000   -1.50000
H12B  2    0.411984   -0.048126    0.278795    11.00000   -1.50000
H12C  2    0.469993   -0.092752    0.327691    11.00000   -1.50000
AFIX   0
REM Toluene n.3
RIGU 0.001 0.001 C127 > C133
C127  1    0.874682    0.407864    0.154150    11.00000    0.09628    0.08777 =
         0.06531   -0.00256   -0.00771   -0.02126
C128  1    0.929758    0.363289    0.129589    11.00000    0.09520    0.08633 =
         0.05556    0.00711   -0.00451   -0.01168
AFIX  43
H128  2    0.881442    0.338198    0.118662    11.00000   -1.20000
AFIX   0
C129  1    1.050660    0.353223    0.120080    11.00000    0.09790    0.13887 =
         0.10588    0.00501    0.00966   -0.01404
AFIX  43
H129  2    1.089510    0.319685    0.105898    11.00000   -1.20000
AFIX   0
C130  1    1.114691    0.393832    0.131910    11.00000    0.10233    0.15886 =
         0.12000    0.01446    0.02738   -0.04148
AFIX  43
H130  2    1.198562    0.390076    0.123117    11.00000   -1.20000
AFIX   0
C131  1    1.059679    0.440355    0.156468    11.00000    0.11008    0.19949 =
         0.19968   -0.05916    0.00241   -0.05788
AFIX  43
H131  2    1.105243    0.468538    0.163436    11.00000   -1.20000
AFIX   0
C132  1    0.936572    0.445592    0.170955    11.00000    0.11611    0.15113 =
         0.18124   -0.07829    0.01288   -0.04865
AFIX  43
H132  2    0.898988    0.473994    0.191374    11.00000   -1.20000
AFIX   0
C133  1    0.744737    0.412627    0.167648    11.00000    0.10405    0.13471 =
         0.12626   -0.05821    0.01905   -0.03492
AFIX  33
H13A  2    0.711180    0.382945    0.153177    11.00000   -1.50000
H13B  2    0.736260    0.406559    0.205141    11.00000   -1.50000
H13C  2    0.700303    0.451548    0.153607    11.00000   -1.50000
AFIX   0
REM Toluene n.4 disordered on inversion center at (0,0,0)
EXYZ C134 C137
EADP C134 C137
PART 1
C134  1    0.105118    0.021711   -0.017331    10.50000    0.08113    0.04974 =
         0.07616   -0.00149   -0.01048    0.00596
PART 0
C135  1    0.016353    0.052013    0.011779    11.00000    0.09803    0.04544 =
         0.06600   -0.00325    0.00169   -0.00330
AFIX  43
H135  2    0.027120    0.088702    0.019836    11.00000   -1.20000
AFIX   0
C136  1   -0.088096    0.030708    0.029678    11.00000    0.09998    0.04764 =
         0.07052    0.00567    0.01536    0.01247
AFIX  43
H136  2   -0.146177    0.052182    0.050021    11.00000   -1.20000
AFIX   0
PART 2
C137  1    0.105118    0.021711   -0.017331    10.50000    0.08113    0.04974 =
         0.07616   -0.00149   -0.01048    0.00596
AFIX  43
H137  2    0.175831    0.036983   -0.028385    10.50000   -1.20000
AFIX   0
PART 1
C138  1    0.215323    0.045544   -0.039529    10.50000    0.09785
AFIX  33
H13D  2    0.216479    0.082960   -0.027731    10.50000   -1.50000
H13E  2    0.289849    0.017757   -0.028044    10.50000   -1.50000
H13F  2    0.210873    0.051318   -0.077159    10.50000   -1.50000
AFIX   0
HKLF    4


REM  140624GB3 in P-1
REM wR2 = 0.1130, GooF = S = 1.008, Restrained GooF = 1.004 for all data
REM R1 = 0.0472 for 15482 Fo > 4sig(Fo) and 0.1144 for all 26285 data
REM 1699 parameters refined using 327 restraints

END

WGHT      0.0431      0.0000

REM Highest difference peak  0.925,  deepest hole -1.134,  1-sigma level  0.177
Q1    1   1.1209  0.4403  0.1403  11.00000  0.05    0.93
Q2    1   0.8251  0.2441  0.0439  11.00000  0.05    0.92
Q3    1   0.1164  0.6525  0.3891  11.00000  0.05    0.88
Q4    1   0.2394  0.7370  0.5530  11.00000  0.05    0.86
Q5    1   0.0613  0.6960  0.4399  11.00000  0.05    0.84
Q6    1   0.5597 -0.0737  0.2987  11.00000  0.05    0.81
Q7    1   0.6977  0.1377  0.1493  11.00000  0.05    0.81
Q8    1   0.6000  0.1378  0.0508  11.00000  0.05    0.81
Q9    1   0.2266  0.7070  0.4418  11.00000  0.05    0.78
Q10   1   0.5419  0.2991  0.1648  11.00000  0.05    0.78
Q11   1  -0.0661  0.6729  0.2658  11.00000  0.05    0.78
Q12   1   0.0431  0.8862  0.4611  11.00000  0.05    0.78
Q13   1   0.0250  0.7982  0.4681  11.00000  0.05    0.78
Q14   1   0.1225  0.7152  0.4923  11.00000  0.05    0.77
Q15   1   0.4369  0.2008  0.1439  11.00000  0.05    0.77
Q16   1   0.0314  0.5878  0.2906  11.00000  0.05    0.76
Q17   1   0.7600  0.3643  0.0689  11.00000  0.05    0.75
Q18   1   0.3733  0.2007  0.1346  11.00000  0.05    0.74
Q19   1   0.4773  0.2520  0.1353  11.00000  0.05    0.73
Q20   1   0.0996  0.7671  0.4643  11.00000  0.05    0.72
Q21   1   0.2155  0.7239  0.4120  11.00000  0.05    0.72
Q22   1   0.1798  0.5373  0.2094  11.00000  0.05    0.72
Q23   1   0.3610  0.6511  0.2862  11.00000  0.05    0.72
Q24   1   1.1693  0.3187  0.1925  11.00000  0.05    0.71
Q25   1   0.1686  0.6845  0.3394  11.00000  0.05    0.69
;
_shelx_res_checksum   43686

_shelx_hkl_file
;
   1   0   0    2.61    3.20   4
  -2   0   0  691.46   35.81   2
   2   0   0  578.32   35.47   2
   3   0   0   -3.30    7.31   1
   3   0   0    2.31    9.85   2
   3   0   0    7.81   12.14   4
   3   0   0   11.71    6.82   1
   4   0   0 7949.70  400.97   2
   4   0   0 7832.10  420.72   4
   4   0   0 8027.28  418.29   1
   4   0   0 7599.43  418.26   1
   5   0   0    2.75   10.73   1
   5   0   0  -13.83   14.13   2
   5   0   0   -3.53    8.78   3
   5   0   0   12.71   10.96   1
   6   0   0 2722.74  142.99   1
   6   0   0 2480.49  138.88   2
   6   0   0 2597.26  142.79   1
   7   0   0  342.91   27.33   1
   7   0   0  362.56   27.33   1
   7   0   0  294.96   29.88   2
   8   0   0  402.69   34.61   1
   8   0   0  429.54   36.31   2
   8   0   0  450.30   35.88   1
   9   0   0  181.90   23.78   1
   9   0   0  196.11   25.63   1
  10   0   0  652.50   47.67   1
  10   0   0  703.27   50.61   1
  11   0   0    1.08   19.96   1
  13   0   0   93.45   25.92   1
  13  -1   0   -7.32   27.16   1
  11  -1   0  307.13   31.91   1
  10  -1   0   82.82   27.19   1
  10  -1   0   88.70   23.09   1
   9  -1   0    6.94   19.57   1
   9  -1   0   42.16   22.83   1
   8  -1   0   90.34   22.50   1
   8  -1   0  134.30   21.42   1
   7  -1   0 3402.61  178.13   1
   7  -1   0 3083.66  177.74   1
   6  -1   0  216.24   23.43   2
   6  -1   0  217.58   21.35   1
   6  -1   0  213.73   21.37   1
   5  -1   0 2607.17  133.20   3
   5  -1   0 2760.69  142.34   2
   5  -1   0 2636.12  147.66   1
   5  -1   0 2826.65  147.64   1
  -4   1   0  307.76   23.52   2
   4  -1   0  300.97   25.40   4
   4  -1   0  308.52   23.02   1
   4  -1   0  227.91   21.17   2
  -4   1   0  302.63   19.44   1
   4  -1   0  267.23   23.04   1
   4  -1   0  296.99   19.80   3
  -4   1   0  271.90   19.05   1
   3  -1   0 7401.88  403.27   1
  -3   1   0 7589.72  402.80   1
  -3   1   0 7673.93  385.43   2
   3  -1   0 7563.44  385.35   2
   3  -1   0 7646.91  403.20   1
   3  -1   0 7809.36  366.10   3
   3  -1   0 7392.51  403.95   4
  -3   1   0 7368.82  402.65   1
  -2   1   0   10.93    7.16   1
   2  -1   0    2.82    7.15   2
   2  -1   0    6.13    7.05   1
   2  -1   0    1.10    7.33   1
  -2   1   0   27.78    8.06   2
   2  -1   0    5.46    6.44   3
   1  -1   0   -0.90    2.83   3
  -1   1   0   -3.63    2.72   3
  -1   1   0    4.04    3.61   1
   1   1   0   -4.20    3.35   4
   2   1   0  230.48   18.62   4
   3   1   0  788.80   43.35   2
  -3  -1   0  723.81   46.69   4
   4   1   0   26.24   13.88   4
  -4  -1   0   12.31   15.28   4
   4   1   0   28.96    6.63   1
   4   1   0    9.38   11.63   2
   4   1   0   23.61    6.92   1
   5   1   0   74.13   10.50   1
   5   1   0  102.25   11.03   1
   5   1   0   92.48   16.54   2
   6   1   0  782.58   46.63   1
   6   1   0  816.95   46.53   1
   6   1   0  745.59   50.14   2
   7   1   0 1167.11   70.82   2
   7   1   0 1205.09   68.68   1
   7   1   0 1189.93   68.68   1
   8   1   0  120.90   19.23   1
   8   1   0  147.07   25.42   2
   8   1   0  113.65   17.90   1
   9   1   0  138.22   20.07   1
   9   1   0  107.80   27.84   2
   9   1   0  117.11   20.91   1
  10   1   0  207.70   35.35   2
  10   1   0  209.92   24.12   1
  10   1   0  268.34   27.19   1
  12   1   0  224.27   27.64   1
  13   1   0   -8.08   21.56   1
  13  -2   0   -8.79   30.26   1
  11  -2   0   32.11   24.11   1
  10  -2   0  484.56   42.87   1
  10  -2   0  483.60   40.95   1
   9  -2   0   25.16   24.11   1
   9  -2   0   36.85   21.98   1
   8  -2   0 1473.67   86.11   1
   8  -2   0 1349.77   84.93   1
   7  -2   0  214.15   26.33   1
   7  -2   0  288.72   27.50   1
   6  -2   0 1702.69  100.02   1
  -6   2   0 1795.57   95.43   1
  -6   2   0 1679.45   96.55   2
   6  -2   0 1758.41   99.97   1
   5  -2   0  581.98   40.45   1
   5  -2   0  572.07   35.88   3
  -5   2   0  587.80   35.94   1
  -5   2   0  576.63   39.61   2
  -5   2   0  603.27   35.91   1
   5  -2   0  593.03   39.75   1
   4  -2   0 8903.35  428.28   3
  -4   2   0 8535.00  470.70   1
  -4   2   0 8984.33  450.77   2
   4  -2   0 9039.14  472.25   1
   4  -2   0 8633.46  471.77   1
  -4   2   0 8930.02  470.79   1
   4  -2   0 8850.90  472.89   4
   3  -2   0    1.13    9.77   3
  -3   2   0   -1.31    9.61   1
  -3   2   0   -1.23    7.13   3
  -3   2   0   -7.96   10.48   2
   3  -2   0   17.14   11.54   1
   3  -2   0   19.20   11.31   1
   2  -2   0   47.55   10.51   1
   2  -2   0   51.65    9.29   3
   2  -2   0   48.83   10.52   1
  -2   2   0   67.04   10.58   1
  -2   2   0   64.42    8.68   3
  -1   2   0   -8.99    5.99   1
  -1   2   0   -5.57    4.94   3
  -1   2   0    5.93    5.60   1
   1  -2   0   -5.42    5.78   1
   1  -2   0   -2.13    4.72   3
   1  -2   0  -10.19    5.05   1
  -1  -2   0   -2.81    2.33   3
   1   2   0   -6.66    3.82   4
  -1  -2   0    0.24    4.11   4
   1   2   0   -4.59    2.57   3
  -1  -2   0   -0.25    2.07   3
  -1  -2   0    3.04    3.26   1
   1   2   0   -1.65    2.58   3
  -2  -2   0 1960.39  107.13   4
  -3  -2   0 1965.45  109.55   4
  -4  -2   0  660.48   44.12   4
   5   2   0 1055.53   59.96   2
  -5  -2   0  989.60   64.59   4
   6   2   0 1409.46   77.65   2
   6   2   0 1337.51   73.89   1
   6   2   0 1339.62   74.08   1
   7   2   0    5.43   11.44   1
   7   2   0    0.58   19.62   2
   7   2   0   36.56   11.64   1
   8   2   0   38.84   23.29   2
   8   2   0   56.96   13.87   1
   8   2   0   58.29   14.44   1
   9   2   0  599.92   40.54   1
   9   2   0  554.04   47.20   2
   9   2   0  620.52   39.91   1
  10   2   0  617.78   50.72   2
  10   2   0  631.77   42.34   1
  10   2   0  564.44   40.38   1
  11   2   0   81.66   20.53   1
  11   2   0   56.35   35.47   2
  12   2   0    9.38   17.96   1
  13  -3   0   51.22   34.48   1
  11  -3   0  300.67   35.75   1
  10  -3   0   41.27   24.05   1
   9  -3   0   58.64   27.34   1
   9  -3   0   55.18   23.41   1
   8  -3   0  516.42   40.92   1
   8  -3   0  406.46   37.98   1
   7  -3   0 2180.73  129.55   1
  -7   3   0 2300.23  123.71   1
  -7   3   0 2295.19  124.98   2
   7  -3   0 2289.41  129.87   1
  -6   3   0  546.69   34.72   1
  -6   3   0  526.38   35.04   1
  -6   3   0  542.56   39.99   2
   6  -3   0  606.78   41.94   1
   6  -3   0  487.03   41.16   1
  -5   3   0 2939.28  156.96   1
   5  -3   0 3024.43  159.36   1
  -5   3   0 2794.97  151.79   2
   5  -3   0 2817.55  159.70   1
   5  -3   0 2837.02  144.31   3
  -5   3   0 2878.18  157.15   1
   4  -3   0  657.70   44.71   1
  -4   3   0  716.23   41.75   2
   4  -3   0  683.78   39.65   3
  -4   3   0  655.76   36.43   3
   4  -3   0  650.04   43.95   1
  -4   3   0  705.29   42.21   1
  -3   3   0  380.33   25.19   2
   3  -3   0  330.55   27.76   1
  -3   3   0  368.50   26.93   1
   3  -3   0  329.14   24.51   3
  -3   3   0  305.99   22.50   3
   3  -3   0  375.87   28.70   1
   2  -3   0  118.22   13.26   3
  -2   3   0  115.12   12.43   3
   2  -3   0  112.28   14.21   1
   2  -3   0  122.72   14.93   1
  -2   3   0  100.45   14.53   1
  -2   3   0  117.04   13.73   1
   0  -3   0    0.73    6.32   1
   0   3   0    4.17    6.24   1
   0  -3   0   15.11    6.16   1
   0  -3   0   -5.58    4.66   3
   0   3   0    2.41    6.21   1
  -1  -3   0   -5.26    4.97   4
   1   3   0    5.64    5.44   1
   1   3   0   12.79    5.55   3
   1   3   0   -7.91    5.83   4
   1   3   0    0.12    4.73   3
  -1  -3   0   -4.66    4.07   3
  -1  -3   0   22.61    6.05   1
  -1  -3   0    1.72    4.89   3
   1   3   0    0.07    4.55   1
  -2  -3   0  724.77   40.27   1
   2   3   0  729.19   43.24   4
   2   3   0  705.19   36.47   3
  -2  -3   0  762.01   43.42   4
  -2  -3   0  735.09   40.32   1
   2   3   0  755.18   36.52   3
  -3  -3   0 1872.54  104.57   4
  -4  -3   0   18.00   14.34   4
  -5  -3   0  349.43   30.67   4
   6   3   0   74.32   18.46   2
  -6  -3   0   26.35   19.15   4
   7   3   0  677.09   48.52   2
   8   3   0  289.37   32.38   2
   9   3   0  207.71   32.89   2
   9   3   0  210.36   18.44   1
  10   3   0   11.52   30.29   2
  11   3   0  462.76   49.67   2
  12   3   0  380.08   50.88   2
  13  -4   0   42.27   36.72   1
  12  -4   0   43.95   28.96   1
  11  -4   0   71.73   29.44   1
  10  -4   0  175.66   30.81   1
   9  -4   0  517.66   45.13   1
   9  -4   0  592.53   48.51   1
   8  -4   0 1005.87   68.21   1
   8  -4   0 1012.49   69.74   1
   7  -4   0  140.49   24.87   1
  -7   4   0  160.81   27.10   2
  -7   4   0  141.38   17.47   1
   7  -4   0  135.40   24.23   1
   6  -4   0  279.25   29.96   1
  -6   4   0  346.22   29.00   2
   6  -4   0  296.67   30.83   1
  -6   4   0  315.69   26.22   1
   5  -4   0  944.06   58.38   1
   5  -4   0  892.56   53.07   3
   5  -4   0  859.82   58.59   1
  -5   4   0  910.65   55.28   2
  -5   4   0  904.77   55.43   1
   4  -4   0 2978.34  150.05   3
   4  -4   0 2959.13  165.96   1
  -4   4   0 3040.69  148.17   3
  -4   4   0 3113.17  156.99   2
   4  -4   0 3006.21  165.58   1
  -4   4   0 2890.23  164.20   1
  -3   4   0  115.86   16.01   1
   3  -4   0  100.00   16.56   1
  -3   4   0   95.36   15.02   1
  -3   4   0  108.67   13.80   3
   3  -4   0   88.38   16.91   1
   3  -4   0   77.49   15.23   3
  -2   4   0  209.58   20.22   1
  -2   4   0  240.71   18.04   3
   2  -4   0  213.75   20.95   1
  -2   4   0  199.82   19.67   1
   2  -4   0  226.79   20.67   1
   2  -4   0  218.99   18.21   3
   1  -4   0   79.62   12.85   3
   1  -4   0  114.97   15.65   1
  -1   4   0   93.04   15.11   1
  -1   4   0  139.33   15.20   1
   1  -4   0  167.68   15.04   1
  -1  -4   0    8.31    7.78   4
   1   4   0  -16.62    7.91   1
   1   4   0    3.92    7.34   3
   1   4   0  -19.24    7.28   3
  -1  -4   0    1.84    8.84   1
   1   4   0   -7.42    7.49   1
  -1  -4   0   -3.31    7.23   3
  -1  -4   0   14.04    7.96   1
  -1  -4   0  -15.24    5.44   3
  -2  -4   0  527.73   26.48   3
   2   4   0  476.51   32.71   4
   2   4   0  528.11   27.58   3
  -2  -4   0  547.91   33.40   4
   2   4   0  525.48   30.79   1
  -2  -4   0  481.02   30.61   1
   2   4   0  493.79   27.66   3
  -2  -4   0  496.37   26.42   3
   2   4   0  543.84   31.91   1
   3   4   0 1198.95   66.29   1
  -3  -4   0 1212.96   70.74   4
   3   4   0 1205.78   66.00   1
  -4  -4   0  224.42   22.54   4
  -5  -4   0 1746.18  102.41   4
  -6  -4   0  542.61   43.21   4
   7   4   0  139.65   23.99   2
  -7  -4   0  110.23   25.32   4
   8   4   0   21.38   23.93   2
   9   4   0  280.59   35.87   2
  10   4   0  660.28   55.20   2
  11   4   0  391.83   47.13   2
  12   4   0   12.43   41.37   2
  12  -5   0  266.12   39.09   1
  11  -5   0  143.86   33.13   1
  10  -5   0  329.64   38.50   1
   9  -5   0   68.52   32.08   1
   9  -5   0   31.66   26.37   1
   8  -5   0  284.90   34.39   1
  -8   5   0  245.50   34.05   2
   8  -5   0  222.13   31.90   1
  -8   5   0  234.53   24.17   1
   7  -5   0  754.68   55.75   1
  -7   5   0  807.64   53.76   2
   7  -5   0  741.06   56.32   1
  -7   5   0  756.51   48.98   1
   6  -5   0 1263.22   80.62   1
  -6   5   0 1314.20   75.67   2
   6  -5   0 1311.60   80.01   1
  -5   5   0 1320.86   75.24   2
  -5   5   0 1373.58   69.20   3
   5  -5   0 1190.84   73.25   3
   5  -5   0 1257.62   80.78   1
   5  -5   0 1453.41   81.41   1
  -4   5   0  290.60   24.13   1
  -4   5   0  264.04   21.60   3
   4  -5   0  257.10   26.54   1
   4  -5   0  259.40   24.48   3
  -4   5   0  238.30   23.91   1
   4  -5   0  225.85   26.21   1
   3  -5   0   -2.69   14.25   3
   3  -5   0   -8.03   15.83   1
   3  -5   0    0.76   15.27   1
  -3   5   0  -12.44   13.07   3
  -3   5   0    5.36   14.09   1
  -3   5   0  -26.95   12.61   1
  -2   5   0  125.90   17.16   1
   2  -5   0   90.49   17.03   1
  -2   5   0   39.26   15.47   1
   2  -5   0  108.09   17.87   1
   2  -5   0   78.85   14.99   3
  -2   5   0   61.88   14.49   3
   1  -5   0  282.79   25.32   1
   1  -5   0  307.10   23.18   3
   1  -5   0  307.06   25.47   1
  -1   5   0  326.28   25.75   1
  -1   5   0  300.61   24.74   1
   0   5   0  723.29   42.37   3
   0  -5   0  736.16   46.85   1
   0   5   0  780.71   46.60   1
   0   5   0  816.46   46.84   1
   0  -5   0  743.38   41.54   3
   0  -5   0  768.46   47.45   1
  -1  -5   0  140.69   14.93   1
   1   5   0  155.46   13.05   3
  -1  -5   0  134.48   13.74   3
  -1  -5   0  159.43   16.17   1
  -1  -5   0  171.31   13.50   3
   1   5   0  126.78   15.92   1
   1   5   0  139.53   15.37   1
   2   5   0   42.80   10.79   3
   2   5   0   28.20   11.59   1
   2   5   0   45.04   10.56   1
  -2  -5   0   21.86   11.04   1
  -2  -5   0   22.96    7.39   3
   2   5   0   45.69    9.52   3
  -2  -5   0   45.57    8.51   3
   3   5   0  123.91   10.54   3
   3   5   0  121.06   12.45   1
  -3  -5   0   90.87   16.60   4
   3   5   0   96.10   13.70   1
   3   5   0  127.51   11.08   3
  -3  -5   0  124.67   10.68   1
  -3  -5   0  146.27   10.81   1
   4   5   0   -0.41    9.03   1
  -4  -5   0    4.13   15.76   4
   5   5   0   21.59    7.47   1
   5   5   0    8.73    6.70   1
  -5  -5   0    5.36   17.19   4
  -6  -5   0   19.48   18.07   4
  -7  -5   0  238.67   31.16   4
  -8  -5   0   45.33   24.34   4
   8   5   0   52.91   25.96   2
   9   5   0  129.20   29.95   2
  10   5   0   57.95   32.83   2
  11   5   0  227.07   42.65   2
  12   5   0   87.69   44.05   2
  12  -6   0   27.11   32.22   1
  11  -6   0   34.42   29.88   1
  10  -6   0   54.01   29.64   1
   9  -6   0  685.06   58.42   1
   9  -6   0  822.31   64.76   1
  -9   6   0  779.52   59.84   2
  -8   6   0  446.68   38.02   1
   8  -6   0  432.30   42.95   1
  -8   6   0  552.62   45.12   2
   8  -6   0  519.08   46.01   1
   7  -6   0  372.45   38.17   1
   7  -6   0  393.37   39.75   1
  -7   6   0  396.68   37.16   2
  -7   6   0  411.56   32.29   1
   6  -6   0  104.12   24.34   1
  -6   6   0  151.48   23.09   2
   6  -6   0  109.87   24.57   1
   6  -6   0   52.56   24.83   3
   5  -6   0   14.56   19.72   3
   5  -6   0   10.25   20.51   1
   5  -6   0    9.23   19.14   1
  -5   6   0   23.57   17.95   2
  -5   6   0    0.45   14.10   3
  -4   6   0  269.64   24.36   3
  -4   6   0  308.13   28.48   1
   4  -6   0  314.79   29.64   1
   4  -6   0  314.29   30.23   1
  -4   6   0  282.45   26.07   1
   4  -6   0  306.52   27.51   3
  -3   6   0  409.40   30.45   3
   3  -6   0  461.34   36.46   1
   3  -6   0  437.30   35.83   1
  -3   6   0  366.16   31.69   1
  -3   6   0  396.96   33.73   1
   3  -6   0  445.36   33.06   3
  -2   6   0  244.76   20.63   3
  -2   6   0  245.62   24.27   1
   2  -6   0  224.10   21.13   3
   2  -6   0  225.46   23.67   1
   2  -6   0  240.89   24.88   1
  -2   6   0  263.72   24.36   1
  -1   6   0 1863.59  106.09   1
   1  -6   0 1900.52   96.03   3
   1  -6   0 1801.95  105.46   1
  -1   6   0 1778.38  105.62   1
   1  -6   0 1977.72  106.32   1
   0   6   0  661.40   38.95   3
   0   6   0  569.84   41.77   1
   0  -6   0  662.49   38.43   3
   0   6   0  663.23   42.49   1
   0  -6   0  719.57   43.77   1
   0  -6   0  609.82   41.61   1
  -1  -6   0  210.78   18.25   3
   1   6   0  209.25   18.14   3
  -1  -6   0  224.29   17.54   3
   1   6   0  190.49   19.30   1
   1   6   0  224.31   19.43   1
  -1  -6   0  224.52   19.81   1
  -1  -6   0  187.51   19.19   1
   2   6   0  945.01   52.30   3
  -2  -6   0  965.88   51.41   3
   2   6   0  981.57   52.13   3
   2   6   0  977.78   57.41   1
  -2  -6   0 1022.21   51.41   3
  -2  -6   0 1050.92   58.08   1
  -2  -6   0  944.27   58.55   4
   2   6   0  975.91   58.54   1
   2   6   0  984.11   58.52   4
   3   6   0   16.61    9.43   3
   3   6   0  -16.81   12.24   1
  -3  -6   0   19.04    9.33   1
   3   6   0    7.58   10.63   1
  -3  -6   0   17.67   13.66   4
  -3  -6   0   13.88    5.42   3
   3   6   0   12.71   10.37   3
  -3  -6   0   31.76   10.21   1
   3   6   0  -19.27   13.02   4
   4   6   0   78.73   11.66   1
   4   6   0   81.92   10.45   3
   4   6   0   42.50   12.95   1
  -4  -6   0   69.97   17.62   4
   4   6   0   84.48   10.08   3
   5   6   0  361.52   23.19   1
   5   6   0  289.85   23.87   1
  -5  -6   0  366.14   31.31   4
  -6  -6   0  107.88   23.83   4
   6   6   0  115.44   11.94   1
  -7  -6   0  210.04   28.89   4
   8   6   0   28.93   24.19   2
  -8  -6   0   12.28   24.05   4
  -9  -6   0   32.85   27.92   4
   9   6   0   25.24   27.38   2
  10   6   0  395.97   44.57   2
  11   6   0  311.34   47.44   2
  12   6   0  -13.31   41.91   2
  12  -7   0  100.67   36.33   1
  11  -7   0  246.13   38.70   1
  10  -7   0  584.71   51.76   1
   9  -7   0   59.68   29.28   1
   8  -7   0   -1.17   29.81   1
   8  -7   0   11.24   25.74   1
  -8   7   0   30.28   28.97   2
   7  -7   0   65.79   25.19   1
   7  -7   0    6.35   26.93   1
  -7   7   0   33.94   26.58   2
  -6   7   0  254.74   28.91   2
   6  -7   0  297.86   33.09   1
   6  -7   0  273.64   31.87   1
   6  -7   0  274.62   32.89   3
  -6   7   0  232.80   23.48   3
   5  -7   0  268.14   28.45   3
   5  -7   0  189.00   28.06   1
  -5   7   0  231.69   24.03   3
  -5   7   0  218.32   25.24   1
   5  -7   0  241.53   29.59   1
   4  -7   0  225.75   27.63   1
  -4   7   0  184.58   23.13   3
  -4   7   0  281.76   25.61   1
   4  -7   0  238.57   27.52   1
   4  -7   0  220.16   26.31   3
   3  -7   0  102.25   21.03   3
  -3   7   0  105.37   20.75   1
   3  -7   0  156.65   23.02   1
  -3   7   0  107.04   20.54   1
   3  -7   0  140.64   23.13   1
  -3   7   0  144.94   19.55   3
   2  -7   0   23.93   18.32   1
   2  -7   0   26.72   18.04   1
   2  -7   0    6.55   16.54   3
  -2   7   0   -0.87   15.22   1
  -2   7   0  -11.70   14.96   1
  -2   7   0  -16.72   15.29   3
   1  -7   0  148.07   17.96   3
   1  -7   0  121.25   19.48   1
   1  -7   0  153.88   20.82   1
  -1   7   0  127.30   20.72   1
  -1   7   0  126.39   20.87   1
   0   7   0   56.85   15.82   3
   0  -7   0   94.40   17.06   1
   0  -7   0   79.62   15.42   3
   0   7   0   60.73   16.61   1
   0  -7   0    9.66   14.94   1
   0   7   0   61.43   17.35   1
  -1  -7   0   -2.48   11.59   3
  -1  -7   0   33.62   13.59   3
   1   7   0   -6.69   13.50   1
  -1  -7   0    7.59   14.52   1
   1   7   0   11.20   12.13   3
  -1  -7   0   -6.79   13.46   1
   1   7   0  -28.66   13.97   1
  -2  -7   0  365.57   28.15   1
  -2  -7   0  374.60   25.06   3
   2   7   0  376.80   29.22   1
   2   7   0  326.27   24.85   3
   2   7   0  310.76   26.87   1
  -2  -7   0  375.31   27.91   1
  -2  -7   0  319.09   24.36   3
  -2  -7   0  330.68   27.51   4
  -3  -7   0   68.53   12.76   1
   3   7   0   60.11   15.01   1
  -3  -7   0   31.19    8.80   3
   3   7   0   57.47   13.64   1
   3   7   0   54.39   13.68   3
   3   7   0   64.07   15.19   4
   3   7   0   47.93   12.68   3
  -3  -7   0   59.52    9.41   3
  -3  -7   0   43.78   16.99   4
   4   7   0  325.21   22.92   3
   4   7   0  326.02   25.45   1
  -4  -7   0  335.97   29.52   4
  -4  -7   0  347.91   21.80   1
  -4  -7   0  307.04   21.48   1
   4   7   0  323.25   23.95   3
   4   7   0  317.54   25.25   1
  -5  -7   0   40.73   19.88   4
   5   7   0    5.84   12.29   1
   5   7   0   38.31   11.31   1
   6   7   0  268.65   22.40   1
  -6  -7   0  298.73   31.52   4
   6   7   0  293.75   21.98   1
  -7  -7   0  169.55   27.79   4
   7   7   0  217.90   17.48   1
   7   7   0  183.07   16.02   1
  -8  -7   0   44.99   24.17   4
  -9  -7   0   32.52   27.77   4
   9   7   0   49.19   27.59   2
 -10  -7   0  143.54   38.33   4
  10   7   0  121.59   36.23   2
  11   7   0  123.19   41.73   2
  12   7   0  -39.39   43.18   2
  13   7   0   62.54   51.25   2
  12  -8   0    0.80   34.26   1
  11  -8   0  275.87   42.13   1
  10  -8   0   36.77   30.77   1
   9  -8   0  304.87   40.23   1
   8  -8   0   74.43   35.63   1
  -8   8   0  142.21   33.89   2
   8  -8   0  103.42   29.60   1
   7  -8   0  573.35   50.77   1
   7  -8   0  602.08   54.12   1
  -7   8   0  699.79   49.79   2
  -6   8   0  -10.36   17.80   3
   6  -8   0   -9.81   21.88   1
  -6   8   0   30.80   23.05   2
   6  -8   0   -0.65   29.43   3
  -6   8   0   -2.39   18.92   1
   6  -8   0   32.54   25.77   1
   5  -8   0   -8.73   20.31   1
   5  -8   0   18.35   24.08   3
  -5   8   0   49.22   19.89   1
  -5   8   0   20.37   18.62   3
   5  -8   0   25.38   22.01   1
  -4   8   0  -14.69   17.47   1
   4  -8   0   27.85   20.73   1
   4  -8   0   22.12   21.66   1
  -4   8   0   -8.88   16.88   3
   4  -8   0   -1.89   21.27   3
  -3   8   0  382.03   34.01   1
   3  -8   0  436.24   34.92   1
   3  -8   0  413.78   34.23   1
  -3   8   0  332.48   30.15   3
  -3   8   0  414.62   34.73   1
   3  -8   0  347.15   30.60   3
   2  -8   0  125.49   22.69   1
  -2   8   0   65.97   19.66   1
  -2   8   0   68.44   18.80   3
  -2   8   0   67.06   20.66   1
   2  -8   0   87.95   18.40   3
   2  -8   0   90.77   21.22   1
   1  -8   0  887.79   56.51   1
  -1   8   0  964.97   56.91   1
   1  -8   0  758.48   50.27   3
   1  -8   0  743.30   55.37   1
  -1   8   0  821.71   55.83   1
   0  -8   0   42.88   16.25   1
   0   8   0   28.76   16.58   3
   0   8   0   59.70   18.52   1
   0  -8   0   26.71   15.37   3
   0  -8   0   22.08   16.59   1
   0   8   0   33.62   18.17   1
   1   8   0  376.12   28.25   3
  -1  -8   0  395.48   28.67   3
  -1  -8   0  377.18   27.55   3
   1   8   0  382.05   31.21   1
  -1  -8   0  316.64   28.76   1
   1   8   0  393.11   31.00   1
  -1  -8   0  393.10   30.89   1
   2   8   0  697.86   44.78   1
  -2  -8   0  637.52   39.12   3
  -2  -8   0  755.79   39.89   3
  -2  -8   0  614.23   44.51   4
   2   8   0  619.93   44.78   1
   2   8   0  633.16   39.81   3
  -2  -8   0  660.58   43.39   1
  -2  -8   0  670.24   44.37   1
  -3  -8   0   23.49   17.00   4
   3   8   0   21.23   14.50   3
   3   8   0   42.74   16.88   4
   3   8   0   21.24   15.38   1
  -3  -8   0   -1.11   10.23   3
  -3  -8   0    9.66   13.88   1
   3   8   0   17.44   12.97   3
   3   8   0  -22.85   12.71   1
  -3  -8   0    2.59    9.87   3
   4   8   0  -10.84   13.62   3
   4   8   0   45.80   13.75   1
  -4  -8   0    4.78   16.78   4
  -4  -8   0   18.32   10.32   1
   4   8   0   15.91   12.94   3
   4   8   0   25.76   14.67   1
  -4  -8   0    4.01    9.40   1
   5   8   0   -2.60   13.42   1
   5   8   0   -5.18   12.11   1
  -5  -8   0  -15.11   16.68   4
   6   8   0   29.43   12.49   1
   6   8   0   17.56   12.81   1
  -6  -8   0   29.30   19.67   4
   7   8   0   20.13   12.85   1
  -7  -8   0   27.61   20.60   4
   7   8   0   55.48   12.86   1
   8   8   0   33.55   11.55   1
   8   8   0   25.18   12.37   1
  -8  -8   0   40.44   23.67   4
  -9  -8   0   78.60   28.59   4
  10   8   0  181.66   36.20   2
 -10  -8   0  131.10   35.91   4
  11   8   0   27.25   36.45   2
  12   8   0  -15.42   40.92   2
  13   8   0  -20.46   47.84   2
  12  -9   0   36.11   34.74   1
  11  -9   0   68.38   35.62   1
  10  -9   0  243.40   40.45   1
   9  -9   0   10.18   26.86   1
  -8   9   0  189.91   39.29   2
   8  -9   0  234.75   34.35   1
   8  -9   0  141.63   39.57   1
   7  -9   0   -2.46   24.81   1
  -7   9   0   -3.94   27.57   2
  -7   9   0   18.64   20.35   3
   7  -9   0   21.21   31.32   1
  -6   9   0   22.04   21.98   1
  -6   9   0  -11.93   19.62   3
   6  -9   0   19.76   23.86   1
  -6   9   0   38.58   25.06   2
   6  -9   0   -6.75   26.52   1
   6  -9   0  -50.88   28.63   3
   5  -9   0   -4.98   21.33   1
  -5   9   0   42.93   19.94   3
  -5   9   0   19.06   19.93   1
   5  -9   0   15.76   25.84   3
   5  -9   0   12.59   23.76   1
   4  -9   0   82.94   25.54   3
  -4   9   0   83.54   22.06   1
  -4   9   0  119.85   22.46   3
   4  -9   0  102.67   23.03   1
   4  -9   0  120.79   26.36   1
   3  -9   0  -29.79   19.87   1
  -3   9   0  -20.72   19.58   1
  -3   9   0    1.37   18.48   3
   3  -9   0   19.56   18.94   1
   3  -9   0    4.21   20.56   3
  -2   9   0  200.76   25.56   1
  -2   9   0  199.35   22.78   3
   2  -9   0  181.81   25.57   1
   2  -9   0  208.41   27.05   1
   2  -9   0  217.92   23.98   3
  -2   9   0  160.23   26.33   1
   1  -9   0  122.53   21.42   3
  -1   9   0  119.95   23.54   1
   1  -9   0  131.61   22.47   1
  -1   9   0  150.11   23.77   1
   1  -9   0  139.04   21.95   1
   0   9   0   36.07   18.85   1
   0  -9   0   35.58   17.04   3
   0   9   0   -2.45   17.17   3
   0  -9   0   30.41   17.19   1
   0  -9   0   18.28   17.66   1
   0   9   0   17.48   19.19   1
  -1  -9   0   82.80   19.87   1
  -1  -9   0   86.06   18.97   1
   1   9   0   92.23   18.67   3
  -1  -9   0   71.64   17.05   3
   1   9   0   76.21   19.82   1
  -1  -9   0   85.76   18.15   3
   1   9   0   90.64   20.34   1
   2   9   0  823.85   57.95   1
   2   9   0  936.74   58.44   1
  -2  -9   0  897.29   58.12   4
  -2  -9   0  895.83   52.58   3
  -2  -9   0  931.43   51.15   3
  -2  -9   0  905.43   57.82   1
  -2  -9   0  897.07   56.98   1
   2   9   0 1005.03   53.19   3
  -3  -9   0   -5.59   17.68   4
  -3  -9   0   -5.53   12.40   3
   3   9   0   -8.59   15.51   1
   3   9   0  -20.67   16.63   1
   3   9   0    6.51   14.52   3
  -3  -9   0  -14.28   13.36   1
  -3  -9   0    5.08   11.01   3
   4   9   0   32.29   16.00   1
  -4  -9   0   13.29    8.05   3
  -4  -9   0   29.97   11.15   1
  -4  -9   0   23.98    8.33   3
   4   9   0   45.53   17.30   1
   4   9   0    9.72   16.32   3
  -4  -9   0   48.18   19.70   4
  -4  -9   0   18.08   12.44   1
   5   9   0  -12.59   15.48   1
  -5  -9   0  -31.11   18.69   4
  -5  -9   0  -10.00    8.32   1
  -5  -9   0   -0.21    7.74   1
   5   9   0   -1.13   14.27   1
   6   9   0  265.94   24.40   1
   6   9   0  302.84   24.78   1
  -6  -9   0  316.04   32.62   4
   7   9   0   -7.69   14.36   1
   7   9   0   18.08   14.26   1
  -7  -9   0   -6.16   20.79   4
   8   9   0   16.39   14.48   1
  -8  -9   0   21.49   22.73   4
   8   9   0  -10.41   13.31   1
  -9  -9   0   17.76   25.71   4
 -10  -9   0  226.56   40.48   4
  10   9   0  253.10   39.30   2
  11   9   0   82.77   38.39   2
 -11  -9   0   55.54   36.94   4
  12   9   0  -42.65   44.07   2
  13   9   0   12.42   53.00   2
  11 -10   0  181.20   40.71   1
  10 -10   0    5.08   33.16   1
   9 -10   0  -21.29   29.76   1
   8 -10   0   22.84   28.53   1
  -8  10   0   35.78   37.83   2
   7 -10   0  355.29   45.35   1
  -7  10   0  441.20   42.46   2
   7 -10   0  362.23   42.44   1
  -7  10   0  443.37   35.96   3
  -7  10   0  368.46   39.94   1
  -6  10   0   84.74   25.66   3
   6 -10   0   98.92   27.84   1
   6 -10   0   39.48   31.05   1
   6 -10   0   94.92   36.21   3
  -6  10   0   92.69   26.67   1
   5 -10   0   21.01   20.87   1
  -5  10   0   -5.68   22.50   3
  -5  10   0   16.80   21.83   1
   5 -10   0   20.99   27.93   3
   5 -10   0   25.70   26.88   1
   4 -10   0   44.67   25.46   3
   4 -10   0   55.46   22.84   1
   4 -10   0   26.91   23.53   1
  -4  10   0   17.66   21.70   3
  -4  10   0   27.49   21.99   1
   3 -10   0  361.66   34.52   1
   3 -10   0  295.59   30.65   3
   3 -10   0  295.81   32.20   1
  -3  10   0  300.35   30.19   3
  -3  10   0  322.67   33.58   1
  -2  10   0   85.58   23.61   1
   2 -10   0   66.35   24.13   1
   2 -10   0   35.57   22.07   3
   2 -10   0   48.04   22.38   1
  -2  10   0   86.77   23.30   1
  -2  10   0   77.81   20.95   3
  -1  10   0  115.28   24.23   1
   1 -10   0  121.68   23.92   1
   1 -10   0  173.03   25.40   1
   1 -10   0  156.73   23.32   3
  -1  10   0  138.18   23.67   1
   0 -10   0   97.47   21.66   1
   0 -10   0   71.24   19.85   3
   0  10   0  133.27   23.93   1
   0 -10   0  108.51   21.51   1
   0  10   0   57.81   20.94   1
   0  10   0  125.42   22.29   3
   1  10   0   70.35   21.19   3
  -1 -10   0  150.61   22.11   1
  -1 -10   0  175.32   22.85   1
  -1 -10   0  129.84   18.80   3
  -1 -10   0  153.49   21.15   3
   1  10   0  135.78   23.33   1
   2  10   0  280.23   25.70   3
  -2 -10   0  301.02   24.41   3
  -2 -10   0  264.08   25.83   1
   2  10   0  273.21   27.90   1
  -2 -10   0  276.61   27.24   1
  -2 -10   0  217.36   26.29   4
   2  10   0  192.15   26.29   1
  -2 -10   0  258.98   23.37   3
  -3 -10   0   15.57   13.11   3
  -3 -10   0   17.25   17.42   4
   3  10   0   -8.09   17.81   1
   3  10   0   28.69   16.20   3
  -3 -10   0   29.31   14.19   3
  -3 -10   0   22.00   15.71   1
  -3 -10   0  -15.35   15.79   1
   3  10   0   20.62   16.86   1
  -4 -10   0  232.68   22.48   1
   4  10   0  148.32   23.09   1
  -4 -10   0  216.38   26.87   4
  -4 -10   0  205.45   16.55   3
  -4 -10   0  221.59   16.70   3
   5  10   0  -13.82   15.48   1
   5  10   0  -22.70   15.06   1
  -5 -10   0  -11.78   10.48   1
  -5 -10   0   -3.74    9.24   1
  -5 -10   0    0.14   18.13   4
   6  10   0   -4.94   15.11   1
   6  10   0   18.44   16.51   1
  -6 -10   0   -1.55   19.14   4
   7  10   0  108.87   18.29   1
  -7 -10   0   65.22   24.03   4
   7  10   0  109.26   18.99   1
  -8 -10   0  130.80   29.68   4
   8  10   0  198.80   20.75   1
   8  10   0  189.95   21.69   1
   9  10   0    5.84   14.57   1
   9  10   0   26.40   16.64   1
  -9 -10   0  -26.75   26.60   4
 -10 -10   0   40.83   31.03   4
 -11 -10   0   55.86   37.81   4
  11  10   0   -7.88   36.71   2
  12  10   0   -0.07   42.21   2
  13  10   0   65.00   54.72   2
  11 -11   0   44.09   37.50   1
  10 -11   0    5.10   33.95   1
   9 -11   0  -45.29   30.61   1
   8 -11   0  320.63   42.07   1
  -7  11   0   33.70   28.92   1
   7 -11   0   22.06   34.77   1
  -7  11   0   10.30   32.49   2
  -7  11   0   13.99   25.57   3
   7 -11   0   -1.98   27.75   1
   6 -11   0   40.43   25.68   1
  -6  11   0   50.53   28.53   1
   6 -11   0   89.32   33.07   1
  -6  11   0   59.91   26.29   3
   6 -11   0   33.62   35.32   3
  -5  11   0   21.42   22.76   1
   5 -11   0   33.75   30.31   1
   5 -11   0    5.28   23.48   1
  -5  11   0    6.40   25.08   3
   5 -11   0   43.36   30.77   3
   4 -11   0  100.77   29.26   3
  -4  11   0  115.12   26.89   1
  -4  11   0  109.26   25.64   3
   4 -11   0  152.49   30.89   1
   4 -11   0  135.21   27.82   1
   3 -11   0  437.69   39.53   1
   3 -11   0  445.53   41.60   1
  -3  11   0  347.63   36.88   1
  -3  11   0  423.55   35.86   3
   3 -11   0  391.64   37.39   3
  -2  11   0   -5.11   18.87   3
   2 -11   0   41.26   22.87   3
   2 -11   0   -9.40   18.57   1
  -2  11   0   36.53   23.41   1
   2 -11   0    7.90   23.24   1
  -1  11   0   11.30   22.21   1
   1 -11   0    7.45   18.61   1
   1 -11   0   15.36   22.12   1
   1 -11   0   16.18   20.31   3
  -1  11   0   24.75   20.46   1
   0  11   0   10.50   19.99   3
   0 -11   0   -6.13   20.25   1
   0 -11   0    7.95   20.39   1
   0  11   0   14.64   20.01   1
   0  11   0  -16.10   19.52   1
   0 -11   0  -18.72   18.18   3
  -1 -11   0 1078.87   62.72   3
   1  11   0 1048.29   68.81   1
  -1 -11   0  993.83   62.83   3
   1  11   0 1097.86   70.63   1
  -1 -11   0 1059.57   68.94   1
  -1 -11   0 1124.37   70.78   1
   1  11   0 1156.12   64.61   3
   2  11   0    9.64   19.52   1
  -2 -11   0   19.49   19.67   4
  -2 -11   0   51.27   16.80   3
  -2 -11   0   10.10   18.46   1
  -2 -11   0   32.95   17.93   1
   2  11   0   50.55   20.28   3
   2  11   0   46.83   20.39   1
  -2 -11   0   13.73   17.28   3
   3  11   0   20.07   17.98   3
  -3 -11   0    5.35   14.58   3
  -3 -11   0   28.05   17.72   1
  -3 -11   0    1.06   18.06   4
  -3 -11   0   -4.83   15.22   3
   3  11   0    3.12   17.88   1
   3  11   0   18.73   19.94   1
  -4 -11   0   -7.78   12.60   3
   4  11   0  -16.71   17.63   1
   4  11   0  -15.56   18.47   1
  -4 -11   0   15.02   19.51   4
  -4 -11   0  -14.36   11.73   3
  -5 -11   0   -2.29   19.00   4
   5  11   0   27.80   17.94   1
  -5 -11   0  -22.32   10.83   1
   5  11   0   17.28   18.15   1
   6  11   0   85.44   20.13   1
   6  11   0  129.40   20.95   1
  -6 -11   0  129.18   25.81   4
   7  11   0   54.29   18.96   1
   7  11   0   33.42   19.28   1
  -7 -11   0   22.63   22.61   4
  -8 -11   0    5.24   23.88   4
   8  11   0    8.01   18.74   1
   8  11   0   39.31   18.53   1
   9  11   0    5.24   16.72   1
   9  11   0  -14.74   18.49   1
  -9 -11   0   43.17   27.75   4
  10  11   0   40.24   17.14   1
  10  11   0   55.33   16.88   1
 -10 -11   0   61.46   31.71   4
 -11 -11   0    6.06   31.86   4
  11  11   0   14.55   37.34   2
  12  11   0   96.93   45.91   2
 -12 -11   0   48.67   45.84   4
  13  11   0   34.51   53.83   2
  11 -12   0   52.51   39.06   1
  10 -12   0   23.36   33.99   1
   9 -12   0  156.09   38.56   1
  -8  12   0    4.34   28.56   3
   8 -12   0   15.81   30.01   1
  -7  12   0  206.90   42.77   2
   7 -12   0  151.42   33.95   1
  -7  12   0  126.34   31.64   3
   6 -12   0  175.76   41.38   3
  -6  12   0  114.36   29.76   3
  -6  12   0  219.27   34.45   1
   6 -12   0  190.76   31.98   1
   6 -12   0   92.36   37.68   1
  -5  12   0  112.40   29.90   1
   5 -12   0  225.18   38.60   1
  -5  12   0  174.99   30.15   3
   5 -12   0  173.88   29.83   1
   5 -12   0  184.18   37.67   3
   4 -12   0   26.39   29.81   1
  -4  12   0   40.28   25.26   1
   4 -12   0  135.45   32.02   3
  -4  12   0   80.40   26.59   3
   4 -12   0   15.63   22.31   1
   3 -12   0  -41.70   25.67   1
  -3  12   0    9.93   23.62   1
   3 -12   0   10.03   25.40   3
  -3  12   0  -18.12   20.74   3
   3 -12   0   -6.31   20.10   1
   2 -12   0  548.02   44.24   1
  -2  12   0  464.26   43.26   1
   2 -12   0  401.90   41.16   1
  -2  12   0  465.31   39.12   3
   2 -12   0  503.95   40.46   3
   1 -12   0  209.47   25.82   3
   1 -12   0  234.72   32.03   1
  -1  12   0  163.49   27.55   1
   1 -12   0  203.40   27.89   1
   1 -12   0  156.90   25.47   3
   0 -12   0  353.28   30.84   3
   0  12   0  313.40   32.45   1
   0  12   0  238.94   31.50   1
   0 -12   0  345.50   32.95   1
   0  12   0  232.78   30.15   3
  -1 -12   0    7.42   17.31   1
  -1 -12   0  -23.49   19.05   3
  -1 -12   0    1.71   19.00   3
   1  12   0  -23.32   18.21   1
   1  12   0  -17.48   18.49   1
   1  12   0    1.65   21.68   3
   2  12   0  243.13   27.17   3
   2  12   0  215.37   28.14   1
  -2 -12   0  199.70   28.22   4
  -2 -12   0  179.01   25.54   1
  -2 -12   0  204.80   25.09   3
  -2 -12   0  170.60   23.30   3
   2  12   0  229.87   28.07   1
   3  12   0   13.98   19.59   1
  -3 -12   0    6.56   18.98   1
  -3 -12   0   30.16   18.05   3
   3  12   0   37.58   19.99   1
   3  12   0   16.28   20.89   3
  -3 -12   0   25.29   16.86   3
  -3 -12   0   68.19   22.66   4
  -4 -12   0   96.27   22.71   4
   4  12   0   70.94   21.15   1
   4  12   0  100.93   22.85   1
  -4 -12   0   88.85   15.45   3
  -4 -12   0   78.96   16.43   3
   5  12   0   45.25   19.73   1
  -5 -12   0   10.75    9.35   3
   5  12   0   -3.61   18.70   1
  -5 -12   0   10.50    9.18   3
  -5 -12   0   34.35   21.33   4
  -5 -12   0    9.71   13.32   1
   6  12   0   -6.08   19.27   1
  -6 -12   0    5.91   10.33   1
  -6 -12   0   58.29   25.55   4
   6  12   0   19.67   20.07   1
  -7 -12   0   -8.69   23.25   4
   7  12   0  -29.98   18.84   1
   7  12   0   11.34   19.99   1
  -8 -12   0  461.72   47.27   4
   8  12   0  445.45   35.62   1
   8  12   0  436.85   36.62   1
   9  12   0   27.46   19.68   1
   9  12   0   24.63   21.09   1
  -9 -12   0    4.00   28.32   4
  10  12   0   52.31   18.85   1
  10  12   0   50.98   20.58   1
 -10 -12   0   79.14   34.27   4
 -11 -12   0  -18.67   31.85   4
  12  12   0  -34.08   43.25   2
 -12 -12   0   49.37   43.90   4
  13  12   0   71.47   52.54   2
  10 -13   0  -10.63   36.90   1
   9 -13   0   40.11   33.86   1
  -8  13   0  413.11   42.47   3
   8 -13   0  321.50   46.23   1
   7 -13   0  138.96   35.08   1
  -7  13   0  209.93   36.69   3
   6 -13   0   74.60   32.15   1
  -6  13   0  217.42   37.61   1
   6 -13   0  132.87   42.19   3
  -6  13   0  129.29   32.39   3
   6 -13   0  119.52   38.53   1
  -5  13   0  -21.58   28.64   3
  -5  13   0   -7.50   25.99   1
   5 -13   0  -43.96   24.40   1
   5 -13   0    5.45   33.34   1
   5 -13   0  -27.29   33.12   3
  -4  13   0  115.70   28.94   3
   4 -13   0   83.19   32.51   3
   4 -13   0  140.01   29.43   1
  -4  13   0   82.76   29.04   1
  -3  13   0  327.08   38.61   1
   3 -13   0  377.88   38.54   1
  -3  13   0  288.94   33.14   3
   3 -13   0  271.78   34.60   3
  -2  13   0  -12.33   23.27   3
   2 -13   0  -24.93   19.08   1
   2 -13   0   10.47   25.09   3
  -2  13   0  -16.70   24.41   1
   1 -13   0  169.52   28.39   3
  -1  13   0  184.09   31.16   1
   1 -13   0  180.06   28.11   3
   1 -13   0  133.59   27.53   1
   0  13   0   -8.73   20.47   1
   0  13   0  -17.01   22.27   3
   0 -13   0  -18.77   21.04   1
   0  13   0  -28.37   20.17   1
   0 -13   0   10.80   21.57   3
   1  13   0  220.79   27.69   3
   1  13   0  158.57   28.83   1
  -1 -13   0  240.23   27.91   3
  -1 -13   0  250.43   26.18   3
   1  13   0  255.24   30.06   1
  -1 -13   0  164.36   27.98   1
   2  13   0   92.37   23.08   1
   2  13   0  117.94   25.73   3
  -2 -13   0   91.86   21.70   3
  -2 -13   0   56.56   23.90   4
  -2 -13   0  104.68   23.08   1
   2  13   0   39.26   23.16   1
  -2 -13   0   94.41   21.20   3
  -3 -13   0  368.43   33.53   3
  -3 -13   0  465.16   37.68   1
   3  13   0  462.83   38.90   1
   3  13   0  479.18   39.70   1
  -3 -13   0  425.35   38.95   4
  -3 -13   0  453.87   33.65   3
   3  13   0  437.43   37.19   3
   4  13   0   25.10   21.54   1
   4  13   0    8.23   20.10   1
  -4 -13   0  -13.79   16.03   1
  -4 -13   0    9.59   20.91   4
  -4 -13   0    4.69   16.48   3
  -4 -13   0  -12.88   15.16   3
  -5 -13   0   39.20   12.95   3
  -5 -13   0    6.58   11.77   3
  -5 -13   0   15.52   21.67   4
   5  13   0   40.10   22.29   1
   5  13   0   40.29   21.91   1
  -6 -13   0  -23.48   11.21   1
   6  13   0   17.74   21.67   1
   6  13   0   20.05   20.49   1
  -6 -13   0   35.60   24.95   4
  -7 -13   0  255.47   36.03   4
   7  13   0  185.88   27.21   1
   7  13   0  135.40   26.24   1
   8  13   0  173.00   26.37   1
  -8 -13   0  223.15   36.87   4
   8  13   0  183.38   28.35   1
  -9 -13   0   58.38   31.79   4
   9  13   0  -17.37   20.10   1
   9  13   0  -36.39   22.20   1
  10  13   0  -19.61   22.00   1
 -10 -13   0   14.16   32.75   4
  10  13   0    3.00   20.59   1
 -11 -13   0   64.37   39.96   4
  11  13   0   77.17   20.49   1
 -12 -13   0   80.92   44.88   4
  12  13   0  114.53   47.80   2
  13  13   0   13.68   51.68   2
  10 -14   0   40.97   37.68   1
   9 -14   0   97.99   38.34   1
   8 -14   0   58.41   32.82   1
  -8  14   0   47.98   35.42   3
  -7  14   0   69.35   36.28   3
   7 -14   0   38.54   30.38   1
  -6  14   0  187.97   38.61   1
  -6  14   0  185.85   38.98   3
   6 -14   0  233.26   38.41   1
   5 -14   0  155.01   37.26   3
   5 -14   0  144.37   33.43   1
  -5  14   0  135.61   33.48   3
  -5  14   0  100.12   33.01   1
  -4  14   0   87.63   31.34   3
   4 -14   0  150.86   33.42   3
   4 -14   0  142.67   29.27   1
  -4  14   0   74.26   27.92   1
  -3  14   0   18.83   27.94   3
   3 -14   0  -14.93   22.57   1
   3 -14   0   43.04   27.24   3
  -3  14   0   44.23   27.49   1
   2 -14   0   87.82   26.29   1
   2 -14   0  108.77   27.52   3
  -2  14   0   46.27   25.33   3
   2 -14   0   44.93   27.73   3
  -2  14   0   44.81   25.16   1
   1 -14   0  353.98   34.64   3
   1 -14   0  336.14   33.78   3
   1 -14   0  343.00   37.00   1
  -1  14   0  301.27   36.62   1
   0  14   0  692.01   50.64   3
   0 -14   0  670.09   48.70   3
   0  14   0  666.92   55.59   1
   0 -14   0  699.29   54.38   1
  -1 -14   0   75.37   24.41   3
   1  14   0   90.61   26.18   1
  -1 -14   0   66.63   23.53   3
   1  14   0   70.51   26.25   3
  -1 -14   0   49.59   24.00   1
   1  14   0   86.07   27.25   1
  -2 -14   0   41.90   21.63   3
  -2 -14   0   25.46   21.33   1
  -2 -14   0   46.84   21.02   3
  -2 -14   0   -3.50   22.04   4
   2  14   0   14.36   24.02   1
   2  14   0   20.33   20.81   1
   2  14   0   32.16   24.84   3
  -3 -14   0  -18.96   17.76   3
  -3 -14   0  -20.31   20.01   3
   3  14   0   -4.52   20.88   1
   3  14   0  -17.22   21.59   1
  -3 -14   0   11.30   21.17   1
   3  14   0  -16.80   24.66   3
  -3 -14   0  -13.30   22.49   4
  -4 -14   0  728.54   49.08   3
  -4 -14   0  820.40   58.24   4
  -4 -14   0  768.51   53.08   1
   4  14   0  784.41   56.97   1
  -4 -14   0  720.10   47.50   3
   4  14   0  878.68   58.12   1
   5  14   0  104.69   25.57   1
   5  14   0   68.19   24.26   1
  -5 -14   0   85.63   16.20   3
  -5 -14   0   72.36   27.44   4
  -5 -14   0   70.18   15.13   3
   6  14   0   -3.85   22.11   1
  -6 -14   0    2.14   24.50   4
  -6 -14   0   -5.67   13.61   1
   6  14   0   23.60   23.05   1
   7  14   0   68.06   23.85   1
  -7 -14   0   84.60   30.52   4
   7  14   0   41.25   23.90   1
   8  14   0  354.33   37.43   1
  -8 -14   0  450.27   49.14   4
   8  14   0  478.02   39.59   1
   9  14   0   -3.43   23.00   1
  -9 -14   0   48.75   32.78   4
   9  14   0   33.68   24.61   1
 -10 -14   0  240.41   44.59   4
  10  14   0  302.15   31.64   1
  11  14   0   48.56   22.09   1
 -11 -14   0   39.97   37.23   4
  12  14   0   23.27   46.28   2
 -12 -14   0    1.42   38.97   4
  13  14   0   -9.64   52.51   2
 -13 -14   0   50.73   47.62   4
  10 -15   0   26.34   37.50   1
   9 -15   0  -52.27   35.75   1
  -8  15   0   53.42   38.80   3
   8 -15   0   62.10   34.24   1
  -7  15   0  314.71   43.90   3
   7 -15   0  227.20   40.92   1
   6 -15   0  191.08   37.38   1
  -6  15   0  155.85   41.64   1
  -6  15   0   80.79   38.68   3
  -5  15   0   10.15   31.37   1
   5 -15   0    5.38   35.63   3
   5 -15   0   29.49   27.32   1
  -5  15   0    3.72   31.63   3
   4 -15   0   17.66   31.66   3
  -4  15   0   -3.23   30.62   3
   4 -15   0    9.10   27.62   1
  -4  15   0   58.21   30.28   1
   4 -15   0  -21.06   33.15   3
   3 -15   0  551.86   48.03   3
  -3  15   0  400.74   45.76   1
   3 -15   0  414.53   45.19   1
  -3  15   0  495.93   43.04   3
   3 -15   0  400.75   44.77   3
  -2  15   0   41.14   29.40   1
   2 -15   0   -1.41   26.40   3
   2 -15   0   38.70   30.30   3
   2 -15   0   42.22   27.58   1
   1 -15   0  225.30   33.49   3
   1 -15   0  276.30   35.39   3
  -1  15   0  237.58   36.29   1
  -1  15   0  252.06   33.08   3
   1 -15   0  299.83   35.68   1
   0  15   0   97.86   26.86   3
   0  15   0  106.16   29.45   1
   0 -15   0   80.97   24.12   1
   0 -15   0   31.39   26.00   3
   1  15   0  572.89   50.13   1
   1  15   0  596.66   45.33   3
  -1 -15   0  585.13   44.20   3
  -1 -15   0  502.79   43.31   3
   1  15   0  671.53   52.20   1
  -1 -15   0  508.62   46.79   1
  -2 -15   0   38.85   25.28   4
  -2 -15   0  -13.18   21.75   3
   2  15   0   -0.82   23.10   1
   2  15   0  -29.42   25.67   3
  -2 -15   0  -14.59   21.30   3
   2  15   0    0.65   21.93   1
  -2 -15   0    6.32   20.87   1
  -3 -15   0 1129.25   78.36   4
  -3 -15   0 1147.27   69.25   3
  -3 -15   0 1199.79   77.00   1
  -3 -15   0 1182.42   69.06   3
   3  15   0 1110.47   74.05   3
   3  15   0 1335.58   80.18   1
   3  15   0 1051.48   75.21   1
  -4 -15   0   -8.05   17.84   3
  -4 -15   0   -1.87   20.27   3
  -4 -15   0  -25.45   21.83   4
   4  15   0    1.24   25.00   1
  -4 -15   0    0.89   19.13   1
   4  15   0   12.40   25.23   1
  -5 -15   0   79.77   17.86   3
  -5 -15   0   44.03   26.22   4
   5  15   0   64.99   26.18   1
  -5 -15   0   63.55   16.97   3
   5  15   0   41.00   24.16   1
  -6 -15   0   54.90   17.36   1
   6  15   0   48.14   25.51   1
  -6 -15   0   32.12   25.89   4
   6  15   0   14.58   23.93   1
  -7 -15   0  360.14   44.77   4
   7  15   0  418.42   40.48   1
   7  15   0  394.24   39.65   1
   8  15   0  236.99   32.44   1
   8  15   0  253.34   33.50   1
  -8 -15   0  242.60   39.83   4
   9  15   0   14.63   24.79   1
  -9 -15   0  118.73   34.62   4
 -10 -15   0   -9.16   33.95   4
  10  15   0   29.67   24.35   1
 -11 -15   0  163.67   43.02   4
  11  15   0  190.76   28.34   1
  12  15   0  141.38   24.79   1
 -12 -15   0  125.34   47.99   4
   9 -16   0   50.40   35.61   1
  -8  16   0  173.12   44.63   3
   8 -16   0   99.57   39.38   1
  -7  16   0   24.78   39.63   3
   7 -16   0   -6.46   32.70   1
   6 -16   0  248.66   40.73   1
  -6  16   0  286.84   44.67   3
   5 -16   0  251.78   40.52   1
  -5  16   0  205.59   41.27   3
  -5  16   0  214.70   41.35   1
  -4  16   0  191.51   37.95   1
  -4  16   0  121.66   37.47   3
   4 -16   0  176.36   36.15   1
   4 -16   0  227.90   43.11   3
   3 -16   0   43.89   33.83   3
  -3  16   0  -12.23   25.47   1
   3 -16   0   35.76   27.95   1
   3 -16   0    5.16   32.47   3
  -3  16   0    5.03   31.56   3
   2 -16   0   45.92   27.59   1
   2 -16   0   40.97   31.60   3
  -2  16   0   21.22   29.44   1
   2 -16   0   71.98   30.25   3
   1 -16   0  200.62   32.25   1
  -1  16   0  253.95   35.45   1
   1 -16   0  183.64   32.00   3
  -1  16   0  172.28   34.65   3
   0 -16   0  391.99   39.44   1
   0 -16   0  343.00   38.45   3
   0  16   0  350.87   38.55   3
   0  16   0  404.90   43.46   1
  -1 -16   0   -1.36   25.72   3
   1  16   0   -0.50   29.15   3
  -1 -16   0  -16.72   19.76   1
  -1 -16   0   26.75   25.33   3
   1  16   0  -15.87   25.11   1
  -2 -16   0   12.50   21.95   1
   2  16   0  -36.52   23.43   1
  -2 -16   0  -33.13   22.73   3
  -2 -16   0   -9.56   22.78   3
   2  16   0   33.47   28.02   1
   2  16   0    5.95   29.29   3
  -2 -16   0   10.80   25.54   4
   3  16   0   46.25   27.33   1
   3  16   0   22.32   25.15   1
  -3 -16   0   46.86   26.74   4
  -3 -16   0   67.79   24.16   3
  -3 -16   0   45.56   23.05   3
  -3 -16   0   38.02   26.31   1
  -4 -16   0 1026.55   64.81   3
  -4 -16   0 1090.15   75.89   4
  -4 -16   0 1120.33   72.72   1
   4  16   0 1083.89   75.80   1
  -4 -16   0 1044.33   63.93   3
   4  16   0 1095.26   74.26   1
   5  16   0  -38.87   24.08   1
  -5 -16   0  -13.50   17.43   3
  -5 -16   0   -7.88   26.09   4
   5  16   0   -1.07   24.35   1
  -5 -16   0   15.95   19.27   3
   6  16   0   61.60   28.40   1
   6  16   0   61.21   27.89   1
  -6 -16   0   91.07   13.94   3
  -6 -16   0   88.45   14.02   3
  -6 -16   0   96.11   29.71   4
   7  16   0  193.97   32.63   1
   7  16   0   99.55   29.50   1
  -7 -16   0  168.98   35.96   4
   8  16   0  274.65   35.60   1
   8  16   0  253.27   33.95   1
  -8 -16   0  222.12   42.61   4
  -9 -16   0   -7.24   31.25   4
   9  16   0   -2.48   27.29   1
  10  16   0  477.18   42.07   1
 -10 -16   0  377.19   52.79   4
 -11 -16   0   44.35   37.94   4
  11  16   0   89.13   28.82   1
 -12 -16   0   26.30   43.38   4
  12  16   0   -8.29   23.43   1
   9 -17   0  -33.05   33.00   1
   8 -17   0   46.56   37.35   1
  -8  17   0   34.58   42.97   3
  -7  17   0  324.12   51.49   3
   7 -17   0  285.62   48.32   1
   6 -17   0  137.25   38.88   1
  -6  17   0   86.65   44.62   3
  -5  17   0   63.46   38.93   3
  -5  17   0    4.60   32.20   1
   5 -17   0   -8.51   30.08   1
   4 -17   0   31.65   27.77   1
  -4  17   0  -39.13   30.51   1
   4 -17   0   -5.10   38.60   3
  -4  17   0   -4.86   36.58   3
   3 -17   0  514.28   52.64   1
  -3  17   0  559.85   54.04   3
  -3  17   0  614.25   56.59   1
   3 -17   0  671.12   56.73   3
   2 -17   0   -9.69   29.84   3
   2 -17   0  -29.71   33.19   3
  -2  17   0    9.67   27.99   1
   2 -17   0  -38.32   23.41   1
   1 -17   0  547.58   47.14   1
   1 -17   0  445.27   46.16   3
  -1  17   0  484.86   48.01   1
  -1  17   0  400.36   43.84   3
   0 -17   0   26.54   24.54   1
   0  17   0   61.12   30.50   1
   0 -17   0   11.08   29.05   3
   0  17   0   60.97   30.21   3
   0 -17   0   73.95   30.20   3
  -1 -17   0  261.33   35.25   1
  -1 -17   0  301.40   34.18   3
  -1 -17   0  237.23   32.28   3
   1  17   0  249.16   36.65   3
   1  17   0  286.67   38.79   1
  -2 -17   0  -20.37   23.54   4
   2  17   0   10.01   26.17   1
  -2 -17   0  -31.99   24.56   3
  -2 -17   0  -45.00   23.85   3
  -2 -17   0    0.59   23.10   1
   2  17   0  -33.49   31.51   3
   3  17   0 1654.85  104.73   1
  -3 -17   0 1625.56  104.51   4
  -3 -17   0 1721.83   94.92   3
  -3 -17   0 1501.45  103.40   1
  -3 -17   0 1659.42   94.36   3
   3  17   0 1730.17  107.11   1
   4  17   0  -17.36   27.73   1
   4  17   0  -16.77   24.87   1
  -4 -17   0  -12.52   23.08   3
  -4 -17   0   26.56   27.53   4
  -4 -17   0   12.51   22.48   3
  -4 -17   0  -10.54   21.96   1
   5  17   0    9.23   30.21   1
  -5 -17   0    0.08   20.34   3
   5  17   0   34.73   26.73   1
  -5 -17   0   49.99   26.83   4
  -5 -17   0   49.08   21.65   3
  -5 -17   0    4.52   22.91   1
  -6 -17   0   -2.68   14.77   3
  -6 -17   0   20.80   30.75   4
   6  17   0    7.98   29.39   1
  -6 -17   0   56.73   16.26   3
   6  17   0   35.09   30.15   1
   7  17   0  801.15   62.61   1
   7  17   0  742.05   61.28   1
  -7 -17   0  767.02   65.48   4
  -8 -17   0  148.90   39.92   4
   8  17   0  139.28   33.00   1
   9  17   0  199.64   33.48   1
  -9 -17   0  216.28   45.73   4
  10  17   0  173.65   32.66   1
 -10 -17   0   75.04   38.92   4
  11  17   0  188.52   33.43   1
 -11 -17   0  184.91   45.39   4
 -12 -17   0   25.11   44.71   4
  12  17   0   71.17   28.55   1
   8 -18   0   39.60   37.57   1
  -8  18   0   68.53   47.57   3
  -7  18   0  -41.22   47.21   3
   7 -18   0   16.59   36.78   1
   6 -18   0   55.71   35.44   1
  -6  18   0   -8.90   47.00   3
  -5  18   0   29.29   38.13   1
   5 -18   0   34.40   31.61   1
  -5  18   0   39.19   41.54   3
   4 -18   0  391.09   48.17   1
  -4  18   0  437.70   51.19   3
  -4  18   0  432.38   52.01   1
   3 -18   0   -1.53   26.90   1
  -3  18   0   66.79   35.05   1
   3 -18   0   39.89   36.11   3
  -3  18   0   12.26   38.71   3
   2 -18   0   -1.73   34.94   3
   2 -18   0  -35.23   24.53   1
  -2  18   0  -24.14   30.95   1
   1 -18   0  -26.91   24.80   1
  -1  18   0   49.45   35.40   3
   1 -18   0   14.08   33.98   3
  -1  18   0    1.30   30.63   1
   0 -18   0  623.62   50.17   3
   0  18   0  555.10   54.64   1
   0  18   0  616.49   52.15   3
   0 -18   0  549.84   50.18   3
   0 -18   0  583.38   51.82   1
  -1 -18   0  -30.19   23.11   1
  -1 -18   0    1.29   28.48   3
  -1 -18   0   39.69   29.35   3
   1  18   0  -20.63   30.66   3
   1  18   0   -2.59   28.26   1
  -2 -18   0  251.00   37.44   4
  -2 -18   0  226.84   34.28   3
  -2 -18   0  206.79   34.27   1
   2  18   0  181.82   36.47   1
   2  18   0  253.50   40.96   3
  -2 -18   0  240.56   34.96   3
   3  18   0   87.62   30.15   1
  -3 -18   0  136.35   32.48   1
   3  18   0   58.84   30.79   1
  -3 -18   0  111.08   28.23   3
  -3 -18   0   86.97   28.36   3
  -3 -18   0   73.60   29.27   4
   4  18   0 1298.08   89.60   1
  -4 -18   0 1193.75   89.72   4
  -4 -18   0 1271.51   79.05   3
  -4 -18   0 1375.00   89.01   1
  -4 -18   0 1348.75   77.91   3
   4  18   0 1485.98   92.81   1
  -5 -18   0   16.87   24.55   1
  -5 -18   0   -2.42   22.08   3
  -5 -18   0   16.66   23.33   3
  -5 -18   0   20.34   28.63   4
   5  18   0   -9.80   26.56   1
   5  18   0  -30.61   28.80   1
  -6 -18   0  800.11   51.60   3
  -6 -18   0  766.59   68.08   4
   6  18   0  924.56   69.10   1
   6  18   0 1061.09   71.35   1
  -6 -18   0  877.83   52.34   3
   7  18   0  283.65   39.52   1
  -7 -18   0  308.17   45.47   4
   8  18   0   83.19   33.20   1
  -8 -18   0  110.74   39.55   4
  -9 -18   0  166.83   44.31   4
   9  18   0   81.22   32.31   1
  10  18   0  795.08   64.98   1
 -10 -18   0  816.99   74.59   4
  11  18   0   65.14   29.82   1
 -11 -18   0  -24.30   36.56   4
 -12 -18   0  -12.22   45.66   4
  12  18   0   24.15   30.55   1
   8 -19   0  -38.88   34.25   1
   7 -19   0   39.53   37.24   1
   6 -19   0   87.34   40.10   1
  -5  19   0    7.42   40.47   1
   5 -19   0    7.09   31.39   1
  -4  19   0    8.91   37.74   1
   4 -19   0  -44.32   30.04   1
   3 -19   0  351.03   53.14   3
  -3  19   0  440.77   51.02   1
   3 -19   0  382.70   49.47   1
  -2  19   0  -13.28   33.77   1
   2 -19   0  -28.47   28.54   1
   2 -19   0  -39.46   37.54   3
  -1  19   0  665.25   61.48   1
   1 -19   0  675.80   58.64   1
   1 -19   0  635.76   55.46   3
   0 -19   0  -10.37   32.42   3
   0 -19   0   -6.45   24.40   1
   0  19   0   23.17   29.27   1
   0 -19   0   25.55   31.40   3
  -1 -19   0   31.94   25.61   1
   1  19   0   58.10   32.42   1
  -1 -19   0   48.89   32.92   3
  -1 -19   0   17.18   31.21   3
   1  19   0   53.12   39.70   3
  -2 -19   0   30.25   30.07   3
   2  19   0   79.31   40.63   3
   2  19   0   39.72   29.67   1
  -2 -19   0   86.60   32.01   4
  -2 -19   0   25.79   30.06   3
  -3 -19   0 1569.86   99.32   4
  -3 -19   0 1561.50   90.62   3
  -3 -19   0 1486.96  100.52   1
   3  19   0 1458.22   98.92   1
  -3 -19   0 1468.41   91.66   3
  -4 -19   0   62.10   31.38   4
  -4 -19   0   77.60   31.59   1
   4  19   0   85.02   31.70   1
  -4 -19   0   45.91   28.02   3
   4  19   0   67.91   34.13   1
  -4 -19   0   35.01   27.51   3
  -5 -19   0   29.19   24.11   3
   5  19   0   10.49   31.69   1
   5  19   0   15.51   34.75   1
  -5 -19   0    1.01   26.76   1
  -5 -19   0   36.27   30.44   4
  -5 -19   0   43.93   25.11   3
  -6 -19   0  138.84   23.63   3
  -6 -19   0  201.69   41.03   4
   6  19   0  244.71   38.58   1
  -6 -19   0   99.82   23.51   3
   7  19   0 1099.19   81.74   1
  -7 -19   0 1167.80   88.44   4
  -8 -19   0   36.63   35.72   4
   8  19   0   56.44   32.99   1
   9  19   0  289.17   39.89   1
  -9 -19   0  194.08   45.88   4
 -10 -19   0  119.55   44.07   4
  10  19   0  205.72   38.36   1
 -11 -19   0   78.07   42.08   4
  11  19   0   98.44   35.80   1
   7 -20   0   -1.20   36.73   1
   6 -20   0  -15.39   35.52   1
   5 -20   0  -51.37   34.24   1
   4 -20   0  313.69   50.32   1
  -4  20   0  485.11   57.54   1
  -3  20   0  -32.02   35.54   1
   3 -20   0   34.15   34.41   1
   2 -20   0   33.97   33.47   1
  -2  20   0   68.29   36.17   1
   2 -20   0   72.24   43.32   3
   1 -20   0   32.99   30.98   1
  -1  20   0   -2.56   34.40   1
   1 -20   0  -22.46   38.17   3
   0  20   0  766.46   69.38   1
   0 -20   0  922.63   70.21   1
   0 -20   0  998.33   69.10   3
  -1 -20   0   -3.12   33.11   3
  -1 -20   0  -20.07   32.87   3
  -1 -20   0  -29.28   25.84   1
   1  20   0  -10.45   32.23   1
  -2 -20   0  958.50   72.40   4
  -2 -20   0  869.83   64.71   3
   2  20   0  823.05   69.93   1
  -2 -20   0  878.29   64.05   3
  -3 -20   0  173.73   36.17   4
  -3 -20   0  150.35   33.57   3
   3  20   0  128.02   33.21   1
  -3 -20   0  109.72   36.71   1
  -3 -20   0  109.89   32.67   3
  -4 -20   0  590.73   54.56   4
   4  20   0  579.70   54.30   1
  -4 -20   0  619.69   48.32   3
  -4 -20   0  585.63   47.81   3
  -4 -20   0  425.15   50.15   1
  -5 -20   0   24.34   26.13   3
  -5 -20   0   36.44   33.78   4
   5  20   0   29.57   32.82   1
  -5 -20   0   25.62   27.25   3
   6  20   0 1421.04  106.31   1
  -6 -20   0 1625.65  111.06   4
  -6 -20   0 1738.46   89.13   3
  -6 -20   0 1586.86   89.47   3
  -7 -20   0  431.62   53.12   4
   7  20   0  276.18   42.57   1
  -8 -20   0   45.52   38.03   4
   8  20   0    1.47   31.74   1
   9  20   0  181.29   39.15   1
  -9 -20   0  109.56   45.81   4
  10  20   0  520.06   52.91   1
 -10 -20   0  555.80   65.39   4
  11  20   0   20.19   35.47   1
 -11 -20   0  -71.59   39.13   4
   7 -21   0  -14.29   37.23   1
   6 -21   0   37.38   37.39   1
   5 -21   0  117.25   42.45   1
  -4  21   0   -1.58   41.26   1
   4 -21   0  -20.42   32.69   1
  -3  21   0   92.36   39.35   1
   3 -21   0   74.56   34.04   1
  -2  21   0   28.94   39.08   1
   2 -21   0  -29.01   31.99   1
   2 -21   0   33.02   45.82   3
  -1  21   0 1218.88   87.25   1
   1 -21   0 1177.03   86.67   3
   1 -21   0  977.96   84.39   1
   0 -21   0   41.93   30.85   1
   0 -21   0   64.49   38.95   3
   0  21   0   49.06   35.86   1
   1  21   0   80.13   37.58   1
  -1 -21   0   28.96   36.85   3
  -1 -21   0   45.87   31.65   1
  -1 -21   0   59.17   36.62   3
  -2 -21   0   71.14   35.86   3
  -2 -21   0   45.39   35.07   4
   2  21   0   35.62   33.55   1
  -2 -21   0   84.32   39.39   1
  -2 -21   0   73.43   35.61   3
  -3 -21   0  922.41   71.16   3
  -3 -21   0 1178.60   81.57   1
   3  21   0  913.47   76.15   1
  -3 -21   0  960.81   71.21   3
  -3 -21   0 1054.70   78.57   4
  -4 -21   0    0.17   29.22   3
  -4 -21   0   22.18   31.14   3
  -4 -21   0   25.22   30.10   4
  -4 -21   0   14.31   32.17   1
   4  21   0   -5.40   32.75   1
  -5 -21   0  390.34   41.10   3
   5  21   0  434.58   48.99   1
  -5 -21   0  391.80   51.16   4
  -5 -21   0  360.93   40.51   3
  -6 -21   0  299.23   47.36   4
  -6 -21   0  359.85   35.43   3
   6  21   0  316.79   47.50   1
  -6 -21   0  374.24   34.72   3
  -7 -21   0  174.77   18.66   3
  -7 -21   0  170.81   45.61   4
   7  21   0  122.41   38.86   1
   8  21   0   17.81   35.31   1
  -8 -21   0  -25.47   38.20   4
   9  21   0  272.75   45.08   1
  -9 -21   0  287.98   53.47   4
  10  21   0   31.37   37.12   1
 -10 -21   0   59.22   45.34   4
  11  21   0   27.88   37.06   1
 -11 -21   0   29.44   45.90   4
   6 -22   0   35.41   36.86   1
   5 -22   0    0.59   38.59   1
   4 -22   0  176.53   42.55   1
  -4  22   0  236.06   53.51   1
  -3  22   0  -24.20   39.93   1
   3 -22   0  -17.51   31.12   1
  -2  22   0  132.94   45.98   1
   2 -22   0  164.55   39.25   1
   1 -22   0   -7.00   40.39   3
  -1  22   0   44.69   36.99   1
   1 -22   0   81.43   36.40   1
   0  22   0  323.82   50.63   1
   0 -22   0  431.78   49.46   1
   0 -22   0  421.06   53.00   3
  -1 -22   0   61.36   36.67   3
   1  22   0   64.56   37.83   1
  -2 -22   0 1183.92   84.48   3
  -2 -22   0 1307.96   90.58   4
  -2 -22   0 1217.35   94.19   1
   2  22   0 1207.52   89.93   1
  -2 -22   0 1159.44   85.70   3
   3  22   0  136.48   38.32   1
  -3 -22   0   39.41   37.73   3
  -3 -22   0   83.12   40.77   1
  -3 -22   0   90.80   37.14   4
  -3 -22   0  161.71   37.60   3
  -4 -22   0  -11.14   33.07   3
  -4 -22   0   33.94   34.00   4
   4  22   0   39.89   34.23   1
  -4 -22   0  -19.13   32.21   3
   5  22   0   56.97   35.75   1
  -5 -22   0  -24.81   34.16   4
  -5 -22   0   -4.41   31.54   3
  -5 -22   0  -37.09   31.29   3
  -6 -22   0  585.64   61.01   4
  -6 -22   0  449.87   43.18   3
   6  22   0  487.95   56.30   1
  -6 -22   0  580.84   43.84   3
  -7 -22   0   33.52   19.69   3
  -7 -22   0   59.41   19.68   3
  -7 -22   0   -5.06   34.75   4
   7  22   0   -0.43   36.02   1
   8  22   0  -23.22   36.37   1
  -8 -22   0  -14.52   42.06   4
   9  22   0  141.43   41.35   1
  -9 -22   0  177.57   48.69   4
  10  22   0   71.08   41.61   1
 -10 -22   0  136.94   50.15   4
   6 -23   0   31.39   41.42   1
   5 -23   0   90.29   40.50   1
  -4  23   0   38.13   39.13   1
   4 -23   0    8.84   39.53   1
   3 -23   0  -55.51   32.63   1
  -3  23   0    4.44   44.08   1
  -2  23   0   33.59   42.46   1
   2 -23   0   32.56   33.52   1
  -1  23   0  447.06   60.36   1
   1 -23   0  548.80   63.49   3
   1 -23   0  534.51   58.88   1
   0  23   0  358.96   50.91   1
   0 -23   0  382.11   54.76   3
   0 -23   0  265.20   45.46   1
   1  23   0  250.73   49.23   1
  -1 -23   0  362.09   50.16   3
  -2 -23   0  -54.92   34.17   4
   2  23   0    9.77   37.40   1
  -2 -23   0   42.98   39.91   3
  -2 -23   0   10.27   41.27   1
  -3 -23   0  276.61   44.59   3
  -3 -23   0  286.87   48.17   1
  -3 -23   0  221.22   42.34   3
  -3 -23   0  203.55   43.62   4
   3  23   0  230.52   46.07   1
  -4 -23   0   16.66   34.81   3
   4  23   0   42.57   37.69   1
  -4 -23   0   49.77   35.72   4
  -4 -23   0   44.34   37.19   3
   5  23   0  242.88   47.02   1
  -5 -23   0  330.38   41.83   3
  -5 -23   0  306.73   42.49   3
  -5 -23   0  287.27   48.74   4
   6  23   0   98.13   41.47   1
  -6 -23   0  -13.96   29.30   3
  -6 -23   0   84.55   38.64   4
  -6 -23   0   48.25   31.41   3
   7  23   0   39.42   38.87   1
  -7 -23   0    5.64   22.32   3
  -7 -23   0   12.07   22.05   3
  -7 -23   0   21.79   40.10   4
  -8 -23   0   56.78   42.71   4
   8  23   0  113.67   42.08   1
  -9 -23   0  143.38   48.65   4
   9  23   0   92.92   40.66   1
  10  23   0   26.18   39.45   1
 -10 -23   0   -2.83   44.93   4
   5 -24   0   -5.78   35.82   1
   4 -24   0   11.99   37.62   1
  -3  24   0   51.18   46.68   1
   3 -24   0  103.31   42.88   1
  -2  24   0   34.16   42.72   1
   2 -24   0  148.29   42.85   1
  -1  24   0   64.98   44.17   1
   1 -24   0  102.40   40.89   1
   0 -24   0   -4.90   45.74   3
   0  24   0  -42.20   35.62   1
  -1 -24   0   55.24   46.27   1
   1  24   0   14.53   39.83   1
  -1 -24   0   14.40   42.71   3
  -2 -24   0  464.10   54.78   3
   2  24   0  461.14   57.85   1
  -2 -24   0  321.26   50.47   4
  -2 -24   0  478.77   59.39   1
  -3 -24   0   75.56   36.69   4
   3  24   0   54.97   40.87   1
  -3 -24   0   65.49   40.20   3
  -4 -24   0   12.14   39.01   3
  -4 -24   0   30.14   38.10   3
  -4 -24   0   42.21   36.92   4
   4  24   0   19.12   39.73   1
  -5 -24   0   21.63   36.09   3
  -5 -24   0    0.67   35.99   4
   5  24   0   -8.82   37.63   1
  -5 -24   0   32.41   34.30   3
  -6 -24   0  203.54   35.61   3
  -6 -24   0  186.34   42.88   4
   6  24   0  100.55   43.59   1
  -6 -24   0  158.32   35.41   3
  -7 -24   0   10.91   38.48   4
  -7 -24   0  -31.47   24.67   3
  -7 -24   0   -3.37   25.35   3
   7  24   0    2.43   38.60   1
  -8 -24   0   10.54   44.79   4
   8  24   0   34.20   40.33   1
   9  24   0   41.34   42.45   1
  -9 -24   0   85.33   47.16   4
   4 -25   0  169.62   49.69   1
   3 -25   0   30.19   41.79   1
  -3  25   0  -12.36   48.52   1
  -2  25   0    9.63   46.95   1
  -1  25   0   68.32   46.66   1
   0 -25   0  280.19   54.85   1
   0  25   0  162.60   47.32   1
  -1 -25   0  257.62   47.83   4
  -1 -25   0  277.63   53.37   3
  -1 -25   0  295.75   56.84   1
   1  25   0  221.13   48.88   1
   2  25   0   22.55   41.03   1
  -2 -25   0   29.13   45.14   3
  -2 -25   0   -5.36   36.57   4
  -3 -25   0  -13.20   45.01   3
   3  25   0  -51.64   39.80   1
  -3 -25   0    3.41   35.72   4
  -4 -25   0  -18.20   35.19   4
  -4 -25   0   13.30   40.39   3
   4  25   0   16.69   39.75   1
  -4 -25   0   39.16   42.00   3
   5  25   0   66.94   41.74   1
  -5 -25   0  132.86   40.04   4
  -5 -25   0  132.91   40.60   3
  -5 -25   0  108.13   38.64   3
   6  25   0   19.26   41.41   1
  -6 -25   0  -97.40   33.04   4
  -6 -25   0   29.53   34.52   3
  -6 -25   0  -25.49   32.75   3
   7  25   0    0.13   40.66   1
  -7 -25   0    6.37   41.81   4
  -7 -25   0   14.97   27.55   3
  -7 -25   0  -18.49   27.98   3
   8  25   0   61.00   44.16   1
  -8 -25   0   41.01   44.32   4
  -3  26   0   95.55   56.46   1
  -2  26   0  108.70   55.70   1
   1 -26   0  159.63   56.47   1
  -1  26   0   54.37   50.93   1
   0  26   0   36.11   43.14   1
   0 -26   0   22.94   51.79   1
  -1 -26   0   60.20   50.29   1
  -1 -26   0   13.45   50.43   3
  -1 -26   0  -80.66   35.75   4
   1  26   0  -83.25   38.63   1
   2  26   0   13.38   44.00   1
  -2 -26   0   50.89   34.84   4
  -2 -26   0   86.91   53.27   3
   3  26   0   16.54   42.73   1
  -3 -26   0    5.83   36.60   4
  -3 -26   0   11.20   44.73   3
  -4 -26   0  -16.67   43.85   3
  -4 -26   0   33.24   38.36   4
   4  26   0    9.09   42.55   1
  -5 -26   0   40.98   40.85   3
  -5 -26   0   73.29   42.74   4
   5  26   0   29.83   42.98   1
  -5 -26   0   31.84   41.54   3
  -6 -26   0   28.04   37.65   3
   6  26   0   -3.06   42.51   1
  -6 -26   0   -2.64   36.16   3
  -6 -26   0   -5.59   40.68   4
   7  26   0    3.33   42.01   1
  -7 -26   0    5.80   31.18   3
  -7 -26   0    5.96   43.08   4
  -7 -26   0    2.15   30.87   3
   8  26   0   14.34   45.18   1
  -8 -26   0   -7.56   42.33   4
   2 -27   0  112.38   62.78   1
  -2  27   0   34.19   55.66   1
   1 -27   0   97.13   58.71   1
  -1  27   0   -1.90   52.40   1
   0  27   0   83.29   47.28   1
   0 -27   0  100.78   55.72   1
  -1 -27   0   17.69   40.86   4
   1  27   0   59.70   45.21   1
   2  27   0  -65.45   43.08   1
  -2 -27   0   27.39   55.74   3
  -2 -27   0   13.29   35.23   4
   3  27   0   37.91   44.60   1
  -3 -27   0   56.05   40.74   4
  -3 -27   0   40.64   48.08   3
  -4 -27   0   10.00   47.05   3
  -4 -27   0   31.08   40.81   4
   4  27   0   -2.50   44.06   1
  -5 -27   0  -47.65   41.24   3
  -5 -27   0  -26.03   38.61   4
   5  27   0  -25.79   43.80   1
  -5 -27   0  -34.42   41.68   3
   6  27   0    5.34   44.07   1
  -6 -27   0   32.89   41.92   3
  -6 -27   0  -56.79   39.61   4
  -6 -27   0  -44.39   37.88   3
  -7 -27   0  -48.45   32.26   3
   7  27   0   -0.76   42.65   1
  -7 -27   0  -41.92   33.33   3
   0  28   0   37.78   50.63   1
   1  28   0   34.15   46.59   1
  -1 -28   0   16.63   43.49   4
   2  28   0   -5.39   46.11   1
  -2 -28   0  -35.61   57.24   3
  -2 -28   0   28.65   39.34   4
  -3 -28   0  -55.27   37.57   4
  -3 -28   0  -97.52   53.13   3
   3  28   0   62.91   43.77   1
  -4 -28   0  -41.03   37.85   4
  -4 -28   0  -10.77   49.64   3
   4  28   0   43.05   46.81   1
   5  28   0    0.82   45.76   1
  -5 -28   0   40.44   40.71   4
  -5 -28   0  -10.71   45.14   3
  -5 -28   1    1.15   43.73   4
  -5 -28   1    1.34   46.00   3
   5  28  -1  -14.46   45.34   1
  -4 -28   1  -18.26   51.26   3
  -4 -28   1    7.73   41.89   4
   4  28  -1  -23.63   46.37   1
  -3 -28   1   12.22   39.64   4
   3  28  -1  -26.59   46.80   1
  -3 -28   1  -45.18   53.81   3
  -2 -28   1   18.14   59.92   3
  -2 -28   1  -40.23   37.63   4
   2  28  -1    6.93   47.50   1
  -1 -28   1   59.50   46.13   4
   1  28  -1    4.52   46.24   1
   0  28  -1   57.46   54.64   1
  -6 -27   1    4.78   41.68   3
   6  27  -1  -15.72   43.51   1
  -6 -27   1   23.06   44.38   4
  -6 -27   1    0.42   39.97   3
   5  27  -1  -14.60   42.91   1
  -5 -27   1  -18.80   42.61   3
  -5 -27   1   19.64   46.21   3
  -5 -27   1  -27.56   38.57   4
  -4 -27   1  -54.22   32.66   4
   4  27  -1   29.74   45.44   1
  -4 -27   1  -69.46   45.96   3
  -3 -27   1   54.26   48.56   3
  -3 -27   1   -1.16   39.07   4
   3  27  -1  -39.71   43.02   1
   2  27  -1   19.94   45.88   1
  -2 -27   1  -25.94   50.96   3
  -2 -27   1  -43.10   37.48   4
  -1 -27   1   35.62   41.19   4
   1  27  -1  -14.91   43.89   1
   0 -27   1   75.61   52.61   1
   0  27  -1   -3.17   44.69   1
  -1  27  -1  -23.26   51.59   1
   1 -27   1    8.18   48.96   1
   2 -27   1  -29.54   55.89   1
  -2  27  -1   48.85   56.90   1
  -7 -26   1   28.89   32.30   3
   7  26  -1  -61.11   40.54   1
  -7 -26   1  -14.79   44.73   4
  -7 -26   1   29.78   31.53   3
  -6 -26   1   16.74   40.34   4
  -6 -26   1   56.42   38.66   3
  -6 -26   1   25.11   38.78   3
   6  26  -1   43.91   43.06   1
  -5 -26   1  -21.88   35.61   4
   5  26  -1   29.43   42.99   1
  -5 -26   1    6.88   42.33   3
  -5 -26   1    1.07   42.00   3
  -4 -26   1   -8.70   35.11   4
  -4 -26   1   -2.80   40.79   3
   4  26  -1  -16.90   40.51   1
  -3 -26   1    4.61   48.27   3
  -3 -26   1  -19.27   33.87   4
   3  26  -1  -15.43   41.66   1
   2  26  -1  -24.24   37.93   1
  -2 -26   1   48.43   49.56   3
  -2 -26   1   12.85   39.32   4
  -1 -26   1   -1.29   52.07   3
  -1 -26   1  -64.84   34.65   4
   1  26  -1   14.06   44.97   1
   0 -26   1    9.18   48.76   1
   0  26  -1  -13.06   42.91   1
  -1  26  -1   44.64   50.62   1
   1 -26   1   68.60   50.19   1
   2 -26   1   54.28   58.24   1
  -2  26  -1   66.17   56.03   1
   3 -26   1   45.37   60.83   1
  -3  26  -1  107.05   58.46   1
   8  25  -1   -2.68   40.87   1
  -8 -25   1   11.12   46.85   4
  -7 -25   1   23.34   41.75   4
   7  25  -1    7.69   41.83   1
  -7 -25   1   58.43   29.50   3
  -7 -25   1   28.56   29.21   3
  -6 -25   1    3.89   34.85   3
   6  25  -1   75.27   42.63   1
  -6 -25   1   21.54   42.44   4
  -6 -25   1   -0.60   34.27   3
  -5 -25   1  -19.73   37.30   4
  -5 -25   1   36.07   37.54   3
   5  25  -1   24.48   39.42   1
  -5 -25   1  -83.30   35.86   3
  -4 -25   1   38.59   37.84   4
   4  25  -1   52.86   41.37   1
  -4 -25   1   46.07   41.76   3
  -4 -25   1    9.37   38.14   3
  -3 -25   1  153.93   41.54   4
  -3 -25   1   86.53   44.11   3
   3  25  -1   41.43   44.05   1
  -2 -25   1   -2.16   44.85   3
  -2 -25   1  -93.35   33.24   4
   2  25  -1  -33.31   36.51   1
   1  25  -1  157.31   47.35   1
  -1 -25   1   95.30   49.50   1
  -1 -25   1  124.61   50.67   3
   0 -25   1   94.50   49.98   1
   0  25  -1  157.36   49.85   1
   1 -25   1   63.78   48.39   1
  -1  25  -1  -36.37   43.81   1
   2 -25   1   73.10   56.37   1
  -2  25  -1    2.33   44.73   1
  -3  25  -1   34.48   51.70   1
   9  24  -1  106.69   45.25   1
  -9 -24   1   95.13   46.41   4
   8  24  -1   -8.53   40.94   1
  -8 -24   1  -34.17   39.46   4
  -7 -24   1    4.41   26.17   3
  -7 -24   1   55.23   42.87   4
   7  24  -1   33.79   42.73   1
  -7 -24   1   14.46   26.51   3
  -6 -24   1  129.28   33.23   3
  -6 -24   1   32.10   40.18   4
  -6 -24   1   67.77   32.71   3
   6  24  -1   28.35   38.55   1
  -5 -24   1   31.52   37.37   3
  -5 -24   1  108.04   38.52   3
  -5 -24   1   34.25   36.91   4
   5  24  -1   91.91   42.59   1
   4  24  -1  158.67   46.62   1
  -4 -24   1  183.31   41.68   3
  -4 -24   1  191.87   40.32   3
  -4 -24   1  218.62   44.42   4
   3  24  -1  -12.61   38.26   1
  -3 -24   1   -4.24   35.69   4
  -3 -24   1   60.31   40.67   3
   2  24  -1   10.03   36.60   1
  -2 -24   1   -1.92   42.47   3
  -2 -24   1   19.31   36.53   4
  -2 -24   1  142.93   43.19   1
  -1 -24   1   94.97   46.05   1
  -1 -24   1  120.08   48.55   3
   1  24  -1   57.63   43.37   1
   0 -24   1  308.70   56.99   1
   0 -24   1  201.44   52.51   3
   0  24  -1  231.24   51.25   1
  -1  24  -1   22.87   40.87   1
   1 -24   1   91.20   48.48   1
  -2  24  -1  258.88   55.62   1
  -3  24  -1  178.90   51.34   1
  10  23  -1    8.77   40.68   1
 -10 -23   1    5.83   42.72   4
  -9 -23   1  -33.48   38.23   4
   9  23  -1    4.81   37.52   1
   8  23  -1   66.12   41.35   1
  -8 -23   1    9.55   43.04   4
  -7 -23   1  287.46   30.20   3
   7  23  -1  232.23   45.38   1
  -7 -23   1  253.18   28.67   3
  -7 -23   1  206.42   50.76   4
  -6 -23   1   13.21   29.75   3
  -6 -23   1   30.19   30.87   3
   6  23  -1   23.73   38.90   1
  -6 -23   1   -7.22   38.01   4
  -5 -23   1  106.57   35.93   3
   5  23  -1   16.09   37.42   1
  -5 -23   1   58.85   34.68   3
  -5 -23   1   69.47   39.01   4
  -4 -23   1   48.61   36.77   4
  -4 -23   1   86.93   37.38   3
  -4 -23   1  106.11   39.15   3
   4  23  -1   64.51   38.65   1
  -3 -23   1  118.90   42.39   3
  -3 -23   1   99.77   39.26   3
   3  23  -1  178.43   44.10   1
  -3 -23   1  270.89   43.96   4
  -2 -23   1   59.49   41.22   3
  -2 -23   1   23.08   34.17   4
   2  23  -1   45.24   38.34   1
  -2 -23   1   -1.10   39.42   1
  -1 -23   1  439.92   56.01   3
   1  23  -1  552.48   60.03   1
  -1 -23   1  398.04   55.72   1
   0  23  -1  332.86   53.86   1
   0 -23   1  375.16   57.80   1
   0 -23   1  336.27   54.08   3
  -1  23  -1   -4.78   39.42   1
  -2  23  -1  100.69   47.16   1
   3 -23   1   97.24   40.00   1
  -3  23  -1   64.87   47.99   1
   4 -23   1   98.55   44.22   1
  -4  23  -1   42.68   41.22   1
   5 -23   1  152.49   43.58   1
 -10 -22   1   80.03   44.63   4
  10  22  -1   27.78   39.35   1
  -9 -22   1   64.57   45.43   4
   9  22  -1   38.81   38.86   1
  -8 -22   1  294.39   53.13   4
   8  22  -1  275.00   47.08   1
  -7 -22   1    3.96   19.11   3
  -7 -22   1   20.08   19.91   3
   7  22  -1  -14.97   35.58   1
  -7 -22   1   19.71   37.41   4
  -6 -22   1  -54.97   26.55   3
  -6 -22   1  -11.42   26.93   3
   6  22  -1   -4.23   33.65   1
  -6 -22   1  -28.97   35.85   4
   5  22  -1  194.10   42.27   1
  -5 -22   1  250.10   47.20   4
  -5 -22   1  276.14   39.02   3
  -5 -22   1  211.27   35.81   3
  -4 -22   1  371.86   48.19   4
   4  22  -1  279.57   45.79   1
  -4 -22   1  299.51   41.79   3
  -4 -22   1  297.12   42.38   3
  -3 -22   1  154.59   38.63   4
  -3 -22   1   21.33   34.14   3
  -3 -22   1   34.59   37.52   3
   3  22  -1   14.60   33.92   1
  -3 -22   1   -8.14   33.82   1
  -2 -22   1  252.58   43.39   4
  -2 -22   1  171.17   41.41   3
  -2 -22   1  150.83   40.70   3
  -2 -22   1  188.46   43.83   1
   2  22  -1  115.60   41.52   1
  -1 -22   1  501.62   54.73   3
  -1 -22   1  538.83   60.64   1
   1  22  -1  492.82   57.22   1
   0 -22   1  376.97   51.59   3
   0  22  -1  342.33   50.39   1
  -1  22  -1   43.34   39.50   1
   1 -22   1   18.48   31.65   1
   1 -22   1  -34.68   43.70   3
   2 -22   1  356.65   51.59   1
  -2  22  -1  405.72   55.00   1
   3 -22   1  322.52   50.22   1
  -3  22  -1  196.71   47.88   1
  -4  22  -1   24.23   46.38   1
   4 -22   1   21.45   37.87   1
   5 -22   1  -38.52   33.46   1
   6 -22   1  146.08   44.99   1
 -11 -21   1  103.24   44.95   4
  11  21  -1   56.77   39.58   1
  10  21  -1   26.60   36.39   1
 -10 -21   1  -45.88   37.76   4
   9  21  -1   75.64   40.19   1
  -9 -21   1  149.39   47.12   4
   8  21  -1    4.93   35.16   1
  -8 -21   1   72.10   41.53   4
  -7 -21   1  472.18   32.90   3
  -7 -21   1  516.49   61.51   4
   7  21  -1  519.18   52.77   1
  -6 -21   1   17.59   25.87   3
  -6 -21   1   28.74   27.07   3
   6  21  -1   29.97   33.82   1
  -6 -21   1   -4.58   33.51   4
   5  21  -1  576.59   58.24   1
  -5 -21   1  666.03   49.64   3
  -5 -21   1  559.03   47.67   3
  -5 -21   1  575.52   59.89   4
  -4 -21   1  436.98   48.56   4
  -4 -21   1  364.57   48.47   1
   4  21  -1  316.10   46.86   1
  -4 -21   1  414.07   43.36   3
  -4 -21   1  355.18   42.64   3
  -3 -21   1  -35.18   30.92   3
  -3 -21   1   58.25   33.67   4
  -3 -21   1  -28.65   33.93   3
  -3 -21   1    1.23   31.13   1
   3  21  -1   34.07   28.47   1
  -2 -21   1  422.71   46.77   4
  -2 -21   1  236.95   43.99   1
  -2 -21   1  191.78   42.42   3
  -2 -21   1  182.83   39.54   3
   2  21  -1  245.20   45.06   1
  -1 -21   1 1267.12   90.67   1
  -1 -21   1 1009.43   80.09   3
   1  21  -1 1072.24   83.80   1
   0 -21   1  547.41   53.82   3
   0  21  -1  381.97   51.99   1
  -1  21  -1  132.22   41.16   1
   1 -21   1  132.77   45.22   3
   1 -21   1  211.28   41.89   1
   2 -21   1  407.32   51.28   1
  -2  21  -1  307.88   51.88   1
   3 -21   1  406.27   52.49   1
  -3  21  -1  324.61   54.09   1
   4 -21   1   -0.22   36.16   1
  -4  21  -1   25.81   43.83   1
   5 -21   1  145.75   40.54   1
   6 -21   1  110.16   42.20   1
   7 -21   1   16.12   35.97   1
  11  20  -1   46.94   36.72   1
 -11 -20   1    1.57   39.14   4
 -10 -20   1   11.88   38.69   4
  10  20  -1   10.46   34.84   1
   9  20  -1   62.37   35.25   1
  -9 -20   1   39.40   39.84   4
  -8 -20   1  719.78   70.50   4
   8  20  -1  721.40   61.68   1
  -7 -20   1  -45.42   35.92   4
   7  20  -1   31.61   34.11   1
  -6 -20   1  147.35   41.16   4
  -6 -20   1   80.64   24.93   3
  -6 -20   1  170.04   28.10   3
   6  20  -1  113.00   35.42   1
   5  20  -1  347.94   45.79   1
  -5 -20   1  475.53   40.24   3
  -5 -20   1  412.23   49.32   4
  -5 -20   1  355.83   38.21   3
  -4 -20   1  575.78   50.97   3
  -4 -20   1  824.96   57.06   3
  -4 -20   1  693.19   58.29   1
   4  20  -1  553.62   56.50   1
  -4 -20   1  614.06   57.74   4
  -3 -20   1  -35.45   31.16   3
  -3 -20   1    3.20   30.59   4
  -3 -20   1   17.75   31.79   1
   3  20  -1    3.81   27.92   1
  -3 -20   1   31.34   30.83   3
  -2 -20   1  432.96   46.46   3
  -2 -20   1  397.48   47.83   4
   2  20  -1  304.46   47.75   1
  -2 -20   1  488.62   51.58   1
  -2 -20   1  547.02   47.34   3
  -1 -20   1  435.19   48.63   3
  -1 -20   1  490.46   49.43   3
   1  20  -1  473.69   51.39   1
   0  20  -1  107.67   38.19   1
   0 -20   1  136.88   39.56   3
   0 -20   1  109.85   34.22   1
   1 -20   1  147.35   43.68   3
   1 -20   1  174.86   38.79   1
  -1  20  -1  199.36   42.89   1
  -2  20  -1  500.80   57.48   1
   2 -20   1  617.74   58.79   1
   2 -20   1  613.50   61.03   3
   3 -20   1  362.80   49.18   1
  -3  20  -1  283.29   49.62   1
  -4  20  -1    8.97   36.43   1
   4 -20   1   -9.27   33.89   1
   5 -20   1  257.79   45.78   1
   6 -20   1  107.91   40.61   1
   7 -20   1   16.16   35.58   1
 -11 -19   1   51.07   46.22   4
  11  19  -1  192.19   39.53   1
 -10 -19   1   40.18   40.52   4
  10  19  -1   20.82   33.47   1
   9  19  -1  451.71   47.50   1
  -9 -19   1  362.33   54.95   4
  -8 -19   1  231.52   46.97   4
   8  19  -1  162.52   36.64   1
  -7 -19   1  136.67   41.90   4
   7  19  -1  161.92   36.82   1
  -6 -19   1   45.37   34.60   4
   6  19  -1   88.87   33.50   1
  -6 -19   1   69.73   23.24   3
  -6 -19   1   14.88   21.38   3
  -5 -19   1 1374.44   82.13   3
  -5 -19   1 1460.74   92.75   1
   5  19  -1 1266.22   93.47   1
  -5 -19   1 1484.66   98.92   4
   5  19  -1 1454.33   99.65   1
  -5 -19   1 1376.20   81.47   3
   4  19  -1  336.69   43.71   1
  -4 -19   1  415.79   39.65   3
  -4 -19   1  446.12   44.33   1
  -4 -19   1  312.23   43.64   4
  -4 -19   1  392.91   39.05   3
   4  19  -1  390.34   48.41   1
  -3 -19   1   48.52   28.41   4
  -3 -19   1   10.20   30.07   3
   3  19  -1   27.36   30.19   1
  -3 -19   1   -2.65   28.60   3
  -3 -19   1    3.65   29.00   1
  -2 -19   1  272.46   39.87   3
  -2 -19   1  325.37   44.21   1
  -2 -19   1  394.55   44.32   4
   2  19  -1  325.70   45.19   3
   2  19  -1  364.06   44.90   1
  -2 -19   1  388.80   41.39   3
  -1 -19   1  632.77   51.46   3
  -1 -19   1  488.21   49.40   3
   1  19  -1  582.60   55.53   1
   0  19  -1  146.76   37.97   1
   0 -19   1  184.78   38.60   3
   0 -19   1  187.28   38.76   3
   0 -19   1  122.16   34.47   1
   1 -19   1  251.85   43.11   3
  -1  19  -1  158.50   37.79   1
   1 -19   1  231.30   40.11   1
   2 -19   1  951.41   73.64   1
  -2  19  -1  737.13   71.00   1
   2 -19   1  956.26   71.25   3
  -3  19  -1  167.85   40.73   1
   3 -19   1  236.32   48.90   3
   3 -19   1  263.76   43.47   1
   4 -19   1   60.04   35.33   1
  -4  19  -1  -19.84   33.53   1
   5 -19   1   14.57   32.02   1
  -5  19  -1   22.74   43.31   1
   6 -19   1  292.06   48.85   1
   7 -19   1   36.29   36.92   1
   8 -19   1   69.08   38.94   1
 -12 -18   1  149.27   48.95   4
  12  18  -1  147.91   33.44   1
  11  18  -1   12.73   32.05   1
 -11 -18   1   49.07   42.86   4
  10  18  -1   44.98   31.53   1
 -10 -18   1   -5.14   35.79   4
   9  18  -1  256.84   38.64   1
  -9 -18   1  213.11   46.59   4
   8  18  -1  895.17   69.09   1
  -8 -18   1  876.13   76.82   4
  -7 -18   1  -49.18   28.49   4
   7  18  -1  -11.76   28.58   1
   6  18  -1  235.53   37.37   1
  -6 -18   1  377.02   47.14   4
  -6 -18   1  304.93   27.64   3
  -6 -18   1  315.00   26.99   3
   6  18  -1  197.29   41.13   1
   5  18  -1  676.85   56.93   1
  -5 -18   1  635.86   46.78   3
   5  18  -1  587.18   54.04   1
  -5 -18   1  631.78   52.98   1
  -5 -18   1  533.57   55.85   4
  -5 -18   1  677.71   48.51   3
  -4 -18   1  649.91   48.07   3
  -4 -18   1  664.81   48.53   3
   4  18  -1  708.92   58.50   1
  -4 -18   1  688.31   58.42   4
   4  18  -1  545.44   54.45   1
  -4 -18   1  679.87   56.14   1
   3  18  -1   -9.55   27.36   1
  -3 -18   1   13.21   28.56   4
  -3 -18   1   -0.88   26.11   3
  -3 -18   1  -41.14   25.23   1
   3  18  -1   -7.95   30.71   1
  -3 -18   1    4.53   25.74   3
   2  18  -1  538.59   53.64   1
  -2 -18   1  622.48   50.40   3
  -2 -18   1  736.71   57.02   4
   2  18  -1  724.85   57.83   3
  -2 -18   1  643.80   56.37   1
  -2 -18   1  651.76   51.06   3
   1  18  -1  473.24   49.36   3
   1  18  -1  464.22   48.74   1
  -1 -18   1  501.17   45.25   3
  -1 -18   1  439.09   43.94   3
   0  18  -1   95.21   31.57   1
   0 -18   1   54.70   27.05   1
   0 -18   1   61.93   33.35   3
   0 -18   1   85.72   32.75   3
   0  18  -1   98.00   34.20   3
  -1  18  -1  311.98   43.15   1
   1 -18   1  200.44   37.90   1
   1 -18   1  299.45   42.35   3
  -1  18  -1  240.48   42.42   3
   2 -18   1  254.78   40.30   1
  -2  18  -1  254.98   43.06   1
   2 -18   1  247.56   43.49   3
   3 -18   1  140.06   36.82   1
  -3  18  -1  171.76   39.99   1
   3 -18   1  165.18   44.33   3
  -3  18  -1   96.89   41.44   3
  -4  18  -1   15.84   32.84   1
   4 -18   1    1.76   31.30   1
   5 -18   1  614.08   60.65   1
  -5  18  -1  660.90   65.40   1
   6 -18   1  181.75   42.07   1
  -7  18  -1   87.82   49.92   3
   7 -18   1   73.89   39.03   1
   8 -18   1   41.22   37.02   1
  -8  18  -1    2.38   49.48   3
  12  17  -1   33.41   27.50   1
 -12 -17   1   16.12   41.07   4
  11  17  -1   74.84   30.15   1
 -11 -17   1  113.79   41.21   4
  10  17  -1  -62.12   26.76   1
 -10 -17   1   37.65   35.64   4
   9  17  -1  590.95   52.18   1
  -9 -17   1  721.66   66.55   4
  -8 -17   1  510.84   54.88   4
   8  17  -1  387.87   42.07   1
  -7 -17   1    1.52   32.76   4
   7  17  -1   34.99   30.72   1
   7  17  -1    6.49   27.08   1
  -6 -17   1  130.55   33.51   4
  -6 -17   1  115.78   18.87   3
   6  17  -1   60.04   32.27   1
  -6 -17   1  148.77   18.66   3
   6  17  -1   93.24   31.92   1
  -5 -17   1  695.73   56.67   1
  -5 -17   1  738.50   51.26   3
  -5 -17   1  854.51   50.89   3
   5  17  -1  636.02   57.50   1
  -5 -17   1  884.16   66.64   4
   5  17  -1  852.89   63.99   1
  -4 -17   1  581.39   42.50   3
  -4 -17   1  586.13   43.26   3
   4  17  -1  516.32   51.03   1
  -4 -17   1  637.61   48.67   1
   4  17  -1  493.38   48.60   1
  -4 -17   1  510.20   49.53   4
  -3 -17   1   47.96   27.27   1
  -3 -17   1   80.66   25.93   3
   3  17  -1   49.42   30.91   1
   3  17  -1   60.39   28.55   1
  -3 -17   1   76.26   26.24   3
  -3 -17   1   91.02   30.21   4
   2  17  -1  471.09   47.64   1
  -2 -17   1  560.62   43.43   3
  -2 -17   1  525.45   48.72   1
  -2 -17   1  513.78   43.55   3
   2  17  -1  456.48   47.89   3
   1  17  -1  144.84   32.69   1
  -1 -17   1  245.35   31.67   3
  -1 -17   1  211.06   33.06   3
   1  17  -1  189.55   34.88   3
  -1 -17   1  168.00   30.19   1
   0 -17   1   21.26   24.32   1
   0  17  -1  -51.06   26.50   1
   0 -17   1   -2.51   25.67   3
   0  17  -1  -22.61   30.70   3
   0 -17   1   28.46   27.50   3
   1 -17   1  162.30   31.61   1
  -1  17  -1  159.92   35.95   3
   1 -17   1  125.32   34.98   3
  -1  17  -1  111.44   32.85   1
  -2  17  -1  673.70   58.64   1
   2 -17   1  718.19   59.22   1
   2 -17   1  620.73   54.46   3
   2 -17   1  698.98   58.09   3
  -3  17  -1   25.17   35.36   3
   3 -17   1   54.25   31.18   1
   3 -17   1   10.45   34.09   3
  -3  17  -1  -30.84   30.55   1
   4 -17   1  528.51   51.81   3
  -4  17  -1  431.76   49.45   1
   4 -17   1  408.61   49.42   1
  -4  17  -1  435.61   50.41   3
  -5  17  -1  112.36   43.68   3
  -5  17  -1  133.68   41.08   1
   5 -17   1   57.73   33.46   1
   6 -17   1  345.62   49.65   1
  -6  17  -1  411.74   51.97   3
  -7  17  -1   20.35   44.37   3
   7 -17   1  -25.16   33.53   1
   8 -17   1   78.93   39.96   1
  -8  17  -1   21.43   43.61   3
  -9  17  -1   67.74   47.43   3
   9 -17   1  -24.17   34.23   1
  12  16  -1  112.99   27.40   1
 -12 -16   1   83.98   44.32   4
  11  16  -1   33.10   27.38   1
 -11 -16   1  -25.86   33.91   4
  10  16  -1   19.69   27.36   1
 -10 -16   1  -19.49   31.68   4
  -9 -16   1   67.12   33.47   4
   9  16  -1  115.04   29.45   1
  -8 -16   1  560.75   55.97   4
   8  16  -1  532.59   46.89   1
   7  16  -1   53.74   28.56   1
  -7 -16   1   32.07   31.49   4
   7  16  -1   47.36   27.01   1
  -6 -16   1  334.51   25.39   3
   6  16  -1  322.13   38.07   1
  -6 -16   1  335.68   25.42   3
   6  16  -1  336.45   39.63   1
  -6 -16   1  421.21   45.37   4
   5  16  -1  497.23   47.26   1
   5  16  -1  678.93   51.86   1
  -5 -16   1  544.37   39.75   3
  -5 -16   1  601.08   52.59   4
  -5 -16   1  563.31   42.19   3
  -4 -16   1   19.73   21.57   3
   4  16  -1    1.89   26.02   1
  -4 -16   1  -15.32   20.73   3
  -4 -16   1   27.23   23.42   1
  -4 -16   1   24.57   23.90   4
   4  16  -1    9.89   24.11   1
  -3 -16   1   45.67   24.80   4
  -3 -16   1   43.45   23.41   3
  -3 -16   1    2.63   25.19   1
   3  16  -1    5.49   24.31   1
   3  16  -1   49.47   27.76   1
  -3 -16   1   39.97   23.39   3
   2  16  -1  649.07   53.03   1
  -2 -16   1  662.17   52.99   1
  -2 -16   1  586.62   45.49   3
  -2 -16   1  721.82   49.68   3
   2  16  -1  630.30   48.31   3
   2  16  -1  480.71   50.04   1
   1  16  -1  470.28   44.61   1
   1  16  -1  468.58   44.35   3
  -1 -16   1  388.11   37.76   3
  -1 -16   1  359.76   37.62   3
  -1 -16   1  490.76   43.23   1
   0 -16   1  -21.66   23.69   1
   0  16  -1  -35.07   23.04   1
   0  16  -1  -17.67   28.81   3
   0 -16   1  -45.73   26.36   3
   1 -16   1  316.68   39.37   1
  -1  16  -1  445.37   42.23   3
   1 -16   1  385.57   41.00   3
  -1  16  -1  337.77   42.24   1
   2 -16   1  563.51   49.32   1
  -2  16  -1  442.62   48.62   1
   2 -16   1  558.45   48.26   3
   2 -16   1  419.99   46.62   3
   3 -16   1  163.60   38.28   3
   3 -16   1  144.95   33.66   1
  -3  16  -1   76.59   34.93   3
  -3  16  -1  181.36   35.95   1
   4 -16   1   73.43   30.75   1
  -4  16  -1   22.86   31.35   1
  -4  16  -1   -3.48   33.69   3
   4 -16   1   46.12   39.19   3
  -5  16  -1  707.54   63.68   1
  -5  16  -1  738.23   60.09   3
   5 -16   1  673.69   61.37   1
  -6  16  -1  461.41   49.55   3
   6 -16   1  285.00   45.63   1
   7 -16   1   18.67   35.28   1
  -7  16  -1  -27.11   39.43   3
  -8  16  -1  -19.49   41.37   3
   8 -16   1   18.02   34.23   1
  -9  16  -1   54.12   43.49   3
   9 -16   1   21.04   35.23   1
 -12 -15   1  108.68   43.52   4
  12  15  -1  124.33   25.55   1
  11  15  -1   12.88   24.77   1
 -11 -15   1   19.18   38.61   4
 -10 -15   1  -35.02   32.29   4
  10  15  -1   36.77   24.62   1
  -9 -15   1  343.66   47.45   4
   9  15  -1  351.13   37.01   1
   8  15  -1  521.40   46.27   1
  -8 -15   1  583.93   56.85   4
   8  15  -1  573.70   45.90   1
   7  15  -1  114.94   27.06   1
  -7 -15   1  145.90   35.11   4
   7  15  -1   89.19   28.62   1
  -6 -15   1  123.08   32.05   4
   6  15  -1  104.72   27.31   1
  -6 -15   1  116.42   19.47   1
   6  15  -1  135.72   27.99   1
   5  15  -1  167.51   29.76   1
   5  15  -1  194.15   30.33   1
  -5 -15   1  110.39   20.14   3
  -5 -15   1  151.84   19.51   3
  -5 -15   1  143.35   31.34   4
  -4 -15   1  201.97   32.01   4
  -4 -15   1  203.82   25.93   3
   4  15  -1  230.55   32.24   1
  -4 -15   1  182.83   28.03   1
  -4 -15   1  189.67   24.36   3
   4  15  -1  184.74   31.28   1
  -3 -15   1  235.73   32.47   1
  -3 -15   1  189.21   29.70   3
   3  15  -1  257.17   34.53   1
   3  15  -1  319.76   36.08   3
  -3 -15   1  243.36   28.25   3
  -3 -15   1  310.94   36.24   4
   3  15  -1  267.11   32.32   1
   2  15  -1 1308.35   78.28   3
  -2 -15   1 1249.10   74.54   3
   2  15  -1 1331.94   84.64   1
   2  15  -1 1258.22   81.92   1
  -2 -15   1 1167.47   74.23   3
   1  15  -1   68.04   28.46   3
  -1 -15   1   75.15   23.11   3
   1  15  -1   -5.63   24.53   1
  -1 -15   1   35.21   23.03   3
   1  15  -1  129.14   28.00   1
  -1 -15   1   25.78   23.76   1
   0 -15   1   14.00   22.46   1
   0 -15   1   47.45   26.26   3
   0  15  -1   -2.66   26.63   1
   0  15  -1    4.58   24.92   3
   1 -15   1  106.35   30.40   3
   1 -15   1  124.54   29.01   3
   1 -15   1  141.16   30.24   1
  -1  15  -1  161.00   31.11   3
  -1  15  -1  146.91   30.45   1
   2 -15   1  278.68   37.07   1
   2 -15   1  372.06   40.37   3
  -2  15  -1  389.98   41.97   1
  -3  15  -1   48.98   30.77   3
  -3  15  -1   93.61   30.95   1
   3 -15   1   27.89   27.58   1
   3 -15   1   65.80   30.70   3
  -4  15  -1  487.14   45.51   3
  -4  15  -1  434.50   47.27   1
   4 -15   1  419.88   45.75   3
   4 -15   1  407.23   45.77   1
   5 -15   1  124.32   33.27   1
  -5  15  -1   76.23   33.89   1
  -5  15  -1  114.56   35.78   3
   5 -15   1  111.93   41.69   3
  -6  15  -1  105.85   37.69   1
  -6  15  -1  212.95   41.34   3
   6 -15   1   76.04   33.15   1
  -7  15  -1  106.20   41.27   3
   7 -15   1   55.01   33.98   1
  -8  15  -1  165.36   39.73   3
   8 -15   1  134.97   38.94   1
   9 -15   1    0.09   38.23   1
  10 -15   1   43.55   39.28   1
  13  14  -1   18.23   55.97   2
 -13 -14   1   -2.75   46.48   4
  12  14  -1   46.25   19.62   1
 -12 -14   1   50.75   43.68   4
 -11 -14   1  145.81   41.17   4
  11  14  -1  169.26   25.87   1
 -10 -14   1   79.36   37.44   4
  10  14  -1  168.56   27.64   1
   9  14  -1  309.91   33.65   1
  -9 -14   1  341.16   44.93   4
   9  14  -1  262.12   33.86   1
  -8 -14   1   93.83   32.00   4
   8  14  -1   80.47   24.24   1
   8  14  -1   78.75   25.95   1
  -7 -14   1   37.31   27.99   4
   7  14  -1   46.27   24.44   1
   7  14  -1   60.91   23.96   1
   6  14  -1  129.63   27.23   1
  -6 -14   1  145.77   32.10   4
  -6 -14   1  147.45   18.43   1
   6  14  -1   91.23   25.32   1
  -5 -14   1  252.49   35.03   4
  -5 -14   1  338.36   24.86   3
   5  14  -1  309.90   33.90   1
  -5 -14   1  307.81   24.03   3
   5  14  -1  246.89   33.03   1
  -4 -14   1    9.76   18.45   3
  -4 -14   1   21.82   16.48   3
   4  14  -1  -22.29   21.41   1
   4  14  -1   24.46   23.67   1
  -4 -14   1   12.81   22.90   4
  -4 -14   1  -16.89   17.84   1
  -3 -14   1  204.15   31.88   4
   3  14  -1  228.29   30.09   1
  -3 -14   1  213.04   26.51   3
   3  14  -1  234.04   31.90   1
   3  14  -1  282.25   32.51   3
  -3 -14   1  269.88   26.35   3
  -3 -14   1  207.39   28.63   1
  -2 -14   1  324.81   30.67   3
   2  14  -1  310.71   35.24   1
   2  14  -1  260.12   33.61   1
   2  14  -1  336.38   33.83   3
  -2 -14   1  242.39   29.89   3
  -1 -14   1  248.87   29.67   3
   1  14  -1  274.37   32.32   1
   1  14  -1  266.60   32.51   3
   1  14  -1  305.57   35.41   1
  -1 -14   1  258.59   28.43   3
  -1 -14   1  235.79   32.47   1
   0 -14   1    5.66   22.22   1
   0 -14   1  -10.83   21.48   3
   0  14  -1   25.34   25.86   3
   0  14  -1    3.02   22.09   1
  -1  14  -1  208.98   32.02   1
   1 -14   1  264.57   33.31   1
   1 -14   1  248.73   32.54   3
   2 -14   1  448.93   40.57   3
  -2  14  -1  441.41   45.11   1
   2 -14   1  493.67   43.56   1
  -3  14  -1    5.00   24.12   1
   3 -14   1   24.32   25.49   1
   3 -14   1   -0.29   28.74   3
  -3  14  -1  -29.14   26.28   3
  -4  14  -1    3.16   24.66   1
   4 -14   1   63.46   26.96   1
   4 -14   1   44.32   33.53   3
  -4  14  -1  -27.33   28.46   3
  -5  14  -1  295.69   39.96   3
  -5  14  -1  335.10   42.14   1
   5 -14   1  364.19   46.35   3
   5 -14   1  287.33   38.95   1
   6 -14   1  165.50   36.21   1
  -6  14  -1  205.37   38.54   1
  -6  14  -1  210.35   37.19   3
   7 -14   1   66.28   32.04   1
  -7  14  -1   35.53   34.87   3
   8 -14   1   28.25   31.63   1
  -8  14  -1  -21.63   33.76   3
   9 -14   1   28.69   35.80   1
  10 -14   1   66.64   41.28   1
  13  13  -1   36.53   56.68   2
 -13 -13   1   11.69   46.83   4
 -12 -13   1    0.60   38.82   4
  12  13  -1   66.66   48.63   2
 -11 -13   1  154.16   42.21   4
  11  13  -1  143.72   22.62   1
 -10 -13   1   50.60   35.13   4
  10  13  -1   -1.54   20.95   1
  10  13  -1   20.86   23.41   1
  -9 -13   1  185.95   36.72   4
   9  13  -1  146.91   25.79   1
   9  13  -1  167.71   27.73   1
   8  13  -1  636.29   49.29   1
  -8 -13   1  622.96   57.45   4
   8  13  -1  742.84   51.29   1
   7  13  -1   23.42   22.67   1
   7  13  -1   91.72   23.47   1
  -7 -13   1   13.40   28.02   4
  -6 -13   1   52.15   13.46   1
   6  13  -1   75.07   23.10   1
  -6 -13   1   88.44   26.02   4
   6  13  -1   43.76   22.60   1
   5  13  -1   17.79   21.62   1
   5  13  -1   36.38   21.79   1
  -5 -13   1   58.86   24.90   4
  -5 -13   1   60.73   13.58   3
  -5 -13   1   33.54   12.64   3
  -4 -13   1  228.25   30.84   4
  -4 -13   1  155.51   20.30   3
  -4 -13   1  187.50   22.16   3
   4  13  -1  133.20   25.99   1
   4  13  -1  175.66   27.62   1
  -4 -13   1  205.08   23.86   1
  -3 -13   1  430.14   36.46   1
  -3 -13   1  416.15   33.54   3
   3  13  -1  384.09   36.44   3
  -3 -13   1  460.80   34.28   3
  -3 -13   1  455.41   40.61   4
   3  13  -1  453.01   39.35   1
   3  13  -1  423.28   38.02   1
   2  13  -1  564.34   47.41   1
  -2 -13   1  548.90   40.03   3
  -2 -13   1  568.99   41.56   3
   2  13  -1  548.18   42.59   3
   2  13  -1  590.23   45.94   1
  -1 -13   1    6.58   21.19   1
  -1 -13   1   18.83   20.81   3
   1  13  -1  -23.47   21.98   3
   1  13  -1  -11.14   21.68   1
  -1 -13   1    1.05   20.11   3
   1  13  -1  -22.70   20.32   1
   0  13  -1   30.17   21.87   1
   0  13  -1  110.90   26.55   1
   0 -13   1   78.58   24.10   3
   0  13  -1    4.39   21.78   3
   0 -13   1   27.68   22.39   1
   1 -13   1  170.14   28.40   3
  -1  13  -1  180.31   29.28   1
   1 -13   1  185.76   28.33   1
  -2  13  -1  213.95   32.79   1
   2 -13   1  250.82   30.43   3
  -2  13  -1  227.66   31.27   3
   2 -13   1  201.34   30.37   1
   3 -13   1   56.36   25.60   1
  -3  13  -1   33.40   26.10   3
  -3  13  -1   43.83   26.58   1
   3 -13   1   21.61   25.65   3
  -4  13  -1  211.00   32.73   3
  -4  13  -1  214.01   33.74   1
   4 -13   1  197.86   36.13   3
   4 -13   1  213.06   32.85   1
  -5  13  -1  105.60   31.51   3
   5 -13   1   65.30   28.34   1
   5 -13   1   51.70   35.75   3
   5 -13   1   73.87   35.66   1
  -5  13  -1   73.64   29.25   1
  -6  13  -1  -12.62   27.90   1
   6 -13   1   17.16   39.20   3
   6 -13   1  -37.18   27.21   1
  -6  13  -1   37.93   29.28   3
   6 -13   1   62.01   38.61   1
   7 -13   1   -0.13   28.44   1
  -7  13  -1  -44.85   31.98   3
   8 -13   1   81.83   37.64   1
  -8  13  -1  142.31   35.63   3
   9 -13   1   50.36   36.70   1
  10 -13   1   -6.05   35.97   1
  13  12  -1    4.04   53.26   2
 -12 -12   1   -6.74   38.78   4
  12  12  -1  -40.70   45.75   2
 -11 -12   1  187.73   44.26   4
  11  12  -1  171.15   20.84   1
  10  12  -1  154.62   22.94   1
  10  12  -1  164.47   25.21   1
 -10 -12   1  186.17   41.03   4
  -9 -12   1  798.48   66.49   4
   9  12  -1  801.85   55.73   1
   9  12  -1  838.24   54.19   1
   8  12  -1   10.83   20.12   1
  -8 -12   1    7.78   25.60   4
   8  12  -1   22.04   19.73   1
  -7 -12   1   56.08   26.83   4
   7  12  -1   50.20   20.31   1
   7  12  -1   85.63   22.06   1
  -6 -12   1   82.65   12.34   1
   6  12  -1   72.04   20.80   1
   6  12  -1   39.27   19.25   1
  -6 -12   1   80.40   25.13   4
   5  12  -1  100.10   22.14   1
  -5 -12   1  139.65   27.36   4
  -5 -12   1  137.80   13.10   3
  -5 -12   1  140.00   13.48   3
   5  12  -1  136.40   23.20   1
  -4 -12   1   81.04   17.33   3
  -4 -12   1  105.51   24.12   4
   4  12  -1   60.06   20.47   1
   4  12  -1  124.36   23.25   1
  -3 -12   1  241.16   24.36   3
   3  12  -1  255.92   28.93   1
   3  12  -1  264.61   28.29   3
   3  12  -1  272.18   29.17   1
  -3 -12   1  260.75   26.94   1
  -3 -12   1  278.89   26.50   3
  -3 -12   1  274.64   32.11   4
   2  12  -1  380.91   35.34   1
  -2 -12   1  417.14   33.07   3
   2  12  -1  462.16   35.49   3
   2  12  -1  404.35   37.13   1
  -2 -12   1  425.46   32.35   3
  -1 -12   1  117.67   22.19   3
  -1 -12   1   84.11   21.54   3
  -1 -12   1   90.09   23.05   1
   1  12  -1  102.50   25.03   1
   1  12  -1   87.04   23.96   1
   1  12  -1  121.87   22.51   3
   0  12  -1   -0.69   22.22   1
   0 -12   1   24.65   19.97   1
   0 -12   1  -29.18   19.90   3
   0  12  -1   -4.51   19.40   1
   0  12  -1    0.93   21.63   3
  -1  12  -1  185.41   28.07   1
   1 -12   1  213.60   29.15   1
   1 -12   1  147.08   25.95   1
   1 -12   1  205.14   27.40   3
  -2  12  -1  217.77   27.53   3
   2 -12   1  197.33   28.67   1
  -2  12  -1  243.06   31.04   1
   2 -12   1  282.99   31.25   3
   2 -12   1  181.08   32.08   1
  -3  12  -1  296.54   32.81   3
  -3  12  -1  252.74   33.53   1
   3 -12   1  334.60   36.25   1
   3 -12   1  309.33   35.21   3
   3 -12   1  346.82   38.85   1
   4 -12   1   58.40   28.06   1
  -4  12  -1   50.12   25.76   3
   4 -12   1   37.88   28.69   3
  -4  12  -1   17.76   24.88   1
   4 -12   1   75.38   25.97   1
   5 -12   1   19.58   31.66   1
  -5  12  -1   17.37   25.94   1
   5 -12   1   54.56   33.76   3
   5 -12   1   23.21   25.08   1
  -5  12  -1   11.64   25.59   3
  -6  12  -1   84.54   30.37   3
   6 -12   1   47.33   39.03   3
   6 -12   1  122.28   37.58   1
   6 -12   1   72.30   28.23   1
  -6  12  -1   83.70   29.80   1
   7 -12   1  112.32   31.71   1
  -7  12  -1  148.82   42.50   2
  -7  12  -1  104.69   29.86   3
  -8  12  -1   12.92   28.54   3
   8 -12   1   14.21   30.61   1
   9 -12   1  -18.55   32.42   1
  10 -12   1   76.33   38.39   1
  11 -12   1   59.29   37.80   1
  13  11  -1  -34.30   52.56   2
  12  11  -1   84.19   45.88   2
 -12 -11   1  159.38   47.86   4
 -11 -11   1   76.41   39.72   4
  11  11  -1   20.22   36.82   2
  10  11  -1   -1.00   18.26   1
 -10 -11   1  -22.85   30.14   4
  10  11  -1   13.23   16.26   1
   9  11  -1   75.94   19.46   1
   9  11  -1   17.66   19.03   1
  -9 -11   1   42.08   27.44   4
   8  11  -1  657.52   45.36   1
  -8 -11   1  683.16   56.27   4
   8  11  -1  648.51   46.05   1
   7  11  -1  285.82   27.56   1
   7  11  -1  258.63   26.51   1
  -7 -11   1  238.68   34.34   4
  -6 -11   1   49.03    8.54   1
  -6 -11   1   26.85   21.46   4
   6  11  -1   24.76   17.43   1
   6  11  -1   56.10   19.12   1
  -5 -11   1   81.59   13.78   1
  -5 -11   1   87.98   22.76   4
   5  11  -1   85.82   19.73   1
   5  11  -1   77.31   19.41   1
  -4 -11   1    8.81   13.62   3
  -4 -11   1   43.37   13.01   3
   4  11  -1   28.11   19.04   1
   4  11  -1   71.99   19.49   1
  -4 -11   1   25.37   20.04   4
   3  11  -1  196.74   23.32   3
  -3 -11   1  167.79   20.00   3
  -3 -11   1  197.30   22.64   1
  -3 -11   1  215.04   28.89   4
  -3 -11   1  184.88   21.79   3
   3  11  -1  211.74   24.99   1
   3  11  -1  180.09   25.29   1
  -2 -11   1   43.84   18.52   3
   2  11  -1   69.14   20.86   1
  -2 -11   1   43.14   19.66   1
  -2 -11   1   24.94   19.49   4
   2  11  -1   40.38   17.89   3
   2  11  -1   99.74   20.29   1
  -2 -11   1   53.24   17.04   3
   1  11  -1   21.98   18.74   1
  -1 -11   1   34.19   18.42   3
   1  11  -1  -25.43   19.28   3
  -1 -11   1   -9.58   17.67   3
  -1 -11   1   37.27   19.56   1
   1  11  -1   -8.33   19.54   1
  -1 -11   1   40.61   20.87   1
   0  11  -1  122.80   23.02   3
   0  11  -1  116.67   24.94   1
   0 -11   1  159.57   24.17   1
   0 -11   1   99.50   21.40   1
   0  11  -1   60.22   23.41   1
   0 -11   1   90.30   20.35   3
   1 -11   1  181.52   27.34   1
   1 -11   1  239.76   26.85   3
   1 -11   1  194.43   27.66   1
  -1  11  -1  224.17   29.64   1
  -1  11  -1  134.72   26.37   1
   2 -11   1   -0.86   20.61   1
   2 -11   1   -7.98   19.88   3
  -2  11  -1   15.36   22.36   1
   2 -11   1  -19.46   20.08   1
  -2  11  -1  -30.98   17.95   3
   3 -11   1    3.31   22.02   1
   3 -11   1   29.51   23.20   1
   3 -11   1  -10.85   23.02   3
  -3  11  -1   15.18   21.48   1
  -3  11  -1   -0.23   22.11   3
  -4  11  -1  -21.59   21.18   1
  -4  11  -1   23.67   23.11   3
   4 -11   1   79.07   28.09   1
   4 -11   1   53.89   22.16   1
   4 -11   1   53.60   25.43   3
   5 -11   1   34.12   24.72   1
   5 -11   1  128.41   32.30   1
  -5  11  -1   47.33   25.73   3
  -5  11  -1   56.81   25.29   1
   5 -11   1   82.78   32.13   3
   6 -11   1   36.28   35.27   3
  -6  11  -1   46.58   26.23   1
  -6  11  -1   17.53   25.64   3
   6 -11   1   32.38   25.97   1
   6 -11   1  -16.42   30.28   1
  -7  11  -1    8.38   37.19   2
   7 -11   1  -10.98   26.21   1
   7 -11   1   10.73   35.45   1
  -7  11  -1    3.97   29.63   1
  -7  11  -1   -8.57   25.99   3
  -8  11  -1  -47.61   25.65   3
   8 -11   1   20.71   29.57   1
   9 -11   1   95.64   36.20   1
  10 -11   1   36.95   35.42   1
  11 -11   1   15.43   36.36   1
  13  10  -1  -22.20   52.95   2
 -12 -10   1   14.66   41.53   4
  12  10  -1   13.05   45.12   2
  11  10  -1  209.59   43.38   2
 -11 -10   1  200.68   45.22   4
 -10 -10   1  -15.63   28.28   4
   9  10  -1  422.97   32.89   1
   9  10  -1  477.61   34.53   1
  -9 -10   1  389.25   45.17   4
  -8 -10   1  150.45   30.66   4
   8  10  -1  148.19   20.29   1
   8  10  -1  158.21   20.32   1
   7  10  -1   12.27   16.24   1
  -7 -10   1   67.40   24.42   4
   7  10  -1   33.42   16.30   1
   6  10  -1  -10.26   16.47   1
  -6 -10   1   29.33   22.86   4
   6  10  -1   26.38   15.41   1
   5  10  -1   37.17   17.58   1
  -5 -10   1   75.04   23.32   4
   5  10  -1   62.35   17.47   1
  -5 -10   1   71.60   11.95   1
  -5 -10   1   54.15   13.23   1
   4  10  -1  402.14   28.92   1
  -4 -10   1  287.77   26.46   1
  -4 -10   1  209.45   30.12   4
   4  10  -1  232.91   26.93   1
  -4 -10   1  315.98   22.67   3
  -4 -10   1  281.28   20.06   3
  -3 -10   1   36.19   13.84   3
  -3 -10   1   18.16   16.53   1
   3  10  -1   51.25   17.17   1
  -3 -10   1   59.68   16.41   1
   3  10  -1   69.29   19.90   1
   3  10  -1   55.11   17.37   3
  -3 -10   1   94.94   22.62   4
  -3 -10   1   53.77   15.44   3
  -2 -10   1   44.27   16.20   3
   2  10  -1   57.98   18.93   1
  -2 -10   1   47.61   17.04   3
   2  10  -1   28.40   16.84   3
  -2 -10   1   48.14   18.25   1
  -2 -10   1   66.63   21.35   4
  -2 -10   1   33.99   18.18   1
   2  10  -1   37.38   17.54   1
  -1 -10   1   16.95   17.00   3
  -1 -10   1   -5.61   16.92   1
   1  10  -1    1.18   18.29   1
  -1 -10   1  -19.61   15.77   3
   1  10  -1   17.64   17.34   1
  -1 -10   1   37.85   19.35   1
   1  10  -1    7.19   18.03   3
   0  10  -1  138.23   20.60   3
   0  10  -1  130.82   22.82   1
   0  10  -1   84.23   22.96   1
   0 -10   1  127.55   21.38   1
   0 -10   1  100.19   19.24   3
   0 -10   1  158.04   22.70   1
   1 -10   1  145.10   23.57   1
  -1  10  -1  119.45   24.89   1
  -1  10  -1  172.21   26.67   1
   1 -10   1  176.80   24.07   3
   1 -10   1  175.95   24.95   1
  -2  10  -1   -3.06   21.25   1
  -2  10  -1   20.03   18.10   3
   2 -10   1  -26.00   19.47   3
   2 -10   1    3.70   19.95   1
   2 -10   1   -0.17   19.05   1
   3 -10   1   -6.80   20.39   3
  -3  10  -1    5.10   20.37   3
   3 -10   1  -11.23   19.54   1
   3 -10   1  -25.22   19.49   1
  -3  10  -1   -2.24   19.09   1
   4 -10   1   38.47   23.52   3
   4 -10   1   60.17   26.14   1
  -4  10  -1   58.18   22.50   3
   4 -10   1   31.80   20.55   1
  -4  10  -1   60.76   23.65   1
  -5  10  -1   -5.01   21.45   3
   5 -10   1   10.48   28.50   3
   5 -10   1   36.34   26.16   1
   5 -10   1   26.52   22.46   1
  -5  10  -1   25.25   23.39   1
   6 -10   1  -44.74   21.49   1
   6 -10   1  -17.16   28.54   1
  -6  10  -1   14.78   23.17   3
   6 -10   1  -20.09   32.08   3
  -6  10  -1   30.87   24.33   1
   7 -10   1    9.10   32.30   1
  -7  10  -1   23.11   23.59   3
  -7  10  -1   15.76   26.66   1
  -7  10  -1   81.40   35.09   2
   7 -10   1   -6.81   26.03   1
  -8  10  -1   35.14   38.57   2
   8 -10   1    1.91   27.37   1
   9 -10   1  101.70   32.81   1
  10 -10   1   45.31   34.48   1
  11 -10   1   34.83   35.23   1
  13   9  -1    2.36   51.78   2
  12   9  -1  192.88   48.82   2
  11   9  -1   34.28   36.90   2
 -11  -9   1   48.19   36.27   4
 -10  -9   1   74.18   35.26   4
  10   9  -1   88.50   35.20   2
  -9  -9   1  -39.81   25.66   4
   9   9  -1    5.80   13.26   1
   9   9  -1   34.74   14.16   1
  -8  -9   1  243.83   33.84   4
   8   9  -1  214.93   20.70   1
   8   9  -1  239.19   20.81   1
   7   9  -1  272.95   22.54   1
   7   9  -1  284.56   23.38   1
  -7  -9   1  186.68   31.28   4
  -6  -9   1   42.22   20.68   4
   6   9  -1   56.28   15.32   1
   6   9  -1   43.98   15.98   1
   5   9  -1  464.05   32.62   1
  -5  -9   1  456.22   27.47   1
  -5  -9   1  436.58   37.64   4
  -5  -9   1  424.91   28.13   1
   5   9  -1  385.27   33.41   1
   4   9  -1   25.76   14.45   1
  -4  -9   1   29.60    9.26   3
  -4  -9   1   27.07    9.15   3
  -4  -9   1   49.34   20.95   4
   4   9  -1   47.44   16.14   1
  -4  -9   1   50.47   14.60   1
   3   9  -1   98.54   17.52   1
  -3  -9   1   79.36   13.89   3
   3   9  -1   62.20   16.85   3
  -3  -9   1   62.56   19.21   4
   3   9  -1   70.66   17.85   1
  -3  -9   1   79.42   17.05   1
  -3  -9   1   96.68   14.89   3
  -2  -9   1   20.47   14.28   3
   2   9  -1   32.77   16.42   1
   2   9  -1   20.74   14.80   3
  -2  -9   1    0.51   14.95   3
  -2  -9   1   39.95   17.63   4
  -2  -9   1   -5.39   15.60   1
  -2  -9   1   34.51   16.39   1
   2   9  -1    5.86   16.64   1
  -1  -9   1  412.17   34.18   1
  -1  -9   1  465.41   32.86   3
  -1  -9   1  442.40   33.53   3
  -1  -9   1  420.04   35.20   1
   1   9  -1  468.40   35.81   1
   1   9  -1  478.72   34.64   3
   1   9  -1  441.37   35.54   1
   0  -9   1   54.65   16.88   3
   0   9  -1   47.61   17.03   3
   0  -9   1   51.86   17.72   1
   0  -9   1   64.62   19.86   1
   0   9  -1   64.24   18.80   1
   0   9  -1   66.89   19.78   1
   1  -9   1   65.47   19.08   3
   1  -9   1   90.36   20.77   1
  -1   9  -1   92.10   21.33   1
  -1   9  -1   56.69   20.13   1
   1  -9   1   33.23   18.26   1
   2  -9   1   40.10   20.40   1
  -2   9  -1   39.62   20.97   1
   2  -9   1   43.11   18.60   3
   2  -9   1   51.03   20.42   1
  -2   9  -1   -2.97   18.43   3
  -2   9  -1    9.48   19.72   1
  -3   9  -1  109.60   23.43   1
  -3   9  -1   95.57   21.40   3
   3  -9   1  110.15   23.34   1
   3  -9   1   99.54   23.61   1
   3  -9   1  117.53   22.14   3
  -4   9  -1   39.31   20.89   3
   4  -9   1   33.45   23.75   3
   4  -9   1   18.63   22.56   1
  -4   9  -1   10.25   18.97   1
   4  -9   1   39.14   19.90   1
  -5   9  -1  -29.13   18.57   1
   5  -9   1   62.06   25.44   1
   5  -9   1  -12.51   25.09   3
  -5   9  -1    4.33   21.02   3
   5  -9   1  -45.96   18.40   1
   6  -9   1   99.12   29.54   1
   6  -9   1  119.24   27.62   1
  -6   9  -1   86.48   24.18   3
   6  -9   1  121.41   32.98   3
  -6   9  -1   96.67   24.74   1
  -7   9  -1   16.50   20.98   3
   7  -9   1   30.59   27.59   1
  -7   9  -1   34.86   30.70   2
   7  -9   1   20.55   32.31   1
  -8   9  -1  204.31   39.82   2
   8  -9   1  132.92   38.93   1
   8  -9   1  134.43   31.88   1
   9  -9   1  123.44   32.21   1
  10  -9   1   -3.12   32.06   1
  11  -9   1   70.55   35.18   1
  13   8  -1  147.69   54.21   2
  12   8  -1   22.85   44.59   2
  11   8  -1   55.08   38.91   2
 -11  -8   1  161.44   43.80   4
  10   8  -1   58.31   34.92   2
 -10  -8   1   40.72   34.36   4
  -9  -8   1  352.59   42.48   4
   8   8  -1   41.15   13.22   1
   8   8  -1   47.90   12.31   1
  -8  -8   1   27.88   22.85   4
  -7  -8   1  128.12   25.59   4
   7   8  -1  137.93   15.70   1
   7   8  -1  125.63   16.40   1
   6   8  -1  139.47   17.59   1
   6   8  -1  182.09   17.54   1
  -6  -8   1  108.68   24.61   4
   5   8  -1  445.29   33.04   1
  -5  -8   1  506.28   40.96   4
   5   8  -1  499.61   34.22   1
  -4  -8   1   -5.69   17.70   4
   4   8  -1   -5.16   12.54   1
  -4  -8   1    8.04   11.48   1
   4   8  -1    5.05   14.54   1
  -4  -8   1  -17.52    9.42   1
  -3  -8   1  250.05   22.99   1
  -3  -8   1  258.13   19.55   3
   3   8  -1  250.19   24.11   1
  -3  -8   1  246.82   18.45   3
  -3  -8   1  245.06   27.21   4
   3   8  -1  302.34   23.68   1
   3   8  -1  273.81   21.61   3
   2   8  -1   23.75   14.59   3
   2   8  -1   29.61   14.80   1
  -2  -8   1   36.53   14.56   1
  -2  -8   1   17.91   14.67   3
  -2  -8   1   35.12   15.84   1
  -2  -8   1   34.22   12.23   3
   2   8  -1   35.27   16.15   1
  -1  -8   1  246.20   25.64   1
  -1  -8   1  323.61   23.72   3
   1   8  -1  312.81   24.63   3
  -1  -8   1  335.50   27.76   1
   1   8  -1  299.67   27.39   1
   1   8  -1  264.75   25.37   1
   0  -8   1  275.28   23.80   3
   0   8  -1  235.42   25.15   1
   0   8  -1  273.68   26.03   1
   0   8  -1  301.84   25.02   3
   0  -8   1  266.92   25.94   1
   0  -8   1  281.57   26.78   1
   1  -8   1  157.51   22.88   1
  -1   8  -1  136.78   21.45   1
   1  -8   1  150.66   20.49   3
   1  -8   1  119.86   21.68   1
  -1   8  -1  153.71   21.57   1
   2  -8   1   85.11   19.32   3
  -2   8  -1   37.52   16.63   3
   2  -8   1   69.37   20.57   1
  -2   8  -1   20.49   19.22   1
   2  -8   1   34.81   18.10   1
  -2   8  -1   56.81   19.94   1
   3  -8   1   21.90   19.33   1
  -3   8  -1   31.29   19.73   1
   3  -8   1   21.39   20.23   1
   3  -8   1  -14.07   19.23   3
  -3   8  -1   25.91   18.13   3
  -3   8  -1   25.19   19.05   1
  -4   8  -1   17.12   18.38   1
   4  -8   1   28.74   22.42   3
   4  -8   1  -44.25   19.27   1
  -4   8  -1   33.02   19.47   3
   4  -8   1    4.68   18.91   1
  -5   8  -1   13.18   18.94   3
  -5   8  -1   14.63   18.19   1
   5  -8   1    9.43   20.58   1
   5  -8   1   11.05   25.96   3
   5  -8   1   49.50   22.73   1
  -6   8  -1   -5.66   19.25   1
   6  -8   1    7.12   30.48   3
  -6   8  -1   24.76   19.30   3
   6  -8   1   10.17   24.21   1
   6  -8   1  -11.37   23.36   1
  -6   8  -1    1.33   23.87   2
  -7   8  -1  116.44   30.10   2
  -7   8  -1   33.66   19.18   3
   7  -8   1  100.47   28.33   1
   7  -8   1   75.42   30.04   1
   8  -8   1  138.10   37.77   1
   8  -8   1  102.63   30.48   1
  -8   8  -1  101.07   35.36   2
   9  -8   1   21.57   29.66   1
  10  -8   1  -38.08   28.45   1
  11  -8   1   -5.35   33.15   1
  12   7  -1  280.17   50.02   2
  11   7  -1  -52.09   35.60   2
  10   7  -1  173.77   35.72   2
 -10  -7   1  212.85   41.87   4
   9   7  -1  238.28   33.57   2
  -9  -7   1  216.44   36.85   4
  -8  -7   1  656.63   53.96   4
   7   7  -1    0.53   10.60   1
  -7  -7   1  -15.20   18.53   4
   6   7  -1  371.13   25.96   1
  -6  -7   1  310.72   33.44   4
   5   7  -1  118.20   15.26   1
  -5  -7   1  141.57   24.63   4
  -4  -7   1   -0.22   15.84   4
   4   7  -1    0.72   12.05   1
   4   7  -1  -12.39   11.04   1
   4   7  -1   17.82   11.42   3
  -4  -7   1    9.89    8.95   1
  -4  -7   1    6.82    8.17   1
   3   7  -1  769.12   43.07   3
  -3  -7   1  716.65   47.59   1
  -3  -7   1  796.60   41.24   3
   3   7  -1  815.30   47.78   1
  -3  -7   1  778.75   51.02   4
  -3  -7   1  800.28   41.66   3
   3   7  -1  747.15   48.32   1
   2   7  -1   99.33   16.33   1
   2   7  -1   82.82   14.15   3
  -2  -7   1   71.70   15.73   1
  -2  -7   1  111.79   14.97   3
  -2  -7   1   79.96   12.21   3
  -2  -7   1  100.74   17.64   4
   2   7  -1   81.01   15.86   1
  -2  -7   1   89.03   14.91   1
   1   7  -1 3028.61  163.81   1
   1   7  -1 2997.79  148.44   3
  -1  -7   1 2970.93  147.87   3
  -1  -7   1 2814.77  163.03   1
  -1  -7   1 3097.28  164.13   1
   1   7  -1 2972.27  163.39   1
   0   7  -1   31.42   15.45   1
   0  -7   1    7.26   14.87   1
   0   7  -1   55.02   14.16   3
   0  -7   1   55.71   17.31   1
   0  -7   1   20.55   13.31   3
   0   7  -1   59.29   15.69   1
   1  -7   1  737.29   44.99   3
   1  -7   1  728.07   48.71   1
  -1   7  -1  858.95   50.02   1
  -1   7  -1  689.09   49.60   1
   1  -7   1  687.11   50.18   1
  -2   7  -1    5.80   15.53   1
   2  -7   1   12.26   15.89   1
   2  -7   1   -3.84   15.33   1
  -2   7  -1   17.02   15.93   3
  -2   7  -1   10.03   16.77   1
   2  -7   1   32.94   16.73   3
   3  -7   1  277.93   27.59   3
   3  -7   1  302.62   29.17   1
   3  -7   1  339.00   30.56   1
  -3   7  -1  313.99   30.02   1
  -3   7  -1  320.50   28.71   1
  -3   7  -1  316.40   27.25   3
  -4   7  -1  113.37   20.16   1
   4  -7   1   86.55   21.78   1
   4  -7   1  118.29   22.43   1
   4  -7   1  143.38   23.20   3
  -4   7  -1  148.83   20.80   3
   5  -7   1   28.40   23.47   3
  -5   7  -1   12.26   16.65   3
   5  -7   1   -2.58   19.79   1
   5  -7   1   -2.11   19.47   1
  -5   7  -1   20.87   16.16   1
   6  -7   1    9.69   22.20   1
  -6   7  -1   -0.93   15.92   3
   6  -7   1   32.01   22.66   1
   6  -7   1    2.15   25.72   3
  -6   7  -1    7.46   22.38   2
   7  -7   1    7.35   22.06   1
  -7   7  -1    8.88   25.98   2
   7  -7   1  -23.95   26.01   1
   8  -7   1  231.27   37.88   1
   8  -7   1  199.19   33.07   1
  -8   7  -1  225.90   36.57   2
   9  -7   1   -3.68   27.25   1
  10  -7   1  160.83   33.89   1
  11  -7   1   84.64   33.09   1
  12   6  -1  -10.39   41.60   2
  11   6  -1  -13.81   35.87   2
  10   6  -1  169.23   36.34   2
   9   6  -1  748.55   56.82   2
  -9  -6   1  624.33   58.44   4
  -8  -6   1   52.01   24.67   4
  -7  -6   1    0.34   19.55   4
  -6  -6   1  867.78   56.14   4
   6   6  -1  799.50   46.02   1
   6   6  -1  780.73   45.91   1
   5   6  -1  742.31   42.55   1
   5   6  -1  704.62   42.77   1
  -5  -6   1  707.09   50.59   4
   4   6  -1 1108.19   60.61   1
  -4  -6   1 1039.91   65.66   4
   4   6  -1 1005.58   54.80   3
   4   6  -1 1115.27   61.15   1
   4   6  -1 1037.47   54.45   3
  -3  -6   1   13.10    6.52   3
   3   6  -1   -1.12   12.34   1
  -3  -6   1   25.02   14.66   4
  -3  -6   1   17.49   10.64   1
   3   6  -1   27.51   10.14   3
  -3  -6   1   17.54    6.52   3
   3   6  -1    4.83   10.38   1
   2   6  -1  159.61   15.93   3
   2   6  -1  161.17   18.63   1
  -2  -6   1  179.11   19.63   4
   2   6  -1  203.46   17.42   1
  -2  -6   1  174.40   15.80   3
  -2  -6   1  190.44   18.85   1
  -2  -6   1  185.29   14.54   3
  -1  -6   1 1436.43   77.95   1
   1   6  -1 1425.58   77.97   1
  -1  -6   1 1259.56   69.47   3
   1   6  -1 1281.42   77.99   1
   1   6  -1 1375.46   70.49   3
  -1  -6   1 1401.24   78.35   1
   0  -6   1  281.04   20.70   3
   0  -6   1  245.36   23.07   1
   0  -6   1  210.90   21.23   1
   0   6  -1  268.08   22.36   1
   0   6  -1  246.47   23.11   1
   0   6  -1  227.43   20.38   3
   1  -6   1   27.61   14.33   1
   1  -6   1   18.31   13.40   3
  -1   6  -1    3.94   15.48   1
   1  -6   1   -8.08   14.08   1
  -1   6  -1   13.62   15.50   1
  -2   6  -1  727.31   42.36   3
   2  -6   1  709.78   42.92   3
  -2   6  -1  702.47   46.87   1
   2  -6   1  655.34   45.27   1
   2  -6   1  614.21   46.25   1
  -2   6  -1  696.09   45.96   1
  -3   6  -1 1096.70   68.27   1
   3  -6   1 1089.78   69.43   1
  -3   6  -1 1059.17   62.05   3
   3  -6   1 1151.80   63.72   3
   3  -6   1 1185.36   69.85   1
  -3   6  -1 1208.86   69.70   1
   4  -6   1   34.44   19.03   1
  -4   6  -1   20.01   16.04   3
   4  -6   1   51.06   19.35   3
  -4   6  -1   33.59   15.83   1
   4  -6   1   -1.03   18.14   1
  -4   6  -1   17.72   16.64   1
   5  -6   1  -18.04   17.81   1
  -5   6  -1  -23.62   14.73   3
  -5   6  -1  -15.59   18.36   2
   5  -6   1  -20.27   19.32   1
   5  -6   1   25.30   21.70   3
   6  -6   1  467.36   39.66   1
  -6   6  -1  460.96   31.99   3
   6  -6   1  445.17   40.52   1
   6  -6   1  473.61   39.94   3
  -6   6  -1  535.16   39.01   2
   7  -6   1  643.28   54.12   1
   7  -6   1  695.25   52.84   1
  -7   6  -1  650.22   52.60   2
   8  -6   1  256.97   31.87   1
  -8   6  -1  190.04   34.68   2
   8  -6   1  166.16   33.26   1
  -8   6  -1  173.29   24.69   1
  -9   6  -1  223.56   41.91   2
   9  -6   1  134.72   29.99   1
  10  -6   1  -61.17   26.19   1
  11  -6   1   45.60   29.05   1
  12   5  -1  210.36   46.00   2
  11   5  -1  167.93   40.11   2
  10   5  -1  324.06   41.61   2
  -9  -5   1   81.61   33.40   4
   9   5  -1   98.73   29.72   2
  -8  -5   1  368.08   39.78   4
   8   5  -1  401.46   35.92   2
  -7  -5   1  132.60   25.75   4
  -6  -5   1 1255.05   79.42   4
  -5  -5   1  159.38   23.19   4
   5   5  -1  156.51   13.30   1
   5   5  -1  183.21   13.68   1
   4   5  -1    7.90    6.73   3
   4   5  -1   14.56    9.34   1
  -4  -5   1   16.73   15.41   4
   4   5  -1   19.64    8.87   1
   3   5  -1  790.82   40.86   3
   3   5  -1  770.87   46.05   1
  -3  -5   1  772.12   44.36   1
  -3  -5   1  756.85   44.62   1
   3   5  -1  835.87   45.56   1
  -3  -5   1  764.52   49.23   4
   3   5  -1  762.31   41.44   3
   2   5  -1  120.89   14.15   1
  -2  -5   1  105.99   15.21   4
  -2  -5   1   90.09   11.21   3
   2   5  -1   88.16   12.57   1
   2   5  -1   99.38   11.44   3
  -2  -5   1  100.18   13.86   1
  -2  -5   1  107.58   10.04   3
   1   5  -1  297.03   23.48   1
   1   5  -1  292.89   24.31   1
  -1  -5   1  311.70   24.20   1
   1   5  -1  302.62   21.50   3
  -1  -5   1  282.61   20.65   3
   0  -5   1  108.83   13.93   1
   0  -5   1  107.57   15.42   1
   0   5  -1  107.19   14.37   1
   0  -5   1  124.73   13.63   3
   0   5  -1   93.12   14.00   1
   0   5  -1   73.87   13.33   3
   1  -5   1  669.76   43.84   1
   1  -5   1  605.48   38.42   3
  -1   5  -1  737.18   43.56   1
   1  -5   1  682.38   43.99   1
  -1   5  -1  678.52   43.54   1
   2  -5   1  506.63   38.52   1
   2  -5   1  571.26   35.48   3
  -2   5  -1  590.58   39.13   1
   2  -5   1  524.85   38.53   1
  -2   5  -1  544.24   34.79   3
  -2   5  -1  522.17   37.68   1
  -3   5  -1  617.35   39.39   1
   3  -5   1  538.05   38.51   3
  -3   5  -1  615.54   36.71   3
   3  -5   1  513.98   40.10   1
   3  -5   1  501.03   40.40   1
  -3   5  -1  614.27   40.52   1
   4  -5   1  257.47   24.98   3
   4  -5   1  276.82   25.56   1
  -4   5  -1  229.24   24.19   1
  -4   5  -1  222.94   20.88   3
  -4   5  -1  246.88   22.69   1
   4  -5   1  269.50   26.73   1
   5  -5   1  145.01   22.20   1
   5  -5   1  104.39   22.60   3
  -5   5  -1  154.94   21.04   2
  -5   5  -1  133.29   16.52   3
   5  -5   1  127.65   22.55   1
   6  -5   1  787.78   55.39   1
  -6   5  -1  763.35   53.53   2
   6  -5   1  816.06   55.45   1
  -7   5  -1   37.55   15.78   1
   7  -5   1   26.95   21.92   1
   7  -5   1   50.18   23.05   1
  -7   5  -1   45.67   24.78   2
   8  -5   1   23.21   24.23   1
   8  -5   1  -46.96   25.72   1
  -8   5  -1   10.50   16.45   1
  -8   5  -1  -10.38   30.49   2
   9  -5   1   -6.27   25.26   1
   9  -5   1   58.85   32.02   1
  10  -5   1  378.07   41.31   1
  11  -5   1   17.75   28.16   1
  12   4  -1  -34.62   41.66   2
  11   4  -1   -1.73   37.17   2
  10   4  -1  344.89   40.92   2
   9   4  -1 1074.77   71.12   2
   8   4  -1  247.81   31.93   2
  -8  -4   1  372.69   38.17   4
   7   4  -1  117.35   23.99   2
  -7  -4   1  128.34   25.96   4
  -6  -4   1  264.44   28.53   4
  -5  -4   1 1826.32  105.80   4
  -4  -4   1 5136.73  275.24   4
   4   4  -1 4982.67  271.12   1
   4   4  -1 5132.60  271.02   1
   3   4  -1  387.28   23.95   1
  -3  -4   1  379.88   30.71   4
   3   4  -1  352.39   20.73   3
   3   4  -1  394.28   24.31   1
   2   4  -1    9.43    9.50   1
   2   4  -1   -0.03    7.22   3
  -2  -4   1   -0.37    6.48   3
  -2  -4   1   -6.22    5.51   3
  -2  -4   1    2.90   10.56   4
  -2  -4   1    4.27    9.28   1
   2   4  -1    7.71    8.53   1
  -1  -4   1 3479.84  189.32   1
   1   4  -1 3562.85  189.35   1
   1   4  -1 3428.27  171.79   3
  -1  -4   1 3612.47  189.61   1
   0   4  -1 3607.30  179.08   3
   0  -4   1 3714.33  197.28   1
   0  -4   1 3668.13  197.30   1
   0   4  -1 3640.11  197.18   1
   1  -4   1  713.75   42.93   1
  -1   4  -1  718.15   43.46   1
   1  -4   1  670.18   38.65   3
  -1   4  -1  710.90   44.01   1
   1  -4   1  692.26   42.94   1
   2  -4   1   90.38   15.79   1
  -2   4  -1   94.16   13.74   3
   2  -4   1   94.96   14.99   1
   2  -4   1  104.37   14.66   3
  -2   4  -1  115.82   16.24   1
  -2   4  -1   71.64   14.26   1
   3  -4   1 1311.91   77.03   1
   3  -4   1 1223.06   77.31   1
  -3   4  -1 1379.51   69.21   3
  -3   4  -1 1294.86   76.51   1
  -3   4  -1 1468.11   77.46   1
   3  -4   1 1297.22   70.66   3
   4  -4   1   30.64   16.37   1
   4  -4   1   59.31   15.70   1
  -4   4  -1   33.05   12.48   3
   4  -4   1   31.67   16.50   3
  -4   4  -1   59.28   15.02   1
  -4   4  -1   29.66   15.65   2
   5  -4   1 1760.52  103.04   1
  -5   4  -1 1683.89   97.30   2
  -5   4  -1 1763.74   89.27   3
   5  -4   1 1790.85   93.99   3
   5  -4   1 1905.14  103.03   1
  -5   4  -1 1800.83  100.90   1
  -6   4  -1 1200.76   70.64   2
   6  -4   1 1098.58   72.28   1
  -6   4  -1 1149.14   67.95   1
   6  -4   1 1238.79   73.17   1
  -7   4  -1  453.09   39.65   2
  -7   4  -1  465.90   35.22   1
   7  -4   1  511.37   39.83   1
   7  -4   1  531.23   41.24   1
   8  -4   1  230.95   29.24   1
   8  -4   1  141.44   29.28   1
  -8   4  -1  171.53   33.06   2
   9  -4   1 1140.02   74.35   1
   9  -4   1 1096.35   77.64   1
  10  -4   1   -1.66   24.89   1
  11  -4   1   34.40   28.06   1
  12  -4   1   61.62   35.35   1
  13  -4   1  393.76   47.22   1
  12   3  -1   94.28   43.10   2
  11   3  -1  312.16   45.42   2
  11   3  -1  340.07   27.53   1
  10   3  -1  488.79   35.55   1
  10   3  -1  623.98   48.24   2
   9   3  -1   34.75   13.14   1
   9   3  -1   76.65   26.97   2
   9   3  -1   25.00   14.15   1
   8   3  -1  166.68   15.41   1
   8   3  -1  213.10   28.03   2
   8   3  -1  173.68   15.50   1
  -7  -3   1  899.72   65.46   4
   7   3  -1  957.57   59.40   2
   6   3  -1 1574.94   89.62   2
  -6  -3   1 1638.17   96.95   4
  -5  -3   1  464.53   37.08   4
  -4  -3   1    9.07   14.12   4
   3   3  -1 3898.44  211.72   1
   3   3  -1 4035.51  212.03   1
  -3  -3   1 3936.48  214.25   4
   2   3  -1 1105.14   61.12   4
  -2  -3   1 1134.00   61.88   4
   2   3  -1 1058.66   53.30   3
   2   3  -1 1061.74   53.52   3
   2   3  -1  975.87   59.07   1
  -2  -3   1 1109.13   58.76   1
   2   3  -1 1079.26   59.09   1
  -2  -3   1 1097.04   59.13   1
   0  -3   1   -3.87    5.76   1
   0   3  -1    0.09    5.85   1
   0  -3   1    1.89    6.63   1
   0   3  -1   -6.22    5.31   1
   0  -3   1   -2.01    5.40   3
   1  -3   1   97.74   11.19   1
  -1   3  -1   65.90    9.53   1
   1  -3   1   10.27    8.61   3
   1  -3   1   19.07    9.35   1
  -1   3  -1   74.03   10.54   1
  -2   3  -1  505.95   33.31   1
   2  -3   1  595.10   34.40   1
   2  -3   1  532.73   31.09   3
   2  -3   1  462.77   34.19   1
  -2   3  -1  540.48   34.60   1
  -2   3  -1  498.79   30.27   3
  -3   3  -1   29.36   13.62   1
   3  -3   1   20.51   12.79   3
   3  -3   1   28.91   14.53   1
  -3   3  -1   48.31   10.98   3
   3  -3   1   58.06   13.05   1
   4  -3   1   20.67   15.02   1
   4  -3   1    1.24   13.16   3
   4  -3   1   21.87   13.53   1
  -4   3  -1    5.84   11.93   1
  -4   3  -1   22.18   14.88   2
  -4   3  -1   18.72    9.78   3
   5  -3   1  603.71   40.49   1
  -5   3  -1  596.11   41.06   2
  -5   3  -1  581.68   37.77   1
  -5   3  -1  554.17   36.98   1
   5  -3   1  567.19   42.13   1
   5  -3   1  567.25   37.94   3
   6  -3   1 4631.66  256.78   1
  -6   3  -1 4746.32  246.05   2
  -6   3  -1 4547.83  253.33   1
  -6   3  -1 4925.64  253.70   1
   6  -3   1 4715.01  256.54   1
  -7   3  -1   -3.47   21.89   2
   7  -3   1   20.16   19.58   1
   7  -3   1  -41.42   18.15   1
  -7   3  -1  -40.16   11.10   1
   8  -3   1  692.46   52.99   1
   8  -3   1  661.23   49.62   1
   9  -3   1  127.83   26.22   1
   9  -3   1  154.93   30.24   1
  10  -3   1  688.61   54.41   1
  11  -3   1   50.81   27.05   1
  12  -3   1  451.69   47.05   1
  13  -3   1    5.16   30.76   1
  13   2  -1  189.68   23.19   1
  11   2  -1  101.40   20.45   1
  11   2  -1  106.30   19.13   1
  11   2  -1   65.42   36.94   2
  10   2  -1  246.45   24.60   1
  10   2  -1  266.15   24.70   1
  10   2  -1  238.99   37.83   2
   9   2  -1  721.45   44.48   1
   9   2  -1  683.28   52.48   2
   9   2  -1  651.07   44.30   1
   8   2  -1  569.20   44.45   2
   8   2  -1  550.92   36.44   1
   8   2  -1  566.49   36.47   1
   7   2  -1  369.10   29.99   2
   7   2  -1  284.50   23.57   1
   7   2  -1  298.17   22.59   1
  -6  -2   1  233.84   28.31   4
   6   2  -1  200.55   16.01   1
   6   2  -1  195.85   22.99   2
   6   2  -1  197.86   16.32   1
  -5  -2   1 2064.59  118.02   4
   5   2  -1 2045.02  110.20   2
   4   2  -1 1608.93   91.87   4
  -4  -2   1 1592.35   91.84   4
  -3  -2   1   64.25   13.34   4
  -2  -2   1  568.03   34.72   4
  -1  -2   1    1.79    4.48   4
   1   2  -1   -1.39    4.77   4
   1   2  -1   -3.58    3.36   1
   1   2  -1    4.76    3.39   3
  -1  -2   1   -0.72    3.77   1
   1   2  -1   -1.16    3.50   1
  -1  -2   1   -1.62    2.84   3
   0  -2   1    5.67    4.28   1
   0   2  -1   -6.77    3.22   1
   0  -2   1   -1.32    3.79   1
   1  -2   1   -1.17    5.94   1
  -1   2  -1   -6.01    5.59   3
   1  -2   1   -0.29    4.80   3
   1  -2   1   -4.22    5.79   1
  -1   2  -1    8.14    5.91   1
   2  -2   1 1396.14   72.27   1
   2  -2   1 1248.67   65.28   3
   2  -2   1 1338.51   72.65   1
  -2   2  -1 1284.22   65.15   3
  -2   2  -1 1192.67   72.17   1
  -3   2  -1 1715.48   86.38   3
   3  -2   1 1758.76   96.56   1
   3  -2   1 1719.47   97.06   1
  -3   2  -1 1802.76   96.42   1
  -3   2  -1 1767.39   92.74   2
   3  -2   1 1715.07   87.53   3
  -4   2  -1  151.28   17.20   2
   4  -2   1  135.21   15.12   3
   4  -2   1  111.73   16.73   1
  -4   2  -1  108.57   13.90   1
  -4   2  -1  156.20   14.71   1
   4  -2   1  125.50   16.74   1
   5  -2   1 8961.80  489.76   1
  -5   2  -1 9416.91  488.30   1
   5  -2   1 9271.25  445.01   3
  -5   2  -1 8884.61  488.13   1
   5  -2   1 9122.19  490.36   1
  -5   2  -1 9356.67  469.06   2
  -6   2  -1 1221.48   71.10   2
  -6   2  -1 1156.87   66.08   1
  -6   2  -1 1152.25   66.39   1
   6  -2   1 1246.40   71.59   1
   6  -2   1 1294.09   71.20   1
   7  -2   1   46.01   18.93   1
   7  -2   1   55.83   19.53   1
   8  -2   1  205.07   26.32   1
   8  -2   1  237.08   27.53   1
   9  -2   1 1967.59  116.20   1
   9  -2   1 1961.91  114.09   1
  10  -2   1   53.15   23.54   1
  10  -2   1   52.39   28.40   1
  12  -2   1   11.14   29.04   1
  13  -2   1  234.78   35.05   1
  13   1  -1   20.28   22.85   1
  11   1  -1  281.95   27.78   1
  10   1  -1  447.55   34.79   1
  10   1  -1  479.78   36.98   1
  10   1  -1  345.47   40.73   2
   9   1  -1   37.83   18.44   1
   9   1  -1  120.61   28.10   2
   9   1  -1  119.29   19.57   1
   8   1  -1   -0.66   15.17   1
   8   1  -1   32.66   15.79   1
   8   1  -1  -11.88   20.77   2
   7   1  -1  423.67   33.97   2
   7   1  -1  424.71   30.20   1
   7   1  -1  436.44   30.81   1
   6   1  -1  854.83   50.37   2
   6   1  -1  761.94   46.07   1
   6   1  -1  788.87   46.96   1
  -5  -1   1 1777.51  106.08   4
   5   1  -1 1863.61  100.43   1
   5   1  -1 1861.75  106.06   4
   5   1  -1 1822.60   99.84   1
   5   1  -1 1851.66   99.08   2
   4   1  -1   27.95    8.72   1
  -4  -1   1   33.19   14.69   4
   4   1  -1   27.90    7.35   1
   4   1  -1   34.58   14.19   4
   4   1  -1   48.27   12.61   2
  -3  -1   1  121.65   15.11   4
   3   1  -1  130.00    9.82   1
   3   1  -1  104.32    9.74   1
   3   1  -1  124.12   15.27   4
   1   1  -1   -5.74    1.96   3
   1   1  -1   -5.66    3.45   4
  -1  -1   1   -3.73    2.75   1
   1  -1   1   -3.08    3.49   1
   1  -1   1    0.89    3.78   3
   1  -1   1    4.10    4.05   1
  -1   1  -1   -6.71    3.34   3
  -1   1  -1   -4.01    4.40   1
   2  -1   1 9542.38  455.00   3
  -2   1  -1 9592.44  455.57   3
  -2   1  -1 9207.73  500.60   1
  -2   1  -1 9274.87  478.11   2
   3  -1   1  307.78   21.55   1
   3  -1   1  272.85   22.00   2
  -3   1  -1  336.72   23.16   2
  -3   1  -1  307.92   19.90   1
   3  -1   1  234.97   18.84   3
   3  -1   1  274.92   22.26   1
  -3   1  -1  294.35   20.43   1
  -4   1  -1 2649.93  145.06   1
   4  -1   1 2777.60  146.98   1
   4  -1   1 2748.13  149.78   4
   4  -1   1 2666.11  141.10   2
   4  -1   1 2676.08  146.21   1
  -4   1  -1 2699.78  145.06   1
   4  -1   1 2707.41  132.62   3
  -4   1  -1 2664.52  141.37   2
  -5   1  -1 2398.06  131.32   2
   5  -1   1 2426.16  135.21   1
  -5   1  -1 2499.03  132.65   1
   5  -1   1 2546.31  122.62   3
   5  -1   1 2414.56  135.77   1
   5  -1   1 2471.35  130.96   2
   6  -1   1 3661.36  201.66   1
   6  -1   1 3847.23  201.42   1
   6  -1   1 3579.35  194.13   2
   7  -1   1   42.59   17.31   1
   7  -1   1   62.00   17.46   1
   8  -1   1 2035.48  118.07   1
   8  -1   1 2109.46  117.59   1
   9  -1   1  170.64   26.81   1
   9  -1   1  167.61   23.98   1
  10  -1   1  394.30   33.50   1
  10  -1   1  291.06   36.30   1
  12  -1   1  610.35   50.82   1
  13  -1   1   12.49   27.89   1
  13   0  -1   71.89   27.85   1
  12   0  -1   43.18   22.57   1
  11   0  -1   47.09   21.27   1
  10   0  -1   36.77   21.70   1
  10   0  -1   21.12   22.29   1
   9   0  -1  236.36   26.37   1
   9   0  -1  217.15   31.74   2
   9   0  -1  222.24   26.75   1
   8   0  -1  321.97   30.79   2
   8   0  -1  288.60   27.23   1
   8   0  -1  305.05   27.33   1
   7   0  -1    2.16   13.77   1
   7   0  -1   -2.25   14.89   1
   7   0  -1  -43.79   18.21   2
   6   0  -1  221.97   19.97   1
   6   0  -1  202.45   22.21   2
   6   0  -1  271.01   21.64   1
   5   0  -1 1331.61   77.32   1
   5   0  -1 1431.76   76.59   2
   5   0  -1 1391.47   82.55   4
   5   0  -1 1432.49   78.35   1
   4   0  -1   25.81    8.74   1
   4   0  -1   14.76   13.50   4
   4   0  -1   49.07   12.68   2
   4   0  -1   17.31   10.08   1
   3   0  -1 2801.92  151.09   1
   3   0  -1 2772.96  153.38   4
   3   0  -1 2829.34  145.32   2
  -3   0   1 2889.34  153.97   4
   3   0  -1 2797.87  151.44   1
  -2   0   1 2991.33  158.70   1
  -2   0   1 2882.04  158.48   1
   2   0  -1 2980.46  159.00   4
   1   0  -1   -2.91    2.20   3
  -1   0   1   -3.87    2.41   1
   1   0  -1    1.40    3.38   4
  -1   0  -1   -2.11    2.50   1
  -1   0  -1    2.05    3.41   2
   1   0   1   -0.60    2.14   3
   1   0   1   -2.77    3.45   2
  -2   0  -1 2002.89  102.21   1
  -2   0  -1 1652.99   98.34   2
   2   0   1 1874.15   98.57   2
   2   0   1 1948.49   92.91   3
  -2   0  -1 1933.97  102.16   1
   3   0   1  332.47   23.21   1
   3   0   1  347.13   19.10   3
   3   0   1  327.78   24.81   2
   3   0   1  367.79   22.62   1
  -3   0  -1  380.01   26.25   2
   4   0   1  771.84   43.35   2
   4   0   1  687.80   42.61   1
   4   0   1  749.83   42.10   1
   4   0   1  683.27   46.65   4
   4   0   1  707.69   37.02   3
  -4   0  -1  710.25   43.78   2
   5   0   1 9596.17  472.24   3
   5   0   1 9998.65  520.76   1
   5   0   1 9686.59  499.11   2
   5   0   1 9785.65  520.17   1
   6   0   1  146.02   17.73   1
   6   0   1  160.65   17.28   1
   6   0   1  144.52   21.86   2
   7   0   1  143.91   18.59   1
   7   0   1  108.80   21.63   2
   7   0   1  148.75   18.21   1
   8   0   1  122.95   25.74   2
   8   0   1  112.90   18.90   1
   8   0   1  143.52   20.59   1
   9   0   1 2087.11  119.85   1
   9   0   1 2169.73  121.40   1
  10   0   1   81.06   21.62   1
  10   0   1   59.75   25.59   1
  12   0   1  -11.36   22.78   1
  13   0   1  105.94   25.98   1
  12  -1  -1    7.01   22.75   1
  11  -1  -1   34.95   22.97   1
  10  -1  -1  104.18   26.87   1
  10  -1  -1  125.88   24.99   1
   9  -1  -1  152.51   25.52   1
   9  -1  -1  201.02   26.64   1
   8  -1  -1   68.71   20.55   1
   8  -1  -1   46.08   19.43   1
   7  -1  -1   15.20   18.54   2
   7  -1  -1    2.43   15.64   1
   7  -1  -1  -19.05   15.90   1
   6  -1  -1  328.35   26.71   2
   6  -1  -1  319.71   26.24   1
   6  -1  -1  295.83   25.23   1
   5  -1  -1 1491.43   81.71   1
   5  -1  -1 1447.29   85.66   4
   5  -1  -1 1413.86   80.88   1
   5  -1  -1 1435.57   72.90   3
   5  -1  -1 1385.94   78.01   2
  -4   1   1  140.03   11.86   1
   4  -1  -1  147.06   12.67   3
   4  -1  -1  125.70   14.27   1
   4  -1  -1  120.45   15.05   2
   4  -1  -1  135.00   17.92   4
  -4   1   1  141.53   12.04   1
   4  -1  -1  150.34   15.95   1
   3  -1  -1 3702.82  192.16   1
   3  -1  -1 3411.65  193.30   4
  -3   1   1 3604.89  191.52   1
  -3   1   1 3650.54  191.50   1
   3  -1  -1 3683.89  192.43   1
   3  -1  -1 3491.60  174.07   3
   3  -1  -1 3476.25  183.42   2
  -3   1   1 3542.23  183.53   2
   2  -1  -1 3489.88  166.08   3
   2  -1  -1 3423.36  183.41   4
  -2   1   1 3436.63  174.60   2
   2  -1  -1 3310.04  174.51   2
  -2   1   1 3409.76  182.82   1
   1  -1  -1    0.26    3.07   3
   1  -1  -1   -2.69    3.33   1
  -1   1   1    2.47    3.89   1
   1   1   1   -2.52    3.43   4
  -1  -1  -1   -0.24    3.19   4
   2   1   1 7028.00  356.44   4
   2   1   1 6358.43  340.62   2
   3   1   1    7.22    5.82   1
   3   1   1    9.09    4.84   1
   3   1   1   11.87   10.27   2
   4   1   1 1845.83   99.17   1
   4   1   1 1811.71   99.41   1
   4   1   1 1854.71   98.55   2
   5   1   1 1623.19   93.70   2
   5   1   1 1782.55   93.92   1
   5   1   1 1698.58   94.22   1
   6   1   1 1887.64  102.38   1
   6   1   1 1856.22  103.05   2
   6   1   1 1847.13  102.73   1
   7   1   1  -38.09   18.80   2
   7   1   1   12.93   12.91   1
   7   1   1   -2.89   12.47   1
   8   1   1 1217.38   71.47   1
   8   1   1 1257.25   72.54   1
   8   1   1 1229.08   75.81   2
   9   1   1   31.20   16.41   1
   9   1   1   30.09   19.15   1
   9   1   1    9.79   25.80   2
  10   1   1   15.69   20.89   1
  10   1   1   -9.60   29.73   2
  11   1   1    3.85   20.49   1
  12   1   1  349.82   31.76   1
  13   1   1   17.81   20.81   1
  12  -2  -1    3.16   24.63   1
  11  -2  -1   -1.09   23.03   1
  10  -2  -1  154.54   29.34   1
  10  -2  -1  126.11   27.44   1
   9  -2  -1   59.17   25.23   1
   9  -2  -1   67.16   23.44   1
   8  -2  -1  -10.17   20.23   1
   8  -2  -1   -4.42   19.28   1
   7  -2  -1   -6.12   17.44   1
   7  -2  -1   30.76   19.39   1
   6  -2  -1 2242.25  120.28   1
  -6   2   1 1996.57  115.61   1
  -6   2   1 2186.96  115.75   1
   6  -2  -1 2276.17  120.83   1
  -5   2   1  889.80   52.87   2
  -5   2   1  896.76   51.82   1
   5  -2  -1  957.82   49.89   3
   5  -2  -1  911.82   55.08   1
   5  -2  -1  917.86   55.64   1
  -5   2   1  861.92   51.47   1
  -4   2   1  888.74   51.84   1
   4  -2  -1  916.84   48.52   3
   4  -2  -1  870.17   53.30   1
   4  -2  -1  981.22   54.79   1
   4  -2  -1  886.60   55.59   4
  -4   2   1  924.91   51.98   1
  -4   2   1  859.59   50.72   2
   3  -2  -1  687.50   41.67   1
   3  -2  -1  661.42   40.85   1
   3  -2  -1  644.09   36.31   3
  -3   2   1  716.91   38.64   2
   3  -2  -1  655.51   43.15   4
  -3   2   1  657.55   39.99   1
  -2   2   1 1228.05   61.09   3
   2  -2  -1 1193.70   68.75   1
  -2   2   1 1267.50   67.99   1
   2  -2  -1 1186.28   61.54   3
   2  -2  -1 1229.95   68.27   1
  -1   2   1   -6.82    4.63   3
  -1   2   1  -12.25    5.50   1
   1  -2  -1   -3.56    5.11   1
   1  -2  -1    0.92    5.63   1
   1  -2  -1    5.18    4.59   3
  -1   2   1    4.08    5.76   1
   1   2   1   -0.50    2.90   1
   1   2   1   -2.54    3.23   3
  -1  -2  -1   -1.47    3.35   1
  -1  -2  -1   -0.51    2.40   3
  -1  -2  -1    0.30    2.47   3
  -1  -2  -1   -3.51    4.17   4
   1   2   1   -0.16    4.11   4
   1   2   1   -2.88    2.65   3
  -2  -2  -1  310.24   21.96   4
  -3  -2  -1  127.58   15.89   4
   4   2   1  761.66   44.49   2
  -4  -2  -1  698.64   48.78   4
   5   2   1 6862.48  352.95   2
   6   2   1   49.85    9.88   1
   6   2   1   33.76   17.74   2
   6   2   1   34.46    9.17   1
   7   2   1  269.06   29.56   2
   7   2   1  289.15   21.95   1
   7   2   1  272.42   22.05   1
   8   2   1  -11.65   11.25   1
   8   2   1  -25.90   21.93   2
   8   2   1   18.51   13.65   1
   9   2   1  685.68   43.16   1
   9   2   1  692.67   45.39   1
   9   2   1  658.37   51.90   2
  10   2   1   -8.46   18.68   1
  10   2   1  -23.84   29.78   2
  11   2   1  661.63   47.24   1
  11   2   1  639.81   44.00   1
  11   2   1  677.26   57.52   2
  12   2   1   -1.42   17.03   1
  12  -3  -1   -5.57   27.21   1
  11  -3  -1   28.95   25.96   1
  10  -3  -1   59.99   25.94   1
   9  -3  -1   24.50   23.56   1
   9  -3  -1   -7.30   24.80   1
   8  -3  -1  189.77   27.58   1
   8  -3  -1  166.81   26.83   1
   7  -3  -1  486.15   43.47   1
  -7   3   1  597.10   35.87   1
   7  -3  -1  565.88   44.70   1
  -6   3   1  369.15   25.62   1
  -6   3   1  376.62   29.12   2
  -6   3   1  299.53   25.64   1
   6  -3  -1  309.44   28.91   1
   6  -3  -1  385.58   30.39   1
   5  -3  -1   16.94   15.17   3
  -5   3   1   20.58   11.33   1
   5  -3  -1   24.49   15.68   1
   5  -3  -1    3.49   15.02   1
  -5   3   1    3.12   14.90   2
  -5   3   1   33.88   11.92   1
  -4   3   1    0.19   12.42   2
   4  -3  -1   11.79   13.55   1
  -4   3   1   18.41   11.47   1
   4  -3  -1   12.53   12.99   3
   4  -3  -1   13.14   14.46   1
   3  -3  -1 1854.30   92.11   3
   3  -3  -1 1747.51  101.96   1
   3  -3  -1 1888.41  102.25   1
  -3   3   1 1842.78   95.96   2
  -3   3   1 1838.03  101.33   1
  -3   3   1 1795.24   91.06   3
  -2   3   1  505.45   31.85   1
  -2   3   1  459.89   27.35   3
   2  -3  -1  435.82   31.00   1
  -2   3   1  447.36   30.49   1
   2  -3  -1  436.24   31.76   1
   2  -3  -1  490.96   28.17   3
  -1   3   1   53.47    9.54   1
   1  -3  -1    9.22    9.73   1
   1  -3  -1   -6.03    7.84   1
  -1   3   1   21.05    9.52   1
  -1   3   1   54.55    8.30   3
   1  -3  -1   -9.56    7.19   3
   0   3   1    1.55    6.30   1
   0   3   1    0.21    6.14   1
   0  -3  -1    3.73    5.00   3
   0  -3  -1    5.49    6.55   1
   0  -3  -1   -4.36    5.68   1
   0   3   1   -8.62    4.64   3
   1   3   1    1.77    5.18   4
   1   3   1    3.98    4.74   3
  -1  -3  -1   -3.56    4.35   3
  -1  -3  -1   -3.67    4.53   3
   1   3   1   -1.85    5.14   1
  -1  -3  -1   -1.39    4.85   4
   1   3   1    0.21    5.07   1
   2   3   1 4762.69  255.65   4
  -2  -3  -1 4797.54  255.87   1
   2   3   1 4813.69  232.54   3
  -2  -3  -1 4863.52  255.72   4
   2   3   1 4605.45  232.27   3
  -2  -3  -1 4804.22  255.95   1
  -3  -3  -1  624.23   40.36   4
  -4  -3  -1 3143.74  172.85   4
  -5  -3  -1    3.80   16.45   4
   5   3   1   10.26   14.59   2
   6   3   1  177.28   22.13   2
  -6  -3  -1  107.57   23.77   4
   7   3   1   -8.30   19.85   2
   8   3   1  279.37   32.50   2
   9   3   1    3.45   25.64   2
   9   3   1   75.14   15.09   1
  10   3   1   62.92   33.28   2
  11   3   1  -15.25   34.68   2
  12   3   1   84.26   42.98   2
  12  -4  -1   24.22   28.88   1
  11  -4  -1   28.88   28.04   1
  10  -4  -1  172.40   30.90   1
   9  -4  -1   78.17   28.21   1
   9  -4  -1   81.52   26.82   1
   8  -4  -1  215.76   30.26   1
   8  -4  -1  209.10   31.70   1
   7  -4  -1  297.38   29.12   1
  -7   4   1  200.46   20.65   1
   7  -4  -1  212.08   29.48   1
  -7   4   1  254.76   27.66   2
  -6   4   1  594.75   45.73   2
   6  -4  -1  745.35   50.18   1
  -6   4   1  732.56   44.71   1
   6  -4  -1  709.85   50.72   1
  -5   4   1 1732.88  100.67   1
   5  -4  -1 1700.13  102.96   1
  -5   4   1 1855.06   97.00   2
   5  -4  -1 1738.24   93.18   3
   5  -4  -1 1942.64  104.12   1
   4  -4  -1 3327.93  175.91   1
  -4   4   1 3160.02  165.47   2
   4  -4  -1 3115.12  175.17   1
   4  -4  -1 3080.33  158.58   3
  -4   4   1 3280.24  174.05   1
  -4   4   1 3172.80  156.96   3
  -3   4   1  348.45   28.26   1
   3  -4  -1  358.27   28.17   1
   3  -4  -1  347.52   29.53   1
  -3   4   1  374.38   27.99   1
  -3   4   1  369.34   24.56   3
   3  -4  -1  319.30   25.54   3
  -2   4   1  104.82   15.38   1
  -2   4   1   86.96   12.46   3
   2  -4  -1  103.00   16.74   1
   2  -4  -1   67.52   13.88   1
  -2   4   1   82.11   14.36   1
   2  -4  -1   88.55   13.24   3
   1  -4  -1 1336.58   66.73   3
   1  -4  -1 1270.54   74.31   1
   1  -4  -1 1278.04   74.47   1
  -1   4   1 1282.91   74.40   1
  -1   4   1 1335.92   74.23   1
  -1  -4  -1 2518.83  131.86   1
   1   4   1 2455.58  119.74   3
   1   4   1 2265.91  131.12   4
  -1  -4  -1 2494.99  119.49   3
   2   4   1  238.85   17.27   1
   2   4   1  207.61   17.70   1
   2   4   1  246.37   15.15   3
  -2  -4  -1  210.03   13.04   3
  -2  -4  -1  212.64   12.91   3
  -2  -4  -1  190.51   16.08   1
   2   4   1  225.91   14.43   3
   2   4   1  213.84   17.76   4
  -2  -4  -1  250.70   18.97   4
  -3  -4  -1  172.19   19.51   4
   3   4   1  220.00   15.31   1
   3   4   1  217.68   15.98   1
  -4  -4  -1   46.45   15.86   4
  -5  -4  -1 1485.21   88.17   4
  -6  -4  -1  146.20   24.83   4
   6   4   1  164.21   21.80   2
   7   4   1  309.84   29.38   2
  -7  -4  -1  219.14   31.14   4
   8   4   1   51.62   23.74   2
   9   4   1  114.76   29.65   2
  10   4   1   20.43   29.95   2
  11   4   1  336.91   46.27   2
  12   4   1   -0.30   40.87   2
  12  -5  -1  114.99   33.82   1
  11  -5  -1   32.83   28.28   1
  10  -5  -1  -23.26   26.20   1
   9  -5  -1   12.67   29.24   1
   9  -5  -1   88.70   26.86   1
   8  -5  -1  455.78   40.82   1
  -8   5   1  405.50   33.00   1
   8  -5  -1  388.26   40.39   1
  -7   5   1  686.07   49.88   2
   7  -5  -1  670.81   53.48   1
  -7   5   1  714.36   46.59   1
   7  -5  -1  719.53   53.09   1
   6  -5  -1  758.37   54.49   1
  -6   5   1  750.07   50.00   2
   6  -5  -1  800.44   55.54   1
  -5   5   1   76.48   18.18   2
   5  -5  -1   95.73   20.28   1
   5  -5  -1   68.15   19.94   3
   5  -5  -1   63.83   21.52   1
   4  -5  -1  178.23   22.68   1
   4  -5  -1  170.34   23.11   1
  -4   5   1  177.98   20.31   1
   4  -5  -1  135.79   20.40   3
  -4   5   1  143.96   17.21   3
   3  -5  -1 1887.69   97.38   3
  -3   5   1 1965.83   96.77   3
   3  -5  -1 1899.46  108.05   1
  -3   5   1 1857.22  107.01   1
   3  -5  -1 1871.16  108.11   1
  -3   5   1 1886.69  106.99   1
   2  -5  -1  417.62   27.75   3
   2  -5  -1  358.31   29.47   1
  -2   5   1  387.72   30.53   1
  -2   5   1  330.97   28.04   1
  -2   5   1  372.05   27.61   3
   2  -5  -1  335.97   28.65   1
  -1   5   1 2857.49  150.57   1
   1  -5  -1 2596.75  150.03   1
   1  -5  -1 2739.07  136.31   3
   1  -5  -1 2708.32  150.65   1
  -1   5   1 2769.59  150.53   1
   0   5   1  125.70   16.89   1
   0  -5  -1  112.61   13.54   3
   0   5   1  167.52   14.67   3
   0  -5  -1  141.43   16.28   1
   0   5   1  157.55   17.45   1
   0  -5  -1  149.16   16.27   1
  -1  -5  -1 1413.29   82.44   1
   1   5   1 1468.18   82.87   1
  -1  -5  -1 1499.20   74.53   3
   1   5   1 1455.06   74.75   3
  -1  -5  -1 1421.24   74.36   3
   1   5   1 1485.27   82.75   1
   1   5   1 1488.88   74.80   3
  -1  -5  -1 1491.43   82.53   1
  -1  -5  -1 1510.42   81.70   4
  -2  -5  -1   43.87    8.01   3
  -2  -5  -1   28.25   11.45   4
  -2  -5  -1   36.11   10.83   1
   2   5   1   33.78   12.03   4
  -2  -5  -1   42.55    8.33   3
   2   5   1   68.61    9.66   3
   2   5   1   56.36   11.35   1
   2   5   1   28.70    8.90   3
   2   5   1   50.75   11.68   1
  -3  -5  -1   80.33    8.88   1
   3   5   1   72.90   11.57   1
   3   5   1  104.53   12.05   1
  -3  -5  -1   64.58   15.37   4
   3   5   1   79.34    9.07   3
  -3  -5  -1   86.57    8.79   1
   3   5   1  104.69    9.30   3
   3   5   1   85.59   15.90   4
   4   5   1 1643.13   91.31   1
   4   5   1 1724.18   91.46   1
  -4  -5  -1 1652.24   97.12   4
  -5  -5  -1  286.24   28.08   4
  -6  -5  -1   98.54   22.97   4
  -7  -5  -1  112.96   26.18   4
   7   5   1  108.85   22.79   2
  -8  -5  -1   19.18   27.07   4
   8   5   1   18.38   23.29   2
   9   5   1  134.29   31.88   2
  10   5   1   41.32   30.86   2
  11   5   1   -6.26   36.88   2
  12   5   1  -34.96   41.55   2
  12  -6  -1   51.98   33.11   1
  11  -6  -1  146.71   33.19   1
  10  -6  -1   58.15   30.28   1
   9  -6  -1  413.70   45.74   1
   9  -6  -1  354.47   39.99   1
   8  -6  -1  520.07   46.47   1
  -8   6   1  489.87   43.08   2
  -8   6   1  483.24   39.42   1
   8  -6  -1  501.26   45.96   1
  -7   6   1   42.29   17.85   1
   7  -6  -1  -21.06   20.92   1
   7  -6  -1   42.01   25.55   1
  -7   6   1   66.19   23.86   2
   6  -6  -1   34.16   22.34   1
   6  -6  -1   51.95   21.28   1
  -6   6   1   22.73   19.48   2
   6  -6  -1    2.75   23.71   3
  -5   6   1 1484.78   76.16   3
  -5   6   1 1369.40   80.51   2
   5  -6  -1 1490.14   80.65   3
   5  -6  -1 1438.74   88.80   1
   5  -6  -1 1462.60   88.01   1
  -4   6   1 2375.82  132.64   1
  -4   6   1 2435.52  119.53   3
  -4   6   1 2273.14  132.24   1
   4  -6  -1 2307.83  121.35   3
   4  -6  -1 2240.61  133.59   1
   4  -6  -1 2461.86  134.24   1
  -3   6   1 1202.93   64.82   3
   3  -6  -1 1296.14   73.97   1
   3  -6  -1 1181.14   65.90   3
  -3   6   1 1138.03   71.79   1
   3  -6  -1 1182.62   73.57   1
  -3   6   1 1209.09   72.19   1
  -2   6   1  118.05   18.64   1
   2  -6  -1  139.44   19.41   1
   2  -6  -1  136.66   20.82   1
   2  -6  -1  148.98   18.16   3
  -2   6   1   92.02   16.39   3
  -2   6   1  111.66   19.69   1
  -1   6   1   56.85   17.31   1
   1  -6  -1   35.16   16.54   1
  -1   6   1   26.55   16.22   1
   1  -6  -1   42.20   17.18   1
   1  -6  -1   28.97   14.28   3
   0  -6  -1   67.84   16.24   1
   0   6   1   68.39   16.53   1
   0   6   1   80.49   14.47   3
   0  -6  -1   93.06   15.78   1
   0  -6  -1   72.59   14.30   3
   0   6   1   48.16   14.78   1
  -1  -6  -1   30.62   11.25   3
  -1  -6  -1   20.33   12.51   1
  -1  -6  -1    9.03   11.68   3
  -1  -6  -1   14.79   12.11   4
   1   6   1    9.29   13.85   1
   1   6   1   14.06   11.95   3
  -1  -6  -1   19.21   12.89   1
   1   6   1   17.53   12.79   1
   1   6   1   18.93   10.87   3
  -2  -6  -1   24.53    9.87   3
  -2  -6  -1   30.19   13.18   4
   2   6   1   30.86   11.43   3
   2   6   1    9.31   12.96   1
  -2  -6  -1   23.90   12.15   1
   2   6   1   21.08   13.65   4
   2   6   1   21.26   11.54   3
  -2  -6  -1   35.49    9.51   3
   2   6   1   23.94   13.71   1
   3   6   1  506.04   36.84   4
   3   6   1  500.55   29.83   3
  -3  -6  -1  512.72   37.37   4
   3   6   1  545.26   34.00   1
   3   6   1  514.08   29.68   3
  -3  -6  -1  507.37   26.39   3
  -3  -6  -1  515.88   31.97   1
  -3  -6  -1  511.85   31.93   1
   3   6   1  535.28   34.20   1
   4   6   1  139.40   11.95   3
   4   6   1  148.97   12.17   3
   4   6   1  149.18   15.12   1
  -4  -6  -1   99.21   19.33   4
   4   6   1  166.59   15.24   1
   5   6   1  123.05   13.11   1
  -5  -6  -1  152.19   21.89   4
   5   6   1  133.85   13.48   1
  -6  -6  -1   -0.35   17.12   4
  -7  -6  -1  141.15   26.73   4
  -8  -6  -1   74.96   26.21   4
   8   6   1   72.53   24.85   2
   9   6   1   -8.26   25.78   2
  10   6   1   39.22   33.90   2
  11   6   1   74.92   36.95   2
  12   6   1   18.32   43.69   2
  13   6   1  -74.67   49.83   2
  12  -7  -1  332.01   45.25   1
  11  -7  -1   19.79   30.44   1
  10  -7  -1   79.88   31.01   1
   9  -7  -1   90.57   30.56   1
   8  -7  -1  396.11   43.54   1
  -8   7   1  396.77   40.48   2
   8  -7  -1  331.52   39.39   1
   7  -7  -1  306.35   36.48   1
  -7   7   1  357.58   34.23   2
   7  -7  -1  312.40   38.32   1
   6  -7  -1  807.35   58.61   3
   6  -7  -1  817.29   58.81   1
   6  -7  -1  751.40   58.92   1
  -6   7   1  800.50   53.37   2
   5  -7  -1  599.46   49.08   1
  -5   7   1  624.60   41.74   3
   5  -7  -1  646.94   46.73   3
  -5   7   1  642.55   44.91   1
   5  -7  -1  695.30   50.81   1
   4  -7  -1  199.74   26.50   1
  -4   7   1  211.08   24.84   1
   4  -7  -1  217.85   25.12   3
  -4   7   1  170.90   21.22   3
   4  -7  -1  245.73   27.99   1
  -3   7   1   62.61   18.89   1
  -3   7   1   84.07   18.12   3
  -3   7   1   21.11   17.06   1
   3  -7  -1   33.63   18.29   3
   3  -7  -1   67.56   21.24   1
   3  -7  -1   44.74   19.89   1
  -2   7   1 1113.95   71.65   1
  -2   7   1 1141.15   71.62   1
   2  -7  -1 1280.91   73.42   1
   2  -7  -1 1259.70   72.17   1
   2  -7  -1 1076.66   65.17   3
  -2   7   1 1171.71   64.97   3
   1  -7  -1  808.50   49.68   1
   1  -7  -1  789.96   50.98   1
  -1   7   1  800.15   49.19   1
   1  -7  -1  728.50   43.98   3
   1  -7  -1  667.98   44.64   3
  -1   7   1  627.98   48.11   1
   0   7   1  391.58   29.96   3
   0  -7  -1  438.34   35.41   1
   0   7   1  381.53   33.50   1
   0  -7  -1  467.70   30.24   3
   0   7   1  423.87   35.54   1
   0  -7  -1  473.76   35.99   1
  -1  -7  -1  304.30   24.17   3
  -1  -7  -1  341.14   27.95   1
   1   7   1  364.38   28.92   1
  -1  -7  -1  360.64   28.26   1
  -1  -7  -1  361.54   27.20   3
   1   7   1  398.99   31.71   1
   2   7   1   -4.36   12.65   3
   2   7   1    0.80   14.16   1
   2   7   1    9.31   13.89   1
  -2  -7  -1   13.37   11.18   3
   2   7   1    2.74   12.13   3
  -2  -7  -1    8.68   12.03   1
  -2  -7  -1   16.85   13.92   4
  -2  -7  -1    8.82   10.33   3
  -2  -7  -1    3.14   13.34   1
   3   7   1    8.24   13.51   4
   3   7   1    4.94   12.69   1
  -3  -7  -1    0.28   10.34   1
  -3  -7  -1   -8.92   13.34   4
   3   7   1   20.24   13.79   1
   3   7   1   14.81   11.36   3
  -3  -7  -1   11.72    8.06   3
  -3  -7  -1    5.06    8.30   3
   3   7   1    2.91   11.76   3
  -4  -7  -1  841.84   45.45   1
   4   7   1  785.64   43.60   3
   4   7   1  779.09   43.35   3
   4   7   1  809.95   48.86   1
   4   7   1  852.40   49.06   1
  -4  -7  -1  782.71   54.06   4
   4   7   1  786.00   53.16   4
  -4  -7  -1  765.39   45.26   1
  -5  -7  -1  153.39   22.79   4
   5   7   1  147.84   16.52   1
   5   7   1  129.27   15.80   1
   6   7   1   -1.11   11.14   1
   6   7   1  -18.02   11.01   1
  -6  -7  -1   19.72   18.31   4
  -7  -7  -1  143.87   26.00   4
   7   7   1  123.09   13.63   1
   7   7   1  154.05   13.86   1
  -8  -7  -1  -14.05   21.78   4
  -9  -7  -1   58.99   30.78   4
   9   7   1  118.91   30.36   2
  10   7   1   37.98   33.53   2
  11   7   1  -29.96   35.20   2
  12   7   1    8.10   44.64   2
  13   7   1   60.21   48.50   2
  12  -8  -1    6.15   32.22   1
  11  -8  -1   -9.30   31.24   1
  10  -8  -1    1.62   29.92   1
   9  -8  -1  948.25   71.29   1
  -8   8   1  558.16   46.03   2
   8  -8  -1  552.46   52.18   1
   8  -8  -1  398.99   45.67   1
  -7   8   1   83.73   26.57   2
   7  -8  -1   17.23   26.72   1
   7  -8  -1    0.63   29.70   1
   6  -8  -1   11.10   27.82   3
   6  -8  -1   49.71   26.31   1
  -6   8   1   38.89   22.61   2
   6  -8  -1   58.99   25.62   1
  -6   8   1   15.11   20.17   1
  -6   8   1   37.80   18.51   3
   5  -8  -1  652.73   45.28   3
   5  -8  -1  584.97   50.05   1
   5  -8  -1  641.89   49.49   1
  -5   8   1  571.86   45.91   1
  -5   8   1  605.74   42.07   3
  -4   8   1  436.19   38.31   1
  -4   8   1  495.32   36.93   3
   4  -8  -1  522.23   38.95   3
   4  -8  -1  500.54   40.93   1
   4  -8  -1  527.81   42.56   1
  -3   8   1 1028.69   60.96   3
   3  -8  -1 1118.12   68.49   1
   3  -8  -1 1023.75   62.74   3
  -3   8   1  966.62   67.26   1
   3  -8  -1 1105.10   69.48   1
  -3   8   1 1104.16   68.44   1
   2  -8  -1  995.71   56.91   3
  -2   8   1  945.46   56.06   3
  -2   8   1  943.71   62.07   1
   2  -8  -1 1035.42   63.72   1
  -2   8   1  880.03   60.43   1
   2  -8  -1  915.29   61.65   1
  -1   8   1  235.62   26.44   1
   1  -8  -1  246.52   26.75   1
   1  -8  -1  209.46   24.81   1
   1  -8  -1  203.01   23.09   3
   1  -8  -1  215.46   23.13   3
  -1   8   1  193.07   23.85   1
   0   8   1   80.87   16.58   3
   0  -8  -1   63.34   19.58   1
   0  -8  -1  110.68   18.85   1
   0   8   1   78.99   19.98   1
   0  -8  -1   57.85   15.59   3
   0   8   1  107.76   20.43   1
  -1  -8  -1   69.35   17.39   1
  -1  -8  -1   58.14   15.26   1
   1   8   1   40.40   17.62   1
   1   8   1   44.85   16.37   3
  -1  -8  -1   21.59   15.08   3
  -1  -8  -1   48.74   15.12   3
   1   8   1   21.99   17.00   1
   2   8   1  255.46   24.87   1
  -2  -8  -1  264.16   23.73   4
  -2  -8  -1  283.55   21.09   3
  -2  -8  -1  233.19   22.37   1
  -2  -8  -1  257.24   20.73   3
   2   8   1  284.24   25.00   1
   2   8   1  264.90   22.30   3
  -2  -8  -1  227.11   23.33   1
   2   8   1  218.98   21.26   3
  -3  -8  -1  -27.39   13.67   4
   3   8   1  -24.32   15.23   1
  -3  -8  -1   -6.41    9.40   3
   3   8   1  -11.59   14.29   1
  -3  -8  -1   18.02   12.67   1
   3   8   1    4.88   13.19   3
   3   8   1   -1.59   13.37   3
  -3  -8  -1    3.96   10.00   3
   3   8   1   16.78   15.08   4
  -4  -8  -1  182.05   22.86   4
   4   8   1  128.94   18.79   1
  -4  -8  -1  164.79   15.02   1
   4   8   1  164.10   19.36   1
  -4  -8  -1  182.10   15.53   1
   4   8   1  139.19   16.82   3
   4   8   1  169.12   16.87   3
  -5  -8  -1   -9.00   16.61   4
   5   8   1  -11.37   13.76   1
   5   8   1   30.59   14.40   1
  -6  -8  -1  106.97   23.02   4
   6   8   1  119.12   16.01   1
   6   8   1  100.61   16.28   1
  -7  -8  -1   17.26   20.32   4
   7   8   1    1.57   12.60   1
   7   8   1   34.43   12.94   1
  -8  -8  -1   65.14   26.04   4
  -9  -8  -1   31.31   27.43   4
   9   8   1    2.18   27.06   2
  10   8   1    8.33   32.06   2
 -10  -8  -1   12.99   31.81   4
  11   8   1  -41.41   35.46   2
  12   8   1  147.95   49.31   2
  13   8   1  -70.26   50.25   2
  12  -9  -1  230.86   42.19   1
  11  -9  -1   26.91   34.98   1
  10  -9  -1  241.94   40.81   1
   9  -9  -1  239.95   37.86   1
   8  -9  -1  275.19   39.92   1
   8  -9  -1  340.86   45.30   1
  -8   9   1  364.24   43.08   2
  -7   9   1   38.62   28.20   2
   7  -9  -1   26.63   32.79   1
   7  -9  -1   61.76   28.09   1
   6  -9  -1  691.41   52.71   3
  -6   9   1  594.76   43.64   3
   6  -9  -1  582.32   50.34   1
  -6   9   1  623.68   48.28   2
   6  -9  -1  700.30   55.28   1
  -6   9   1  608.67   49.66   1
  -5   9   1   82.18   22.91   3
   5  -9  -1  118.88   28.30   1
  -5   9   1   97.26   23.01   1
   5  -9  -1  146.60   26.87   1
   5  -9  -1  107.95   27.91   3
   4  -9  -1  -11.66   22.00   1
  -4   9   1    5.65   19.16   3
   4  -9  -1  -21.07   20.16   1
   4  -9  -1  -22.84   22.09   3
  -4   9   1   -6.38   18.68   1
   3  -9  -1  155.86   25.64   1
   3  -9  -1  143.22   26.38   1
  -3   9   1  100.33   23.88   1
  -3   9   1   71.36   21.15   3
   3  -9  -1  108.96   23.73   3
   2  -9  -1  331.18   32.19   1
  -2   9   1  192.01   28.94   1
   2  -9  -1  226.98   30.12   1
  -2   9   1  306.31   30.02   1
   2  -9  -1  329.72   28.64   3
  -2   9   1  257.84   25.39   3
   1  -9  -1   19.88   16.89   3
   1  -9  -1   13.18   18.48   3
   1  -9  -1  -13.67   18.48   1
  -1   9   1   19.41   17.52   1
  -1   9   1    3.12   18.39   1
   1  -9  -1  -15.63   17.28   1
   0   9   1  161.45   23.39   1
   0  -9  -1  142.08   22.87   1
   0  -9  -1  149.82   19.41   3
   0  -9  -1  139.83   21.90   1
   0   9   1  164.34   22.54   1
   0   9   1  163.30   21.78   3
   1   9   1   -1.69   17.17   1
  -1  -9  -1    6.67   14.81   3
   1   9   1  -16.38   16.37   3
  -1  -9  -1   14.73   15.09   1
   1   9   1  -22.66   17.19   1
  -1  -9  -1   21.83   15.72   3
  -1  -9  -1  -13.75   15.65   1
   2   9   1  282.31   24.40   3
   2   9   1  237.17   26.47   1
  -2  -9  -1  279.36   22.90   3
  -2  -9  -1  357.60   27.04   1
   2   9   1  320.96   27.46   1
  -2  -9  -1  269.75   26.77   4
  -2  -9  -1  244.67   25.40   1
  -2  -9  -1  260.11   22.43   3
   3   9   1  195.90   22.22   3
  -3  -9  -1  259.74   26.31   4
   3   9   1  219.80   24.81   1
  -3  -9  -1  231.91   19.25   3
   3   9   1  286.25   25.20   4
  -3  -9  -1  225.32   22.15   1
   3   9   1  232.53   23.71   1
  -3  -9  -1  232.49   18.58   3
   3   9   1  233.14   22.37   3
  -4  -9  -1    8.00   11.58   1
  -4  -9  -1   -1.86    7.83   3
  -4  -9  -1   -0.12    7.48   3
  -4  -9  -1   -8.50   16.85   4
   4   9   1  -12.06   15.59   1
   4   9   1    8.31   15.51   3
   4   9   1  -15.32   14.60   1
  -4  -9  -1  -22.08   10.89   1
  -5  -9  -1   22.58    7.77   1
  -5  -9  -1   17.15    7.89   1
  -5  -9  -1  -17.87   16.59   4
   5   9   1   -2.79   15.27   1
   5   9   1   35.34   15.58   1
  -6  -9  -1   51.66   21.64   4
   6   9   1   52.92   15.96   1
   6   9   1   68.90   16.58   1
   7   9   1  188.99   20.06   1
   7   9   1  181.69   20.14   1
  -7  -9  -1  171.37   28.19   4
   8   9   1   74.18   15.40   1
   8   9   1   34.49   14.30   1
  -8  -9  -1   36.09   23.60   4
  -9  -9  -1  118.32   32.17   4
  10   9   1  -18.89   31.03   2
 -10  -9  -1  -25.10   28.98   4
  11   9   1   73.96   38.05   2
  12   9   1   22.97   45.84   2
  13   9   1  -32.17   52.19   2
  11 -10  -1   18.81   33.94   1
  10 -10  -1   47.61   32.61   1
   9 -10  -1  784.44   64.51   1
   8 -10  -1  127.40   33.31   1
   7 -10  -1  164.14   38.22   1
  -7  10   1  222.79   35.57   2
  -7  10   1  254.39   33.24   1
  -7  10   1  154.82   26.94   3
   7 -10  -1  206.73   34.40   1
   6 -10  -1  114.36   28.92   1
  -6  10   1  148.86   27.98   1
   6 -10  -1  101.64   32.29   1
   6 -10  -1   69.09   33.92   3
  -6  10   1  115.50   24.59   3
   5 -10  -1  287.56   34.52   1
   5 -10  -1  256.30   34.69   3
   5 -10  -1  311.50   37.70   1
  -5  10   1  208.14   29.60   3
  -5  10   1  290.65   33.19   1
   4 -10  -1   -5.10   21.01   1
   4 -10  -1  -37.29   23.16   3
  -4  10   1  -20.78   20.14   1
  -4  10   1  -36.70   19.58   3
   4 -10  -1    8.97   24.45   1
   3 -10  -1  594.12   43.97   3
  -3  10   1  595.35   47.15   1
   3 -10  -1  672.94   51.63   1
   3 -10  -1  522.27   46.55   1
  -3  10   1  654.18   44.78   3
   2 -10  -1  576.29   46.36   1
   2 -10  -1  527.06   44.87   1
  -2  10   1  594.59   47.74   1
   2 -10  -1  595.42   42.09   3
  -2  10   1  558.58   47.02   1
  -2  10   1  566.52   42.78   3
  -1  10   1   -0.38   17.84   1
  -1  10   1  -13.75   18.29   1
   1 -10  -1  -20.72   20.06   1
   1 -10  -1   -5.54   19.70   1
   1 -10  -1   -1.79   17.50   3
   1 -10  -1   19.95   17.75   3
   0  10   1  324.48   32.23   1
   0  10   1  388.24   34.69   1
   0 -10  -1  312.74   29.91   3
   0 -10  -1  384.33   32.74   1
   0 -10  -1  395.38   33.91   1
   0  10   1  352.41   30.75   3
  -1 -10  -1  141.22   19.56   3
  -1 -10  -1  197.17   24.04   1
  -1 -10  -1  135.01   19.10   3
   1  10   1  174.66   25.15   1
   1  10   1  177.07   24.65   1
  -1 -10  -1  113.33   22.83   1
   1  10   1  195.21   23.88   3
  -2 -10  -1  168.68   23.73   4
   2  10   1  168.10   22.69   1
  -2 -10  -1  160.93   21.57   1
  -2 -10  -1  203.19   20.40   3
   2  10   1  146.61   23.39   1
   2  10   1  177.00   22.28   3
  -2 -10  -1  146.65   19.74   3
  -2 -10  -1  238.19   23.70   1
  -3 -10  -1  247.51   21.00   3
  -3 -10  -1  201.47   26.03   4
   3  10   1  209.96   24.71   1
  -3 -10  -1  235.03   20.47   3
  -3 -10  -1  243.75   22.61   1
   3  10   1  219.32   26.01   1
  -3 -10  -1  183.61   23.22   1
   3  10   1  212.25   24.08   3
   3  10   1  219.13   22.80   3
  -4 -10  -1   31.51   10.66   3
   4  10   1   50.98   18.36   1
  -4 -10  -1   38.27   19.00   4
   4  10   1   53.40   18.88   1
  -4 -10  -1   47.34   14.70   1
  -4 -10  -1   29.25   10.81   3
   4  10   1   22.83   17.46   3
  -5 -10  -1  150.29   15.88   1
   5  10   1  174.17   21.08   1
  -5 -10  -1  156.62   15.13   1
   5  10   1  196.31   22.91   1
  -5 -10  -1  150.00   25.23   4
  -6 -10  -1   13.34   19.66   4
   6  10   1   -1.75   16.66   1
   6  10   1   15.89   16.34   1
   7  10   1   -1.42   15.77   1
   7  10   1   13.82   16.77   1
  -7 -10  -1   28.63   23.33   4
   8  10   1   10.28   16.16   1
  -8 -10  -1    5.43   23.33   4
   8  10   1   47.12   16.10   1
  -9 -10  -1   -5.01   25.60   4
   9  10   1   25.11   15.15   1
   9  10   1    9.54   14.84   1
 -10 -10  -1   53.75   34.48   4
  10  10   1   35.37   34.47   2
 -11 -10  -1    0.77   37.87   4
  11  10   1   73.48   39.11   2
  12  10   1   -4.02   45.58   2
  13  10   1  -21.74   49.52   2
  11 -11  -1  -10.77   34.91   1
  10 -11  -1  310.47   45.85   1
   9 -11  -1  133.33   37.82   1
   8 -11  -1   12.87   30.76   1
  -7  11   1  110.43   35.15   2
   7 -11  -1   87.51   37.18   1
  -7  11   1   93.74   27.42   3
   7 -11  -1   54.88   31.37   1
  -7  11   1   95.27   30.44   1
  -6  11   1  436.90   40.86   1
   6 -11  -1  391.89   45.95   1
  -6  11   1  444.36   37.63   3
   6 -11  -1  406.89   46.38   3
   6 -11  -1  322.86   40.72   1
   5 -11  -1   18.99   24.26   1
   5 -11  -1    3.55   29.28   3
   5 -11  -1  -15.08   27.99   1
  -5  11   1   -4.30   22.22   1
  -5  11   1   25.24   25.17   3
   4 -11  -1  -47.03   20.76   1
   4 -11  -1  -24.88   25.22   1
   4 -11  -1    8.82   26.85   3
  -4  11   1    7.00   22.64   3
  -4  11   1   -0.97   21.65   1
   3 -11  -1  149.37   29.13   1
  -3  11   1  127.14   28.18   1
   3 -11  -1  180.03   29.39   1
   3 -11  -1  295.55   31.07   3
  -3  11   1  126.38   25.52   3
   2 -11  -1  509.51   42.00   1
   2 -11  -1  409.99   36.38   3
   2 -11  -1  435.50   40.10   1
  -2  11   1  356.81   37.20   1
  -2  11   1  425.71   35.95   3
   2 -11  -1  461.66   36.03   3
   1 -11  -1  156.84   26.20   1
   1 -11  -1  180.67   26.40   3
  -1  11   1  183.32   28.83   1
   1 -11  -1  206.94   27.80   1
  -1  11   1  244.29   29.46   1
   1 -11  -1  160.37   24.08   3
   0 -11  -1   80.62   20.70   3
   0  11   1   50.47   23.24   1
   0 -11  -1   88.41   21.61   1
   0  11   1  109.43   22.48   3
   0 -11  -1   86.34   21.90   1
   0  11   1   90.36   23.81   1
   1  11   1  113.94   22.71   1
  -1 -11  -1   67.64   19.93   3
  -1 -11  -1  169.39   23.05   1
  -1 -11  -1  159.64   20.85   3
   1  11   1  126.51   23.55   3
  -1 -11  -1  122.72   23.19   1
   1  11   1  108.78   22.42   1
  -2 -11  -1  501.73   38.69   1
   2  11   1  501.09   36.25   3
   2  11   1  497.91   41.48   1
   2  11   1  419.76   37.36   1
  -2 -11  -1  549.73   41.42   4
  -2 -11  -1  479.13   38.82   1
  -2 -11  -1  494.08   35.73   3
  -2 -11  -1  465.97   34.33   3
  -3 -11  -1   52.38   17.07   1
  -3 -11  -1   64.57   18.39   1
  -3 -11  -1   71.73   19.52   4
  -3 -11  -1   28.16   15.46   3
   3  11   1   72.62   20.36   1
   3  11   1   52.92   20.12   1
   3  11   1   41.74   19.18   3
  -3 -11  -1   51.57   16.33   3
  -4 -11  -1   -0.17   17.69   4
   4  11   1   13.64   18.93   1
   4  11   1    5.00   19.29   3
   4  11   1  -32.64   17.76   1
  -4 -11  -1  -23.43   11.60   3
  -4 -11  -1   -3.48   12.06   3
  -5 -11  -1    6.59   11.57   1
  -5 -11  -1    3.02   19.35   4
   5  11   1   50.72   19.52   1
   5  11   1   34.66   18.06   1
   6  11   1  295.12   28.97   1
  -6 -11  -1  298.68   33.87   4
   6  11   1  327.12   29.59   1
   7  11   1  -16.30   17.78   1
  -7 -11  -1   -5.60   23.22   4
   7  11   1    8.64   18.57   1
  -8 -11  -1  128.49   29.47   4
   8  11   1   86.99   20.19   1
   8  11   1   97.60   20.81   1
   9  11   1  147.76   20.96   1
  -9 -11  -1  119.60   32.03   4
   9  11   1  155.46   21.54   1
  10  11   1  130.45   17.74   1
 -10 -11  -1  116.49   35.87   4
  10  11   1  124.48   18.12   1
 -11 -11  -1   18.59   33.80   4
  11  11   1    8.23   38.76   2
  12  11   1    2.40   46.25   2
  13  11   1  -62.98   49.50   2
  11 -12  -1   18.17   37.32   1
  10 -12  -1   71.14   37.28   1
   9 -12  -1  298.14   45.79   1
   8 -12  -1   30.56   30.25   1
  -7  12   1  213.09   40.97   2
  -7  12   1  162.71   32.04   3
   7 -12  -1  143.34   34.41   1
  -6  12   1  116.66   31.05   3
  -6  12   1  151.57   33.11   1
   6 -12  -1  173.70   41.26   3
   6 -12  -1  119.26   31.74   1
   6 -12  -1  261.41   41.09   1
   5 -12  -1  160.55   36.46   1
   5 -12  -1  209.79   36.98   3
  -5  12   1  127.25   29.64   1
  -5  12   1  124.94   30.38   3
   5 -12  -1  148.50   31.44   1
  -4  12   1  129.07   27.50   3
  -4  12   1  123.82   28.54   1
   4 -12  -1  174.80   28.95   1
   4 -12  -1  119.15   33.12   1
   4 -12  -1  195.38   33.71   3
  -3  12   1  555.71   43.41   3
  -3  12   1  604.33   48.79   1
   3 -12  -1  529.20   50.14   1
   3 -12  -1  513.72   44.91   3
   3 -12  -1  613.69   45.69   3
   3 -12  -1  601.41   49.05   1
   2 -12  -1   29.40   25.86   1
  -2  12   1   28.39   23.78   1
   2 -12  -1  -10.69   21.42   3
   2 -12  -1   24.60   24.07   3
  -2  12   1   53.72   22.10   3
   2 -12  -1   18.71   23.47   1
  -1  12   1  373.91   36.17   1
   1 -12  -1  299.11   34.23   1
   1 -12  -1  355.16   32.57   3
  -1  12   1  385.68   37.92   1
   1 -12  -1  416.49   33.59   3
   1 -12  -1  430.75   39.37   1
   0 -12  -1  532.87   43.90   1
   0  12   1  528.12   44.43   1
   0 -12  -1  513.48   38.75   3
   0  12   1  638.06   48.43   1
   0 -12  -1  554.85   45.57   1
   0  12   1  504.30   40.69   3
   1  12   1  193.23   25.25   3
   1  12   1  167.97   27.61   1
  -1 -12  -1  239.57   25.25   3
  -1 -12  -1  173.75   24.48   3
   1  12   1  161.99   26.20   1
  -1 -12  -1  152.90   25.97   1
   2  12   1  561.66   42.85   1
  -2 -12  -1  420.06   38.42   4
   2  12   1  453.01   39.13   1
  -2 -12  -1  436.38   36.94   1
  -2 -12  -1  440.70   34.58   3
  -2 -12  -1  467.18   35.28   3
   2  12   1  469.17   36.84   3
  -3 -12  -1  480.91   34.99   3
  -3 -12  -1  425.31   32.94   3
   3  12   1  437.40   38.38   1
  -3 -12  -1  456.55   39.10   4
   3  12   1  480.06   36.59   3
  -3 -12  -1  535.44   38.88   1
   3  12   1  484.49   38.98   1
  -4 -12  -1   54.20   14.65   3
  -4 -12  -1   64.23   15.18   3
   4  12   1   52.97   20.80   1
   4  12   1   64.27   21.54   1
  -4 -12  -1  106.60   22.78   4
  -5 -12  -1   70.82   16.51   1
  -5 -12  -1  111.39   11.39   3
  -5 -12  -1  117.95   24.79   4
   5  12   1   93.97   22.51   1
   5  12   1  146.39   23.50   1
  -5 -12  -1  115.97   11.29   3
  -6 -12  -1   11.23   20.94   4
   6  12   1   -5.65   19.52   1
   6  12   1  -17.68   18.75   1
  -6 -12  -1  -12.94    9.34   1
   7  12   1   56.00   21.35   1
   7  12   1   37.08   20.91   1
  -7 -12  -1  101.73   26.75   4
  -8 -12  -1   -2.04   25.21   4
   8  12   1  -37.43   18.82   1
   8  12   1   22.78   20.36   1
   9  12   1   21.03   19.15   1
   9  12   1   50.09   20.13   1
  -9 -12  -1  -49.47   24.52   4
  10  12   1   62.27   19.34   1
 -10 -12  -1   34.17   31.37   4
  10  12   1   47.45   18.64   1
  11  12   1  -38.23   38.02   2
 -11 -12  -1   29.96   33.57   4
  12  12   1   -4.32   45.01   2
 -12 -12  -1   20.93   41.98   4
  13  12   1   43.02   54.85   2
  10 -13  -1  138.28   41.97   1
   9 -13  -1   60.69   36.72   1
   8 -13  -1    6.56   32.12   1
  -7  13   1  268.70   38.75   3
   7 -13  -1  267.65   41.76   1
   6 -13  -1  560.47   52.35   3
  -6  13   1  375.42   44.47   1
  -6  13   1  382.96   41.91   3
   6 -13  -1  290.96   48.69   1
   6 -13  -1  327.31   42.70   1
   5 -13  -1  131.91   36.99   1
  -5  13   1   21.78   28.14   3
   5 -13  -1   -6.14   24.00   1
  -5  13   1   56.41   28.70   1
   5 -13  -1   57.20   36.01   3
   4 -13  -1   -8.23   22.85   1
   4 -13  -1   -9.73   27.35   1
   4 -13  -1  -26.28   26.96   3
   4 -13  -1  -23.44   30.52   3
  -4  13   1    3.18   25.04   1
  -4  13   1  -15.72   25.12   3
  -3  13   1   98.97   27.27   3
   3 -13  -1  119.45   28.71   3
   3 -13  -1  153.91   29.81   1
  -3  13   1   90.04   29.06   1
   3 -13  -1  161.15   31.23   3
   2 -13  -1 1042.70   62.70   3
  -2  13   1  925.79   62.92   3
   2 -13  -1  979.35   68.24   1
   2 -13  -1  939.86   61.95   3
  -2  13   1  855.87   67.89   1
  -1  13   1  270.08   36.05   1
   1 -13  -1  335.57   33.96   3
   1 -13  -1  288.18   31.77   3
   1 -13  -1  416.88   37.35   1
   0  13   1  -53.45   21.34   3
   0 -13  -1  -17.09   20.83   1
   0  13   1  -18.46   20.01   1
   0 -13  -1   -9.66   21.11   3
   0  13   1  -14.72   22.24   1
  -1 -13  -1  285.21   29.98   1
  -1 -13  -1  247.91   28.04   3
   1  13   1  179.83   29.45   1
   1  13   1  255.67   29.14   3
  -1 -13  -1  267.56   28.31   3
   1  13   1  282.75   30.79   1
   2  13   1  437.08   39.90   1
  -2 -13  -1  362.03   37.13   1
  -2 -13  -1  537.04   38.46   3
  -2 -13  -1  498.35   35.70   3
  -2 -13  -1  377.14   38.51   4
   2  13   1  506.57   38.51   3
   2  13   1  519.76   41.49   1
   3  13   1  246.05   29.61   1
  -3 -13  -1  262.95   30.27   4
  -3 -13  -1  221.43   26.01   3
  -3 -13  -1  219.96   25.05   3
   3  13   1  263.51   30.19   3
   3  13   1  211.84   29.74   1
  -3 -13  -1  240.28   27.38   1
  -4 -13  -1  -17.91   15.67   3
   4  13   1   13.07   21.64   1
  -4 -13  -1   -8.55   15.25   3
   4  13   1    0.30   20.06   1
  -4 -13  -1   16.61   19.78   4
   5  13   1   -4.55   20.42   1
  -5 -13  -1   -0.95   20.62   4
  -5 -13  -1  -16.48   11.27   3
   5  13   1   25.02   21.40   1
  -5 -13  -1  -18.04   10.91   3
   6  13   1  289.02   29.53   1
   6  13   1  303.87   30.32   1
  -6 -13  -1  223.43   21.09   1
  -6 -13  -1  242.39   33.66   4
   7  13   1   21.04   22.12   1
   7  13   1   18.70   21.14   1
  -7 -13  -1    2.84   24.21   4
  -8 -13  -1   54.91   28.46   4
   8  13   1   27.30   22.85   1
   8  13   1  -17.93   21.48   1
   9  13   1   87.93   24.07   1
  -9 -13  -1  133.35   33.44   4
   9  13   1   73.34   23.42   1
  10  13   1  171.04   25.80   1
  10  13   1  210.46   25.09   1
 -10 -13  -1  157.34   39.56   4
  11  13   1  -21.23   18.29   1
 -11 -13  -1  -33.39   32.13   4
  12  13   1   47.90   47.87   2
 -12 -13  -1   70.43   45.52   4
  13  13   1   10.51   51.95   2
  10 -14  -1   51.60   37.85   1
   9 -14  -1   59.71   38.05   1
   8 -14  -1  115.52   35.56   1
  -8  14   1  107.96   36.40   3
  -7  14   1  143.56   35.91   3
   7 -14  -1  106.38   34.27   1
  -6  14   1   16.57   30.75   1
  -6  14   1   11.53   33.60   3
   6 -14  -1   -5.57   27.44   1
   5 -14  -1  122.36   39.15   3
  -5  14   1   52.90   31.44   3
   5 -14  -1   27.58   28.72   1
  -5  14   1   48.67   29.78   1
   4 -14  -1  363.68   41.10   1
  -4  14   1  296.59   40.08   1
  -4  14   1  376.22   40.20   3
   4 -14  -1  290.49   42.96   3
   3 -14  -1  183.96   33.99   3
  -3  14   1  157.69   30.97   1
   3 -14  -1  157.57   31.59   1
   3 -14  -1  189.31   35.28   3
  -3  14   1  111.03   30.48   3
   2 -14  -1   17.19   26.55   3
   2 -14  -1   -5.76   23.72   1
   2 -14  -1   32.26   27.69   3
  -2  14   1   39.24   25.65   1
   1 -14  -1  346.28   37.21   1
  -1  14   1  312.26   36.19   1
   1 -14  -1  327.50   34.91   3
   1 -14  -1  287.23   32.78   3
   0  14   1  664.38   57.45   1
   0 -14  -1  767.25   55.31   1
   0 -14  -1  793.23   53.48   3
   0  14   1  710.76   52.48   3
  -1 -14  -1  301.26   31.16   3
   1  14   1  266.46   31.00   3
  -1 -14  -1  246.97   30.81   1
   1  14   1  280.98   34.77   1
   1  14   1  248.30   32.98   1
  -1 -14  -1  237.78   30.45   3
  -2 -14  -1  582.14   41.96   3
  -2 -14  -1  443.90   42.29   4
   2  14   1  502.12   45.01   1
  -2 -14  -1  461.03   38.42   3
   2  14   1  525.77   43.95   1
   2  14   1  565.11   43.00   3
  -2 -14  -1  543.37   44.40   1
  -3 -14  -1  698.68   45.22   3
   3  14   1  578.90   50.28   1
   3  14   1  650.70   47.99   3
  -3 -14  -1  619.05   51.47   4
  -3 -14  -1  652.32   44.13   3
  -3 -14  -1  647.57   48.42   1
   3  14   1  690.51   50.74   1
   4  14   1  208.34   29.49   1
  -4 -14  -1  160.45   22.53   3
   4  14   1  168.00   28.14   1
  -4 -14  -1  169.26   25.67   1
  -4 -14  -1  233.18   30.75   4
  -4 -14  -1  202.67   23.24   3
  -5 -14  -1  322.07   36.78   4
  -5 -14  -1  361.70   25.74   3
   5  14   1  347.06   35.99   1
   5  14   1  294.94   34.66   1
  -5 -14  -1  362.41   25.23   3
  -6 -14  -1   36.03   15.37   1
   6  14   1   50.72   23.37   1
  -6 -14  -1   57.77   25.93   4
   6  14   1   21.00   22.62   1
   7  14   1    5.15   22.60   1
   7  14   1   30.80   24.33   1
  -7 -14  -1   14.12   26.16   4
  -8 -14  -1   -8.33   25.77   4
   8  14   1  -11.08   23.80   1
   8  14   1  -10.48   22.45   1
  -9 -14  -1  923.27   70.92   4
   9  14   1  809.48   59.77   1
   9  14   1  889.59   61.47   1
  10  14   1  -14.30   21.97   1
 -10 -14  -1    5.13   30.57   4
 -11 -14  -1  -20.43   37.69   4
  11  14   1   16.51   21.32   1
  12  14   1  -19.50   47.14   2
 -12 -14  -1   -1.25   38.74   4
  13  14   1  160.34   57.89   2
  10 -15  -1   24.51   37.48   1
   9 -15  -1   38.60   37.82   1
  -8  15   1    1.05   37.92   3
   8 -15  -1   50.30   33.73   1
  -7  15   1  145.17   39.70   3
   7 -15  -1  239.09   40.40   1
   6 -15  -1  317.51   44.10   1
  -6  15   1  321.79   43.20   3
  -6  15   1  300.91   45.07   1
  -5  15   1  129.19   36.08   3
  -5  15   1  122.53   34.50   1
   5 -15  -1   69.16   41.64   3
   5 -15  -1  116.54   33.39   1
  -4  15   1   16.34   28.61   1
   4 -15  -1    5.47   34.16   3
   4 -15  -1   12.03   27.44   1
  -4  15   1   -4.08   30.21   3
   3 -15  -1  157.66   31.63   1
  -3  15   1  229.84   35.01   3
   3 -15  -1  165.02   37.20   3
  -3  15   1  253.71   37.25   1
   3 -15  -1  208.35   35.53   3
   2 -15  -1 1140.75   75.30   3
   2 -15  -1 1052.42   76.03   1
   2 -15  -1 1127.61   73.90   3
  -2  15   1 1121.71   77.86   1
  -1  15   1  236.22   34.24   1
  -1  15   1  227.05   32.04   3
   1 -15  -1  208.62   32.07   1
   1 -15  -1  216.01   31.47   3
   1 -15  -1  263.62   33.96   3
   0  15   1   -0.26   25.21   1
   0  15   1   12.04   27.27   3
   0 -15  -1   48.96   25.87   3
   0 -15  -1   44.31   23.92   1
  -1 -15  -1   18.60   20.53   1
  -1 -15  -1  -11.59   23.47   3
   1  15   1  -60.28   23.87   1
  -1 -15  -1  -17.09   22.11   3
   1  15   1    1.19   25.85   3
   1  15   1   27.78   22.29   1
   2  15   1  647.91   46.39   3
  -2 -15  -1  576.96   46.48   4
  -2 -15  -1  626.50   44.75   3
  -2 -15  -1  458.25   43.85   1
   2  15   1  532.22   46.46   1
   2  15   1  587.84   48.36   1
  -2 -15  -1  455.96   40.41   3
   3  15   1  562.20   46.17   3
   3  15   1  622.51   46.70   1
  -3 -15  -1  570.76   40.78   3
  -3 -15  -1  574.95   47.02   4
  -3 -15  -1  420.82   38.71   3
   3  15   1  601.16   47.95   1
  -3 -15  -1  547.15   44.14   1
   4  15   1  156.09   29.15   1
  -4 -15  -1  159.92   23.67   3
  -4 -15  -1  218.91   32.05   4
  -4 -15  -1  192.59   27.79   1
  -4 -15  -1  188.10   23.58   3
   4  15   1  131.33   28.67   1
   5  15   1    3.86   24.75   1
   5  15   1   -7.34   22.34   1
  -5 -15  -1    3.94   16.64   3
  -5 -15  -1    7.90   23.83   4
  -5 -15  -1  -41.27   15.40   3
   6  15   1  202.25   31.06   1
   6  15   1  212.69   30.54   1
  -6 -15  -1  186.48   22.45   1
  -6 -15  -1  176.59   33.53   4
   7  15   1   10.98   25.86   1
  -7 -15  -1   10.47   25.56   4
   7  15   1   53.14   25.36   1
   8  15   1  553.85   44.41   1
  -8 -15  -1  519.45   53.24   4
   8  15   1  424.44   42.70   1
  -9 -15  -1  122.56   34.31   4
   9  15   1   50.46   25.82   1
 -10 -15  -1   52.25   37.38   4
  10  15   1  117.90   25.86   1
  11  15   1   33.84   23.30   1
 -11 -15  -1   16.54   34.17   4
 -12 -15  -1  285.65   54.68   4
  12  15   1  209.36   57.95   2
  12  15   1  224.20   27.37   1
   9 -16  -1  -31.77   34.78   1
   8 -16  -1   93.44   37.26   1
  -8  16   1  109.53   43.02   3
  -7  16   1  109.30   40.97   3
   7 -16  -1  154.72   38.88   1
  -6  16   1   24.42   37.16   3
   6 -16  -1   -1.37   30.45   1
  -5  16   1   59.09   38.82   3
   5 -16  -1  121.68   33.13   1
  -5  16   1   65.53   35.14   1
   4 -16  -1  672.28   58.58   1
  -4  16   1  657.24   60.03   1
  -4  16   1  696.01   57.16   3
   4 -16  -1  756.68   59.00   3
   3 -16  -1   60.29   36.72   3
  -3  16   1  127.70   34.44   3
   3 -16  -1   99.47   29.02   1
   3 -16  -1  107.69   35.04   3
  -3  16   1   67.04   29.49   1
   2 -16  -1   60.17   28.66   1
   2 -16  -1  104.54   33.94   3
   2 -16  -1  138.40   34.17   3
  -2  16   1  130.79   34.32   1
  -1  16   1  116.64   31.56   3
   1 -16  -1   99.08   30.64   3
  -1  16   1   93.42   28.94   1
   1 -16  -1  100.66   29.41   1
   0 -16  -1  398.51   39.36   3
   0  16   1  409.28   42.11   1
   0  16   1  380.88   39.64   3
   0 -16  -1  371.47   40.53   1
   1  16   1  474.47   42.65   3
  -1 -16  -1  391.30   38.88   3
  -1 -16  -1  408.65   39.63   1
  -1 -16  -1  445.20   39.53   3
   1  16   1  331.64   41.24   1
  -2 -16  -1  559.32   45.35   3
  -2 -16  -1  639.68   52.72   4
   2  16   1  617.09   48.10   3
  -2 -16  -1  620.47   45.77   3
   2  16   1  576.84   50.72   1
   2  16   1  663.80   52.35   1
  -2 -16  -1  594.42   48.99   1
   3  16   1  109.96   28.21   1
  -3 -16  -1  151.22   29.06   4
  -3 -16  -1  142.90   27.24   3
  -3 -16  -1  169.58   26.14   3
   3  16   1  134.92   29.56   1
  -3 -16  -1  162.56   27.18   1
  -4 -16  -1  155.22   24.01   3
   4  16   1  113.60   28.37   1
  -4 -16  -1  147.90   24.35   3
  -4 -16  -1  104.96   26.31   1
   4  16   1   95.76   29.25   1
  -4 -16  -1  163.38   29.32   4
  -5 -16  -1 1021.82   58.30   3
   5  16   1 1123.31   74.10   1
  -5 -16  -1 1077.76   73.54   4
   5  16   1  844.88   68.72   1
  -5 -16  -1  980.77   58.47   3
  -6 -16  -1  102.61   22.38   1
   6  16   1  113.02   29.71   1
   6  16   1  134.04   31.79   1
  -6 -16  -1  172.49   33.51   4
  -6 -16  -1  124.39   15.17   3
  -6 -16  -1  170.33   15.44   3
   7  16   1   10.89   27.32   1
  -7 -16  -1  -16.25   30.00   4
   7  16   1   43.53   28.01   1
  -8 -16  -1   -2.42   29.11   4
   8  16   1  -52.87   24.05   1
   8  16   1  -17.71   25.80   1
   9  16   1 1236.36   82.10   1
  -9 -16  -1 1333.65   92.85   4
  10  16   1   47.31   26.69   1
 -10 -16  -1   38.85   34.67   4
  11  16   1   98.44   28.28   1
 -11 -16  -1  140.39   41.32   4
 -12 -16  -1    3.41   42.91   4
  12  16   1    4.60   24.22   1
   9 -17  -1   20.16   35.10   1
  -8  17   1   43.81   45.41   3
   8 -17  -1  -17.86   33.90   1
   7 -17  -1    8.31   35.26   1
  -7  17   1   27.51   42.67   3
   6 -17  -1  181.98   41.77   1
  -6  17   1  328.08   50.28   3
   5 -17  -1  182.99   39.36   1
  -5  17   1   64.29   36.96   1
  -5  17   1  235.10   43.08   3
   4 -17  -1   -7.14   34.75   3
  -4  17   1   37.90   36.65   3
   4 -17  -1   -1.23   29.22   1
  -4  17   1   -1.70   33.20   1
   3 -17  -1   25.85   36.38   3
  -3  17   1   38.79   32.90   1
  -3  17   1   97.80   35.72   3
   3 -17  -1   62.92   31.54   1
   2 -17  -1  302.44   41.93   1
   2 -17  -1  428.82   44.60   3
  -2  17   1  471.77   48.64   1
   2 -17  -1  409.84   46.00   3
   1 -17  -1  163.94   31.28   1
  -1  17   1  164.10   35.65   3
   1 -17  -1  129.48   33.82   3
  -1  17   1   66.79   30.99   1
   0 -17  -1   71.45   30.18   3
   0  17   1   24.02   29.60   3
   0 -17  -1   62.85   25.86   1
   0 -17  -1   90.42   29.73   3
   0  17   1   45.79   27.07   1
   1  17   1   56.75   26.50   1
   1  17   1   33.86   31.53   3
  -1 -17  -1   18.65   27.73   3
  -1 -17  -1   -3.62   20.96   1
  -1 -17  -1   34.60   24.72   3
  -2 -17  -1  819.63   62.52   1
   2  17   1  907.90   68.09   1
   2  17   1  943.21   66.18   1
  -2 -17  -1  842.38   66.07   4
   2  17   1  886.40   63.52   3
  -2 -17  -1  834.76   61.07   3
  -2 -17  -1  975.93   61.87   3
  -3 -17  -1  189.74   29.47   3
  -3 -17  -1  189.88   32.83   4
   3  17   1  186.98   33.03   1
  -3 -17  -1  212.87   31.15   1
  -3 -17  -1  179.16   30.13   3
   3  17   1  159.42   33.18   1
   4  17   1  619.17   53.64   1
   4  17   1  767.50   58.88   1
  -4 -17  -1  718.16   58.44   4
  -4 -17  -1  635.98   49.05   3
  -4 -17  -1  699.81   54.83   1
  -4 -17  -1  619.42   46.54   3
  -5 -17  -1   34.57   21.00   3
  -5 -17  -1   41.06   20.88   3
  -5 -17  -1   51.72   27.81   4
  -5 -17  -1   16.21   23.18   1
   5  17   1   10.13   28.14   1
   5  17   1   42.83   31.04   1
  -6 -17  -1  313.84   24.10   3
   6  17   1  364.79   39.97   1
   6  17   1  233.75   36.85   1
  -6 -17  -1  272.63   23.70   3
  -6 -17  -1  327.93   41.24   4
  -7 -17  -1   -0.56   31.69   4
   7  17   1  -61.21   27.70   1
   7  17   1  -31.08   25.90   1
   8  17   1 1106.70   77.80   1
  -8 -17  -1 1098.08   83.13   4
   9  17   1   37.72   28.79   1
  -9 -17  -1   90.85   38.31   4
  10  17   1   80.58   30.28   1
 -10 -17  -1   59.79   35.94   4
  11  17   1   -2.15   26.95   1
 -11 -17  -1   15.86   40.51   4
  12  17   1  593.39   46.74   1
 -12 -17  -1  517.34   67.99   4
  -8  18   1    9.63   46.31   3
   8 -18  -1   39.01   36.96   1
   7 -18  -1  117.27   39.65   1
  -7  18   1  103.10   48.81   3
  -6  18   1   53.85   44.98   3
   6 -18  -1   -1.42   34.05   1
   5 -18  -1  151.32   37.45   1
  -5  18   1  246.03   43.38   1
  -5  18   1  139.38   44.84   3
  -4  18   1  249.44   45.22   3
   4 -18  -1  287.87   42.31   1
  -4  18   1  231.20   44.65   1
  -3  18   1  160.20   38.46   1
   3 -18  -1   88.70   31.70   1
  -3  18   1   97.77   40.45   3
   3 -18  -1  157.72   42.34   3
   2 -18  -1   90.16   32.18   1
   2 -18  -1  104.65   37.61   3
  -2  18   1  121.54   37.34   1
  -1  18   1  132.36   33.65   1
   1 -18  -1   48.39   30.41   1
   1 -18  -1  138.57   33.73   3
  -1  18   1   87.36   33.81   3
   0 -18  -1   26.61   29.30   3
   0 -18  -1  -18.81   22.60   1
   0 -18  -1  -10.42   26.43   3
   0  18   1   71.54   35.45   3
   0  18   1   24.09   30.42   1
   1  18   1  525.21   50.80   3
  -1 -18  -1  511.15   46.33   3
  -1 -18  -1  445.84   46.34   1
  -1 -18  -1  516.18   46.21   3
   1  18   1  504.78   49.84   1
  -2 -18  -1  267.20   35.67   1
   2  18   1  232.15   40.88   3
  -2 -18  -1  242.76   33.95   3
  -2 -18  -1  184.67   33.48   3
   2  18   1  239.86   37.28   1
  -2 -18  -1  204.47   35.33   4
   3  18   1   78.49   30.21   1
   3  18   1   39.49   27.97   1
  -3 -18  -1   59.53   26.88   3
  -3 -18  -1  108.07   29.04   3
  -3 -18  -1   57.40   28.76   4
  -4 -18  -1   58.34   26.11   3
  -4 -18  -1   88.92   31.34   4
   4  18   1   52.77   28.54   1
  -4 -18  -1   36.67   28.17   1
   4  18   1   16.38   30.11   1
  -4 -18  -1   24.58   24.63   3
  -5 -18  -1 1440.51   96.28   4
   5  18   1 1324.76   92.88   1
  -5 -18  -1 1466.80   80.67   3
   5  18   1 1380.51   95.05   1
  -5 -18  -1 1451.21   80.88   3
  -5 -18  -1 1398.20   90.74   1
  -6 -18  -1   26.67   17.74   3
   6  18   1   95.25   32.86   1
  -6 -18  -1   -3.50   17.96   3
   6  18   1    7.91   28.52   1
  -6 -18  -1   61.51   31.72   4
   7  18   1  205.40   35.80   1
  -7 -18  -1  202.19   42.15   4
  -8 -18  -1   39.67   33.04   4
   8  18   1    3.83   30.92   1
  -9 -18  -1  949.25   77.53   4
   9  18   1  854.62   68.69   1
  10  18   1   49.50   31.14   1
 -10 -18  -1   37.94   38.09   4
 -11 -18  -1  333.64   57.04   4
  11  18   1  330.61   40.37   1
 -12 -18  -1  -16.18   42.23   4
  12  18   1  -34.54   30.08   1
   8 -19  -1    4.24   36.57   1
   7 -19  -1   58.14   36.99   1
   6 -19  -1   50.76   37.98   1
  -5  19   1   57.68   42.73   1
   5 -19  -1  160.61   39.76   1
  -4  19   1  -15.96   36.65   1
   4 -19  -1    7.00   32.02   1
   3 -19  -1   -4.95   41.32   3
  -3  19   1   30.85   33.52   1
   3 -19  -1   39.38   33.10   1
  -2  19   1   55.28   37.32   1
   2 -19  -1  207.08   35.94   1
   2 -19  -1  139.80   37.97   3
   1 -19  -1  101.55   37.68   3
  -1  19   1    7.01   30.75   1
   1 -19  -1   -4.79   29.49   1
   0 -19  -1   47.33   34.23   3
   0  19   1   11.72   32.07   1
   0 -19  -1   41.27   28.55   1
   0 -19  -1   13.96   30.72   3
   1  19   1  108.27   41.29   3
   1  19   1  121.80   32.17   1
  -1 -19  -1  149.52   35.24   3
  -1 -19  -1  144.38   32.46   1
  -1 -19  -1  170.37   34.97   3
   2  19   1  446.39   52.15   3
  -2 -19  -1  524.23   46.26   3
   2  19   1  430.61   47.54   1
  -2 -19  -1  480.65   47.82   4
  -2 -19  -1  504.48   47.69   1
  -2 -19  -1  465.06   44.56   3
  -3 -19  -1   26.43   28.90   4
   3  19   1  -23.14   27.26   1
  -3 -19  -1  -49.39   28.40   3
  -3 -19  -1  -38.91   26.50   3
  -4 -19  -1 1037.15   68.10   3
   4  19   1 1051.66   79.47   1
   4  19   1 1013.86   75.87   1
  -4 -19  -1 1011.74   75.24   4
  -4 -19  -1 1058.31   67.91   3
  -4 -19  -1  976.15   76.54   1
  -5 -19  -1  119.92   27.21   3
  -5 -19  -1  123.52   27.62   3
   5  19   1   53.41   30.36   1
  -5 -19  -1  150.99   36.57   4
  -5 -19  -1   95.85   31.20   1
   5  19   1  159.88   36.66   1
  -6 -19  -1  117.28   34.53   4
   6  19   1   58.15   32.99   1
  -6 -19  -1   95.11   22.00   3
  -6 -19  -1   77.11   22.03   3
  -7 -19  -1   80.55   35.42   4
   7  19   1   84.34   31.99   1
  -8 -19  -1 1631.52  105.97   4
   8  19   1 1295.23   94.49   1
   9  19   1   23.43   30.62   1
  -9 -19  -1  -26.04   32.44   4
  10  19   1   37.19   32.80   1
 -10 -19  -1   20.98   35.85   4
 -11 -19  -1  -24.80   37.61   4
  11  19   1   14.55   31.99   1
   7 -20  -1  -61.01   34.34   1
   6 -20  -1  -50.18   33.15   1
   5 -20  -1   79.18   39.02   1
  -5  20   1  109.52   46.58   1
   4 -20  -1   21.69   31.56   1
  -4  20   1   25.97   38.81   1
  -3  20   1  146.40   41.62   1
   3 -20  -1  129.88   36.24   1
   2 -20  -1   96.86   35.12   1
  -2  20   1   55.48   35.18   1
   2 -20  -1   71.54   41.54   3
  -1  20   1   89.32   35.45   1
   1 -20  -1   51.65   35.52   3
   1 -20  -1  111.23   32.63   1
   0 -20  -1  139.05   35.76   1
   0 -20  -1  103.41   38.17   3
   0  20   1  156.28   36.96   1
   1  20   1  758.82   64.32   1
  -1 -20  -1  748.12   58.91   3
  -1 -20  -1  696.50   59.81   1
  -1 -20  -1  661.86   57.79   3
  -2 -20  -1   41.64   32.21   3
  -2 -20  -1  -35.81   29.46   3
  -2 -20  -1  -48.22   28.70   4
  -2 -20  -1  -12.38   25.73   1
   2  20   1   43.99   32.12   1
  -3 -20  -1  108.00   34.38   3
  -3 -20  -1  145.94   33.27   3
   3  20   1  181.63   36.80   1
  -3 -20  -1  136.76   35.69   4
  -4 -20  -1   43.09   33.58   1
  -4 -20  -1   81.87   30.56   3
   4  20   1   24.02   30.27   1
  -4 -20  -1   71.59   29.39   3
  -4 -20  -1   -4.68   30.91   4
  -5 -20  -1 1158.49   83.83   4
   5  20   1 1033.56   79.50   1
  -5 -20  -1 1077.56   69.61   3
  -5 -20  -1 1090.91   70.15   3
  -6 -20  -1    5.71   32.06   4
  -6 -20  -1   -1.68   22.73   3
   6  20   1  -52.76   29.40   1
  -6 -20  -1   13.03   22.86   3
   7  20   1  858.77   69.62   1
  -7 -20  -1  892.13   74.18   4
   8  20   1   -8.40   31.90   1
  -8 -20  -1   -1.67   34.52   4
   9  20   1  370.33   45.77   1
  -9 -20  -1  327.10   56.41   4
 -10 -20  -1    1.96   39.97   4
  10  20   1   25.21   33.32   1
 -11 -20  -1  302.15   57.30   4
  11  20   1  342.39   44.65   1
   7 -21  -1   18.93   38.41   1
   6 -21  -1   31.33   38.48   1
   5 -21  -1   -7.64   32.47   1
   4 -21  -1   41.84   35.63   1
  -4  21   1  -11.62   40.04   1
   3 -21  -1  -18.85   30.97   1
  -3  21   1  -25.69   37.94   1
   2 -21  -1  351.72   46.43   1
   2 -21  -1  240.86   51.50   3
  -2  21   1  227.24   46.66   1
   1 -21  -1   74.35   42.78   3
   1 -21  -1   46.53   34.90   1
  -1  21   1   91.15   36.80   1
   0 -21  -1  310.90   42.86   1
   0  21   1  234.50   44.78   1
   0 -21  -1  299.93   46.01   3
  -1 -21  -1  189.58   38.04   1
   1  21   1  275.83   44.44   1
  -1 -21  -1  207.48   39.04   3
  -1 -21  -1  144.86   39.56   3
   2  21   1   84.54   37.38   1
  -2 -21  -1  102.39   31.37   1
  -2 -21  -1   39.03   33.15   4
  -2 -21  -1  158.17   36.85   3
  -2 -21  -1  142.14   36.88   3
  -3 -21  -1   89.63   38.69   1
  -3 -21  -1   35.96   32.51   3
  -3 -21  -1   68.86   33.74   4
   3  21   1   93.22   33.63   1
  -3 -21  -1   28.48   32.27   3
  -4 -21  -1  700.24   67.38   1
   4  21   1  874.15   71.75   1
  -4 -21  -1  843.06   63.89   3
  -4 -21  -1  832.86   68.99   4
  -4 -21  -1  871.96   63.91   3
   5  21   1   18.00   32.75   1
  -5 -21  -1  -35.59   25.94   3
  -5 -21  -1    7.68   30.89   4
  -5 -21  -1  -11.49   28.86   3
  -6 -21  -1  -10.92   23.98   3
  -6 -21  -1   38.38   35.19   4
  -6 -21  -1   31.63   25.66   3
   6  21   1   29.99   36.68   1
  -7 -21  -1   19.35   14.43   3
   7  21   1   28.73   35.53   1
  -7 -21  -1   19.25   37.32   4
  -8 -21  -1  960.94   83.29   4
   8  21   1  980.84   77.87   1
   9  21   1  -17.09   33.13   1
  -9 -21  -1  -19.43   35.76   4
 -10 -21  -1    0.56   42.02   4
  10  21   1   74.20   37.69   1
  11  21   1  -18.77   35.93   1
 -11 -21  -1   53.05   43.66   4
   6 -22  -1   21.72   38.65   1
   5 -22  -1   38.89   40.21   1
  -4  22   1   75.81   42.80   1
   4 -22  -1   78.82   40.16   1
  -3  22   1   34.94   41.89   1
   3 -22  -1  122.89   40.94   1
  -2  22   1  -50.09   34.20   1
   2 -22  -1  -17.57   33.04   1
  -1  22   1   75.63   40.49   1
   1 -22  -1   14.64   43.48   3
   1 -22  -1   26.85   33.33   1
   0 -22  -1  347.13   50.12   3
   0 -22  -1  195.31   39.21   1
   0  22   1  213.92   43.72   1
  -1 -22  -1  572.70   55.43   3
   1  22   1  585.43   61.54   1
  -1 -22  -1  697.25   60.56   1
  -2 -22  -1    8.41   32.45   4
  -2 -22  -1    0.57   36.29   3
   2  22   1   90.97   36.02   1
  -2 -22  -1   21.31   38.31   3
  -3 -22  -1  234.95   40.11   3
  -3 -22  -1  176.61   40.20   4
  -3 -22  -1  239.97   40.38   3
   3  22   1  289.62   42.01   1
  -3 -22  -1  221.97   45.55   1
   4  22   1   39.23   35.23   1
  -4 -22  -1    7.11   33.40   3
  -4 -22  -1   65.79   35.53   4
  -4 -22  -1  -17.74   31.67   3
  -5 -22  -1  166.23   34.03   3
  -5 -22  -1  180.11   34.15   3
  -5 -22  -1  249.66   44.27   4
   5  22   1  156.14   39.95   1
  -6 -22  -1  -24.22   27.58   3
   6  22   1   64.70   38.59   1
  -6 -22  -1   14.06   26.37   3
  -6 -22  -1   -3.14   35.21   4
  -7 -22  -1  631.39   40.29   3
  -7 -22  -1  602.30   40.94   3
  -7 -22  -1  587.86   62.90   4
   7  22   1  552.44   59.05   1
   8  22   1   33.19   37.82   1
  -8 -22  -1   77.09   43.21   4
   9  22   1   11.02   38.51   1
  -9 -22  -1   11.23   38.30   4
  10  22   1   -0.87   38.56   1
 -10 -22  -1   -3.44   39.95   4
   6 -23  -1   74.60   42.88   1
   5 -23  -1   55.92   40.48   1
   4 -23  -1   33.07   36.96   1
  -4  23   1  -12.19   37.29   1
  -3  23   1   35.70   40.83   1
   3 -23  -1   33.20   34.28   1
  -2  23   1   44.37   39.76   1
   2 -23  -1   61.58   36.37   1
   1 -23  -1  108.07   37.33   1
   1 -23  -1  159.80   51.19   3
  -1  23   1  166.73   45.91   1
   0  23   1  303.80   51.17   1
   0 -23  -1  297.59   46.12   1
   0 -23  -1  192.22   49.23   3
  -1 -23  -1   -4.40   32.26   1
  -1 -23  -1  -25.21   31.36   4
  -1 -23  -1   24.77   40.80   3
   1  23   1  -60.16   32.79   1
   2  23   1   -5.72   36.90   1
  -2 -23  -1   -1.58   37.19   3
  -2 -23  -1    5.13   33.61   4
  -3 -23  -1  135.20   39.43   3
  -3 -23  -1  117.06   39.11   4
  -3 -23  -1  125.43   44.07   1
   3  23   1  108.78   40.96   1
  -3 -23  -1  134.45   38.10   3
  -4 -23  -1  285.29   43.04   3
  -4 -23  -1  315.99   47.11   4
   4  23   1  273.71   47.97   1
  -4 -23  -1  246.75   43.07   3
  -5 -23  -1   10.42   30.92   3
   5  23   1   15.22   35.74   1
  -5 -23  -1   48.30   36.96   4
  -5 -23  -1   16.49   34.11   3
  -6 -23  -1   77.80   39.23   4
  -6 -23  -1   53.80   29.50   3
   6  23   1   44.25   36.58   1
  -6 -23  -1   38.43   31.21   3
  -7 -23  -1  -11.94   38.14   4
   7  23   1    7.33   38.86   1
  -7 -23  -1  -33.67   20.90   3
  -7 -23  -1   -4.94   21.60   3
  -8 -23  -1  143.96   46.21   4
   8  23   1  131.12   42.77   1
  -9 -23  -1   31.40   40.36   4
   9  23   1   -6.42   38.39   1
 -10 -23  -1  122.54   47.88   4
  10  23   1  123.21   43.63   1
   5 -24  -1   84.48   43.75   1
   4 -24  -1   80.70   42.10   1
  -3  24   1   14.80   44.16   1
   3 -24  -1   -1.34   36.46   1
   2 -24  -1   59.11   36.64   1
  -2  24   1   71.86   46.94   1
  -1  24   1   18.61   42.51   1
   1 -24  -1   17.85   35.85   1
   0  24   1   51.63   43.08   1
   0 -24  -1   98.26   48.13   3
   0 -24  -1   66.29   36.96   1
  -1 -24  -1  231.74   43.26   4
  -1 -24  -1  306.74   51.09   3
   1  24   1  187.81   47.39   1
  -2 -24  -1  238.81   52.46   1
  -2 -24  -1  208.94   41.97   4
  -2 -24  -1  255.41   47.06   3
   2  24   1  223.45   48.15   1
  -3 -24  -1  164.66   44.85   3
   3  24   1   70.89   41.45   1
  -3 -24  -1  129.96   39.12   4
  -4 -24  -1  -14.83   33.19   4
  -4 -24  -1  -45.24   37.91   3
  -4 -24  -1   39.94   35.86   3
   4  24   1  -20.76   37.52   1
  -5 -24  -1   51.99   37.02   4
  -5 -24  -1   31.59   33.87   3
  -5 -24  -1   24.90   34.40   3
   5  24   1  -34.59   35.22   1
   6  24   1   94.74   41.26   1
  -6 -24  -1  141.64   35.37   3
  -6 -24  -1   48.80   32.47   3
  -6 -24  -1   31.26   36.01   4
  -7 -24  -1  169.83   29.40   3
  -7 -24  -1  131.72   45.64   4
  -7 -24  -1  192.76   29.12   3
   7  24   1  179.90   46.94   1
  -8 -24  -1   86.44   47.84   4
   8  24   1 -100.25   37.25   1
   9  24   1  -26.18   39.43   1
  -9 -24  -1   -8.98   42.87   4
   4 -25  -1   15.57   41.66   1
  -3  25   1   23.46   48.88   1
   3 -25  -1   14.79   39.95   1
   2 -25  -1   36.40   37.91   1
  -2  25   1   25.72   46.31   1
  -1  25   1  111.48   49.90   1
   1 -25  -1  273.86   48.47   1
   0 -25  -1  159.09   54.10   3
   0 -25  -1  109.86   38.94   1
   0  25   1   81.60   45.43   1
  -1 -25  -1   63.32   47.83   3
  -1 -25  -1  104.78   39.62   4
   1  25   1  121.83   47.08   1
  -2 -25  -1   22.49   33.93   4
   2  25   1   24.39   37.69   1
  -2 -25  -1   -5.28   43.65   3
   3  25   1   43.69   39.67   1
  -3 -25  -1   83.47   37.91   4
  -3 -25  -1   24.87   42.41   3
  -4 -25  -1  110.05   40.27   3
   4  25   1   78.29   43.14   1
  -4 -25  -1  172.51   43.44   4
  -4 -25  -1  106.82   44.18   3
   5  25   1  186.18   45.18   1
  -5 -25  -1  103.92   41.06   3
  -5 -25  -1  130.80   42.51   3
  -5 -25  -1   48.72   36.77   4
  -6 -25  -1   78.61   35.78   3
  -6 -25  -1   61.71   38.16   4
  -6 -25  -1   64.85   35.41   3
   6  25   1   92.05   42.03   1
   7  25   1   -3.83   38.89   1
  -7 -25  -1  -14.91   28.66   3
  -7 -25  -1   -1.62   41.19   4
  -7 -25  -1  -10.97   27.57   3
   8  25   1  -41.92   40.44   1
  -8 -25  -1  -12.22   44.09   4
   3 -26  -1   56.76   40.30   1
  -3  26   1   70.24   53.87   1
  -2  26   1  136.81   54.19   1
   2 -26  -1  122.46   44.78   1
  -1  26   1   16.91   48.64   1
   1 -26  -1    2.39   33.72   1
   0  26   1  -38.51   43.78   1
   1  26   1   48.03   45.25   1
  -1 -26  -1   33.25   39.80   4
  -1 -26  -1   43.16   51.10   3
  -1 -26  -1   64.71   53.94   1
  -2 -26  -1  235.51   44.10   4
   2  26   1  265.00   54.08   1
  -2 -26  -1  214.14   52.96   3
  -3 -26  -1   77.52   45.47   3
   3  26   1   19.51   43.08   1
  -3 -26  -1  149.90   40.15   4
  -4 -26  -1   57.54   39.09   4
   4  26   1   43.28   43.63   1
  -4 -26  -1   41.36   41.76   3
  -5 -26  -1  -52.45   35.44   4
   5  26   1  -27.63   40.57   1
  -5 -26  -1   29.56   39.32   3
  -5 -26  -1   49.89   43.13   3
  -6 -26  -1  -21.70   38.40   3
  -6 -26  -1   11.69   37.01   4
  -6 -26  -1   68.96   38.66   3
   6  26   1   21.36   43.34   1
   7  26   1   17.52   42.53   1
  -7 -26  -1   25.39   31.47   3
  -7 -26  -1   50.41   31.13   3
  -7 -26  -1   73.90   45.88   4
   8  26   1   64.20   44.11   1
  -8 -26  -1   66.26   50.70   4
  -2  27   1   27.03   53.44   1
  -1  27   1   72.39   52.82   1
   0 -27  -1   68.64   58.34   1
   0  27   1   70.38   46.46   1
  -1 -27  -1  123.41   59.76   3
  -1 -27  -1    1.68   38.22   4
   1  27   1   56.54   45.23   1
   2  27   1  -36.77   43.88   1
  -2 -27  -1   -3.51   37.09   4
  -2 -27  -1  -32.07   49.22   3
  -3 -27  -1   46.25   51.37   3
  -3 -27  -1  -38.15   34.09   4
   3  27   1    0.85   42.12   1
   4  27   1  124.66   48.19   1
  -4 -27  -1  -17.41   37.53   4
  -4 -27  -1    2.18   46.44   3
  -5 -27  -1  152.42   46.30   4
  -5 -27  -1  145.69   47.55   3
   5  27   1  144.15   47.42   1
  -5 -27  -1   19.82   43.11   3
  -6 -27  -1  -22.46   38.39   3
   6  27   1   96.34   45.14   1
  -6 -27  -1   32.20   40.37   3
  -6 -27  -1   60.72   44.97   4
  -7 -27  -1   12.49   34.15   3
  -7 -27  -1  -15.50   43.96   4
  -7 -27  -1   27.33   33.86   3
   7  27   1  -20.67   42.84   1
   0  28   1   36.54   48.02   1
   0 -28  -1   58.28   41.28   4
   1  28   1   40.79   47.46   1
  -1 -28  -1   29.88   41.15   4
  -2 -28  -1   -7.42   58.05   3
  -2 -28  -1   28.34   39.85   4
   2  28   1   33.73   49.36   1
  -3 -28  -1    0.75   53.67   3
  -3 -28  -1   18.49   37.32   4
   3  28   1   34.90   45.52   1
  -4 -28  -1  131.32   52.84   3
   4  28   1  286.84   55.78   1
  -4 -28  -1  105.38   44.99   4
  -5 -28  -1  -68.83   43.61   3
  -5 -28  -1   29.09   43.31   4
   5  28   1  -47.81   44.43   1
  -4 -28   2   57.87   40.09   4
  -4 -28   2  125.97   54.50   3
   4  28  -2   15.65   48.97   1
  -3 -28   2  -42.82   41.19   4
  -3 -28   2  -35.79   51.02   3
   3  28  -2   41.65   50.95   1
   2  28  -2    2.65   47.75   1
  -2 -28   2  -17.94   40.42   4
  -2 -28   2   -4.41   60.27   3
   1  28  -2  -97.05   42.86   1
  -1 -28   2   57.64   44.97   4
  -6 -27   2    5.93   41.20   3
   6  27  -2  -16.58   44.19   1
  -6 -27   2   65.49   46.19   4
  -6 -27   2  -10.08   41.01   3
  -5 -27   2   12.04   42.33   4
  -5 -27   2  -37.77   45.14   3
   5  27  -2   14.61   45.30   1
  -4 -27   2  -41.48   35.20   4
   4  27  -2   53.18   46.63   1
  -4 -27   2  -34.61   46.81   3
  -3 -27   2   16.69   39.77   4
   3  27  -2   -1.53   46.92   1
  -3 -27   2   66.02   49.41   3
  -2 -27   2    0.92   52.11   3
  -2 -27   2   15.30   43.70   4
   2  27  -2  -71.61   39.83   1
   1  27  -2  -16.51   47.98   1
  -1 -27   2  -56.20   38.79   4
   0  27  -2  -38.64   46.10   1
   1 -27   2   -4.28   47.73   1
  -1  27  -2   69.44   57.19   1
  -7 -26   2    9.67   31.78   3
  -7 -26   2  -13.62   32.53   3
   7  26  -2  -16.90   43.35   1
  -7 -26   2   27.97   44.29   4
  -6 -26   2   47.39   44.93   4
  -6 -26   2    3.61   38.18   3
  -6 -26   2   22.01   38.56   3
   6  26  -2    6.06   42.47   1
  -5 -26   2    3.08   40.34   3
  -5 -26   2  -16.47   40.25   4
  -5 -26   2  -38.48   39.12   3
   5  26  -2   14.52   42.33   1
  -4 -26   2   34.51   40.16   4
   4  26  -2  116.02   47.19   1
  -4 -26   2  152.98   48.51   3
  -3 -26   2  -38.93   44.99   3
   3  26  -2  -10.47   43.79   1
  -3 -26   2   40.22   39.75   4
  -2 -26   2  -14.46   48.51   3
  -2 -26   2    1.26   40.44   4
   2  26  -2    5.97   44.91   1
   1  26  -2   24.57   46.29   1
  -1 -26   2   12.11   53.80   3
   0 -26   2   13.37   48.85   1
   0  26  -2   37.74   48.99   1
   1 -26   2   35.50   47.36   1
  -1  26  -2   32.15   52.12   1
   2 -26   2   42.60   55.50   1
  -2  26  -2  -73.15   52.09   1
  -3  26  -2   40.29   51.13   1
   3 -26   2   77.94   57.53   1
   8  25  -2  -36.09   40.82   1
  -8 -25   2   63.11   44.65   4
  -7 -25   2  246.97   33.99   3
  -7 -25   2  199.45   34.98   3
   7  25  -2  175.53   50.14   1
  -7 -25   2  149.83   50.32   4
  -6 -25   2   42.69   40.48   4
  -6 -25   2   78.96   36.59   3
   6  25  -2   15.37   41.61   1
  -6 -25   2   29.15   35.80   3
  -5 -25   2   37.86   38.20   3
  -5 -25   2   56.43   41.59   3
   5  25  -2   43.01   41.41   1
  -5 -25   2   32.61   38.96   4
   4  25  -2   34.32   42.86   1
  -4 -25   2   33.28   43.14   3
  -4 -25   2   49.83   39.30   4
   3  25  -2   54.01   40.50   1
  -3 -25   2   27.68   38.22   4
  -3 -25   2    8.85   45.29   3
   2  25  -2   64.86   44.41   1
  -2 -25   2  -43.47   34.63   4
  -2 -25   2   70.48   47.25   3
  -1 -25   2   -8.80   48.72   3
   1  25  -2   22.46   43.58   1
  -1 -25   2   22.29   43.86   1
   0 -25   2   13.15   46.51   1
   0  25  -2   17.97   44.66   1
  -1  25  -2  -37.49   41.13   1
   1 -25   2   13.98   49.02   1
  -2  25  -2   85.66   50.27   1
   2 -25   2  168.50   57.41   1
   3 -25   2   52.12   55.95   1
  -3  25  -2  -19.05   49.31   1
   4 -25   2  151.94   62.69   1
  -9 -24   2  -32.00   46.92   4
   9  24  -2    6.84   41.74   1
   8  24  -2  244.37   49.35   1
  -8 -24   2  221.32   54.64   4
  -7 -24   2  -22.33   40.79   4
  -7 -24   2   -8.04   27.43   3
   7  24  -2   25.06   40.15   1
  -7 -24   2   25.97   26.57   3
  -6 -24   2   -9.43   39.32   4
  -6 -24   2  -73.60   29.82   3
   6  24  -2  -37.45   38.35   1
  -6 -24   2   28.75   33.07   3
  -5 -24   2   92.72   37.25   3
  -5 -24   2   39.05   40.89   4
   5  24  -2  -25.73   36.94   1
  -5 -24   2   38.44   37.57   3
  -4 -24   2   34.94   40.18   3
   4  24  -2  127.65   43.79   1
  -4 -24   2  136.41   39.44   4
  -4 -24   2   68.04   39.86   3
  -3 -24   2  265.72   49.39   3
   3  24  -2  219.36   47.20   1
  -3 -24   2  198.90   43.50   4
  -2 -24   2   31.78   43.90   3
  -2 -24   2    7.02   37.61   4
  -2 -24   2  -10.50   38.74   1
   2  24  -2   25.85   41.40   1
  -1 -24   2   25.31   42.02   3
   1  24  -2    9.62   38.64   1
  -1 -24   2   35.39   43.87   1
   0 -24   2   76.55   42.04   1
   0 -24   2   57.30   49.74   3
   0  24  -2  -35.43   36.82   1
  -1  24  -2  204.52   53.03   1
   1 -24   2  353.44   58.99   1
  -2  24  -2  -67.15   44.19   1
   2 -24   2   41.97   49.20   1
  -3  24  -2  -11.13   43.87   1
   3 -24   2   54.83   49.86   1
   4 -24   2   89.16   57.47   1
   5 -24   2  189.91   60.06   1
   9  23  -2   10.25   39.86   1
  -9 -23   2   -6.41   46.72   4
   8  23  -2   24.12   38.33   1
  -8 -23   2  -47.22   37.02   4
  -7 -23   2  104.20   26.46   3
   7  23  -2   28.26   41.33   1
  -7 -23   2   91.06   43.12   4
  -7 -23   2   92.11   24.98   3
  -6 -23   2  209.20   48.05   4
  -6 -23   2  247.57   36.06   3
   6  23  -2  204.82   47.23   1
  -6 -23   2  213.24   36.75   3
  -5 -23   2   82.98   38.30   4
  -5 -23   2   76.69   36.19   3
  -5 -23   2    2.23   33.84   3
   5  23  -2  -10.07   37.69   1
  -4 -23   2   24.25   37.09   4
   4  23  -2   47.50   38.15   1
  -4 -23   2   64.59   36.94   3
  -4 -23   2   60.58   38.40   3
  -3 -23   2  -10.48   31.95   4
  -3 -23   2   55.32   40.62   3
   3  23  -2   16.82   37.54   1
  -3 -23   2   65.40   41.14   3
   2  23  -2  463.02   54.66   1
  -2 -23   2  500.41   57.07   1
  -2 -23   2  388.88   52.62   3
  -2 -23   2  438.28   53.81   4
  -1 -23   2   -7.77   42.96   3
   1  23  -2   44.40   39.80   1
  -1 -23   2   23.37   40.42   1
   0  23  -2  247.01   49.97   1
   0 -23   2  160.36   49.74   3
   0 -23   2  226.84   50.12   1
  -1  23  -2   43.47   39.58   1
   1 -23   2  -31.86   44.60   1
  -2  23  -2  161.45   47.20   1
   2 -23   2  154.93   50.04   1
  -3  23  -2    9.36   46.05   1
   3 -23   2   19.20   46.91   1
  -4  23  -2  188.18   48.62   1
   5 -23   2  126.29   59.29   1
 -10 -22   2  -46.94   42.53   4
  10  22  -2  -36.65   38.47   1
  -9 -22   2   30.84   43.24   4
   9  22  -2  -17.05   39.22   1
   8  22  -2  282.71   47.00   1
  -8 -22   2  383.46   59.41   4
  -7 -22   2   88.19   21.63   3
  -7 -22   2  103.45   43.47   4
   7  22  -2   77.51   40.99   1
  -7 -22   2   87.66   22.40   3
   6  22  -2   33.29   34.97   1
  -6 -22   2  -24.41   33.61   4
  -6 -22   2  -43.11   27.55   3
  -6 -22   2  -17.33   26.84   3
  -5 -22   2  128.09   39.87   4
  -5 -22   2  108.00   33.96   3
   5  22  -2   28.89   35.15   1
  -5 -22   2   66.98   32.19   3
  -4 -22   2  120.09   36.34   3
   4  22  -2  119.60   39.18   1
  -4 -22   2   76.11   39.24   4
  -4 -22   2   97.76   34.48   3
  -3 -22   2  407.27   51.02   3
  -3 -22   2  536.23   52.02   3
  -3 -22   2  437.66   51.62   4
   3  22  -2  463.81   52.99   1
  -3 -22   2  465.74   53.89   1
   2  22  -2  -28.75   35.27   1
  -2 -22   2   -5.58   34.33   4
  -2 -22   2    3.52   34.53   1
  -2 -22   2  -28.84   36.12   3
   1  22  -2  148.20   41.95   1
  -1 -22   2   64.67   40.93   3
  -1 -22   2   23.86   39.15   1
   0  22  -2   22.07   37.99   1
   0 -22   2   -9.31   38.66   3
   0 -22   2   68.29   41.18   1
   1 -22   2 1019.35   79.65   3
  -1  22  -2  902.28   82.40   1
   1 -22   2 1090.68   87.20   1
  -2  22  -2    7.22   41.12   1
  -3  22  -2  133.40   48.39   1
  -4  22  -2   66.89   48.09   1
 -10 -21   2   79.54   46.51   4
  10  21  -2   69.85   38.71   1
   9  21  -2  -32.30   34.19   1
  -9 -21   2   36.81   41.57   4
   8  21  -2   -2.34   35.65   1
  -8 -21   2   76.83   40.81   4
  -7 -21   2   46.24   17.37   3
  -7 -21   2   17.43   17.54   3
   7  21  -2   29.54   37.09   1
  -7 -21   2   37.63   37.61   4
  -6 -21   2  424.88   37.52   3
   6  21  -2  306.79   47.03   1
  -6 -21   2  369.22   51.72   4
  -6 -21   2  370.35   37.13   3
  -5 -21   2   13.49   32.72   4
  -5 -21   2   55.65   29.52   3
  -5 -21   2   30.57   30.14   3
   5  21  -2   79.59   36.79   1
  -4 -21   2  416.95   45.78   3
  -4 -21   2  508.94   55.85   4
  -4 -21   2  539.28   45.96   3
   4  21  -2  403.01   51.46   1
  -3 -21   2   82.71   35.52   1
  -3 -21   2  121.64   34.44   3
  -3 -21   2  107.24   37.24   4
  -3 -21   2  102.55   35.34   3
   3  21  -2   67.40   31.02   1
   2  21  -2  392.78   48.92   1
  -2 -21   2  331.53   45.96   4
  -2 -21   2  423.11   48.65   3
  -2 -21   2  348.31   46.57   3
  -2 -21   2  427.14   48.42   1
  -1 -21   2  -22.71   36.76   3
  -1 -21   2   19.33   33.98   1
   1  21  -2   42.49   33.58   1
   0  21  -2  652.49   64.47   1
   0 -21   2  757.22   64.53   3
   0 -21   2  793.84   68.84   1
   1 -21   2  -26.38   40.90   3
  -1  21  -2   10.06   34.90   1
  -2  21  -2   76.19   42.48   1
   3 -21   2   47.46   34.23   1
  -3  21  -2   18.63   40.15   1
  -4  21  -2  656.68   68.59   1
   4 -21   2  444.27   57.37   1
 -11 -20   2   52.11   42.33   4
  11  20  -2   63.79   37.89   1
 -10 -20   2  -33.39   41.75   4
  10  20  -2  -18.26   34.11   1
   9  20  -2    3.55   34.18   1
  -9 -20   2   19.78   39.23   4
   8  20  -2   31.51   34.75   1
  -8 -20   2    0.03   36.55   4
  -7 -20   2  294.03   49.80   4
   7  20  -2  249.11   42.50   1
  -6 -20   2   73.57   25.55   3
   6  20  -2   21.19   33.31   1
  -6 -20   2    4.35   35.24   4
  -6 -20   2   53.63   26.55   3
  -5 -20   2    5.25   26.47   3
   5  20  -2   69.47   32.73   1
  -5 -20   2   17.03   28.51   3
  -5 -20   2   17.35   32.46   4
  -4 -20   2   46.23   31.17   1
   4  20  -2   44.21   32.62   1
  -4 -20   2   79.33   29.80   3
  -4 -20   2   44.34   30.90   3
  -4 -20   2   80.78   35.35   4
  -3 -20   2  786.78   66.30   1
  -3 -20   2  837.40   69.49   4
  -3 -20   2  908.47   64.83   3
  -3 -20   2  909.24   66.04   3
   3  20  -2  739.38   66.16   1
  -2 -20   2   38.80   32.52   3
  -2 -20   2   24.63   29.04   1
   2  20  -2  -39.17   31.09   1
  -2 -20   2   -3.64   34.79   3
   1  20  -2  -19.72   32.33   1
  -1 -20   2   65.45   36.19   1
  -1 -20   2   42.86   32.71   3
  -1 -20   2  140.05   38.07   3
   0 -20   2  -21.71   35.21   3
   0 -20   2  102.00   40.76   1
   0  20  -2   -5.84   33.27   1
  -1  20  -2 1350.79   97.99   1
   1 -20   2 1297.55   92.01   3
  -2  20  -2   11.84   34.27   1
   2 -20   2   -1.66   42.50   3
   2 -20   2  -25.86   30.97   1
   3 -20   2  353.57   50.25   1
  -3  20  -2  408.75   52.55   1
   4 -20   2   57.56   33.56   1
  -4  20  -2   -0.85   40.06   1
   5 -20   2  267.85   48.36   1
   6 -20   2   86.24   40.83   1
 -11 -19   2   16.77   40.09   4
  11  19  -2  -20.39   33.50   1
 -10 -19   2   56.17   41.75   4
  10  19  -2   49.50   34.22   1
  -9 -19   2   10.67   38.78   4
   9  19  -2   44.70   31.06   1
   8  19  -2    0.41   33.46   1
  -8 -19   2   64.89   41.56   4
  -7 -19   2  -10.89   34.52   4
   7  19  -2    5.12   32.45   1
  -6 -19   2  645.22   62.86   4
  -6 -19   2  595.30   45.50   3
  -6 -19   2  639.77   44.72   3
   6  19  -2  609.40   56.76   1
   5  19  -2   28.76   30.97   1
  -5 -19   2   34.47   26.81   3
  -5 -19   2   25.38   33.86   4
  -5 -19   2   22.68   25.51   3
   4  19  -2  450.27   51.22   1
  -4 -19   2  516.47   46.32   3
  -4 -19   2  658.69   48.00   3
  -4 -19   2  586.83   55.78   4
   4  19  -2  614.33   55.62   1
  -4 -19   2  609.47   52.21   1
  -3 -19   2   27.40   30.23   4
  -3 -19   2   -2.78   27.18   1
   3  19  -2   36.53   29.90   1
  -3 -19   2   21.67   28.34   3
  -3 -19   2  -12.69   30.53   3
  -2 -19   2  247.89   37.84   3
  -2 -19   2  246.31   38.64   1
   2  19  -2  336.12   42.95   1
  -2 -19   2  312.01   39.44   3
  -1 -19   2   49.07   32.67   3
   1  19  -2   -4.75   27.38   1
  -1 -19   2   52.19   32.82   3
  -1 -19   2  -17.28   32.27   1
   0  19  -2  958.77   77.30   1
   0 -19   2  926.60   69.63   3
   0 -19   2 1004.58   69.90   3
  -1  19  -2   13.55   30.08   1
   1 -19   2   20.03   36.21   3
   1 -19   2  -13.09   26.03   1
  -2  19  -2  -26.02   34.71   1
   2 -19   2   24.40   40.06   3
   2 -19   2   39.88   31.69   1
  -3  19  -2   27.06   34.00   1
   3 -19   2  115.96   36.91   1
   4 -19   2  918.00   77.11   1
  -4  19  -2  962.58   79.91   1
  -5  19  -2   -1.40   41.09   1
   5 -19   2  -28.36   34.00   1
   6 -19   2   77.64   38.69   1
   7 -19   2   92.00   41.26   1
  12  18  -2  -10.90   30.12   1
 -11 -18   2   35.62   38.85   4
  11  18  -2   56.99   33.41   1
  10  18  -2   47.86   32.68   1
 -10 -18   2   43.56   39.47   4
  -9 -18   2   40.84   36.54   4
   9  18  -2  -12.51   31.48   1
   8  18  -2   -2.23   30.60   1
  -8 -18   2  -29.87   32.61   4
  -7 -18   2  498.20   53.74   4
   7  18  -2  360.02   44.14   1
  -6 -18   2   -0.06   31.79   4
  -6 -18   2  -17.50   18.85   3
   6  18  -2    0.48   29.63   1
  -6 -18   2  -11.55   18.18   3
   6  18  -2    2.72   30.90   1
   5  18  -2   -4.03   29.58   1
   5  18  -2   14.32   29.42   1
  -5 -18   2   -5.36   28.45   4
  -5 -18   2   -6.47   23.80   1
  -5 -18   2   -8.62   23.98   3
  -5 -18   2   16.41   22.60   3
  -4 -18   2   94.61   31.27   4
  -4 -18   2   -7.69   23.73   3
   4  18  -2   -7.79   26.77   1
  -4 -18   2   -0.12   25.16   1
  -4 -18   2   -8.17   24.32   3
   4  18  -2   21.08   30.41   1
  -3 -18   2 1761.64   97.33   3
   3  18  -2 1804.59  111.66   1
  -3 -18   2 1769.68  111.23   4
   3  18  -2 1425.19  106.76   1
  -3 -18   2 1607.27  106.37   1
  -3 -18   2 1781.59   97.39   3
   2  18  -2   25.48   32.42   3
  -2 -18   2  -13.01   26.60   3
  -2 -18   2   20.12   28.84   3
   2  18  -2  -12.83   28.11   1
  -2 -18   2   55.30   29.57   1
  -1 -18   2  163.19   34.18   3
  -1 -18   2  121.70   32.81   3
   1  18  -2  130.80   34.07   1
   1  18  -2  158.58   39.78   3
  -1 -18   2  102.91   35.14   1
   0 -18   2   70.53   32.26   3
   0 -18   2   81.01   34.25   3
   0  18  -2  108.50   35.02   3
   0  18  -2   80.05   30.83   1
   1 -18   2  424.14   49.84   1
  -1  18  -2  476.12   51.10   1
  -1  18  -2  592.23   52.87   3
   1 -18   2  578.33   49.54   3
  -2  18  -2  -46.88   32.29   1
   2 -18   2  -42.20   35.69   3
   2 -18   2   -2.12   26.70   1
   3 -18   2  781.43   66.69   3
  -3  18  -2  651.74   63.97   1
   3 -18   2  875.92   66.48   1
   4 -18   2  368.86   48.35   1
  -4  18  -2  384.53   49.87   1
   5 -18   2  150.97   37.41   1
  -5  18  -2  135.18   44.09   1
   6 -18   2   39.63   33.77   1
   7 -18   2  292.02   49.26   1
  -7  18  -2  261.26   55.36   3
  -8  18  -2  -12.64   47.73   3
 -12 -17   2  -11.04   42.81   4
  12  17  -2    3.52   28.44   1
  11  17  -2   65.03   30.37   1
 -11 -17   2  -10.09   34.37   4
 -10 -17   2   70.25   41.27   4
  10  17  -2   83.24   31.78   1
  -9 -17   2  -16.67   35.05   4
   9  17  -2   35.06   29.29   1
   8  17  -2   15.98   29.41   1
  -8 -17   2   98.24   38.82   4
   7  17  -2   11.06   27.31   1
   7  17  -2   31.90   29.78   1
  -7 -17   2  -32.18   29.96   4
  -6 -17   2  386.92   47.76   4
   6  17  -2  311.92   42.79   1
  -6 -17   2  383.57   27.87   3
   6  17  -2  329.55   40.80   1
  -6 -17   2  359.80   27.78   3
  -5 -17   2   24.25   22.37   1
  -5 -17   2   37.03   27.61   4
  -5 -17   2   67.83   23.57   3
  -5 -17   2   33.40   20.89   3
   5  17  -2   71.12   31.13   1
   5  17  -2   -1.64   25.96   1
   4  17  -2 1169.18   77.80   1
  -4 -17   2 1121.92   65.92   3
  -4 -17   2  992.48   66.03   3
  -4 -17   2 1088.50   74.02   1
  -4 -17   2 1040.96   78.63   4
   4  17  -2  897.07   73.42   1
  -3 -17   2  184.45   31.77   1
   3  17  -2  206.76   36.74   1
  -3 -17   2  194.35   31.53   3
  -3 -17   2  146.50   30.01   3
   3  17  -2  245.55   35.30   1
  -3 -17   2  173.13   35.76   4
   2  17  -2  209.19   34.38   1
  -2 -17   2  263.22   33.13   3
  -2 -17   2  179.30   31.84   3
  -2 -17   2  206.99   35.56   1
   2  17  -2  234.80   38.78   3
  -1 -17   2   -6.91   27.19   3
  -1 -17   2  -28.30   26.46   3
  -1 -17   2   -0.30   28.65   1
   1  17  -2  -37.35   26.24   1
   1  17  -2  -57.49   30.89   3
   0  17  -2  783.30   63.58   1
   0 -17   2  692.19   54.57   3
   0  17  -2  814.10   59.37   3
   0 -17   2  665.56   53.34   3
  -1  17  -2  121.89   35.08   3
   1 -17   2   76.88   34.09   3
  -1  17  -2  114.41   32.59   1
   1 -17   2   83.86   30.51   1
   2 -17   2   76.99   30.88   1
  -2  17  -2   89.07   33.59   1
   2 -17   2   35.77   34.52   3
   3 -17   2   23.79   27.61   1
  -3  17  -2   87.31   37.22   3
   3 -17   2  107.10   40.06   3
  -3  17  -2   61.75   31.33   1
   4 -17   2 1048.96   78.10   3
  -4  17  -2 1014.73   81.80   1
  -4  17  -2 1169.35   80.47   3
   4 -17   2  953.56   79.45   1
   5 -17   2   86.78   33.06   1
  -5  17  -2   76.13   40.71   3
  -5  17  -2   81.41   39.10   1
   6 -17   2  178.82   41.64   1
  -6  17  -2  191.33   45.38   3
   7 -17   2   61.29   36.68   1
  -7  17  -2  178.50   48.55   3
   8 -17   2   83.73   39.48   1
  -8  17  -2   46.81   47.60   3
  -9  17  -2  -16.35   46.92   3
 -12 -16   2   17.51   42.61   4
  12  16  -2   69.81   27.59   1
  11  16  -2   21.44   28.04   1
 -11 -16   2   38.54   40.69   4
 -10 -16   2   41.89   37.40   4
  10  16  -2  -26.84   28.31   1
  -9 -16   2   71.16   37.67   4
   9  16  -2   53.46   27.24   1
  -8 -16   2   16.79   32.54   4
   8  16  -2   28.55   27.22   1
   7  16  -2  778.37   56.75   1
  -7 -16   2  601.85   58.09   4
   7  16  -2  562.91   51.55   1
   6  16  -2   67.94   28.78   1
  -6 -16   2   17.77   28.00   4
  -6 -16   2   49.71   14.52   3
  -6 -16   2   65.98   15.03   3
   6  16  -2   55.89   27.78   1
   5  16  -2   16.46   25.04   1
   5  16  -2   66.18   29.30   1
  -5 -16   2   19.04   26.46   4
  -5 -16   2   72.08   21.04   3
  -5 -16   2   71.85   20.23   3
  -4 -16   2  -10.95   21.14   3
   4  16  -2   16.66   27.24   1
  -4 -16   2  -20.32   20.17   3
  -4 -16   2  -17.39   22.06   1
  -4 -16   2    8.04   27.35   4
   4  16  -2   27.75   24.96   1
   3  16  -2 1328.73   89.51   1
  -3 -16   2 1409.88   92.48   4
  -3 -16   2 1283.61   87.46   1
  -3 -16   2 1366.26   80.07   3
  -3 -16   2 1396.97   79.42   3
   3  16  -2 1459.06   90.25   1
   2  16  -2  300.24   36.63   3
  -2 -16   2  328.19   34.38   3
   2  16  -2  249.00   37.30   1
  -2 -16   2  295.76   37.14   1
  -2 -16   2  383.87   35.37   3
   2  16  -2  308.67   37.86   1
   1  16  -2  372.93   39.50   1
  -1 -16   2  293.80   34.16   3
   1  16  -2  360.66   40.91   3
  -1 -16   2  336.38   37.27   3
  -1 -16   2  416.21   42.59   1
   0 -16   2  267.77   35.31   3
   0  16  -2  243.36   37.95   3
   0 -16   2  280.30   34.98   1
   0  16  -2  255.54   37.36   1
  -1  16  -2  106.24   30.68   3
  -1  16  -2  107.79   32.40   1
   1 -16   2  173.99   34.62   3
   1 -16   2  188.45   32.54   1
  -2  16  -2   -0.28   28.62   1
   2 -16   2   12.73   24.72   1
   2 -16   2    6.69   30.11   3
   3 -16   2 1099.34   81.71   1
  -3  16  -2 1125.86   75.89   3
  -3  16  -2 1158.39   83.49   1
   3 -16   2 1148.19   80.75   3
  -4  16  -2  296.95   42.61   3
   4 -16   2  286.53   39.98   1
  -4  16  -2  327.76   44.39   1
   4 -16   2  143.57   43.86   3
   5 -16   2   14.95   31.18   1
  -5  16  -2   57.79   36.90   3
  -5  16  -2   18.14   33.44   1
   6 -16   2  145.71   37.88   1
  -6  16  -2  200.20   42.34   3
   7 -16   2  399.18   53.37   1
  -7  16  -2  466.00   53.77   3
  -8  16  -2  -18.59   41.88   3
   8 -16   2   28.36   35.07   1
  -9  16  -2   53.49   43.31   3
  12  15  -2   13.40   24.05   1
 -12 -15   2   -7.60   40.65   4
  11  15  -2   42.67   25.07   1
 -11 -15   2   66.55   38.19   4
 -10 -15   2  269.04   46.98   4
  10  15  -2  177.17   30.33   1
   9  15  -2  366.01   38.24   1
  -9 -15   2  405.33   50.52   4
   8  15  -2   91.99   27.93   1
   8  15  -2  137.62   29.43   1
  -8 -15   2   86.73   33.19   4
   7  15  -2  -26.75   24.12   1
   7  15  -2   13.27   25.09   1
  -7 -15   2   34.39   28.90   4
   6  15  -2  112.83   27.71   1
  -6 -15   2  111.61   31.50   4
   6  15  -2  140.40   29.47   1
  -6 -15   2  147.93   21.14   1
  -6 -15   2  134.02   12.95   3
  -5 -15   2   17.48   18.85   3
   5  15  -2   56.59   27.15   1
  -5 -15   2   80.88   18.44   3
   5  15  -2   87.47   27.88   1
  -5 -15   2   77.50   28.74   4
  -4 -15   2  979.53   71.62   4
   4  15  -2 1066.97   70.05   1
   4  15  -2  873.21   68.00   1
  -4 -15   2  937.08   61.07   3
  -4 -15   2 1064.98   65.91   1
  -4 -15   2  967.04   58.93   3
   3  15  -2  940.70   63.88   3
  -3 -15   2  862.56   58.68   3
  -3 -15   2  943.89   65.76   4
   3  15  -2  817.41   62.06   1
   3  15  -2  980.67   66.38   1
  -3 -15   2  904.54   62.39   1
  -3 -15   2  820.30   55.90   3
  -2 -15   2   30.69   23.13   3
  -2 -15   2   70.45   24.75   1
   2  15  -2   53.86   25.51   1
   2  15  -2   -6.44   25.12   1
  -2 -15   2   21.84   23.24   3
   2  15  -2  100.26   29.17   3
   1  15  -2   37.95   27.71   3
  -1 -15   2  -18.16   22.87   3
  -1 -15   2  -18.41   20.97   3
   1  15  -2  -34.40   20.97   1
   0 -15   2  741.36   55.98   3
   0  15  -2  759.16   55.15   3
   0  15  -2  744.88   60.47   1
   0 -15   2  713.26   56.37   1
  -1  15  -2  158.85   31.05   1
   1 -15   2  132.54   28.53   1
  -1  15  -2  146.23   29.78   3
   1 -15   2  160.09   30.15   3
  -2  15  -2  333.16   39.81   1
   2 -15   2  336.81   38.76   1
   2 -15   2  357.96   38.49   3
   3 -15   2   64.93   33.76   3
   3 -15   2   66.49   29.11   1
  -3  15  -2   57.02   31.20   3
  -3  15  -2  105.20   31.95   1
   4 -15   2  419.28   46.07   3
   4 -15   2  387.47   45.64   1
  -4  15  -2  446.70   47.85   1
  -4  15  -2  436.96   45.78   3
  -5  15  -2  -31.20   33.92   3
   5 -15   2    8.81   39.82   3
  -5  15  -2  -20.94   30.52   1
   5 -15   2    4.80   29.24   1
   6 -15   2  327.48   44.01   1
  -6  15  -2  372.16   44.32   3
  -6  15  -2  237.81   44.90   1
   7 -15   2  130.67   37.08   1
  -7  15  -2  132.19   41.03   3
  -8  15  -2   76.98   39.79   3
   8 -15   2  -12.31   31.10   1
  -9  15  -2   87.14   40.36   3
   9 -15   2   74.32   41.53   1
 -12 -14   2  101.62   43.76   4
  12  14  -2   99.91   22.48   1
 -11 -14   2   59.68   36.51   4
  11  14  -2   -1.86   22.33   1
  10  14  -2   71.32   24.53   1
 -10 -14   2   85.51   35.96   4
  -9 -14   2   67.60   33.33   4
   9  14  -2   21.26   24.71   1
   9  14  -2   27.29   25.09   1
   8  14  -2   33.17   25.04   1
   8  14  -2   78.45   26.19   1
  -8 -14   2   92.99   31.25   4
   7  14  -2  374.86   36.41   1
  -7 -14   2  461.27   47.12   4
   7  14  -2  363.97   37.96   1
  -6 -14   2  190.52   34.45   4
   6  14  -2  278.93   30.59   1
  -6 -14   2  198.52   21.94   1
   6  14  -2  222.71   30.67   1
  -5 -14   2   57.03   16.04   3
  -5 -14   2   41.85   17.30   3
  -5 -14   2    9.50   25.64   4
   5  14  -2   26.62   24.17   1
   5  14  -2   70.47   24.25   1
  -4 -14   2  192.62   32.26   4
   4  14  -2  238.66   30.52   1
   4  14  -2  193.22   29.05   1
  -4 -14   2  214.76   26.40   1
  -4 -14   2  216.94   25.16   3
  -4 -14   2  163.32   23.13   3
   3  14  -2  621.84   49.40   3
  -3 -14   2  661.21   56.32   4
   3  14  -2  721.68   53.41   1
  -3 -14   2  741.12   51.88   1
   3  14  -2  750.92   54.96   1
  -3 -14   2  684.35   46.07   3
  -3 -14   2  640.85   48.58   3
   2  14  -2  238.79   33.30   1
  -2 -14   2  311.49   32.03   1
   2  14  -2  252.51   32.98   1
  -2 -14   2  259.08   29.35   3
   2  14  -2  280.88   33.19   3
  -2 -14   2  264.81   29.55   3
  -1 -14   2  375.62   35.28   3
   1  14  -2  449.98   42.75   1
   1  14  -2  401.32   38.37   1
  -1 -14   2  421.05   36.44   3
   1  14  -2  356.65   35.57   3
   0  14  -2  166.48   28.60   3
   0 -14   2  210.59   30.03   3
   0  14  -2  129.45   29.97   1
   0 -14   2  159.09   28.35   1
   1 -14   2   -7.89   22.47   1
   1 -14   2  -14.88   25.19   3
  -1  14  -2    4.65   23.23   1
   2 -14   2   24.56   24.76   1
   2 -14   2   -1.71   25.56   3
  -2  14  -2  -19.67   25.24   1
  -3  14  -2  657.03   52.93   1
   3 -14   2  563.91   49.11   3
   3 -14   2  503.06   48.99   1
  -3  14  -2  631.80   48.61   3
  -4  14  -2   37.62   28.28   1
   4 -14   2   63.15   28.00   1
   4 -14   2   25.29   33.53   3
  -4  14  -2   28.95   30.06   3
   5 -14   2   14.05   25.47   1
  -5  14  -2   17.68   29.86   1
  -5  14  -2   26.08   30.45   3
   5 -14   2    7.08   37.95   3
  -6  14  -2  277.93   42.52   1
  -6  14  -2  168.45   37.92   3
   6 -14   2  142.56   36.27   1
  -7  14  -2  366.68   44.95   3
   7 -14   2  335.35   45.73   1
  -8  14  -2  -12.41   34.65   3
   8 -14   2   21.71   31.72   1
   9 -14   2    4.04   34.87   1
  -9  14  -2   21.97   35.40   3
 -13 -13   2  225.88   54.85   4
  13  13  -2  124.39   55.19   2
 -12 -13   2   67.00   43.52   4
  11  13  -2   23.89   20.72   1
 -11 -13   2    3.69   33.59   4
 -10 -13   2  150.17   39.57   4
  10  13  -2  143.38   25.50   1
   9  13  -2  760.09   54.91   1
   9  13  -2  754.97   55.61   1
  -9 -13   2  810.34   66.74   4
  -8 -13   2  221.16   38.84   4
   8  13  -2  210.48   30.25   1
   8  13  -2  304.04   30.96   1
  -7 -13   2   78.27   28.62   4
   7  13  -2   76.47   23.26   1
   7  13  -2   88.79   23.43   1
   6  13  -2   16.31   22.17   1
  -6 -13   2   17.70   25.64   4
   6  13  -2  -10.44   19.22   1
  -6 -13   2   19.93   12.69   1
   5  13  -2   84.19   23.00   1
  -5 -13   2  108.60   28.38   4
  -5 -13   2   61.28   14.56   3
   5  13  -2   93.78   24.08   1
  -5 -13   2   79.08   15.36   3
  -4 -13   2  586.48   48.88   4
   4  13  -2  564.36   46.22   1
   4  13  -2  590.05   48.71   1
  -4 -13   2  582.39   38.46   3
  -4 -13   2  633.86   40.53   3
  -4 -13   2  562.48   43.35   1
   3  13  -2 1453.60   80.81   3
  -3 -13   2 1326.11   89.21   4
   3  13  -2 1287.30   86.73   1
  -3 -13   2 1423.43   77.08   3
  -3 -13   2 1456.25   78.05   3
  -3 -13   2 1371.38   85.56   1
   3  13  -2 1504.03   88.14   1
   2  13  -2  783.44   53.85   3
  -2 -13   2  847.27   54.89   3
   2  13  -2  918.11   60.67   1
  -2 -13   2  808.85   59.07   1
  -2 -13   2  837.91   54.17   3
   2  13  -2  787.42   59.37   1
   1  13  -2  -18.48   18.16   1
  -1 -13   2  -33.07   19.16   3
   1  13  -2   -3.86   22.11   3
   1  13  -2   -5.56   20.03   1
  -1 -13   2   -8.86   20.09   3
   0  13  -2  152.11   28.43   1
   0  13  -2  113.87   27.01   1
   0 -13   2  156.69   26.78   3
   0 -13   2  124.70   25.53   1
   0  13  -2  123.63   25.18   3
   1 -13   2  148.76   26.59   3
  -1  13  -2  194.91   30.65   1
   1 -13   2  127.11   27.57   1
  -2  13  -2  659.09   53.83   1
   2 -13   2  725.81   56.20   1
   2 -13   2  649.49   49.07   3
  -2  13  -2  731.89   52.44   3
   3 -13   2  -18.81   24.11   3
  -3  13  -2    3.71   24.84   3
  -3  13  -2  -46.66   20.80   1
   3 -13   2  -24.32   22.63   1
  -4  13  -2   -4.19   26.04   1
   4 -13   2   60.61   32.20   3
  -4  13  -2   30.21   27.20   3
   4 -13   2   53.98   24.16   1
  -5  13  -2   39.39   28.00   3
   5 -13   2  -17.95   25.06   1
  -5  13  -2   17.57   26.99   1
   5 -13   2   -2.05   31.62   3
  -6  13  -2  478.97   43.99   3
  -6  13  -2  471.35   47.81   1
   6 -13   2  441.42   52.97   3
   6 -13   2  412.62   47.44   1
  -7  13  -2   85.95   32.98   3
   7 -13   2    9.63   28.88   1
  -8  13  -2    3.19   31.26   3
   8 -13   2   -2.62   31.65   1
   9 -13   2  129.68   39.31   1
 -13 -12   2   18.01   49.57   4
  13  12  -2   48.75   55.48   2
  12  12  -2  116.52   45.58   2
 -12 -12   2  169.95   45.90   4
 -11 -12   2   92.51   38.99   4
  11  12  -2   64.28   19.33   1
  10  12  -2  253.37   28.10   1
  10  12  -2  191.12   24.42   1
 -10 -12   2  130.39   39.53   4
   9  12  -2    7.23   21.28   1
   9  12  -2   -5.99   20.84   1
  -9 -12   2   50.20   28.55   4
   8  12  -2   -6.53   20.76   1
   8  12  -2   13.12   19.25   1
  -8 -12   2  -25.77   24.09   4
   7  12  -2  150.82   23.60   1
   7  12  -2  123.52   23.20   1
  -7 -12   2  152.16   31.74   4
  -6 -12   2  494.50   44.07   4
   6  12  -2  443.73   36.84   1
   6  12  -2  407.06   36.43   1
  -6 -12   2  483.02   31.32   1
   5  12  -2  166.82   24.68   1
  -5 -12   2  195.76   17.01   3
  -5 -12   2  216.18   16.32   3
  -5 -12   2  256.51   31.30   4
   5  12  -2  216.77   26.81   1
   4  12  -2  171.48   24.90   1
  -4 -12   2  140.05   27.74   4
  -4 -12   2  149.36   18.23   3
  -4 -12   2  146.11   20.17   3
   4  12  -2  185.70   23.73   1
   3  12  -2  140.37   24.77   1
  -3 -12   2  168.92   21.43   3
   3  12  -2  171.55   26.14   3
  -3 -12   2  186.79   23.29   1
  -3 -12   2  148.05   26.36   4
   3  12  -2  143.95   23.99   1
  -3 -12   2  183.23   23.09   3
   2  12  -2  454.77   37.64   1
  -2 -12   2  413.26   32.59   3
   2  12  -2  355.53   36.31   1
  -2 -12   2  399.35   35.70   1
   2  12  -2  392.73   34.69   3
  -2 -12   2  429.77   32.38   3
   1  12  -2  387.08   34.73   1
   1  12  -2  234.33   30.57   1
   1  12  -2  322.44   31.52   3
  -1 -12   2  344.50   30.10   3
   0  12  -2   54.91   20.91   3
   0  12  -2   38.65   21.27   1
   0 -12   2   41.22   21.49   3
   0  12  -2  -49.34   21.87   1
   0 -12   2   23.43   21.17   1
   1 -12   2   63.97   24.15   1
   1 -12   2  123.77   25.29   3
  -1  12  -2   76.96   24.14   1
  -2  12  -2   35.39   24.41   1
   2 -12   2    7.85   23.46   1
  -2  12  -2   73.43   22.13   3
   2 -12   2   97.08   25.88   3
   2 -12   2   72.81   23.13   1
   3 -12   2  261.63   31.85   1
   3 -12   2  267.48   35.95   1
   3 -12   2  224.18   30.98   3
  -3  12  -2  226.40   29.33   3
  -3  12  -2  221.50   33.15   1
  -4  12  -2   27.04   24.80   1
   4 -12   2   -0.60   25.97   3
  -4  12  -2   13.21   25.13   3
   4 -12   2  -13.52   22.47   1
   4 -12   2   22.69   28.44   1
   5 -12   2   -4.60   24.62   1
  -5  12  -2   45.07   26.72   1
   5 -12   2   36.92   33.36   3
   5 -12   2   70.39   32.55   1
  -5  12  -2   57.47   28.68   3
  -6  12  -2  -26.52   27.88   3
   6 -12   2   -0.63   32.93   1
   6 -12   2   28.34   37.87   3
  -6  12  -2    8.37   26.04   1
   6 -12   2    7.52   26.13   1
  -7  12  -2   48.96   42.83   2
   7 -12   2   40.52   29.69   1
  -7  12  -2  104.56   32.47   3
   8 -12   2    3.93   30.70   1
  -8  12  -2   89.26   29.68   3
   9 -12   2   -6.58   31.98   1
  11 -12   2   26.54   49.38   1
  13  11  -2  252.58   59.20   2
  12  11  -2   20.28   45.59   2
 -12 -11   2    1.05   39.01   4
 -11 -11   2   72.29   38.48   4
  10  11  -2   46.81   20.19   1
 -10 -11   2   83.34   32.55   4
  10  11  -2   34.50   18.65   1
   9  11  -2  669.04   49.34   1
  -9 -11   2  689.92   61.17   4
   9  11  -2  833.02   50.44   1
   8  11  -2  140.86   22.02   1
   8  11  -2  161.12   22.86   1
  -8 -11   2  169.07   34.13   4
   7  11  -2  621.44   45.46   1
  -7 -11   2  576.60   51.73   4
   7  11  -2  670.26   45.03   1
   6  11  -2   53.04   19.56   1
  -6 -11   2   49.23    9.93   1
   6  11  -2   65.86   17.97   1
  -6 -11   2   99.72   26.71   4
   5  11  -2  141.63   20.94   1
  -5 -11   2  131.00   25.95   4
  -5 -11   2  174.72   17.22   1
   5  11  -2  114.19   22.11   1
  -5 -11   2  142.64   10.73   3
  -4 -11   2  227.28   28.44   4
   4  11  -2  180.58   25.66   1
   4  11  -2  253.53   25.73   1
  -4 -11   2  216.86   18.93   3
  -4 -11   2  188.73   20.48   3
  -3 -11   2 1481.12   85.04   3
  -3 -11   2 1558.51   94.26   1
   3  11  -2 1665.03   96.40   1
   3  11  -2 1776.90   87.83   3
  -3 -11   2 1751.83   98.65   4
  -3 -11   2 1661.17   85.90   3
   3  11  -2 1538.15   95.92   1
  -2 -11   2  491.52   34.55   3
   2  11  -2  461.13   37.11   1
   2  11  -2  499.74   34.82   3
  -2 -11   2  479.18   33.59   3
  -2 -11   2  418.72   36.26   1
   2  11  -2  364.24   35.18   1
   1  11  -2    4.12   19.33   1
  -1 -11   2    7.28   19.21   1
   1  11  -2  -14.60   19.27   1
  -1 -11   2    0.71   17.42   3
   1  11  -2   27.68   18.54   3
   0  11  -2    2.72   20.10   1
   0 -11   2    6.18   18.02   3
   0 -11   2   -3.00   19.67   1
   0  11  -2   -1.59   20.20   1
   0  11  -2   30.22   20.38   3
   0 -11   2   37.53   19.64   1
   1 -11   2   91.60   24.69   1
  -1  11  -2   77.94   24.15   1
  -1  11  -2   46.86   22.69   1
   1 -11   2   91.44   21.25   3
   1 -11   2   27.04   21.35   1
   2 -11   2  640.76   50.41   1
   2 -11   2  649.15   47.73   3
  -2  11  -2  604.97   50.93   1
  -2  11  -2  584.93   44.37   3
   2 -11   2  653.37   50.26   1
   3 -11   2   30.26   23.73   1
   3 -11   2   92.50   25.84   3
  -3  11  -2   33.37   24.30   1
  -3  11  -2   61.78   23.44   3
   3 -11   2   72.61   24.67   1
  -4  11  -2    2.90   23.09   1
  -4  11  -2   22.69   24.06   3
   4 -11   2   10.09   25.40   1
   4 -11   2    9.04   21.77   1
   4 -11   2   75.04   27.29   3
   5 -11   2   20.83   30.33   3
   5 -11   2   45.67   24.84   1
  -5  11  -2   85.78   25.85   1
   5 -11   2   47.30   29.60   1
  -5  11  -2  149.62   27.53   3
  -6  11  -2   52.69   28.17   1
   6 -11   2  154.66   30.75   1
  -6  11  -2   80.22   27.87   3
   6 -11   2   51.84   33.49   1
   6 -11   2   47.92   34.73   3
  -7  11  -2  -30.11   26.89   3
   7 -11   2  -10.75   28.30   1
  -7  11  -2    6.63   29.08   1
  -7  11  -2  -27.37   36.48   2
   8 -11   2  -29.68   30.27   1
  -8  11  -2  -15.17   25.04   3
   9 -11   2   19.22   33.00   1
  10 -11   2    6.16   35.08   1
  13  10  -2    9.98   51.39   2
  12  10  -2  -16.00   45.33   2
 -12 -10   2   48.95   41.10   4
 -11 -10   2   99.20   36.91   4
  11  10  -2  122.81   41.43   2
 -10 -10   2  624.07   58.41   4
  10  10  -2  615.13   41.66   1
  10  10  -2  604.66   40.84   1
   9  10  -2   39.54   17.48   1
  -9 -10   2   52.70   30.61   4
   9  10  -2   50.22   17.29   1
   8  10  -2   76.76   19.20   1
   8  10  -2  107.61   18.92   1
  -8 -10   2  105.20   28.19   4
  -7 -10   2   21.12   22.07   4
   7  10  -2    7.21   15.41   1
   7  10  -2   -2.01   16.27   1
   6  10  -2 1118.28   65.39   1
  -6 -10   2 1138.16   72.79   4
   6  10  -2  990.47   65.04   1
  -5 -10   2  177.93   18.93   1
   5  10  -2  137.55   21.51   1
   5  10  -2  123.24   19.79   1
  -5 -10   2  140.29   25.44   4
  -5 -10   2  146.30   15.55   1
   4  10  -2  239.74   23.78   1
   4  10  -2  176.41   24.64   1
  -4 -10   2  255.17   29.17   4
  -4 -10   2  256.90   24.29   1
  -4 -10   2  245.67   19.60   3
  -4 -10   2  252.82   19.01   3
  -3 -10   2   91.55   20.84   1
   3  10  -2  147.97   20.05   3
   3  10  -2   98.65   19.06   1
  -3 -10   2   90.33   17.41   3
   3  10  -2  100.13   19.95   1
  -3 -10   2  100.77   17.75   1
  -3 -10   2  118.77   23.37   4
  -3 -10   2   97.61   15.99   3
   2  10  -2 1793.96   97.84   3
  -2 -10   2 1936.21  108.19   1
   2  10  -2 1898.51  108.42   1
  -2 -10   2 1794.79   97.41   3
  -2 -10   2 1864.99  107.48   1
   2  10  -2 1853.49  107.79   1
  -2 -10   2 1906.68   96.98   3
   1  10  -2  -19.70   17.54   3
  -1 -10   2  -20.73   15.69   3
   1  10  -2    9.77   19.59   1
  -1 -10   2   26.97   18.71   1
   1  10  -2    0.89   17.88   1
   0  10  -2  258.94   29.17   1
   0 -10   2  315.29   28.86   1
   0 -10   2  253.89   28.99   1
   0  10  -2  331.15   29.46   1
   0 -10   2  234.54   26.47   3
   0  10  -2  234.20   25.44   3
   1 -10   2  152.85   25.82   1
   1 -10   2  177.78   26.49   1
  -1  10  -2  145.69   24.21   1
   1 -10   2  185.87   23.16   3
  -1  10  -2  193.44   26.38   1
  -2  10  -2   24.59   20.70   3
   2 -10   2   72.53   22.71   1
   2 -10   2  105.08   23.03   1
   2 -10   2   81.03   22.65   3
  -2  10  -2   79.91   21.93   1
  -3  10  -2  112.70   24.15   3
   3 -10   2  136.19   26.18   3
   3 -10   2  227.19   29.16   1
  -3  10  -2   76.14   24.27   1
   3 -10   2  112.38   24.04   1
  -4  10  -2   29.66   22.01   3
  -4  10  -2   15.96   21.56   1
   4 -10   2   19.38   21.18   1
   4 -10   2  -14.20   23.94   3
   4 -10   2   12.97   23.67   1
   5 -10   2  125.91   29.94   1
  -5  10  -2   78.80   25.39   3
   5 -10   2   83.01   29.39   3
   5 -10   2   96.43   25.72   1
  -5  10  -2   42.24   23.29   1
   6 -10   2   36.34   29.42   1
  -6  10  -2   44.73   26.03   1
   6 -10   2   48.49   24.59   1
  -6  10  -2   -7.06   23.78   3
   6 -10   2    6.30   31.29   3
  -7  10  -2   42.14   25.60   3
  -7  10  -2   83.42   35.08   2
   7 -10   2   81.68   34.32   1
   7 -10   2   55.62   28.57   1
  -7  10  -2  -26.45   25.83   1
   8 -10   2   32.28   31.23   1
  -8  10  -2   -4.63   41.97   2
  -8  10  -2   33.05   23.19   3
   9 -10   2   32.07   31.85   1
  10 -10   2   17.45   33.88   1
  12   9  -2  -11.17   44.04   2
  11   9  -2  317.49   46.99   2
 -11  -9   2  305.00   47.51   4
 -10  -9   2    8.67   31.27   4
   9   9  -2  130.21   17.95   1
  -9  -9   2  122.25   31.71   4
   9   9  -2  114.67   17.37   1
   8   9  -2   36.38   15.54   1
  -8  -9   2   46.18   24.91   4
   8   9  -2   33.98   15.15   1
  -7  -9   2 1115.65   75.84   4
   7   9  -2 1085.01   66.85   1
   7   9  -2 1176.81   66.74   1
  -6  -9   2  129.91   26.39   4
   6   9  -2  133.16   19.46   1
   6   9  -2  177.76   18.92   1
  -5  -9   2   54.60   20.95   4
   5   9  -2   35.83   14.83   1
   5   9  -2   -3.41   14.90   1
  -5  -9   2   20.55    9.24   1
  -5  -9   2    6.16   10.71   1
  -4  -9   2  -11.56    8.98   3
  -4  -9   2  -11.96   18.19   4
   4   9  -2   12.94   15.73   1
  -4  -9   2    2.24   13.35   1
  -4  -9   2   -3.66    9.97   3
   4   9  -2  -36.08   13.30   1
  -3  -9   2 2992.90  165.01   4
   3   9  -2 2908.82  147.21   3
   3   9  -2 2908.90  162.24   1
  -3  -9   2 2886.93  146.10   3
  -3  -9   2 2963.91  145.54   3
  -3  -9   2 2841.75  161.96   1
  -3  -9   2 2974.08  161.25   1
   3   9  -2 2953.93  161.79   1
  -2  -9   2  102.74   17.69   3
   2   9  -2  122.59   20.33   1
  -2  -9   2  111.39   16.15   3
  -2  -9   2   92.72   18.77   1
  -2  -9   2  147.57   20.17   1
   2   9  -2  100.97   19.09   1
   2   9  -2  142.12   19.25   3
  -1  -9   2   60.04   16.52   3
  -1  -9   2   65.18   17.44   1
   1   9  -2   36.16   18.27   1
  -1  -9   2   43.15   17.44   1
   1   9  -2   52.32   19.18   1
   1   9  -2   71.93   16.54   3
   0   9  -2  106.07   21.53   1
   0   9  -2  149.30   23.44   1
   0   9  -2  190.97   21.35   3
   0  -9   2  161.39   22.07   1
   0  -9   2  175.37   20.28   3
   0  -9   2  216.22   23.28   1
   1  -9   2   61.57   19.57   1
  -1   9  -2   28.42   17.40   1
  -1   9  -2   37.56   18.33   1
   1  -9   2   19.53   17.06   3
   1  -9   2   35.01   18.03   1
   2  -9   2   -2.06   18.42   1
  -2   9  -2   15.92   18.94   3
   2  -9   2    6.82   17.59   3
  -2   9  -2   23.28   18.32   1
  -2   9  -2    4.19   19.68   1
   2  -9   2    4.60   17.66   1
   3  -9   2   37.57   21.62   3
  -3   9  -2   32.99   19.90   3
   3  -9   2   24.36   19.74   1
   3  -9   2   35.01   22.12   1
  -3   9  -2   20.95   20.38   1
   4  -9   2   34.71   23.18   3
   4  -9   2   24.37   20.39   1
  -4   9  -2   48.09   21.10   1
  -4   9  -2   18.84   20.29   3
   4  -9   2   91.05   24.36   1
  -5   9  -2  -24.75   19.96   1
   5  -9   2   -5.79   24.71   3
   5  -9   2    6.32   23.74   1
  -5   9  -2   41.75   21.11   3
   5  -9   2   -3.95   19.94   1
  -6   9  -2    8.67   22.15   3
   6  -9   2  -20.40   24.99   1
   6  -9   2   36.81   23.72   1
   6  -9   2   15.74   30.27   3
  -6   9  -2   15.24   21.83   1
   7  -9   2  -19.08   29.51   1
  -7   9  -2   10.54   31.16   2
  -7   9  -2  -21.39   21.08   3
   7  -9   2  -27.47   23.08   1
  -8   9  -2  -14.95   36.98   2
   8  -9   2  -14.93   26.76   1
   9  -9   2   22.08   30.26   1
  10  -9   2   34.39   32.02   1
  12  -9   2   23.95   45.02   1
  12   8  -2   56.78   44.11   2
  11   8  -2  142.08   40.77   2
 -11  -8   2   94.14   38.25   4
 -10  -8   2  575.22   59.13   4
  10   8  -2  662.27   53.06   2
   9   8  -2   34.88   13.36   1
  -9  -8   2   59.60   27.87   4
  -8  -8   2  631.20   52.50   4
   8   8  -2  594.40   38.60   1
   7   8  -2    5.03   14.05   1
  -7  -8   2    5.23   22.68   4
   7   8  -2   23.87   13.95   1
  -6  -8   2 1498.09   91.42   4
   6   8  -2 1491.36   83.74   1
   6   8  -2 1442.48   83.81   1
   5   8  -2   67.92   15.96   1
  -5  -8   2   63.62   21.53   4
  -5  -8   2   58.04    8.29   1
  -4  -8   2 2289.35  128.51   1
  -4  -8   2 2360.95  129.28   1
  -4  -8   2 2321.33  114.98   3
   4   8  -2 2362.28  130.62   1
   4   8  -2 2491.88  130.34   1
  -4  -8   2 2312.69  134.46   4
   3   8  -2   34.39   14.07   3
  -3  -8   2   39.89   14.98   1
   3   8  -2   33.36   14.62   1
  -3  -8   2   21.36   16.94   4
  -3  -8   2    2.70   12.54   3
  -3  -8   2    5.24   10.38   3
   3   8  -2   40.06   14.41   1
   2   8  -2  552.38   41.17   1
  -2  -8   2  528.33   37.23   3
   2   8  -2  563.92   40.27   1
  -2  -8   2  580.74   39.97   1
  -2  -8   2  693.52   41.72   1
   2   8  -2  690.97   37.85   3
  -2  -8   2  536.28   42.40   4
  -2  -8   2  549.48   35.88   3
   1   8  -2  754.08   48.31   1
  -1  -8   2  774.83   48.09   1
  -1  -8   2  713.80   42.69   3
   1   8  -2  737.42   47.60   1
  -1  -8   2  740.73   48.06   1
   1   8  -2  677.62   43.06   3
   0  -8   2  374.16   31.47   1
   0   8  -2  398.72   31.74   1
   0  -8   2  364.99   28.43   3
   0   8  -2  367.86   28.66   3
   0  -8   2  398.75   32.64   1
   0   8  -2  348.58   31.45   1
  -1   8  -2   66.79   19.39   1
   1  -8   2   70.93   18.24   1
  -1   8  -2   85.15   20.34   1
   1  -8   2   83.13   17.22   3
   1  -8   2   61.18   18.01   1
   2  -8   2  865.11   55.12   1
  -2   8  -2  831.63   49.97   3
  -2   8  -2  729.21   52.08   1
  -2   8  -2  807.04   53.45   1
   2  -8   2  846.06   49.96   3
   2  -8   2  668.97   53.48   1
  -3   8  -2  141.97   23.27   1
   3  -8   2  166.08   25.00   1
  -3   8  -2  125.53   21.55   3
   3  -8   2  120.53   22.50   1
   3  -8   2  111.07   22.42   3
  -4   8  -2  332.87   32.38   1
   4  -8   2  338.53   33.77   1
  -4   8  -2  303.67   29.05   3
   4  -8   2  341.33   32.67   3
   4  -8   2  375.50   33.84   1
   5  -8   2   20.82   24.81   3
   5  -8   2   38.49   20.69   1
  -5   8  -2   63.95   20.66   3
   5  -8   2   31.97   22.67   1
  -5   8  -2   45.67   20.90   1
   6  -8   2    5.64   22.19   1
   6  -8   2   25.78   23.75   1
   6  -8   2   36.33   31.04   3
  -6   8  -2   51.99   26.53   2
  -6   8  -2   10.61   19.89   1
  -6   8  -2   17.12   20.10   3
  -7   8  -2   35.43   19.29   3
  -7   8  -2   37.12   30.19   2
   7  -8   2   21.45   28.81   1
   7  -8   2   -6.60   23.45   1
  -8   8  -2  144.93   38.86   2
   8  -8   2  110.25   31.48   1
   8  -8   2  107.14   36.00   1
   9  -8   2  -14.98   27.06   1
  10  -8   2   17.80   30.71   1
  12  -8   2   30.25   41.78   1
  12   7  -2   22.27   42.33   2
  11   7  -2  977.71   75.09   2
 -10  -7   2   64.02   35.81   4
  10   7  -2   37.36   32.97   2
  -9  -7   2   15.73   28.65   4
   8   7  -2  -15.13   11.49   1
   8   7  -2   12.14   11.65   1
  -8  -7   2   15.38   23.67   4
  -7  -7   2 1423.57   92.16   4
   7   7  -2 1467.59   82.84   1
   7   7  -2 1519.05   82.89   1
  -6  -7   2  370.37   35.66   4
   6   7  -2  373.38   28.62   1
   6   7  -2  410.57   28.13   1
   5   7  -2  525.56   34.31   1
   5   7  -2  561.45   34.69   1
  -5  -7   2  412.38   39.39   4
   4   7  -2   79.46   15.25   1
   4   7  -2   80.34   13.79   3
  -4  -7   2   81.71   11.31   1
  -4  -7   2   78.44   13.01   1
  -4  -7   2   87.05   19.35   4
   4   7  -2   88.69   14.46   1
  -3  -7   2  570.88   42.26   4
  -3  -7   2  589.19   34.10   3
   3   7  -2  541.77   35.62   3
   3   7  -2  595.12   39.65   1
  -3  -7   2  573.95   33.01   3
  -3  -7   2  669.47   39.86   1
   2   7  -2  110.99   16.51   1
  -2  -7   2  156.72   17.92   1
   2   7  -2  123.49   16.31   3
  -2  -7   2  123.88   15.34   3
  -2  -7   2  102.27   16.85   1
  -2  -7   2  137.15   19.97   4
   2   7  -2  159.40   18.39   1
  -2  -7   2  133.89   14.89   3
   1   7  -2  335.99   24.18   3
   1   7  -2  311.07   26.51   1
  -1  -7   2  310.39   22.87   3
   1   7  -2  332.73   26.41   1
  -1  -7   2  262.90   25.55   1
  -1  -7   2  327.56   26.56   1
   0   7  -2   79.64   16.33   3
   0  -7   2  123.33   18.64   1
   0   7  -2  114.37   18.41   1
   0  -7   2   97.08   16.38   3
   0  -7   2   81.39   16.78   1
   1  -7   2    9.41   15.22   1
  -1   7  -2   43.75   15.94   1
   1  -7   2   20.94   15.71   3
  -1   7  -2   11.09   15.57   1
   1  -7   2   -4.24   15.45   1
   2  -7   2 2090.96  120.67   1
  -2   7  -2 2248.40  121.43   1
  -2   7  -2 2043.51  120.66   1
  -2   7  -2 2040.75  109.95   3
   2  -7   2 2168.99  110.13   3
   2  -7   2 2160.52  121.48   1
   3  -7   2  306.70   29.86   1
  -3   7  -2  297.59   29.53   1
   3  -7   2  285.19   29.06   1
  -3   7  -2  351.83   29.52   1
   3  -7   2  344.05   28.09   3
  -3   7  -2  273.60   26.48   3
   4  -7   2   47.65   19.54   1
   4  -7   2   45.40   20.28   1
   4  -7   2   73.25   21.61   3
  -4   7  -2   72.06   19.70   3
  -4   7  -2   17.74   17.77   1
  -5   7  -2   -0.48   16.50   1
   5  -7   2   -9.54   18.83   1
  -5   7  -2   11.34   18.33   3
   5  -7   2  -32.53   21.46   3
   5  -7   2  -28.74   18.92   1
   6  -7   2  199.36   33.94   3
   6  -7   2  252.19   31.27   1
  -6   7  -2  287.25   31.54   2
   6  -7   2  201.85   28.78   1
  -6   7  -2  172.06   23.47   3
   7  -7   2   78.04   26.46   1
   7  -7   2  118.75   30.05   1
  -7   7  -2  154.65   31.65   2
  -7   7  -2   82.53   16.89   3
   8  -7   2  114.05   34.16   1
   8  -7   2  147.65   30.49   1
  -8   7  -2  134.57   36.48   2
  -9   7  -2  137.65   45.11   2
   9  -7   2  132.06   32.52   1
  10  -7   2   31.33   30.20   1
  12  -7   2   62.84   40.42   1
  12   6  -2  362.56   51.35   2
  11   6  -2  194.99   40.86   2
  10   6  -2  473.21   46.40   2
 -10  -6   2  447.06   52.55   4
  -9  -6   2   43.44   28.95   4
   9   6  -2  128.80   30.31   2
  -8  -6   2  689.19   55.53   4
  -7  -6   2  487.23   44.39   4
   7   6  -2  540.92   32.71   1
   7   6  -2  521.17   32.93   1
  -6  -6   2   13.86   18.94   4
   6   6  -2   35.91   10.71   1
   6   6  -2   40.17   11.39   1
  -5  -6   2   45.56   19.16   4
   5   6  -2   71.82   11.96   1
   5   6  -2   63.95   12.62   1
  -4  -6   2 2019.47  114.61   4
  -4  -6   2 2002.85  108.36   1
  -4  -6   2 2026.36  108.26   1
   4   6  -2 1960.13  110.08   1
   4   6  -2 1999.82  110.07   1
   4   6  -2 1996.16   99.54   3
  -3  -6   2  465.14   25.72   3
  -3  -6   2  481.99   31.64   1
   3   6  -2  462.15   31.34   1
   3   6  -2  431.61   28.30   3
  -3  -6   2  440.39   35.34   4
  -3  -6   2  477.71   26.42   3
   3   6  -2  427.12   32.31   1
  -2  -6   2   72.85   14.86   1
   2   6  -2   86.81   13.13   3
  -2  -6   2   58.50   16.31   4
  -2  -6   2   76.10   13.51   1
  -2  -6   2   55.14   11.07   3
   2   6  -2   74.98   15.17   1
   1   6  -2 1271.09   66.60   3
   1   6  -2 1182.54   73.38   1
   1   6  -2 1303.21   73.61   1
  -1  -6   2 1224.96   72.66   1
  -1  -6   2 1269.11   72.97   1
  -1  -6   2 1346.35   66.27   3
   0   6  -2  119.81   16.61   1
   0   6  -2  101.52   16.08   1
   0   6  -2  149.77   16.64   3
   0  -6   2  164.70   18.51   1
   0  -6   2  100.62   15.51   3
   0  -6   2  101.15   16.01   1
   1  -6   2 1014.55   59.29   1
  -1   6  -2  948.17   58.79   1
  -1   6  -2  979.53   59.41   1
   1  -6   2  918.35   53.78   3
   1  -6   2  937.37   59.69   1
   2  -6   2   58.54   17.51   1
  -2   6  -2   75.22   18.37   1
   2  -6   2   82.72   15.80   3
  -2   6  -2   90.31   17.93   1
  -2   6  -2   83.47   17.07   3
   2  -6   2   63.79   17.74   1
   3  -6   2   14.33   16.73   1
  -3   6  -2    5.59   16.33   1
   3  -6   2   23.83   17.04   3
  -3   6  -2    1.19   15.19   3
  -3   6  -2   45.07   16.85   1
   3  -6   2  -11.46   16.48   1
  -4   6  -2  461.12   35.32   1
  -4   6  -2  473.78   33.72   3
   4  -6   2  394.03   34.68   1
  -4   6  -2  453.45   35.70   1
   4  -6   2  426.48   33.26   3
   4  -6   2  419.94   35.16   1
  -5   6  -2  856.51   55.11   1
   5  -6   2  894.07   58.62   1
   5  -6   2  825.72   57.22   1
  -5   6  -2  844.92   56.13   2
  -5   6  -2  847.04   50.15   3
   5  -6   2  808.33   54.18   3
  -6   6  -2  155.14   27.96   2
  -6   6  -2  166.69   18.71   3
   6  -6   2  202.17   30.36   3
   6  -6   2  154.71   25.32   1
   6  -6   2  164.55   26.13   1
  -7   6  -2  117.38   29.39   2
   7  -6   2   76.35   24.54   1
   7  -6   2   74.22   26.54   1
   8  -6   2  542.03   46.17   1
  -8   6  -2  526.55   46.65   2
  -8   6  -2  409.30   35.67   1
   8  -6   2  422.73   41.33   1
   9  -6   2   47.96   26.72   1
  -9   6  -2   68.68   39.34   2
  10  -6   2   37.79   29.38   1
  12  -6   2  141.67   41.33   1
  12   5  -2   58.64   43.22   2
  11   5  -2 1122.13   79.98   2
  10   5  -2  250.95   37.74   2
   9   5  -2  273.05   34.22   2
  -9  -5   2  212.47   37.16   4
   8   5  -2  -14.62   22.53   2
  -8  -5   2    2.60   23.11   4
   7   5  -2  877.15   49.41   1
  -7  -5   2  844.47   60.62   4
  -6  -5   2 2122.06  128.27   4
   6   5  -2 2222.60  120.73   1
   6   5  -2 2268.47  120.71   1
  -5  -5   2 3765.68  206.83   4
   5   5  -2 3741.90  200.96   1
   5   5  -2 3736.26  201.05   1
   4   5  -2   28.24    8.65   3
   4   5  -2   12.34   10.32   1
   4   5  -2   27.17    9.87   1
  -4  -5   2   13.17   16.70   4
   3   5  -2   -4.75   10.29   1
  -3  -5   2    0.06   13.00   4
   3   5  -2    0.97    9.89   1
   3   5  -2   -1.13    8.54   3
  -3  -5   2   -6.70   10.10   1
  -3  -5   2   20.39    8.73   1
   2   5  -2  509.15   27.97   3
   2   5  -2  499.52   31.97   1
  -2  -5   2  507.81   32.04   1
  -2  -5   2  456.37   27.46   3
  -2  -5   2  452.41   33.93   4
   2   5  -2  435.77   31.15   1
   1   5  -2 3128.79  172.61   1
   1   5  -2 3244.68  172.97   1
   1   5  -2 3162.99  156.70   3
  -1  -5   2 3132.85  156.51   3
  -1  -5   2 3237.22  172.75   1
  -1  -5   2 3202.93  172.75   1
   0   5  -2   51.75   11.39   3
   0  -5   2   28.37   13.36   1
   0   5  -2   64.26   13.64   1
   0   5  -2   64.07   12.94   1
   0  -5   2   69.11   12.46   3
  -1   5  -2 1152.71   69.86   1
  -1   5  -2 1242.26   70.32   1
   1  -5   2 1249.25   70.59   1
   1  -5   2 1203.88   63.06   3
   1  -5   2 1134.63   69.52   1
   2  -5   2  632.36   43.98   1
   2  -5   2  700.58   44.70   1
  -2   5  -2  753.43   45.19   1
   2  -5   2  652.37   41.08   3
  -2   5  -2  681.17   41.20   3
  -2   5  -2  687.50   44.59   1
   3  -5   2  772.06   45.19   3
  -3   5  -2  639.78   41.99   3
   3  -5   2  791.39   47.98   1
  -3   5  -2  725.83   47.71   1
   3  -5   2  649.09   47.36   1
  -3   5  -2  723.56   46.32   1
  -4   5  -2 1811.76   97.81   1
   4  -5   2 1661.92   98.48   1
  -4   5  -2 1665.69   98.64   1
  -4   5  -2 1724.64   88.20   3
   4  -5   2 1600.96   98.47   1
   4  -5   2 1747.46   90.31   3
   5  -5   2   40.28   18.02   1
   5  -5   2    9.77   20.31   3
   5  -5   2   14.73   16.78   1
  -5   5  -2    4.05   19.31   2
  -5   5  -2    4.46   14.11   3
  -6   5  -2  157.30   25.61   2
   6  -5   2  180.68   24.14   1
  -6   5  -2  159.40   16.04   3
   6  -5   2  175.81   24.97   1
  -7   5  -2  240.75   24.11   1
  -7   5  -2  243.32   31.43   2
   7  -5   2  214.78   28.98   1
   7  -5   2  273.00   30.76   1
   8  -5   2  557.58   49.25   1
  -8   5  -2  663.70   50.47   2
  -8   5  -2  562.08   42.53   1
   8  -5   2  601.43   48.81   1
   9  -5   2    7.32   25.85   1
  -9   5  -2   44.09   38.30   2
   9  -5   2    1.01   30.17   1
  10  -5   2   78.08   28.09   1
  12  -5   2  183.75   40.82   1
  12   4  -2  378.97   49.49   2
  11   4  -2  149.17   39.47   2
  10   4  -2   73.58   31.57   2
   9   4  -2   62.82   12.21   1
  -9  -4   2  125.50   33.69   4
   9   4  -2   87.06   29.32   2
  -8  -4   2  574.99   49.66   4
   8   4  -2  601.16   46.64   2
   7   4  -2  481.65   29.56   1
   7   4  -2  472.53   29.55   1
  -7  -4   2  526.65   42.81   4
  -6  -4   2  106.08   23.14   4
   6   4  -2  158.95   13.10   1
   6   4  -2  156.36   12.99   1
   5   4  -2  464.12   29.10   1
  -5  -4   2  482.43   37.92   4
   5   4  -2  494.00   29.11   1
   4   4  -2 2665.66  142.19   1
  -4  -4   2 2681.23  146.88   4
   4   4  -2 2590.18  142.22   1
   3   4  -2  601.41   34.96   1
  -3  -4   2  552.96   34.18   1
  -3  -4   2  585.80   33.60   1
   3   4  -2  558.80   31.12   3
   3   4  -2  591.51   35.07   1
  -3  -4   2  633.45   39.64   4
   2   4  -2   17.84    8.19   3
  -2  -4   2   19.03   12.19   4
   2   4  -2    6.27    9.14   1
   2   4  -2   21.79    9.39   1
  -2  -4   2   14.41    7.06   3
  -2  -4   2   22.95   10.02   1
   1   4  -2    9.22    9.22   1
  -1  -4   2   -2.47    9.54   1
   1   4  -2    5.67    9.40   1
  -1  -4   2    6.21    9.11   1
  -1  -4   2   -1.65    7.08   3
   1   4  -2    6.06    8.40   3
   0   4  -2 1078.01   63.00   1
   0   4  -2 1063.58   63.41   1
   0  -4   2 1173.95   63.33   1
   0  -4   2 1061.11   56.85   3
   0   4  -2 1106.53   57.53   3
   0  -4   2 1169.55   63.75   1
   1  -4   2 4167.31  197.41   3
  -1   4  -2 3823.26  216.90   1
   1  -4   2 3981.92  217.19   1
  -1   4  -2 4130.74  217.41   1
   1  -4   2 3989.03  217.16   1
   2  -4   2    6.79   12.37   3
   2  -4   2   18.61   12.89   1
  -2   4  -2   13.30   12.64   1
  -2   4  -2   -2.34   13.12   1
  -2   4  -2   12.91   12.41   3
   2  -4   2   -3.17   12.90   1
   3  -4   2  858.97   49.15   3
  -3   4  -2  813.47   52.36   1
   3  -4   2  839.04   54.40   1
  -3   4  -2  927.82   54.62   1
   3  -4   2  905.75   53.90   1
  -3   4  -2  847.92   48.19   3
   4  -4   2 1596.73   91.65   1
   4  -4   2 1665.18   84.42   3
  -4   4  -2 1606.43   87.92   2
  -4   4  -2 1536.64   91.36   1
   4  -4   2 1559.54   91.70   1
  -4   4  -2 1594.25   81.82   3
  -5   4  -2 2087.76  106.13   3
   5  -4   2 2052.39  120.46   1
   5  -4   2 2287.82  121.04   1
  -5   4  -2 2054.68  119.02   1
  -5   4  -2 2172.61  115.61   2
   5  -4   2 2125.33  110.24   3
  -6   4  -2  338.14   27.84   1
   6  -4   2  404.81   32.58   1
  -6   4  -2  402.03   33.47   2
   6  -4   2  359.56   32.23   1
   7  -4   2 1112.84   70.39   1
  -7   4  -2 1095.67   65.27   1
   7  -4   2 1069.08   70.32   1
  -7   4  -2 1114.09   71.01   2
   8  -4   2  843.76   60.21   1
  -8   4  -2  800.92   62.43   2
   8  -4   2  794.03   58.02   1
   9  -4   2   55.89   29.00   1
   9  -4   2   32.65   24.03   1
  10  -4   2  297.36   35.11   1
  11  -4   2  360.81   42.89   1
  12  -4   2   58.60   33.38   1
  13  -4   2   34.05   34.08   1
  12   3  -2    2.45   37.73   2
  11   3  -2  484.48   35.50   1
  11   3  -2  512.66   36.32   1
  11   3  -2  488.64   49.98   2
  10   3  -2  258.78   24.16   1
  10   3  -2  282.49   38.33   2
  10   3  -2  266.85   23.37   1
   9   3  -2  689.46   43.52   1
   9   3  -2  787.01   53.93   2
   9   3  -2  683.91   43.29   1
   8   3  -2    9.08   11.35   1
  -8  -3   2  -15.12   25.44   4
   8   3  -2   -9.92   10.63   1
   8   3  -2   25.09   21.76   2
   7   3  -2  182.41   15.29   1
   7   3  -2  187.05   24.35   2
  -7  -3   2  157.85   27.24   4
   7   3  -2  171.56   14.87   1
   6   3  -2  506.79   31.02   1
   6   3  -2  524.67   31.28   1
  -6  -3   2  499.72   41.45   4
  -5  -3   2 3829.38  208.71   4
   5   3  -2 3686.40  202.76   1
   5   3  -2 3872.42  202.82   1
   4   3  -2  133.16   17.95   4
   4   3  -2  116.58   11.00   1
  -4  -3   2  122.21   18.51   4
   4   3  -2  128.35   11.04   1
   3   3  -2   52.04    9.01   1
  -3  -3   2   54.61   13.86   4
   3   3  -2   52.88    8.56   1
  -2  -3   2  461.69   28.50   1
   2   3  -2  462.45   25.53   3
  -2  -3   2  493.37   31.34   4
   2   3  -2  497.54   28.99   1
   2   3  -2  448.17   31.13   4
   2   3  -2  463.69   28.38   1
  -2  -3   2  462.32   24.53   3
  -1   3  -2  114.06   12.14   1
   1  -3   2   96.19   12.61   1
   1  -3   2   79.82   11.14   3
   1  -3   2  110.44   12.88   1
  -1   3  -2   75.72   11.49   1
  -2   3  -2  114.69   14.83   1
   2  -3   2  126.65   13.99   3
  -2   3  -2  125.30   13.79   3
   2  -3   2  149.29   15.21   1
  -2   3  -2  115.44   16.35   1
   2  -3   2  140.39   15.46   1
   3  -3   2 1470.50   89.01   1
   3  -3   2 1633.84   89.45   1
   3  -3   2 1578.29   81.38   3
  -3   3  -2 1585.10   89.48   1
  -3   3  -2 1620.12   80.44   3
   4  -3   2 2321.41  127.63   1
  -4   3  -2 2261.08  127.08   1
  -4   3  -2 2289.55  114.07   3
   4  -3   2 2436.93  127.85   1
  -4   3  -2 2273.98  122.82   2
   4  -3   2 2206.90  116.06   3
   5  -3   2    6.36   14.94   1
  -5   3  -2    7.05   12.32   1
   5  -3   2   33.73   16.63   3
   5  -3   2   12.95   16.34   1
  -5   3  -2   19.40    8.26   3
  -5   3  -2   51.68   17.91   2
  -5   3  -2   26.07   11.73   1
   6  -3   2   25.78   17.88   1
   6  -3   2   31.04   17.51   1
  -6   3  -2   64.27   22.31   2
  -6   3  -2   34.80   14.04   1
  -6   3  -2   51.63   13.42   1
  -7   3  -2  806.00   48.84   1
   7  -3   2  852.73   55.40   1
   7  -3   2  767.92   55.12   1
  -7   3  -2  871.79   58.73   2
   8  -3   2 1199.36   77.46   1
  -8   3  -2 1285.08   80.02   2
   8  -3   2 1212.04   76.55   1
   9  -3   2    4.17   21.98   1
   9  -3   2   48.32   27.44   1
  11  -3   2  212.66   35.44   1
  12  -3   2   44.63   29.67   1
  13  -3   2   57.29   32.79   1
  12   2  -2  266.77   26.35   1
  11   2  -2  105.52   21.36   1
  11   2  -2  134.32   37.49   2
  11   2  -2  109.02   21.28   1
  10   2  -2  118.02   19.62   1
  10   2  -2   84.14   20.82   1
  10   2  -2   85.85   29.48   2
   9   2  -2   -0.84   14.51   1
   9   2  -2   11.81   14.67   1
   9   2  -2   30.09   24.14   2
   8   2  -2  262.29   29.28   2
   8   2  -2  223.34   19.99   1
   8   2  -2  208.71   19.68   1
   7   2  -2  277.21   21.65   1
   7   2  -2  243.98   19.51   1
   7   2  -2  289.90   27.02   2
  -7  -2   2  206.67   30.35   4
   6   2  -2  423.74   33.22   2
  -6  -2   2  419.66   35.76   4
   6   2  -2  433.77   27.55   1
   6   2  -2  415.90   27.17   1
   5   2  -2   32.23    9.00   1
   5   2  -2   42.03    9.23   1
  -5  -2   2   59.39   18.58   4
  -4  -2   2  946.05   57.00   4
   4   2  -2  898.73   51.33   1
   4   2  -2  899.63   56.73   4
   4   2  -2  950.51   51.47   1
   3   2  -2 2425.10  137.24   1
   3   2  -2 2606.46  140.13   4
   3   2  -2 2644.71  137.36   1
  -3  -2   2 2584.79  140.23   4
  -2  -2   2 1538.14   82.93   1
   2   2  -2 1611.03   85.30   4
  -2  -2   2 1559.73   84.88   4
   2   2  -2 1539.75   75.32   3
   2   2  -2 1453.21   83.14   1
  -1  -2   2   29.96    5.57   1
  -1  -2   2   -0.80    4.01   3
   1   2  -2    5.42    4.98   3
   1   2  -2    1.37    4.98   1
   1   2  -2   -2.97    4.93   1
  -1  -2   2   -8.80    5.26   4
   0  -2   2   -7.56    4.48   1
   0  -2   2    5.13    5.04   1
   0  -2   2   -0.26    3.81   3
   0   2  -2    4.99    5.50   1
   0   2  -2    2.53    5.32   1
   2  -2   2  385.00   25.88   1
  -2   2  -2  337.91   23.32   3
   2  -2   2  393.64   23.27   3
  -2   2  -2  453.19   26.89   1
   2  -2   2  311.68   25.40   1
   3  -2   2  614.45   38.02   1
  -3   2  -2  582.35   33.02   3
  -3   2  -2  574.69   37.71   1
  -3   2  -2  611.01   37.56   2
   3  -2   2  629.76   38.36   1
   3  -2   2  564.59   34.65   3
   4  -2   2 1698.11   96.77   1
   4  -2   2 1704.25   88.34   3
  -4   2  -2 1720.12   85.49   3
   4  -2   2 1792.48   97.29   1
  -4   2  -2 1751.09   94.31   2
  -4   2  -2 1740.97   96.22   1
  -5   2  -2  330.36   26.18   1
  -5   2  -2  339.76   26.16   1
   5  -2   2  382.35   26.94   3
   5  -2   2  384.98   30.48   1
   5  -2   2  351.01   28.92   1
  -5   2  -2  379.97   29.78   2
  -6   2  -2  655.70   40.24   1
  -6   2  -2  650.64   40.58   1
   6  -2   2  688.74   45.75   1
  -6   2  -2  769.69   49.41   2
   6  -2   2  719.78   46.06   1
   7  -2   2 1860.05  108.31   1
  -7   2  -2 1901.28  107.78   2
   7  -2   2 1914.02  108.34   1
   8  -2   2  365.07   32.93   1
   8  -2   2  419.64   34.31   1
   9  -2   2   71.97   25.67   1
   9  -2   2   36.83   22.04   1
  10  -2   2  579.17   49.39   1
  11  -2   2  329.70   37.10   1
  12  -2   2    2.25   26.43   1
  13  -2   2   81.46   30.81   1
  12   1  -2   -8.70   19.29   1
  11   1  -2   14.38   20.78   1
  10   1  -2   45.40   27.99   2
  10   1  -2   38.54   20.82   1
  10   1  -2   60.70   19.68   1
   9   1  -2  378.89   31.10   1
   9   1  -2  409.16   33.29   1
   9   1  -2  382.54   37.21   2
   8   1  -2   -1.02   20.90   2
   8   1  -2  -10.32   14.46   1
   8   1  -2    8.98   14.23   1
   7   1  -2   11.57   12.15   1
   7   1  -2   -7.12   17.70   2
   7   1  -2    6.79   12.88   1
   6   1  -2  335.38   25.73   1
   6   1  -2  385.11   24.95   1
  -6  -1   2  268.15   31.36   4
   6   1  -2  343.81   27.45   2
   5   1  -2 1468.43   82.52   1
   5   1  -2 1537.71   83.00   1
  -5  -1   2 1475.14   89.11   4
   5   1  -2 1501.43   88.40   4
   5   1  -2 1513.51   81.77   2
   4   1  -2  886.65   52.26   1
   4   1  -2  966.40   52.66   1
  -4  -1   2  956.18   58.32   4
   4   1  -2  967.49   57.41   4
  -3  -1   2  573.22   37.50   4
   3   1  -2  606.67   33.80   1
   3   1  -2  618.16   37.91   4
   3   1  -2  548.52   33.59   1
   2   1  -2 2669.39  143.54   4
   2   1  -2 2652.05  129.29   3
  -2  -1   2 2614.43  142.27   1
  -2  -1   2 2680.22  142.37   1
   1   1  -2   -4.98    3.85   1
  -1  -1   2    3.04    4.18   1
   1   1  -2   -7.81    3.67   1
  -1  -1   2    3.03    3.13   3
  -1  -1   2    2.16    4.00   4
   1   1  -2    0.63    4.81   4
   1   1  -2   -0.65    3.64   3
  -1   1  -2    1.61    5.28   1
  -1   1  -2   -2.63    4.69   3
   1  -1   2    7.62    4.54   3
   1  -1   2   -1.01    5.17   1
   1  -1   2   -4.36    4.67   1
  -2   1  -2  755.07   42.06   2
  -2   1  -2  716.98   38.20   3
  -2   1  -2  709.83   42.41   1
   2  -1   2  710.93   42.55   1
   2  -1   2  792.52   38.59   3
   2  -1   2  741.50   42.62   1
   3  -1   2 1223.21   68.23   1
  -3   1  -2 1168.38   67.94   1
  -3   1  -2 1268.99   67.61   2
  -3   1  -2 1210.32   60.17   3
   3  -1   2 1386.21   67.00   2
   3  -1   2 1191.34   68.23   1
   3  -1   2 1124.41   61.73   3
   4  -1   2 2277.26  117.69   2
   4  -1   2 2246.63  121.45   1
   4  -1   2 2258.47  121.46   1
  -4   1  -2 2195.98  117.94   2
  -4   1  -2 2167.18  119.88   1
  -4   1  -2 2260.65  120.12   1
   4  -1   2 2105.58  110.02   3
   5  -1   2   78.57   14.57   3
  -5   1  -2   53.36    9.85   1
  -5   1  -2   54.26   19.36   2
  -5   1  -2   81.76    9.71   1
   5  -1   2   36.80   16.33   2
   5  -1   2   76.00   14.54   1
   5  -1   2   80.21   14.22   1
  -6   1  -2 1859.72   98.09   2
   6  -1   2 1668.12   97.63   1
   6  -1   2 1740.12   97.73   1
   6  -1   2 1694.10   95.95   2
   7  -1   2  615.91   42.57   1
   7  -1   2  622.53   42.90   1
   8  -1   2  331.41   30.02   1
   8  -1   2  343.56   30.26   1
   9  -1   2  131.09   23.17   1
   9  -1   2  104.76   25.04   1
  10  -1   2  896.47   64.77   1
  11  -1   2  256.61   31.90   1
  12  -1   2   -4.29   24.86   1
  13  -1   2  226.51   32.53   1
  12   0  -2   35.11   22.78   1
  11   0  -2   35.09   22.08   1
  10   0  -2  117.77   24.02   1
  10   0  -2   68.52   23.26   1
   9   0  -2   17.66   19.10   1
   9   0  -2   -4.96   18.33   1
   9   0  -2    6.76   23.78   2
   8   0  -2    6.00   16.45   1
   8   0  -2   -9.10   19.77   2
   8   0  -2   -0.41   16.35   1
   7   0  -2   53.44   18.81   2
   7   0  -2   21.27   14.86   1
   7   0  -2   49.22   14.43   1
   6   0  -2   -0.17   11.61   1
   6   0  -2    6.71   12.97   1
   6   0  -2   21.37   14.24   2
   5   0  -2  350.23   26.15   2
   5   0  -2  321.35   25.18   1
   5   0  -2  331.38   29.04   4
   5   0  -2  307.68   23.89   1
   4   0  -2  751.69   42.63   1
   4   0  -2  728.27   46.86   4
  -4   0   2  717.45   47.18   4
   4   0  -2  712.44   42.06   2
   4   0  -2  724.00   43.36   1
  -3   0   2   11.50   11.21   4
   3   0  -2   14.69    8.62   2
  -3   0   2   26.70    6.78   1
   3   0  -2    9.97   12.34   4
   3   0  -2   14.23    9.40   1
  -3   0   2   30.06    7.16   1
   3   0  -2   21.14    8.30   1
  -2   0   2  286.96   18.59   1
   2   0  -2  298.64   17.26   3
   2   0  -2  292.52   21.41   4
   1   0  -2   -1.51    4.06   4
   1   0  -2   -3.81    3.53   1
  -1   0   2   -4.11    2.86   3
   1   0  -2   -3.00    3.46   1
  -1   0   2   -0.91    3.27   4
  -1   0   2    1.70    3.82   1
   1   0  -2    2.76    3.66   3
   1   0   2   -0.58    3.72   1
  -1   0  -2    6.50    4.17   1
  -1   0  -2   -0.28    3.44   3
  -1   0  -2    2.03    4.48   2
   1   0   2   -1.04    3.41   3
   1   0   2    1.29    4.55   2
   1   0   2    2.86    3.92   1
   2   0   2   12.84    8.36   2
  -2   0  -2   39.16    7.09   1
   2   0   2   30.75    6.41   3
  -2   0  -2   26.08    4.76   3
   2   0   2    8.85    6.57   1
   2   0   2    5.80    6.55   1
  -2   0  -2   21.78    9.36   2
  -3   0  -2 1485.09   81.33   1
  -3   0  -2 1539.68   80.96   2
   3   0   2 1539.11   81.89   1
   3   0   2 1491.94   81.91   1
   3   0   2 1433.74   74.10   3
  -3   0  -2 1512.46   81.16   1
   3   0   2 1465.20   80.25   2
   4   0   2   76.43   11.33   1
   4   0   2   69.32   10.60   3
  -4   0  -2   71.90   17.11   2
   4   0   2   67.49   13.90   2
   4   0   2   76.24   11.46   1
   5   0   2  683.81   45.50   2
   5   0   2  651.58   39.06   3
   5   0   2  767.68   43.59   1
   5   0   2  704.86   43.43   1
  -5   0  -2  771.31   46.84   2
   6   0   2  527.39   34.23   1
   6   0   2  452.61   36.32   2
   6   0   2  498.79   34.18   1
   7   0   2 1227.12   71.52   1
   7   0   2 1205.82   73.67   2
   7   0   2 1243.11   72.06   1
   8   0   2  211.52   30.23   2
   8   0   2  278.49   24.20   1
   8   0   2  223.91   24.63   1
   9   0   2  109.94   23.18   1
  10   0   2  949.30   62.54   1
  10   0   2  842.69   59.27   1
  11   0   2  223.55   28.24   1
  12   0   2  -14.08   22.08   1
  13   0   2   67.40   24.27   1
  13  -1  -2    6.73   25.33   1
  12  -1  -2  -14.23   22.72   1
  11  -1  -2    1.83   23.38   1
  10  -1  -2   52.83   24.38   1
  10  -1  -2   43.99   23.68   1
   9  -1  -2  -18.65   20.84   1
   9  -1  -2   16.73   21.23   1
   8  -1  -2   14.09   18.76   1
   8  -1  -2   22.58   18.44   1
   7  -1  -2    9.06   14.86   1
   7  -1  -2    9.47   15.93   1
   7  -1  -2   -8.08   16.98   2
   6  -1  -2  -17.09   14.16   2
   6  -1  -2  -12.67   12.87   1
   6  -1  -2   40.30   14.86   1
  -5   1   2   74.38    9.02   1
   5  -1  -2   76.59   13.88   1
   5  -1  -2   69.78   18.52   4
   5  -1  -2  100.88   14.64   2
   5  -1  -2   60.17   13.09   3
   5  -1  -2   94.40   15.43   1
  -4   1   2  799.31   47.95   1
   4  -1  -2  835.83   53.07   4
   4  -1  -2  856.26   47.42   2
  -4   1   2  884.68   48.11   1
   4  -1  -2  856.34   49.48   1
   4  -1  -2  850.89   50.29   1
   3  -1  -2   31.18    8.59   2
   3  -1  -2   35.92   12.81   4
  -3   1   2   28.76    8.49   1
   3  -1  -2   28.37   10.61   1
   3  -1  -2   21.80    9.84   1
   2  -1  -2 3341.86  162.37   3
   2  -1  -2 3504.62  178.92   1
  -2   1   2 3011.67  178.55   4
   2  -1  -2 3342.58  178.73   4
  -2   1   2 3410.51  178.46   1
   2  -1  -2 3335.76  170.48   2
  -1   1   2   -7.01    3.62   3
   1  -1  -2    0.15    4.81   3
   1  -1  -2    2.70    4.39   1
  -1   1   2   -3.33    4.52   1
   1  -1  -2   -3.53    4.09   4
   1  -1  -2    1.44    4.17   1
  -1   1   2    2.90    3.47   4
  -1  -1  -2    0.39    3.44   1
   1   1   2   -1.26    3.23   1
  -1  -1  -2    5.08    4.78   2
   1   1   2   -0.38    3.09   3
  -1  -1  -2   -2.19    2.88   3
   1   1   2   -1.65    3.20   1
   1   1   2    1.22    5.36   2
  -1  -1  -2   -1.05    2.57   3
  -2  -1  -2 2391.30  123.79   1
   2   1   2 2269.78  119.68   2
  -2  -1  -2 2238.13  123.64   1
  -2  -1  -2 2115.13  119.60   2
   2   1   2 2344.97  112.44   3
   2   1   2 2390.95  112.54   3
   2   1   2 2288.85  125.16   4
   3   1   2   15.04    7.00   1
   3   1   2    5.33   11.14   2
   4   1   2  499.89   30.91   1
   4   1   2  521.90   31.09   1
   4   1   2  527.74   34.42   2
   5   1   2  131.10   13.46   1
   5   1   2  124.21   19.76   2
   5   1   2  125.45   13.77   1
   6   1   2 2086.67  116.94   2
   6   1   2 2147.17  117.19   1
   6   1   2 2161.90  117.23   1
   7   1   2 1033.64   59.68   1
   7   1   2 1003.04   59.72   1
   7   1   2 1020.51   63.97   2
   8   1   2    0.99   21.41   2
   8   1   2  -12.72   14.97   1
   8   1   2  -27.79   13.71   1
   9   1   2  287.17   37.45   2
   9   1   2  374.62   30.41   1
  10   1   2  829.07   56.39   1
  10   1   2  808.81   53.19   1
  10   1   2  791.14   60.96   2
  11   1   2  407.62   34.06   1
  12   1   2   13.72   19.93   1
  13   1   2  198.04   25.39   1
  13  -2  -2    3.14   26.44   1
  12  -2  -2   -5.65   25.25   1
  11  -2  -2    3.15   24.70   1
  10  -2  -2   43.45   27.55   1
  10  -2  -2   40.70   24.72   1
   9  -2  -2   65.41   23.54   1
   9  -2  -2   75.77   24.37   1
   8  -2  -2   12.74   20.70   1
   8  -2  -2   -3.22   19.54   1
   7  -2  -2    4.28   16.82   1
   7  -2  -2    9.25   17.34   1
  -6   2   2   19.75    9.41   1
  -6   2   2   35.60    9.65   1
   6  -2  -2   33.44   15.97   1
   6  -2  -2   24.75   15.99   1
   5  -2  -2 1138.33   69.57   1
   5  -2  -2 1297.11   73.79   4
   5  -2  -2 1132.39   63.27   3
   5  -2  -2 1250.93   70.74   1
  -5   2   2 1153.48   67.07   1
  -5   2   2 1249.34   67.35   1
   4  -2  -2   67.06   13.37   1
   4  -2  -2   79.14   15.65   1
  -4   2   2   97.24   12.96   1
  -4   2   2   80.19   11.97   1
  -4   2   2   90.89   12.75   2
   4  -2  -2   97.19   16.86   4
   4  -2  -2   88.29   13.00   3
   3  -2  -2 1097.81   65.14   4
   3  -2  -2 1103.00   65.19   1
   3  -2  -2 1149.72   64.65   1
  -3   2   2 1182.92   60.25   2
  -3   2   2 1176.67   64.04   1
   3  -2  -2 1068.65   58.05   3
   2  -2  -2  355.25   22.89   3
   2  -2  -2  392.45   26.80   1
  -2   2   2  411.40   25.62   1
   2  -2  -2  350.34   25.62   1
   2  -2  -2  404.93   25.58   4
   2  -2  -2  372.41   24.09   3
   1  -2  -2   -3.25    5.09   3
  -1   2   2    1.08    5.46   3
  -1   2   2    9.28    6.81   1
   1  -2  -2    7.20    6.04   1
   1  -2  -2    4.21    6.73   1
  -1   2   2   -2.14    5.61   3
   0   2   2    2.87    4.46   1
   0  -2  -2   -1.70    4.21   1
   0   2   2    6.57    4.00   1
   0  -2  -2    0.38    3.76   1
  -1  -2  -2   -5.07    4.12   4
   1   2   2    1.39    4.42   4
   1   2   2   -2.98    4.06   3
  -1  -2  -2    1.18    4.37   1
   1   2   2    0.35    3.71   3
  -1  -2  -2   -5.67    3.31   3
   1   2   2    3.32    4.12   1
   1   2   2  -11.05    3.74   1
  -1  -2  -2    1.08    3.68   3
  -2  -2  -2  513.87   27.73   1
   2   2   2  488.11   31.77   4
  -2  -2  -2  492.48   27.83   1
  -2  -2  -2  464.08   30.87   4
   2   2   2  489.13   25.00   3
   2   2   2  486.34   25.15   3
   3   2   2 5401.07  281.65   2
   3   2   2 5561.87  292.99   1
   3   2   2 5447.45  293.12   1
  -3  -2  -2 5507.13  294.78   4
   4   2   2  969.33   52.36   1
   4   2   2  931.06   55.22   2
   4   2   2  937.87   52.36   1
   5   2   2 1514.76   84.67   2
   5   2   2 1522.70   82.89   1
   6   2   2  574.86   35.11   1
   6   2   2  566.85   34.96   1
   6   2   2  636.38   41.98   2
   7   2   2  380.35   26.42   1
   7   2   2  312.87   32.85   2
   8   2   2  135.07   26.15   2
   8   2   2  177.00   17.97   1
   9   2   2  492.70   35.12   1
   9   2   2  487.36   43.48   2
   9   2   2  497.58   36.83   1
  10   2   2  832.03   56.28   1
  10   2   2  883.21   53.57   1
  10   2   2  834.30   65.64   2
  11   2   2   27.12   18.02   1
  11   2   2   20.54   36.49   2
  11   2   2   36.46   22.02   1
  12   2   2   36.29   17.41   1
  13   2   2   49.11   17.28   1
  13  -3  -2  -42.98   27.48   1
  12  -3  -2   42.81   27.04   1
  11  -3  -2   -3.51   26.81   1
  10  -3  -2   86.68   27.11   1
   9  -3  -2  124.76   27.81   1
   9  -3  -2  115.08   27.41   1
   8  -3  -2   28.15   22.12   1
   8  -3  -2   46.14   22.18   1
  -7   3   2   27.95   11.06   1
   7  -3  -2   39.37   20.13   1
   7  -3  -2   39.86   20.09   1
  -6   3   2    3.28   11.74   1
  -6   3   2   -0.93   11.17   1
   6  -3  -2   -7.50   16.06   1
   6  -3  -2   -0.90   15.90   1
  -5   3   2  620.92   38.21   1
   5  -3  -2  579.33   42.57   1
  -5   3   2  647.68   38.40   2
   5  -3  -2  598.66   44.09   4
  -5   3   2  556.68   37.84   1
   5  -3  -2  567.00   41.25   1
   5  -3  -2  616.17   38.35   3
   4  -3  -2  287.25   25.75   1
  -4   3   2  273.50   22.44   2
   4  -3  -2  275.52   21.51   3
  -4   3   2  301.85   24.00   1
   4  -3  -2  286.18   24.59   1
   4  -3  -2  305.71   25.62   4
   3  -3  -2   66.96   12.43   3
   3  -3  -2   62.19   12.75   1
   3  -3  -2   84.79   15.86   1
  -3   3   2   46.08   10.17   2
  -3   3   2   45.25   13.23   1
   2  -3  -2  236.81   20.47   1
   2  -3  -2  281.32   22.42   1
  -2   3   2  287.52   21.98   1
   2  -3  -2  290.00   19.69   3
  -2   3   2  289.96   18.94   3
  -2   3   2  293.49   23.67   1
   2  -3  -2  247.34   19.67   3
   1  -3  -2   24.99    8.37   3
   1  -3  -2   15.78    9.14   1
   1  -3  -2  -10.80    7.21   3
  -1   3   2   13.68    8.79   1
  -1   3   2    3.10    7.46   3
  -1   3   2   -3.57    9.20   1
   1  -3  -2   -0.78    7.86   1
   0   3   2   -6.59    6.24   1
   0   3   2   -4.66    4.78   3
   0  -3  -2   -3.27    6.03   1
   0   3   2   -3.22    5.88   1
   0  -3  -2   -1.09    6.23   1
   0  -3  -2   -8.60    5.08   3
   2   3   2  983.66   49.50   3
   2   3   2 1071.19   55.25   1
   2   3   2  887.91   54.75   1
  -2  -3  -2 1003.79   54.65   1
  -2  -3  -2 1004.88   56.81   4
   2   3   2  990.82   56.88   4
   2   3   2 1028.97   49.88   3
   3   3   2 1984.40  106.67   1
  -3  -3  -2 1950.89  110.07   4
   3   3   2 1986.82  106.67   1
   4   3   2   96.78   15.76   2
  -4  -3  -2   65.00   17.05   4
  -5  -3  -2  140.29   22.42   4
   5   3   2  172.78   20.49   2
   6   3   2  739.53   48.76   2
   7   3   2  447.23   38.14   2
   7   3   2  496.97   30.57   1
   7   3   2  499.42   30.12   1
   8   3   2   43.65   11.91   1
   8   3   2   59.16   11.56   1
   8   3   2   48.22   23.60   2
   9   3   2  316.24   24.13   1
   9   3   2  275.04   22.09   1
   9   3   2  279.76   35.54   2
  10   3   2  399.49   44.95   2
  10   3   2  439.75   33.25   1
  10   3   2  370.67   29.10   1
  11   3   2  109.20   39.10   2
  11   3   2   80.36   20.16   1
  11   3   2  105.46   16.18   1
  12   3   2  -46.09   41.15   2
  13  -4  -2    1.57   29.05   1
  12  -4  -2    8.52   27.95   1
  11  -4  -2   21.35   28.47   1
  10  -4  -2  175.52   32.51   1
   9  -4  -2    8.00   27.96   1
   9  -4  -2   66.59   26.73   1
   8  -4  -2   52.67   24.51   1
   8  -4  -2   40.73   24.99   1
  -7   4   2   68.49   15.44   1
   7  -4  -2   30.56   21.95   1
   7  -4  -2   46.28   21.88   1
   6  -4  -2 1234.07   76.52   1
  -6   4   2 1182.60   71.35   2
   6  -4  -2 1235.31   77.13   1
  -6   4   2 1344.04   72.95   1
   5  -4  -2  253.42   24.35   1
  -5   4   2  200.86   21.50   1
  -5   4   2  251.12   20.96   2
   5  -4  -2  224.62   22.51   3
  -4   4   2  125.24   17.43   1
  -4   4   2  125.91   15.09   2
   4  -4  -2  103.03   18.84   1
   4  -4  -2  145.38   20.64   1
   4  -4  -2  152.16   17.85   3
   3  -4  -2    1.05   14.18   1
   3  -4  -2    6.89   11.73   3
  -3   4   2  -14.26   12.57   1
   3  -4  -2    1.72   13.03   1
  -3   4   2    5.04   11.69   1
  -3   4   2   -1.98   10.34   3
   2  -4  -2    5.31   10.49   3
  -2   4   2    1.02   10.38   3
   2  -4  -2   -2.62   11.83   1
   2  -4  -2   28.20   13.79   1
  -2   4   2   25.39   12.32   1
   2  -4  -2   24.05   12.62   3
  -2   4   2   -9.94   12.94   1
   1  -4  -2 3502.87  190.97   1
   1  -4  -2 3299.20  172.68   3
   1  -4  -2 3368.65  173.12   3
  -1   4   2 3604.47  190.72   1
   1  -4  -2 3580.82  190.72   1
  -1   4   2 3844.25  191.55   1
   0  -4  -2 3855.46  205.61   1
   0   4   2 3774.18  205.53   1
  -1  -4  -2  390.12   21.92   3
  -1  -4  -2  391.98   24.95   1
  -1  -4  -2  390.83   23.49   4
   1   4   2  370.05   22.67   3
   1   4   2  360.95   24.79   1
  -1  -4  -2  412.66   24.39   1
   1   4   2  366.75   23.43   4
   1   4   2  256.71   21.25   3
   2   4   2   24.62    8.28   1
  -2  -4  -2   -6.87   10.11   4
   2   4   2   28.43    7.36   3
  -2  -4  -2   21.47    5.87   3
   2   4   2   22.91   10.95   4
  -2  -4  -2   20.85    8.35   1
   2   4   2   21.65    8.34   3
  -2  -4  -2   11.26    6.07   3
   2   4   2   27.13    9.37   1
   3   4   2   66.69    9.05   1
   3   4   2   56.73    6.51   3
   3   4   2   55.39    8.90   1
  -3  -4  -2   77.96   14.66   4
   3   4   2   31.25   14.65   4
   4   4   2 2511.36  133.95   1
  -4  -4  -2 2504.24  138.84   4
   4   4   2 2464.68  133.82   1
   5   4   2 3594.91  192.51   2
  -5  -4  -2 3740.14  202.42   4
   6   4   2  810.12   51.57   2
  -6  -4  -2  745.15   55.95   4
   7   4   2   66.52   21.37   2
   8   4   2   37.65   23.80   2
   9   4   2  478.26   43.45   2
  10   4   2  455.93   47.43   2
  11   4   2  -15.40   36.86   2
  12   4   2  -21.77   41.64   2
  13   4   2  -27.44   49.80   2
  12  -5  -2   15.71   29.13   1
  11  -5  -2   16.26   28.84   1
  10  -5  -2  -24.30   27.04   1
   9  -5  -2  175.87   33.30   1
   9  -5  -2  107.42   30.42   1
   8  -5  -2   81.47   25.86   1
   8  -5  -2   48.14   26.04   1
  -8   5   2   98.59   18.14   1
  -7   5   2  480.18   36.27   2
  -7   5   2  447.20   34.71   1
   7  -5  -2  446.79   40.33   1
   7  -5  -2  453.52   40.70   1
   6  -5  -2   12.70   21.25   1
   6  -5  -2   70.98   21.00   1
  -6   5   2   54.35   18.02   2
   5  -5  -2   54.10   18.48   1
   5  -5  -2   48.19   20.52   1
   5  -5  -2   40.15   18.86   3
  -5   5   2   37.08   14.94   2
   4  -5  -2  105.62   18.63   3
   4  -5  -2   82.68   19.43   1
  -4   5   2  107.00   17.02   1
  -4   5   2   66.24   14.75   3
   4  -5  -2   62.99   18.48   1
  -4   5   2   86.95   16.62   1
  -3   5   2 1387.26   73.58   1
   3  -5  -2 1275.21   74.78   1
  -3   5   2 1249.68   73.34   1
  -3   5   2 1118.28   64.97   3
   3  -5  -2 1185.70   73.35   1
   3  -5  -2 1264.85   66.45   3
   2  -5  -2  617.37   43.62   1
  -2   5   2  683.16   42.33   1
   2  -5  -2  562.99   41.09   1
  -2   5   2  650.94   38.17   3
   2  -5  -2  689.22   38.35   3
   2  -5  -2  570.44   38.81   3
  -2   5   2  643.56   42.08   1
   1  -5  -2  238.29   19.09   3
   1  -5  -2  254.12   23.34   1
   1  -5  -2  251.98   20.97   3
  -1   5   2  276.44   22.87   1
  -1   5   2  298.07   24.39   1
   1  -5  -2  233.64   22.28   1
   0  -5  -2   45.92   12.57   1
   0  -5  -2   48.60   10.65   3
   0   5   2   49.51   14.09   1
   0   5   2   43.09   12.05   3
   0   5   2   27.85   12.04   3
   0  -5  -2   14.60   12.84   1
   0   5   2   27.14   11.93   1
   1   5   2 2820.36  151.69   1
   1   5   2 2663.28  137.28   3
   1   5   2 2785.72  151.58   1
  -1  -5  -2 2887.28  137.75   3
   1   5   2 2834.09  137.81   3
  -1  -5  -2 2831.89  150.44   4
   1   5   2 2797.15  150.34   4
  -1  -5  -2 2668.27  151.68   1
  -1  -5  -2 2781.69  151.51   1
  -1  -5  -2 2773.70  137.31   3
  -2  -5  -2  698.96   38.85   3
   2   5   2  718.78   44.61   1
   2   5   2  738.06   40.21   3
  -2  -5  -2  821.57   43.66   1
   2   5   2  793.71   44.50   1
   2   5   2  738.23   45.05   4
  -2  -5  -2  729.88   38.79   3
  -2  -5  -2  681.49   44.43   4
   2   5   2  746.65   39.43   3
  -3  -5  -2 1011.71   61.35   4
   3   5   2  992.13   58.18   1
   3   5   2 1029.35   52.64   3
  -3  -5  -2 1066.42   57.02   1
  -3  -5  -2  994.34   57.03   1
   3   5   2 1036.87   61.96   4
   3   5   2 1084.79   58.61   1
   3   5   2 1004.47   52.16   3
   4   5   2  174.26   14.51   1
   4   5   2  164.84   14.04   1
  -4  -5  -2  175.41   20.76   4
  -5  -5  -2  185.04   24.23   4
   5   5   2  222.09   16.29   1
   5   5   2  198.69   15.48   1
   6   5   2 1178.70   69.75   2
  -6  -5  -2 1122.28   73.01   4
   7   5   2  185.90   26.36   2
  -7  -5  -2  161.07   28.45   4
   8   5   2  118.29   26.69   2
   9   5   2  133.67   30.71   2
  10   5   2  177.32   36.21   2
  11   5   2  -16.40   37.01   2
  12   5   2  -53.56   39.43   2
  13   5   2  -66.31   48.77   2
  12  -6  -2   28.54   31.91   1
  11  -6  -2   34.47   29.28   1
  10  -6  -2  264.42   38.34   1
   9  -6  -2    7.90   27.03   1
   9  -6  -2    9.57   30.36   1
   8  -6  -2   -7.66   26.23   1
  -8   6   2   27.35   25.53   2
   8  -6  -2   42.57   26.86   1
  -8   6   2   25.24   19.27   1
   7  -6  -2  150.92   28.13   1
  -7   6   2   68.41   19.43   1
   7  -6  -2  131.33   27.12   1
  -7   6   2   86.35   23.58   2
  -6   6   2  952.45   58.42   2
   6  -6  -2  896.32   64.18   1
   6  -6  -2 1061.16   61.44   3
   6  -6  -2  918.66   65.60   1
   5  -6  -2  192.92   26.90   1
   5  -6  -2  147.09   22.46   3
   5  -6  -2  152.37   24.14   1
  -5   6   2  170.80   18.82   3
  -5   6   2  169.26   20.32   2
  -4   6   2 1888.10   97.52   3
   4  -6  -2 1902.17  109.83   1
   4  -6  -2 1875.19   99.18   3
  -4   6   2 1969.97  109.22   1
   4  -6  -2 1808.84  110.14   1
  -4   6   2 1926.97  108.99   1
  -3   6   2  112.25   16.98   3
   3  -6  -2  137.03   20.79   1
  -3   6   2  109.88   18.97   1
  -3   6   2  171.03   21.28   1
   3  -6  -2  154.25   22.35   1
   3  -6  -2  132.40   18.85   3
   2  -6  -2   42.64   16.22   3
  -2   6   2   29.95   14.43   3
   2  -6  -2   46.15   15.45   1
   2  -6  -2   51.12   15.15   3
  -2   6   2   52.45   17.62   1
  -2   6   2   53.29   16.03   1
   2  -6  -2   83.52   19.00   1
  -1   6   2 2731.08  148.64   1
   1  -6  -2 2795.20  149.10   1
   1  -6  -2 2491.07  148.35   1
  -1   6   2 2666.03  148.89   1
   1  -6  -2 2703.21  134.94   3
   1  -6  -2 2742.29  134.92   3
   0   6   2   77.17   13.73   3
   0  -6  -2   89.05   15.41   1
   0  -6  -2  102.86   15.24   3
   0   6   2   71.90   15.31   1
   0  -6  -2   57.17   16.22   1
   0   6   2   60.82   15.83   1
   0   6   2   98.92   14.77   3
  -1  -6  -2  710.32   45.45   1
   1   6   2  719.94   46.16   1
  -1  -6  -2  633.56   40.56   3
  -1  -6  -2  742.53   46.25   1
  -1  -6  -2  753.33   40.76   3
   1   6   2  715.13   41.71   3
  -1  -6  -2  697.24   44.11   4
   1   6   2  817.56   46.36   1
   2   6   2  438.55   28.73   3
   2   6   2  423.57   27.44   3
  -2  -6  -2  431.81   25.84   3
  -2  -6  -2  435.66   26.50   3
  -2  -6  -2  364.70   29.64   4
   2   6   2  431.81   30.06   4
   2   6   2  437.48   30.83   1
   2   6   2  473.52   30.71   1
  -2  -6  -2  483.10   30.07   1
  -3  -6  -2  199.52   13.82   3
   3   6   2  226.27   17.60   3
   3   6   2  239.16   22.33   4
   3   6   2  237.56   20.07   1
  -3  -6  -2  246.24   18.89   1
  -3  -6  -2  225.57   17.84   1
  -3  -6  -2  237.28   22.86   4
   3   6   2  256.11   18.44   3
   3   6   2  254.30   19.54   1
  -3  -6  -2  221.32   14.06   3
   4   6   2  670.59   41.33   1
   4   6   2  698.03   36.32   3
   4   6   2  702.93   45.86   4
   4   6   2  684.38   36.00   3
   4   6   2  700.86   40.90   1
  -4  -6  -2  547.92   44.86   4
  -5  -6  -2 1331.37   84.06   4
   5   6   2 1361.24   76.80   1
   5   6   2 1422.15   76.50   1
   6   6   2  692.36   40.23   1
  -6  -6  -2  689.92   50.74   4
   6   6   2  712.00   40.66   1
  -7  -6  -2   -0.48   21.60   4
   7   6   2   13.28   21.05   2
  -8  -6  -2   51.52   26.42   4
   8   6   2    6.98   24.03   2
   9   6   2   16.23   28.60   2
  10   6   2  -20.44   32.26   2
  11   6   2  -34.92   37.96   2
  12   6   2    6.65   44.32   2
  13   6   2  -40.05   46.82   2
  12  -7  -2  -35.30   32.12   1
  11  -7  -2  110.16   34.77   1
  10  -7  -2   30.90   29.76   1
   9  -7  -2   90.08   32.66   1
   8  -7  -2   50.53   27.85   1
   8  -7  -2   40.03   29.78   1
  -8   7   2   59.55   28.49   2
  -7   7   2 1330.97   76.36   2
   7  -7  -2 1332.75   85.11   1
   7  -7  -2 1150.74   83.14   1
   6  -7  -2   12.35   24.34   1
  -6   7   2    0.37   18.47   2
   6  -7  -2    5.41   23.98   3
   6  -7  -2   35.45   23.66   1
  -5   7   2   39.09   18.35   1
   5  -7  -2   85.95   22.59   1
   5  -7  -2   49.90   22.41   1
  -5   7   2   14.65   16.73   3
   5  -7  -2   -4.06   20.70   3
  -4   7   2  236.12   23.73   3
   4  -7  -2  260.34   28.32   1
   4  -7  -2  289.95   29.74   1
  -4   7   2  212.51   25.27   1
   4  -7  -2  230.23   25.82   3
   3  -7  -2 2381.31  137.35   1
  -3   7   2 2363.80  123.71   3
   3  -7  -2 2552.78  125.14   3
  -3   7   2 2342.54  137.26   1
  -3   7   2 2551.07  137.41   1
   3  -7  -2 2402.80  138.47   1
   2  -7  -2  934.53   60.94   1
  -2   7   2  960.30   62.26   1
  -2   7   2  968.93   55.57   3
   2  -7  -2  913.54   54.68   3
   2  -7  -2 1076.99   62.32   1
   2  -7  -2  956.55   56.98   3
  -2   7   2  982.24   61.73   1
   1  -7  -2 2689.55  141.88   1
  -1   7   2 2609.83  141.71   1
  -1   7   2 2506.34  141.13   1
   1  -7  -2 2528.28  128.20   3
   1  -7  -2 2319.22  140.54   1
   1  -7  -2 2485.83  127.77   3
   0   7   2   39.52   14.88   3
   0  -7  -2   30.74   16.42   1
   0   7   2   27.10   17.50   1
   0  -7  -2    9.62   13.77   3
   0  -7  -2   44.05   17.13   1
   0   7   2   17.83   15.20   1
  -1  -7  -2 2270.16  125.76   1
  -1  -7  -2 2173.21  113.75   3
   1   7   2 2152.38  126.07   1
   1   7   2 2316.04  126.12   1
  -1  -7  -2 2220.61  113.64   3
   1   7   2 2316.02  114.20   3
   1   7   2 2231.36  114.17   3
  -1  -7  -2 2292.43  126.11   1
  -1  -7  -2 2299.12  124.33   4
   2   7   2  415.20   28.74   3
   2   7   2  453.09   31.72   4
  -2  -7  -2  398.42   31.10   4
  -2  -7  -2  390.57   27.21   3
   2   7   2  385.94   32.54   1
  -2  -7  -2  463.57   30.55   1
   2   7   2  398.09   28.64   3
   2   7   2  433.94   31.71   1
  -2  -7  -2  379.24   31.22   1
  -2  -7  -2  382.53   26.42   3
  -3  -7  -2 1320.96   78.04   4
  -3  -7  -2 1336.16   66.88   3
   3   7   2 1321.50   68.57   3
   3   7   2 1360.61   68.89   3
  -3  -7  -2 1374.63   66.62   3
   3   7   2 1237.52   76.22   1
   3   7   2 1271.03   77.42   4
   3   7   2 1266.69   75.96   1
  -3  -7  -2 1380.32   74.77   1
   4   7   2  380.64   29.01   1
  -4  -7  -2  366.68   23.95   1
   4   7   2  372.60   31.04   4
   4   7   2  416.31   28.13   1
  -4  -7  -2  373.77   24.07   1
   4   7   2  322.66   25.67   3
   4   7   2  375.81   24.90   3
  -4  -7  -2  388.95   31.66   4
  -5  -7  -2   40.53   19.56   4
   5   7   2   54.01   12.83   1
   5   7   2   63.54   13.04   1
   6   7   2  231.54   18.09   1
  -6  -7  -2  243.39   28.83   4
   6   7   2  214.84   18.57   1
  -7  -7  -2   17.47   20.22   4
   7   7   2   42.44   10.20   1
   7   7   2   26.73    9.96   1
   8   7   2  110.04   28.30   2
  -8  -7  -2  131.25   30.67   4
   9   7   2   39.23   28.51   2
  -9  -7  -2   14.53   28.01   4
  10   7   2  105.91   34.63   2
  11   7   2    0.11   36.88   2
  12   7   2   -4.80   44.06   2
  13   7   2  -80.49   51.08   2
  12  -8  -2    1.85   34.48   1
  11  -8  -2  101.18   36.32   1
  10  -8  -2  381.71   44.72   1
   9  -8  -2  -46.47   27.06   1
  -8   8   2  553.49   44.74   2
   8  -8  -2  496.23   49.95   1
   8  -8  -2  522.25   49.00   1
   7  -8  -2    7.26   24.55   1
  -7   8   2   63.62   25.77   2
   7  -8  -2   40.84   29.90   1
  -6   8   2  244.65   29.12   1
   6  -8  -2  289.75   34.74   1
   6  -8  -2  264.54   33.73   3
  -6   8   2  283.26   27.79   2
   6  -8  -2  230.68   33.72   1
  -6   8   2  244.44   25.48   3
   5  -8  -2  136.10   26.85   1
  -5   8   2   88.00   22.57   1
  -5   8   2  117.87   20.66   3
   5  -8  -2   97.55   26.66   3
   5  -8  -2  129.75   25.66   1
  -4   8   2 3089.87  154.13   3
   4  -8  -2 3164.59  155.64   3
   4  -8  -2 2989.96  171.81   1
   4  -8  -2 3002.13  171.36   1
  -4   8   2 2910.23  169.96   1
   3  -8  -2  518.69   37.75   3
   3  -8  -2  502.17   36.94   3
  -3   8   2  571.17   38.31   3
   3  -8  -2  573.17   44.85   1
  -3   8   2  494.28   42.08   1
   3  -8  -2  494.90   41.04   1
  -3   8   2  492.04   41.94   1
  -2   8   2   58.84   19.65   1
   2  -8  -2   81.89   19.20   3
   2  -8  -2   71.52   21.06   1
   2  -8  -2  110.81   21.29   1
   2  -8  -2   80.58   20.27   3
  -2   8   2   91.83   18.71   3
  -2   8   2   58.94   21.17   1
   1  -8  -2  140.58   20.73   3
   1  -8  -2  208.82   23.44   1
  -1   8   2  128.90   23.28   1
  -1   8   2  177.13   22.06   1
   1  -8  -2  159.37   21.87   3
   1  -8  -2  164.54   23.60   1
   0   8   2  714.70   44.55   3
   0  -8  -2  799.91   51.02   1
   0   8   2  750.54   49.51   1
   0   8   2  765.23   50.08   1
   0  -8  -2  748.09   49.59   1
   0  -8  -2  667.99   43.71   3
   1   8   2  250.02   26.68   1
   1   8   2  308.66   26.93   1
  -1  -8  -2  278.52   26.50   1
   1   8   2  288.91   23.99   3
  -1  -8  -2  288.44   25.47   1
   1   8   2  287.99   24.05   3
  -1  -8  -2  285.43   23.94   4
  -1  -8  -2  216.30   21.26   3
  -1  -8  -2  294.43   23.52   3
  -2  -8  -2  369.06   29.62   4
   2   8   2  311.87   25.13   3
  -2  -8  -2  353.62   27.35   1
   2   8   2  349.72   25.13   3
   2   8   2  348.30   28.28   1
  -2  -8  -2  291.76   26.36   1
  -2  -8  -2  327.48   23.74   3
  -2  -8  -2  336.87   25.70   3
   2   8   2  367.59   28.99   1
  -3  -8  -2    6.53   10.44   3
  -3  -8  -2   -0.20   12.09   1
  -3  -8  -2    0.39   10.14   3
   3   8   2   27.52   15.02   4
   3   8   2   10.32   13.62   3
   3   8   2   26.75   15.39   1
  -3  -8  -2   37.52   16.23   4
   3   8   2    1.22   12.99   3
   3   8   2   24.20   15.17   1
  -4  -8  -2  150.16   14.76   1
   4   8   2  141.90   16.33   3
  -4  -8  -2  155.26   21.47   4
  -4  -8  -2  163.77   15.46   1
   4   8   2  122.94   20.13   4
   4   8   2  131.07   17.76   1
   4   8   2  154.86   18.73   1
   4   8   2  118.97   16.85   3
   5   8   2  259.48   22.03   1
  -5  -8  -2  223.65   27.02   4
   5   8   2  269.55   22.79   1
  -6  -8  -2   94.37   21.32   4
   6   8   2   54.62   14.07   1
   6   8   2   53.67   13.97   1
  -7  -8  -2  106.03   23.80   4
   7   8   2   48.40   13.52   1
   7   8   2   90.59   14.48   1
   8   8   2   -1.56   11.86   1
  -8  -8  -2  -17.48   23.25   4
  -9  -8  -2   15.64   26.70   4
   9   8   2  -17.08   27.69   2
  10   8   2   -4.17   32.89   2
  11   8   2    2.83   36.63   2
  12   8   2   17.47   42.47   2
  13   8   2  -22.01   51.70   2
  12  -9  -2   29.76   34.42   1
  11  -9  -2  352.94   45.99   1
  10  -9  -2   14.28   32.26   1
   9  -9  -2   24.58   30.12   1
  -8   9   2  156.02   33.09   2
   8  -9  -2  158.16   36.93   1
   8  -9  -2  114.66   34.05   1
  -7   9   2 2358.87  130.00   2
   7  -9  -2 2474.25  142.20   1
   7  -9  -2 2215.87  140.54   1
  -6   9   2  -30.17   19.87   3
   6  -9  -2  -11.97   25.19   1
   6  -9  -2  -26.82   31.10   3
  -6   9   2    9.25   22.39   2
  -6   9   2   13.91   21.73   1
   6  -9  -2   -6.02   26.07   1
   5  -9  -2  370.65   38.18   1
   5  -9  -2  417.00   40.57   1
  -5   9   2  439.93   32.62   3
   5  -9  -2  366.26   36.98   3
  -5   9   2  368.22   36.32   1
  -4   9   2   95.90   23.37   1
   4  -9  -2  112.55   25.03   3
  -4   9   2   87.43   21.61   3
   4  -9  -2  148.29   26.05   1
   4  -9  -2  143.55   25.65   1
   3  -9  -2 2489.83  143.81   1
  -3   9   2 2529.62  143.22   1
   3  -9  -2 2512.14  130.80   3
  -3   9   2 2406.61  129.12   3
   3  -9  -2 2430.36  130.27   3
   3  -9  -2 2629.43  144.02   1
  -2   9   2  385.21   35.17   1
   2  -9  -2  419.13   36.22   1
   2  -9  -2  345.11   31.81   3
   2  -9  -2  425.60   36.44   1
  -2   9   2  360.51   29.64   3
  -2   9   2  350.79   34.05   1
   2  -9  -2  391.58   31.42   3
  -1   9   2 4105.77  223.26   1
   1  -9  -2 3956.75  201.88   3
  -1   9   2 4193.72  223.18   1
   1  -9  -2 4031.95  223.24   1
   1  -9  -2 4151.56  223.09   1
   1  -9  -2 3820.03  201.85   3
   0   9   2  196.40   21.98   3
   0  -9  -2  159.94   21.61   3
   0   9   2  202.99   23.89   1
   0  -9  -2  217.02   24.62   1
   0  -9  -2  206.05   25.26   1
   0   9   2  202.45   26.18   1
   1   9   2  697.99   49.77   1
  -1  -9  -2  756.64   42.48   3
   1   9   2  658.38   47.14   1
  -1  -9  -2  677.19   43.27   3
  -1  -9  -2  668.23   48.12   1
  -1  -9  -2  660.33   46.84   1
   1   9   2  689.65   44.56   3
   1   9   2  708.55   44.44   3
  -2  -9  -2  115.39   16.14   3
  -2  -9  -2  128.42   18.49   1
  -2  -9  -2   60.42   15.48   3
   2   9   2   73.20   19.88   1
  -2  -9  -2   85.79   17.78   4
  -2  -9  -2   91.03   18.20   1
   2   9   2   65.98   17.20   3
   2   9   2   73.37   19.02   1
   3   9   2  947.46   59.94   4
   3   9   2  949.98   53.85   3
  -3  -9  -2  965.92   51.22   3
  -3  -9  -2  961.21   59.82   4
   3   9   2  953.93   59.64   1
   3   9   2  902.60   58.91   1
  -3  -9  -2  919.83   50.65   3
  -3  -9  -2  935.01   57.06   1
   3   9   2  897.67   53.19   3
  -4  -9  -2  145.43   11.97   3
   4   9   2  179.55   21.31   1
   4   9   2  143.40   20.74   1
  -4  -9  -2  168.72   23.07   4
   4   9   2  152.25   18.98   3
  -4  -9  -2  138.35   16.46   1
  -4  -9  -2  198.85   17.94   1
  -4  -9  -2  150.75   12.22   3
   5   9   2   -6.75   14.66   1
  -5  -9  -2    9.63    7.60   1
  -5  -9  -2   -6.86    7.41   1
   5   9   2    0.44   14.84   1
  -5  -9  -2   -6.72   18.07   4
  -6  -9  -2   13.22   20.17   4
   6   9   2   15.77   14.96   1
   6   9   2   23.72   15.86   1
   7   9   2   45.77   15.11   1
  -7  -9  -2   -0.45   20.53   4
   7   9   2   33.72   15.44   1
   8   9   2   -6.14   14.02   1
   8   9   2  -22.25   12.83   1
  -8  -9  -2  -19.05   21.69   4
  -9  -9  -2   -0.64   28.75   4
   9   9   2   41.95   29.96   2
  10   9   2   33.75   34.21   2
 -10  -9  -2   16.49   33.90   4
  11   9   2    1.83   37.25   2
  12   9   2   14.89   42.56   2
  13   9   2  -23.35   53.38   2
  11 -10  -2   52.54   34.99   1
  10 -10  -2  192.05   40.13   1
   9 -10  -2  -34.96   30.12   1
   8 -10  -2 1450.38   97.88   1
   7 -10  -2   18.32   27.11   1
  -7  10   2    7.92   27.55   2
   7 -10  -2   17.28   31.50   1
  -7  10   2  -13.72   25.24   1
   6 -10  -2   49.02   34.65   3
   6 -10  -2   69.26   27.39   1
  -6  10   2   18.18   23.62   1
   6 -10  -2   14.19   28.77   1
  -6  10   2   18.99   23.22   3
  -5  10   2    8.33   22.25   3
  -5  10   2   -8.76   20.92   1
   5 -10  -2   -3.51   22.78   1
   5 -10  -2  -23.36   25.59   1
   5 -10  -2    8.44   26.78   3
  -4  10   2 1758.17  108.82   1
  -4  10   2 1854.88   99.21   3
   4 -10  -2 1716.25   99.38   3
   4 -10  -2 1850.68  110.44   1
   4 -10  -2 1876.62  111.51   1
   4 -10  -2 1825.88  101.29   3
   3 -10  -2   15.99   22.51   1
   3 -10  -2   14.80   22.89   1
  -3  10   2    1.52   21.34   1
   3 -10  -2   19.42   22.68   3
   3 -10  -2   -2.02   22.57   3
  -3  10   2   -3.08   17.64   3
   2 -10  -2 1085.78   67.40   3
   2 -10  -2 1254.57   75.94   1
  -2  10   2 1211.90   76.30   1
   2 -10  -2 1259.14   70.44   3
   2 -10  -2 1088.06   74.42   1
  -2  10   2 1074.29   66.24   3
  -2  10   2 1247.68   75.94   1
   1 -10  -2  842.96   52.05   3
   1 -10  -2  718.31   54.45   1
   1 -10  -2  759.93   49.54   3
  -1  10   2  817.45   56.37   1
  -1  10   2  770.76   56.69   1
   1 -10  -2  811.04   55.45   1
   0 -10  -2 1482.97   91.35   1
   0  10   2 1622.94   84.49   3
   0 -10  -2 1543.58   82.72   3
   0 -10  -2 1571.32   91.65   1
   0  10   2 1349.58   91.92   1
   0  10   2 1596.56   92.95   1
  -1 -10  -2   44.87   19.57   1
  -1 -10  -2   44.09   19.06   1
  -1 -10  -2   44.82   16.35   3
   1  10   2   54.87   21.94   1
   1  10   2   11.52   18.79   3
   1  10   2   19.47   19.34   1
  -1 -10  -2   35.80   16.01   3
  -2 -10  -2   61.04   18.24   4
   2  10   2   73.04   18.70   3
   2  10   2   61.89   18.95   3
   2  10   2   53.44   19.24   1
  -2 -10  -2   46.12   15.87   3
  -2 -10  -2   44.40   16.61   3
  -2 -10  -2    7.34   16.18   1
  -2 -10  -2    2.87   16.28   1
   2  10   2   50.81   20.11   1
  -3 -10  -2  185.25   17.94   3
  -3 -10  -2  199.32   21.52   1
   3  10   2  164.24   21.41   3
  -3 -10  -2  172.49   22.40   4
  -3 -10  -2  144.54   17.60   3
  -3 -10  -2  162.27   20.06   1
   3  10   2  194.18   23.44   1
   3  10   2  154.29   24.38   1
   3  10   2  156.23   21.12   3
  -4 -10  -2  175.58   15.10   3
   4  10   2  184.03   23.41   1
  -4 -10  -2  191.91   25.75   4
  -4 -10  -2  146.15   19.06   1
  -4 -10  -2  185.56   15.11   3
   4  10   2  178.74   21.26   3
   4  10   2  170.17   23.40   1
  -5 -10  -2  118.46   13.53   1
  -5 -10  -2   92.64   13.07   1
  -5 -10  -2   83.92   21.84   4
   5  10   2  109.53   20.09   1
[truncated: 2,553,704 more chars]
